# Supplementary material for: Post-transcriptional gene silencing mediated by microRNAs is controlled by nucleoplasmic Sfpq
Source: Nat Commun. 2017 Oct 30;8:1189. doi: 10.1038/s41467-017-01126-x (PMC5662751; doi:10.1038/s41467-017-01126-x)
Supplement: Supplementary file 4 — Supplementary Data 1 [file 41467_2017_1126_MOESM4_ESM.xlsx]

## Sheet: Legend
Supplementary Data 1. Proteomic analysis of RAW 264.7 cells immunoprecipitated with anti-Ago2 antibody, IgG, or just protein G coupled with dynabeads on three biological replicates. Cell extracts were either digested with RNaseA 10 mg ml-1 for 30 min or untreated before immunoprecipitation

## Sheet: Replicate #1
									AntiAGO2								Control IgG								Beads Only
									Undigested				RNase A				Undigested				RNase A				Undigested				RNase A				NoLysate
Accession	Description	A5: Area	B5: Area	C5: Area	D5: Area	E5: Area	F5: Area	G5: Area	Score A2	Coverage A2	# Peptides A2	# PSM A2	Score B2	Coverage B2	# Peptides B2	# PSM B2	Score C2	Coverage C2	# Peptides C2	# PSM C2	Score D2	Coverage D2	# Peptides D2	# PSM D2	Score E2	Coverage E2	# Peptides E2	# PSM E2	Score F2	Coverage F2	# Peptides F2	# PSM F2	Score G2	Coverage G2	# Peptides G2	# PSM G2	# AAs	MW [kDa]	calc. pI
Q8VIJ6	Splicing factor, proline- and glutamine-rich OS=Mus musculus GN=Sfpq PE=1 SV=1 - [SFPQ_MOUSE]	3.48385e+08	2.8371e+07	0	0	0	0	0	8312.41	53.93	33	278	4091.05	47.07	26	140																					699	75.3943	9.43701
	A2	B2	D2	E2	G2	H2	J2	Sequence	PSM Ambiguity	# Proteins	# Protein Groups	Protein Group Accessions	Rank	Search Engine Rank	QuanResultID	Precursor Area	Peptides Matched	Decoy Peptides Matched	Identity High	Identity Middle	Isolation Interference [%]	Ion Inject Time [ms]	Intensity	Charge	m/z [Da]	MH+ [Da]	ΔM [ppm]	RT [min]	Matched Ions	Total Ions	Spectrum File
	High							mGGGGTMNmGDPYGSGGQK	Unambiguous	1	1	Q8VIJ6	1	1		965646	3		17	13	0	100	11504.6	2	917.364	1833.72	0.521145	28.5104	13	184	01_Ago2-undigest.raw
	High							mGGGGTMNmGDPYGSGGQK	Unambiguous	1	1	Q8VIJ6	1	1		425717	3		17	13	0	100	4926.17	2	917.364	1833.72	0.121727	28.8002	13	184	01_Ago2-undigest_150522101502.raw
	High							mGGGGTmNMGDPYGSGGQK	Unambiguous	1	1	Q8VIJ6	1	1		569430	3		17	13	0	100	6784.75	2	917.364	1833.72	0.521145	31.8266	15	184	01_Ago2-undigest_150522101502.raw
	High							QHHAPYHQQHHQGPPPGGPGPR	Unambiguous	1	1	Q8VIJ6	1	1		1.78437e+07	95		32	20	3.11182	80	39649.5	2	1209.08	2417.15	1.17525	15.9664	15	212	01_Ago2-undigest.raw
								mGGGGTmNmGDPYGSGGQK	Unambiguous	1	1	Q8VIJ6	1	1		1.89846e+06	3		15	13	0	100	13782.2	2	925.362	1849.72	1.21989	19.561	12	184	01_Ago2-RNaseA.raw
	High							mGGGGTmNmGDPYGSGGQK	Unambiguous	1	1	Q8VIJ6	1	1		1.85931e+07	3		17	13	0.957734	75	71349.9	2	925.362	1849.72	0.36197	19.611	13	184	01_Ago2-undigest.raw
	High							mGGGGTmNmGDPYGSGGQK	Unambiguous	1	1	Q8VIJ6	1	1		4.96637e+06	3		17	13	0	100	18185.3	2	925.362	1849.72	0.559952	19.7185	15	184	01_Ago2-undigest_150522101502.raw
		High						cSEGVFLLTTTPRPVIVEPLEQLDDEDGLPEK	Unambiguous	1	1	Q8VIJ6	1	1		2.43348e+06	68	73	32	19	3.08818	100	10962.4	3	1199.61	3596.81	2.70591	114.332	22	344	01_Ago2-RNaseI.raw
	High							NLSPYVSNELLEEAFSQFGPIER	Unambiguous	1	1	Q8VIJ6	1	1		1.23058e+07	95		32	20	9.88936	100	24532.9	2	1320.16	2639.3	2.31043	121.009	10	258	01_Ago2-undigest_150522101502.raw
	High							DKLESEmEDAYHEHQANLLR	Unambiguous	1	1	Q8VIJ6	1	1		2.57954e+06	45	42	29	17	7.72761	100	13041.9	2	1222.56	2444.12	1.1059	56.55	12	212	01_Ago2-undigest.raw
	High							MGGGGTmNMGDPYGSGGQK	Unambiguous	1	1	Q8VIJ6	1	1		1.15146e+06	5		19	13	0	100	10441	2	909.368	1817.73	1.6233	39.7919	14	184	01_Ago2-undigest.raw
	High							MGGGGTmNmGDPYGSGGQK	Unambiguous	1	1	Q8VIJ6	1	1		2.7227e+06	3		17	13	12.1375	100	11753.5	2	917.366	1833.72	2.38509	24.9185	15	184	01_Ago2-undigest_150522101502.raw
	High							FAQHGTFEYEYSQR	Unambiguous	1	1	Q8VIJ6	1	1		2.06932e+07	24		26	14	2.48753	32	214296	2	881.893	1762.78	-1.51285	54.5538	11	138	01_Ago2-undigest_150522101502.raw
	High							mGGGGTmNMGDPYGSGGQK	Unambiguous	1	1	Q8VIJ6	1	1		1.54196e+06	3		17	13	0	100	15560.2	2	917.365	1833.72	1.18684	31.5096	10	184	01_Ago2-undigest.raw
	High							MGGGGTMNMGDPYGSGGQK	Unambiguous	1	1	Q8VIJ6	1	1		1.44488e+06	9		22	13	12.0929	100	10979.1	2	901.369	1801.73	0.509216	56.0335	13	184	01_Ago2-undigest.raw
								NLSPYVSNELLEEAFSQFGPIER	Unambiguous	1	1	Q8VIJ6	1	1		1.86746e+06	96		30	20	7.69012	100	5752.07	2	1320.16	2639.31	2.95794	120.889	13	258	01_Ago2-RNaseA.raw
	High							MGGGGTmNmGDPYGSGGQK	Unambiguous	1	1	Q8VIJ6	1	1		2.7227e+06	3		17	13	1.38035	100	10242.2	2	917.364	1833.72	0.654284	25.5096	11	184	01_Ago2-undigest_150522101502.raw
								LFVGNLPADITEDEFK	Unambiguous	1	1	Q8VIJ6	1	1		5.74297e+06	105		30	21	1.52177	100	30657.4	2	904.461	1807.91	1.93108	110.45	10	152	01_Ago2-RNaseA_150522035146.raw
	High							cSEGVFLLTTTPRPVIVEPLEQLDDEDGLPEK	Unambiguous	1	1	Q8VIJ6	1	1		5.73173e+06	63	61	31	18	4.41153	100	3412.91	3	1199.61	3596.82	4.23314	114.289	23	344	01_Ago2-undigest_150522101502.raw
		High						NLSPYVSNELLEEAFSQFGPIER	Unambiguous	1	1	Q8VIJ6	1	1		971728	94		33	20	10.4904	100	1093.44	2	1320.16	2639.3	1.57042	120.316	14	258	01_Ago2-RNaseI.raw
								FAQHGTFEYEYSQR	Unambiguous	1	1	Q8VIJ6	1	1		1.98859e+06	24		24	14	0	100	19726	2	881.896	1762.78	1.25709	55.2075	9	138	01_Ago2-RNaseA_150522035146.raw
	High							MGGGGTMNMGDPYGSGGQK	Unambiguous	1	1	Q8VIJ6	1	1		734643	10		23	13	0	100	4442.37	2	901.369	1801.73	0.238209	56.4142	9	184	01_Ago2-undigest_150522101502.raw
	High							MGGGGTmNmGDPYGSGGQK	Unambiguous	1	1	Q8VIJ6	1	1		8.11983e+06	3		17	13	13.561	100	26841	2	917.365	1833.72	1.0537	24.6686	9	184	01_Ago2-undigest.raw
	High							DKLESEmEDAYHEHQANLLR	Unambiguous	1	1	Q8VIJ6	1	1		2.57954e+06	46	42	29	17	10.8274	100	8538.59	2	1222.56	2444.12	0.606451	55.884	10	212	01_Ago2-undigest.raw
	High							FATHAAALSVR	Unambiguous	1	1	Q8VIJ6	1	1		1.23369e+08	103	97	33	21	1.87054	6	1.07107e+06	2	572.317	1143.63	-0.294491	38.2597	15	92	01_Ago2-undigest.raw
	High							FGQGGAGPVGGQGPR	Unambiguous	1	1	Q8VIJ6	1	1		1.83135e+08	76	73	31	19	2.73146	3	2350707	2	671.336	1341.66	-1.61547	36.4754	10	138	01_Ago2-undigest_150522101502.raw
		High						LFVGNLPADITEDEFKR	Unambiguous	1	1	Q8VIJ6	1	1		1.89445e+06	149	128	35	22	19.1431	100	32054.4	2	982.51	1964.01	-0.234627	106.117	13	162	01_Ago2-RNaseI_150521212833.raw
	High							FAQHGTFEYEYSQR	Unambiguous	1	1	Q8VIJ6	1	1		4.14081e+07	25		26	14	16.259	100	25125.4	2	881.895	1762.78	0.703106	54.7663	11	138	01_Ago2-undigest.raw
	High							NLSPYVSNELLEEAFSQFGPIER	Unambiguous	1	1	Q8VIJ6	1	1		1.49344e+07	96		32	20	5.25591	100	4955.49	2	1320.15	2639.3	-0.0946149	120.409	13	258	01_Ago2-undigest.raw
								SPPPGmGLNQNR	Unambiguous	1	1	Q8VIJ6	1	1		1.01669e+07	53		27	18	0	74	89074.1	2	642.312	1283.62	0.357153	20.8249	8	94	01_Ago2-RNaseA.raw
								FGQGGAGPVGGQGPR	Unambiguous	1	1	Q8VIJ6	1	1		4.82703e+07	85		29	20	0	100	61792.8	2	671.337	1341.67	0.386187	36.9677	10	138	01_Ago2-RNaseA.raw
		High						NLSPYVSNELLEEAFSQFGPIER	Unambiguous	1	1	Q8VIJ6	1	1		892671	98		34	21	25.1951	100	1490.04	2	1320.15	2639.3	0.182891	120.324	10	258	01_Ago2-RNaseI_150521212833.raw
	High							QHHAPYHQQHHQGPPPGGPGPR	Unambiguous	1	1	Q8VIJ6	1	1		7.7502e+06	96		32	20	3.44805	100	18078.3	2	1209.08	2417.15	0.872237	16.1433	13	212	01_Ago2-undigest_150522101502.raw
		High						FGQGGAGPVGGQGPR	Unambiguous	1	1	Q8VIJ6	1	1		3.06718e+07	94	87	33	20	1.71407	17	372365	2	671.336	1341.67	-0.250701	36.1502	12	138	01_Ago2-RNaseI_150521212833.raw
	High							FAQHGTFEYEYSQR	Unambiguous	1	1	Q8VIJ6	1	1		4.14081e+07	26		27	15	19.2829	100	34330.7	2	881.895	1762.78	0.633858	53.6679	8	138	01_Ago2-undigest.raw
	High							LFVGNLPADITEDEFK	Unambiguous	1	1	Q8VIJ6	1	1		1.22076e+07	103		33	21	12.6112	100	28979	2	904.46	1807.91	0.783238	110.934	12	152	01_Ago2-undigest_150522101502.raw
		High						FAQHGTFEYEYSQR	Unambiguous	1	1	Q8VIJ6	1	1		5.37684e+06	25		28	15	18.1594	100	14075.1	2	881.895	1762.78	0.0798686	54.0003	8	138	01_Ago2-RNaseI.raw
								YGEPGEVFINK	Unambiguous	1	1	Q8VIJ6	1	1		1.96105e+07	107	114	30	21	2.16882	22	287768	2	626.815	1252.62	0.694863	69.7972	8	88	01_Ago2-RNaseA_150522035146.raw
								FGQGGAGPVGGQGPR	Unambiguous	1	1	Q8VIJ6	1	1		4.82703e+07	95	88	30	20	2.31997	8	791357	2	671.336	1341.67	-0.341686	36.4487	10	138	01_Ago2-RNaseA.raw
	High							mGGGGTMNmGDPYGSGGQK	Unconsidered	1	1	Q8VIJ6	2	2		569430	3		17	13	0	100	6784.75	2	917.364	1833.72	0.521145	31.8266	13	184	01_Ago2-undigest_150522101502.raw
	High							FATHAAALSVR	Unambiguous	1	1	Q8VIJ6	1	1		3.67524e+07	103	97	33	21	9.74517	100	12999.7	2	572.317	1143.63	0.0257285	38.9958	10	92	01_Ago2-undigest_150522101502.raw
	High							LFVGNLPADITEDEFKR	Unambiguous	1	1	Q8VIJ6	1	1		1.49847e+07	145		34	22	17.6834	100	41322.6	2	982.508	1964.01	-1.60201	106.013	13	162	01_Ago2-undigest.raw
								MGGGGTmNmGDPYGSGGQK	Unambiguous	1	1	Q8VIJ6	1	1		321131	3		15	13	31.1363	100	5033.89	2	917.365	1833.72	1.7194	25.244	11	184	01_Ago2-RNaseA.raw
	High							LFVGNLPADITEDEFK	Unambiguous	1	1	Q8VIJ6	1	1		1.22076e+07	105		33	21	15.6902	100	5982.66	2	904.461	1807.91	1.93108	110.433	10	152	01_Ago2-undigest_150522101502.raw
	High							RmEELHSQEmQK	Unambiguous	1	1	Q8VIJ6	1	1		971421	41	35	29	17	1.00298	100	15188.1	2	789.357	1577.71	0.946346	15.6452	10	122	01_Ago2-undigest_150522101502.raw
	High							DKLESEmEDAYHEHQANLLR	Unambiguous	1	1	Q8VIJ6	1	1		1.19096e+06	44		29	17	11.282	100	9155.38	2	1222.56	2444.11	-0.692109	56.7655	12	212	01_Ago2-undigest_150522101502.raw
	High							DKLESEMEDAYHEHQANLLR	Unambiguous	1	1	Q8VIJ6	1	1		579666	63		31	18	19.4744	100	5074.81	2	1214.56	2428.12	0.527177	90.8172	12	212	01_Ago2-undigest_150522101502.raw
	High							mGGGGTmNMGDPYGSGGQK	Unconsidered	1	1	Q8VIJ6	2	2		965646	3		17	13	0	100	11504.6	2	917.364	1833.72	0.521145	28.5104	11	184	01_Ago2-undigest.raw
	High							FGQGGAGPVGGQGPR	Unambiguous	1	1	Q8VIJ6	1	1		5.19811e+08	82	78	32	20	2.72753	1	8.31625e+06	2	671.336	1341.66	-1.4335	36.3371	12	138	01_Ago2-undigest.raw
		High						FGQGGAGPVGGQGPR	Unambiguous	1	1	Q8VIJ6	1	1		8.76463e+07	82	78	33	20	1.79636	6	1.11211e+06	2	671.336	1341.66	-0.887591	36.2737	12	138	01_Ago2-RNaseI.raw
	High							NLSPYVSNELLEEAFSQFGPIER	Unambiguous	1	1	Q8VIJ6	1	1		1.49344e+07	96		32	20	11.7302	90	36416.6	2	1320.15	2639.3	1.10791	120.964	13	258	01_Ago2-undigest.raw
	High							FATHAAALSVR	Unambiguous	1	1	Q8VIJ6	1	1		3.67524e+07	103	97	33	21	1.81464	17	364330	2	572.317	1143.63	-0.0810112	38.4676	18	92	01_Ago2-undigest_150522101502.raw
		High						QHHAPYHQQHHQGPPPGGPGPR	Unambiguous	1	1	Q8VIJ6	1	1		1.39305e+06	99		34	21	0	100	17821.5	2	1209.08	2417.15	0.0642099	16.3813	15	212	01_Ago2-RNaseI_150521212833.raw
								YGEPGEVFINK	Unambiguous	1	1	Q8VIJ6	1	1		1.98535e+07	111	117	31	21	2.48026	21	287333	2	626.814	1252.62	0.499959	69.5548	8	88	01_Ago2-RNaseA.raw
		High						LFVGNLPADITEDEFK	Unambiguous	1	1	Q8VIJ6	1	1		1.18903e+06	103		34	21	9.70468	100	17487.9	2	904.461	1807.91	1.86356	110.498	10	152	01_Ago2-RNaseI.raw
	High							FATHAAALSVR	Unambiguous	1	1	Q8VIJ6	1	1		6.39161e+07	103	97	33	21	1.00158	8	552742	3	381.88	1143.63	-0.359618	38.2711	8	92	01_Ago2-undigest.raw
		High						FATHAAALSVR	Unambiguous	1	1	Q8VIJ6	1	1		4.8608e+06	126	115	35	22	12.6267	85	71661.5	2	572.317	1143.63	0.559426	37.8612	9	92	01_Ago2-RNaseI_150521212833.raw
	High							FATHAAALSVR	Unambiguous	1	1	Q8VIJ6	1	1		1.07053e+07	126	113	34	21	2.09723	100	19438.9	3	381.88	1143.62	-1.96072	37.9857	8	92	01_Ago2-undigest_150522101502.raw
	High							RmEELHSQEmQK	Unambiguous	1	1	Q8VIJ6	1	1		2.49488e+06	39	36	28	16	0	100	65902.5	2	789.356	1577.71	0.172626	15.6406	10	122	01_Ago2-undigest.raw
								FAQHGTFEYEYSQR	Unambiguous	1	1	Q8VIJ6	1	1		2.66931e+06	25		24	14	0	100	6178.05	2	881.895	1762.78	0.910852	54.7228	11	138	01_Ago2-RNaseA.raw
	High							mGGGGTMNMGDPYGSGGQK	Unambiguous	1	1	Q8VIJ6	1	1		778923	7		21	13	33.8561	100	4005.04	2	909.37	1817.73	4.17519	46.7742	12	184	01_Ago2-undigest.raw
	High							RMEELHSQEMQK	Unambiguous	1	1	Q8VIJ6	1	1		4.01397e+06	42	40	29	17	11.0867	100	72581.7	2	773.361	1545.71	-0.0854113	19.6225	10	122	01_Ago2-undigest.raw
	High							DKLESEMEDAYHEHQANLLR	Unambiguous	1	1	Q8VIJ6	1	1		826392	63		31	18	19.4875	100	1625.43	2	1214.56	2428.12	0.527177	90.2714	9	212	01_Ago2-undigest.raw
	High							SPPPGMGLNQNR	Unambiguous	1	1	Q8VIJ6	1	1		1.36754e+07	90	91	32	20	3.35291	93	68896.8	2	634.314	1267.62	0.00956048	37.136	8	94	01_Ago2-undigest_150522101502.raw
	High							YGEPGEVFINK	Unambiguous	1	1	Q8VIJ6	1	1		7.96426e+07	95	100	32	20	3.13088	5	1.15344e+06	2	626.813	1252.62	-1.64399	69.4982	16	88	01_Ago2-undigest_150522101502.raw
	High							MGGGGTMNmGDPYGSGGQK	Unambiguous	1	1	Q8VIJ6	1	1		1.37924e+06	4		19	13	3.51047	100	19777	2	909.367	1817.73	0.548811	36.7512	11	184	01_Ago2-undigest.raw
	High							FGQGGAGPVGGQGPR	Unambiguous	1	1	Q8VIJ6	1	1		1.83135e+08	94		32	20	1.68393	14	457362	2	671.336	1341.67	-0.159717	37.0033	12	138	01_Ago2-undigest_150522101502.raw
	High							SPPPGMGLNQNR	Unambiguous	1	1	Q8VIJ6	1	1		1.36754e+07	76	77	31	19	6.2615	100	25629.9	2	634.313	1267.62	-1.53122	38.2029	8	94	01_Ago2-undigest_150522101502.raw
		High						LFVGNLPADITEDEFKR	Unambiguous	1	1	Q8VIJ6	1	1		2.74333e+06	127	111	35	22	21.3934	96	50168.6	2	982.51	1964.01	0.573368	106.15	13	162	01_Ago2-RNaseI.raw
	High							DKLESEmEDAYHEHQANLLR	Unambiguous	1	1	Q8VIJ6	1	1		2.28203e+07	46		29	17	0	48	56676.6	4	611.784	2444.11	0.0460576	56.6407	11	212	01_Ago2-undigest.raw
	High							SPPPGMGLNQNR	Unambiguous	1	1	Q8VIJ6	1	1		3.60056e+07	98	96	32	20	0.487772	23	275581	2	634.314	1267.62	-0.375635	36.3429	10	94	01_Ago2-undigest.raw
	High							NLSPYVSNELLEEAFSQFGPIER	Unambiguous	1	1	Q8VIJ6	1	1		1.23058e+07	96		32	20	13.5353	100	2456.51	2	1320.15	2639.3	1.10791	120.399	13	258	01_Ago2-undigest_150522101502.raw
		High						FGQGGAGPVGGQGPR	Unambiguous	1	1	Q8VIJ6	1	1		3.06718e+07	83		33	20	2.50124	99	60964.1	2	671.337	1341.67	0.932092	35.6327	12	138	01_Ago2-RNaseI_150521212833.raw
	High							MGGGGTMNmGDPYGSGGQK	Unconsidered	1	1	Q8VIJ6	2	2		1.15146e+06	5		19	13	0	100	10441	2	909.368	1817.73	1.6233	39.7919	13	184	01_Ago2-undigest.raw
								YGEPGEVFINK	Unambiguous	1	1	Q8VIJ6	1	1		1.96105e+07	114	124	31	21	0.7694	100	18334.4	2	626.814	1252.62	-0.0847521	70.3522	8	88	01_Ago2-RNaseA_150522035146.raw
	High							RMEELHSQEMQK	Unambiguous	1	1	Q8VIJ6	1	1		719773	42		29	17	6.95036	100	16585.6	2	773.361	1545.72	0.230482	19.7317	10	122	01_Ago2-undigest_150522101502.raw
	High							mGGGGTmNMGDPYGSGGQK	Unconsidered	1	1	Q8VIJ6	2	2		425717	3		17	13	0	100	4926.17	2	917.364	1833.72	0.121727	28.8002	11	184	01_Ago2-undigest_150522101502.raw
	High							DKLESEMEDAYHEHQANLLR	Unambiguous	1	1	Q8VIJ6	1	1		826392	64		31	18	6.16354	100	4315.12	2	1214.56	2428.12	0.627724	90.7701	12	212	01_Ago2-undigest.raw
								FATHAAALSVR	Unambiguous	1	1	Q8VIJ6	1	1		4.59944e+06	103	97	30	21	1.16144	60	72414.5	3	381.88	1143.63	-0.199509	38.7137	8	92	01_Ago2-RNaseA.raw
	High							YGEPGEVFINK	Unambiguous	1	1	Q8VIJ6	1	1		7.96426e+07	99	103	32	20	0.36737	66	93112.6	2	626.814	1252.62	-0.377108	70.0488	8	88	01_Ago2-undigest_150522101502.raw
	High							FGQGGAGPVGGQGPR	Unambiguous	1	1	Q8VIJ6	1	1		5.19811e+08	85	70	32	20	0	40	165062	2	671.337	1341.67	0.113235	36.9859	9	138	01_Ago2-undigest.raw
	High							LFVGNLPADITEDEFKR	Unambiguous	1	1	Q8VIJ6	1	1		1.03132e+07	139	120	34	22	8.76993	76	68434.3	2	982.509	1964.01	-0.856163	106.145	9	162	01_Ago2-undigest_150522101502.raw
		High						FATHAAALSVR	Unambiguous	1	1	Q8VIJ6	1	1		1.33316e+07	126	115	35	22	24.2581	100	47184.1	2	572.318	1143.63	0.772905	38.3122	14	92	01_Ago2-RNaseI.raw
	High							FAQHGTFEYEYSQR	Unambiguous	1	1	Q8VIJ6	1	1		4.14081e+07	25		26	14	2.31886	17	407321	2	881.895	1762.78	0.703106	54.2259	19	138	01_Ago2-undigest.raw
	High							FGQGGAGPVGGQGPR	Unambiguous	1	1	Q8VIJ6	1	1		5.19811e+08	85		32	20	34.1418	100	14190.4	2	671.337	1341.67	0.477171	35.7305	12	138	01_Ago2-undigest.raw
								DKLESEmEDAYHEHQANLLR	Unambiguous	1	1	Q8VIJ6	1	1		4.0801e+06	45		27	17	0	100	14638.4	3	815.377	2444.12	1.00051	56.7995	21	212	01_Ago2-RNaseA.raw
	High							LFVGNLPADITEDEFK	Unambiguous	1	1	Q8VIJ6	1	1		1.41941e+07	106		33	21	19.6756	100	35361.3	2	904.46	1807.91	0.243078	110.917	18	152	01_Ago2-undigest.raw
								GREEYEGPNKKPR	Unambiguous	1	1	Q8VIJ6	1	1		258153	101	99	30	20	9.48014	100	6326.34	2	780.4	1559.79	-0.249676	15.7801	12	124	01_Ago2-RNaseA_150522035146.raw
		High						GREEYEGPNKKPR	Unambiguous	1	1	Q8VIJ6	1	1		1.63537e+06	104	103	34	21	2.69632	100	35551.6	2	780.399	1559.79	-0.719241	15.7174	12	124	01_Ago2-RNaseI.raw
	High							DKLESEmEDAYHEHQANLLR	Unambiguous	1	1	Q8VIJ6	1	1		1.75546e+07	43		29	17	0.426045	50	70426.1	3	815.376	2444.11	-0.572749	56.8829	21	212	01_Ago2-undigest_150522101502.raw
								NLSPYVSNELLEEAFSQFGPIER	Unambiguous	1	1	Q8VIJ6	1	1		1.58627e+06	95		30	20	19.3629	100	3811.68	2	1320.15	2639.3	1.38542	120.932	14	258	01_Ago2-RNaseA_150522035146.raw
	High							FAQHGTFEYEYSQR	Unambiguous	1	1	Q8VIJ6	1	1		2.06932e+07	25		26	14	20.5818	100	13068.1	2	881.895	1762.78	0.772355	55.094	8	138	01_Ago2-undigest_150522101502.raw
	High							DKLESEmEDAYHEHQANLLR	Unambiguous	1	1	Q8VIJ6	1	1		3.60233e+07	44		29	17	0	28	130091	3	815.377	2444.12	0.775755	55.9872	21	212	01_Ago2-undigest.raw
	High							DKLESEmEDAYHEHQANLLR	Unambiguous	1	1	Q8VIJ6	1	1		2.28203e+07	46		29	17	0.79954	32	83071.6	4	611.784	2444.11	0.0460576	56.1295	12	212	01_Ago2-undigest.raw
								FGQGGAGPVGGQGPR	Unambiguous	1	1	Q8VIJ6	1	1		3.25561e+07	85		29	20	2.51453	100	17256	2	671.337	1341.67	0.113235	36.4754	8	138	01_Ago2-RNaseA_150522035146.raw
								ALAEIAK	Unambiguous	1	1	Q8VIJ6	1	1		3.21282e+06	229	207	34	24	0.856888	76	72780.6	2	358.221	715.435	-0.154149	27.0466	6	48	01_Ago2-RNaseA_150522035146.raw
								DKLESEmEDAYHEHQANLLR	Unambiguous	1	1	Q8VIJ6	1	1		2.99653e+06	46		27	17	1.52648	100	14695.3	4	611.784	2444.12	0.345725	57.0694	21	212	01_Ago2-RNaseA.raw
	High							LFVGNLPADITEDEFK	Unambiguous	1	1	Q8VIJ6	1	1		1.41941e+07	99		32	20	4.20671	100	12176.4	2	904.462	1807.92	2.67379	110.396	11	152	01_Ago2-undigest.raw
	High							FAQHGTFEYEYSQR	Unambiguous	1	1	Q8VIJ6	1	1		2.06932e+07	24		26	14	23.5093	100	9211.78	2	881.896	1762.78	1.39559	54.014	8	138	01_Ago2-undigest_150522101502.raw
								FATHAAALSVR	Unambiguous	1	1	Q8VIJ6	1	1		2.16805e+06	103	97	30	21	0.398854	100	41960.7	3	381.88	1143.63	-0.199509	38.8652	8	92	01_Ago2-RNaseA_150522035146.raw
		High						FATHAAALSVR	Unambiguous	1	1	Q8VIJ6	1	1		7.05203e+06	126	115	35	22	1.71206	47	91117.4	3	381.881	1143.63	0.921257	37.7844	8	92	01_Ago2-RNaseI.raw
								DKLESEmEDAYHEHQANLLR	Unambiguous	1	1	Q8VIJ6	1	1		4.0801e+06	45		27	17	0	100	14300.1	3	815.377	2444.12	1.22526	57.3289	21	212	01_Ago2-RNaseA.raw
		High						FATHAAALSVR	Unambiguous	1	1	Q8VIJ6	1	1		1.37332e+06	114	111	34	21	0.97639	100	17477.7	3	381.881	1143.63	0.28082	37.5893	8	92	01_Ago2-RNaseI_150521212833.raw
		High						DKLESEmEDAYHEHQANLLR	Unambiguous	1	1	Q8VIJ6	1	1		1.28887e+06	45		30	17	2.0343	100	7498.64	3	815.378	2444.12	1.37509	55.8247	23	212	01_Ago2-RNaseI.raw
		High						cSEGVFLLTTTPRPVIVEPLEQLDDEDGLPEK	Unambiguous	1	1	Q8VIJ6	1	1		2.24068e+06	62		32	19	37.1695	100	0	3	1199.61	3596.82	5.45491	114.242	22	344	01_Ago2-RNaseI_150521212833.raw
	High							DKLESEMEDAYHEHQANLLR	Unambiguous	1	1	Q8VIJ6	1	1		1.94852e+06	64	47	31	18	4.05883	100	9835.8	4	607.786	2428.12	1.16966	90.7564	12	212	01_Ago2-undigest.raw
		High						YGEPGEVFINK	Unambiguous	1	1	Q8VIJ6	1	1		1.30953e+07	104	112	34	21	2.36113	33	187495	2	626.815	1252.62	1.18212	69.1946	15	88	01_Ago2-RNaseI_150521212833.raw
	High							DKLESEmEDAYHEHQANLLR	Unambiguous	1	1	Q8VIJ6	1	1		3.60233e+07	47		29	17	0.176706	21	166396	3	815.377	2444.12	0.326254	56.5183	24	212	01_Ago2-undigest.raw
								FATHAAALSVR	Unambiguous	1	1	Q8VIJ6	1	1		5.19621e+06	110	106	31	21	5.5032	100	17527.6	2	572.317	1143.63	0.239208	39.278	10	92	01_Ago2-RNaseA_150522035146.raw
								mGGGGTmNmGDPYGSGGQK	Unambiguous	1	1	Q8VIJ6	1	1		1.06101e+06	3		15	13	3.31003	100	8851.23	2	925.362	1849.72	0.955916	19.6862	11	184	01_Ago2-RNaseA_150522035146.raw
								FATHAAALSVR	Unambiguous	1	1	Q8VIJ6	1	1		8.43133e+06	103	97	30	21	0.787163	100	43844.5	2	572.317	1143.63	0.0257285	38.3248	10	92	01_Ago2-RNaseA.raw
								DKLESEmEDAYHEHQANLLR	Unambiguous	1	1	Q8VIJ6	1	1		3.04662e+06	45		27	17	0	100	5934.45	3	815.377	2444.12	1.22526	56.4369	21	212	01_Ago2-RNaseA_150522035146.raw
	High							FATHAAALSVR	Unambiguous	1	1	Q8VIJ6	1	1		1.07053e+07	103	97	33	21	0.204677	38	107783	3	381.88	1143.63	-0.359618	38.4741	8	92	01_Ago2-undigest_150522101502.raw
	High							ALAEIAK	Unambiguous	1	1	Q8VIJ6	1	1		1.44628e+07	229	207	36	24	0.783742	22	246507	2	358.221	715.435	-0.324773	26.7687	6	48	01_Ago2-undigest_150522101502.raw
	High							DKLESEMEDAYHEHQANLLR	Unambiguous	1	1	Q8VIJ6	1	1		8.90909e+06	62	46	30	18	1.10972	100	4962.09	3	810.046	2428.12	1.57738	90.0199	19	212	01_Ago2-undigest.raw
	High							DKLESEmEDAYHEHQANLLR	Unambiguous	1	1	Q8VIJ6	1	1		1.75546e+07	45		29	17	0	100	1832.69	3	815.376	2444.11	-0.872417	55.8878	24	212	01_Ago2-undigest_150522101502.raw
	High							DKLESEMEDAYHEHQANLLR	Unambiguous	1	1	Q8VIJ6	1	1		8.90909e+06	64	47	31	18	0.369426	61	59336.3	3	810.046	2428.12	1.20033	90.6011	18	212	01_Ago2-undigest.raw
		High						DKLESEmEDAYHEHQANLLR	Unambiguous	1	1	Q8VIJ6	1	1		2.93054e+06	45		30	17	22.5539	100	7387.34	4	611.783	2444.11	-2.2514	56.3338	13	212	01_Ago2-RNaseI.raw
								FATHAAALSVR	Unambiguous	1	1	Q8VIJ6	1	1		5.19621e+06	103	97	30	21	0.851115	98	62953.2	2	572.317	1143.63	0.0257285	38.7427	10	92	01_Ago2-RNaseA_150522035146.raw
								YGEPGEVFINK	Unambiguous	1	1	Q8VIJ6	1	1		1.98535e+07	114	124	31	21	0.432926	100	26006	2	626.814	1252.62	0.0126999	70.1098	13	88	01_Ago2-RNaseA.raw
		High						FAQHGTFEYEYSQR	Unambiguous	1	1	Q8VIJ6	1	1		2.82808e+06	26		28	15	12.9156	100	7253.25	2	881.896	1762.79	1.74183	53.802	11	138	01_Ago2-RNaseI_150521212833.raw
		High						FATHAAALSVR	Unambiguous	1	1	Q8VIJ6	1	1		1.33316e+07	126	115	35	22	16.1316	100	54936.1	2	572.318	1143.63	0.666166	37.6862	10	92	01_Ago2-RNaseI.raw
	High							MGGGGTmNmGDPYGSGGQK	Unambiguous	1	1	Q8VIJ6	1	1		8.11983e+06	3		17	13	0	100	19582.5	2	917.365	1833.72	0.987133	25.2875	12	184	01_Ago2-undigest.raw
	High							GREEYEGPNKKPR	Unambiguous	1	1	Q8VIJ6	1	1		2.96222e+06	101	99	33	20	1.45036	100	66228.1	2	780.4	1559.79	-0.249676	15.6948	12	124	01_Ago2-undigest_150522101502.raw
								GmGPGTPAGYGR	Unambiguous	1	1	Q8VIJ6	1	1		6.85743e+06	51		27	18	15.3524	58	107351	2	568.761	1136.52	0.144502	25.849	7	88	01_Ago2-RNaseA.raw
	High							YGEPGEVFINK	Unambiguous	1	1	Q8VIJ6	1	1		1.50247e+08	103	111	33	21	11.4046	100	6954.87	2	626.815	1252.62	1.57193	68.5514	8	88	01_Ago2-undigest.raw
		High						YGEPGEVFINK	Unambiguous	1	1	Q8VIJ6	1	1		23617008	111	117	34	21	2.6818	17	371052	2	626.814	1252.62	0.499959	69.3395	9	88	01_Ago2-RNaseI.raw
	High							DKLESEmEDAYHEHQANLLR	Unambiguous	1	1	Q8VIJ6	1	1		5.97886e+06	45		29	17	0.542869	100	13260.4	4	611.784	2444.11	-0.952835	57.0224	20	212	01_Ago2-undigest_150522101502.raw
	High							SPPPGMGLNQNR	Unambiguous	1	1	Q8VIJ6	1	1		1.36754e+07	76	77	31	19	0.695946	76	88328.4	2	634.313	1267.62	-1.82012	36.6014	9	94	01_Ago2-undigest_150522101502.raw
	High							SPPPGmGLNQNR	Unambiguous	1	1	Q8VIJ6	1	1		2.67376e+07	57		30	18	0.604204	100	52248.7	2	642.312	1283.62	0.166955	22.0436	7	94	01_Ago2-undigest_150522101502.raw
								cSEGVFLLTTTPRPVIVEPLEQLDDEDGLPEK	Unambiguous	1	1	Q8VIJ6	1	1		1.74042e+06	61	64	28	18	11.9461	100	8327.76	3	1199.61	3596.82	3.72406	114.418	25	344	01_Ago2-RNaseA.raw
								YGEPGEVFINK	Unambiguous	1	1	Q8VIJ6	1	1		1.98535e+07	107	114	30	21	16.7805	100	3692.78	2	626.815	1252.62	0.694863	69.016	8	88	01_Ago2-RNaseA.raw
	High							GmGPGTPAGYGR	Unambiguous	1	1	Q8VIJ6	1	1		1.81189e+07	52		30	18	1.68131	21	301421	2	568.762	1136.52	0.359317	25.7164	7	88	01_Ago2-undigest_150522101502.raw
								NLSPYVSNELLEEAFSQFGPIER	Unambiguous	1	1	Q8VIJ6	1	1		1.58627e+06	95		30	20	19.3907	100	2728.28	2	1320.16	2639.3	2.31043	120.414	13	258	01_Ago2-RNaseA_150522035146.raw
	High							QHHAPYHQQHHQGPPPGGPGPR	Unambiguous	1	1	Q8VIJ6	1	1		7.7502e+06	102		33	20	3.06057	100	13478.1	2	1209.08	2417.15	0.468224	16.6841	14	212	01_Ago2-undigest_150522101502.raw
								GREEYEGPNKKPR	Unambiguous	1	1	Q8VIJ6	1	1		1.11557e+06	105	105	30	21	5.54148	100	16789	3	520.602	1559.79	-0.845252	15.5987	10	124	01_Ago2-RNaseA.raw
								FAQHGTFEYEYSQR	Unambiguous	1	1	Q8VIJ6	1	1		1.98859e+06	25		24	14	0	100	2470.66	2	881.895	1762.78	0.703106	54.6776	8	138	01_Ago2-RNaseA_150522035146.raw
	High							MGGGGTMNmGDPYGSGGQK	Unambiguous	1	1	Q8VIJ6	1	1		559235	3		17	13	10.9821	100	3559.83	2	909.365	1817.72	-1.46586	36.9778	11	184	01_Ago2-undigest_150522101502.raw
	High							DKLESEmEDAYHEHQANLLR	Unambiguous	1	1	Q8VIJ6	1	1		5.97886e+06	44		29	17	3.46297	100	4565.91	4	611.784	2444.11	-0.753056	55.95	18	212	01_Ago2-undigest_150522101502.raw
	High							YGEPGEVFINK	Unambiguous	1	1	Q8VIJ6	1	1		1.50247e+08	103	111	33	21	1.56082	18	354735	2	626.815	1252.62	0.792315	69.6143	9	88	01_Ago2-undigest.raw
								LFVGNLPADITEDEFK	Unambiguous	1	1	Q8VIJ6	1	1		5.7772e+06	105		30	21	4.11712	100	24314.2	2	904.461	1807.91	1.93108	110.43	18	152	01_Ago2-RNaseA.raw
	High							FATHAAALSVR	Unambiguous	1	1	Q8VIJ6	1	1		1.23369e+08	128	114	34	21	2.92156	100	58487.7	2	572.316	1143.62	-1.78885	37.6659	9	92	01_Ago2-undigest.raw
	High							SPPPGMGLNQNR	Unambiguous	1	1	Q8VIJ6	1	1		3.60056e+07	98	96	32	20	2.65476	40	165166	2	634.314	1267.62	-0.568232	36.9776	9	94	01_Ago2-undigest.raw
		High						FAQHGTFEYEYSQR	Unambiguous	1	1	Q8VIJ6	1	1		2.82808e+06	25		28	15	15.9779	100	19654.4	2	881.895	1762.78	0.703106	54.3392	10	138	01_Ago2-RNaseI_150521212833.raw
		High						FAQHGTFEYEYSQR	Unambiguous	1	1	Q8VIJ6	1	1		5.37684e+06	25		28	15	22.5763	100	37591.1	2	881.895	1762.78	0.0798686	54.5277	10	138	01_Ago2-RNaseI.raw
								SPPPGMGLNQNR	Unambiguous	1	1	Q8VIJ6	1	1		509372	83	88	29	20	2.02506	100	5053.41	2	634.315	1267.62	1.06885	37.4087	6	94	01_Ago2-RNaseA_150522035146.raw
								FGQGGAGPVGGQGPR	Unambiguous	1	1	Q8VIJ6	1	1		3.25561e+07	83		29	20	0	100	17705.4	2	671.337	1341.67	0.568156	37.5212	12	138	01_Ago2-RNaseA_150522035146.raw
	High							YGEPGEVFINK	Unambiguous	1	1	Q8VIJ6	1	1		1.50247e+08	95	100	32	20	3.66614	3	1939725	2	626.813	1252.62	-1.25418	69.0716	15	88	01_Ago2-undigest.raw
								NLSPYVSNELLEEAFSQFGPIER	Unambiguous	1	1	Q8VIJ6	1	1		1.86746e+06	94		30	20	21.6223	100	1513.24	2	1320.16	2639.31	3.69796	120.372	12	258	01_Ago2-RNaseA.raw
								FATHAAALSVR	Unambiguous	1	1	Q8VIJ6	1	1		8.43133e+06	103	97	30	21	2.63417	100	57491.9	2	572.317	1143.63	0.0257285	38.8557	15	92	01_Ago2-RNaseA.raw
	High							DKLESEmEDAYHEHQANLLR	Unambiguous	1	1	Q8VIJ6	1	1		1.75546e+07	46		29	17	0	54	63894.6	3	815.377	2444.12	0.401171	56.3402	19	212	01_Ago2-undigest_150522101502.raw
	High							FATHAAALSVR	Unambiguous	1	1	Q8VIJ6	1	1		3.67524e+07	126	113	34	21	1.97286	72	83639.9	2	572.316	1143.62	-2.00233	37.9418	9	92	01_Ago2-undigest_150522101502.raw
								FAQHGTFEYEYSQR	Unambiguous	1	1	Q8VIJ6	1	1		2.66931e+06	25		24	14	1.08559	100	18868.8	2	881.896	1762.78	1.04935	55.265	20	138	01_Ago2-RNaseA.raw
	High							mGGGGTmNmGDPYGSGGQK	Unambiguous	1	1	Q8VIJ6	1	1		4.96637e+06	3		17	13	3.70636	100	8783.11	2	925.362	1849.72	0.889922	20.3055	10	184	01_Ago2-undigest_150522101502.raw
								FGQGGAGPVGGQGPR	Unambiguous	1	1	Q8VIJ6	1	1		3.25561e+07	94	87	30	20	2.54866	12	526277	2	671.336	1341.67	-0.250701	36.986	11	138	01_Ago2-RNaseA_150522035146.raw
		High						DKLESEmEDAYHEHQANLLR	Unambiguous	1	1	Q8VIJ6	1	1		1.00377e+06	45		30	17	9.25724	100	3689.78	4	611.783	2444.11	-1.65206	56.3435	11	212	01_Ago2-RNaseI_150521212833.raw
	High							SPPPGmGLNQNR	Unambiguous	1	1	Q8VIJ6	1	1		2.67376e+07	53		30	18	2.5061	62	101617	2	642.312	1283.62	0.54735	21.5063	8	94	01_Ago2-undigest_150522101502.raw
	High							DKLESEMEDAYHEHQANLLR	Unambiguous	1	1	Q8VIJ6	1	1		5.96486e+06	58		30	18	0	100	1440.15	3	810.047	2428.13	3.08558	90.2761	18	212	01_Ago2-undigest_150522101502.raw
	High							mGGGGTMNMGDPYGSGGQK	Unconsidered	1	1	Q8VIJ6	3	3		1.15146e+06	5		19	13	0	100	10441	2	909.368	1817.73	1.6233	39.7919	7	184	01_Ago2-undigest.raw
	High							mGGGGTMNMGDPYGSGGQK	Unambiguous	1	1	Q8VIJ6	1	1		377455	4		19	13	33.9385	100	2883.69	2	909.367	1817.73	0.817433	47.0807	12	184	01_Ago2-undigest_150522101502.raw
	High							YGEPGEVFINK	Unambiguous	1	1	Q8VIJ6	1	1		7.96426e+07	109	114	33	21	0	100	15747.9	2	626.814	1252.62	0.402507	68.9514	15	88	01_Ago2-undigest_150522101502.raw
	High							GIVEFASKPAAR	Unambiguous	1	1	Q8VIJ6	1	1		9.32401e+06	107		33	21	1.25412	55	114914	2	623.348	1245.69	-4.76587	46.6065	6	102	01_Ago2-undigest_150522101502.raw
	High							FGQGGAGPVGGQGPR	Unambiguous	1	1	Q8VIJ6	1	1			82	78	32	20	3.19493	100	27795.4	2	671.336	1341.66	-1.34251	38.3389	12	138	01_Ago2-undigest.raw
	High							FATHAAALSVR	Unambiguous	1	1	Q8VIJ6	1	1		6.39161e+07	103	97	33	21	3.85296	100	20523.3	3	381.881	1143.63	0.12071	37.7145	13	92	01_Ago2-undigest.raw
	High							FGQGGAGPVGGQGPR	Unambiguous	1	1	Q8VIJ6	1	1		2.7552e+06	85		32	20	15.1875	100	29258.9	3	447.894	1341.67	0.216943	36.1352	18	138	01_Ago2-undigest.raw
	High							FGQGGAGPVGGQGPR	Unambiguous	1	1	Q8VIJ6	1	1		1.83135e+08	77		31	19	0	100	15450.9	2	671.335	1341.66	-2.07039	38.1045	11	138	01_Ago2-undigest_150522101502.raw
		High						mGGGGTmNmGDPYGSGGQK	Unambiguous	1	1	Q8VIJ6	1	1		991576	3		18	13	1.99072	100	18285.3	2	925.361	1849.72	0.163987	19.9127	9	184	01_Ago2-RNaseI_150521212833.raw
	High							MGYMDPR	Unambiguous	1	1	Q8VIJ6	1	1		914685	9		22	13	7.89916	100	13108.5	2	435.185	869.364	-0.96309	38.1172	5	48	01_Ago2-undigest_150522101502.raw
								GIVEFASKPAAR	Unambiguous	1	1	Q8VIJ6	1	1		1.24608e+06	135	133	31	22	50.3358	100	3144.99	2	623.349	1245.69	-3.29595	46.5584	6	102	01_Ago2-RNaseA_150522035146.raw
	High							AELDDTPmR	Unambiguous	1	1	Q8VIJ6	1	1		2.11662e+07	30		27	15	2.38081	20	314334	2	532.24	1063.47	0.405924	25.0526	11	72	01_Ago2-undigest_150522101502.raw
		High						FGQGGAGPVGGQGPR	Unambiguous	1	1	Q8VIJ6	1	1		8.76463e+07	85		33	20	37.9036	100	24611.3	2	671.337	1341.67	0.477171	35.6821	12	138	01_Ago2-RNaseI.raw
		High						DKLESEmEDAYHEHQANLLR	Unambiguous	1	1	Q8VIJ6	1	1		3609302	46		30	17	0	100	12325.9	3	815.377	2444.12	0.476088	56.2705	16	212	01_Ago2-RNaseI.raw
								GIVEFASKPAAR	Unambiguous	1	1	Q8VIJ6	1	1		1.80227e+06	101	105	30	20	0	100	14220.6	2	623.351	1245.69	-0.0621438	46.5176	8	102	01_Ago2-RNaseA.raw
	High							DKLESEmEDAYHEHQANLLR	Unambiguous	1	1	Q8VIJ6	1	1		3.60233e+07	45		29	17	3.77214	100	5467.08	3	815.377	2444.12	1.15034	55.5337	24	212	01_Ago2-undigest.raw
	High							cSEGVFLLTTTPRPVIVEPLEQLDDEDGLPEK	Unambiguous	1	1	Q8VIJ6	1	1		5.73173e+06	63		31	18	0.912638	100	9961.39	3	1199.61	3596.82	4.43677	114.762	35	344	01_Ago2-undigest_150522101502.raw
	High							GREEYEGPNKKPR	Unambiguous	1	1	Q8VIJ6	1	1		2.05922e+07	105	105	33	21	1.97964	20	210075	3	520.602	1559.79	-0.845252	15.6031	17	124	01_Ago2-undigest.raw
								ALAEIAK	Unambiguous	1	1	Q8VIJ6	1	1		6.63617e+06	229	207	34	24	0.973707	42	133013	2	358.221	715.435	-0.324773	26.9109	6	48	01_Ago2-RNaseA.raw
								SPPPGmGLNQNR	Unambiguous	1	1	Q8VIJ6	1	1		4.3709e+06	53	55	27	18	1.69754	100	25074.6	2	642.312	1283.62	0.54735	21.525	7	94	01_Ago2-RNaseA_150522035146.raw
	High							SPPPGmGLNQNR	Unambiguous	1	1	Q8VIJ6	1	1		1.039e+08	56	61	30	18	0.661955	48	130714	2	642.312	1283.62	-0.0232422	22.0672	7	94	01_Ago2-undigest.raw
								GIVEFASKPAAR	Unambiguous	1	1	Q8VIJ6	1	1		1.80227e+06	119		31	21	11.978	100	8134.45	2	623.352	1245.7	2.09371	47.2072	9	102	01_Ago2-RNaseA.raw
								QHHAPYHQQHHQGPPPGGPGPR	Unambiguous	1	1	Q8VIJ6	1	1		9.20229e+06	96	67	30	20	2.29316	100	26180.5	3	806.389	2417.15	0.967677	16.3947	14	212	01_Ago2-RNaseA.raw
								GREEYEGPNKKPR	Unambiguous	1	1	Q8VIJ6	1	1		418797	101	99	30	20	5.33419	100	12312.8	2	780.4	1559.79	0.063366	15.7579	7	124	01_Ago2-RNaseA.raw
	High							FATHAAALSVR	Unambiguous	1	1	Q8VIJ6	1	1		1.07053e+07	106	99	33	21	0	100	3757.96	3	381.88	1143.63	-0.519728	39.0079	12	92	01_Ago2-undigest_150522101502.raw
		High						DKLESEmEDAYHEHQANLLR	Unambiguous	1	1	Q8VIJ6	1	1		2.83539e+06	45		30	17	8.77092	100	4777.03	3	815.376	2444.11	-0.7975	56.6878	20	212	01_Ago2-RNaseI_150521212833.raw
	High							SPPPGMGLNQNR	Unambiguous	1	1	Q8VIJ6	1	1		3.60056e+07	76	77	31	19	2.58655	51	123487	2	634.313	1267.62	-1.43492	37.6328	9	94	01_Ago2-undigest.raw
	High							GmGPGTPAGYGR	Unambiguous	1	1	Q8VIJ6	1	1		5.97604e+07	51		30	17	28.6009	64	96362.6	2	568.761	1136.52	-0.177721	24.9655	7	88	01_Ago2-undigest.raw
								DKLESEmEDAYHEHQANLLR	Unambiguous	1	1	Q8VIJ6	1	1		2.06183e+06	46		27	17	4.47637	100	6728.58	4	611.784	2444.12	0.445614	56.8614	10	212	01_Ago2-RNaseA_150522035146.raw
		High						FATHAAALSVR	Unambiguous	1	1	Q8VIJ6	1	1		4.8608e+06	106	99	34	21	34.108	100	4745.49	2	572.317	1143.63	-0.40123	37.4305	10	92	01_Ago2-RNaseI_150521212833.raw
	High							SPPPGMGLNQNR	Unambiguous	1	1	Q8VIJ6	1	1		1.36754e+07	76	77	31	19	8.09715	100	4259.16	2	634.314	1267.62	-0.953428	36.1437	6	94	01_Ago2-undigest_150522101502.raw
		High						NLSPYVSNELLEEAFSQFGPIER	Unambiguous	1	1	Q8VIJ6	1	1		971728	94		33	20	12.715	100	2072.26	2	1320.16	2639.3	2.21793	120.833	9	258	01_Ago2-RNaseI.raw
	High							DKLESEMEDAYHEHQANLLR	Unambiguous	1	1	Q8VIJ6	1	1		1.94852e+06	64		31	18	35.0866	100	4608.83	4	607.786	2428.12	0.767469	90.2042	10	212	01_Ago2-undigest.raw
	High							SPPPGmGLNQNR	Unambiguous	1	1	Q8VIJ6	1	1		1.039e+08	58		30	18	1.10881	8	848170	2	642.311	1283.62	-0.403637	20.9309	7	94	01_Ago2-undigest.raw
								LFVGNLPADITEDEFK	Unambiguous	1	1	Q8VIJ6	1	1		88005.7	121	117	31	21	0	100	1853.43	3	603.309	1807.91	-0.0682003	110.683	14	152	01_Ago2-RNaseA.raw
	High							cSEGVFLLTTTPRPVIVEPLEQLDDEDGLPEK	Unambiguous	1	1	Q8VIJ6	1	1		6.85227e+06	64		31	18	2.35612	100	7727.98	3	1199.61	3596.82	3.3168	114.271	22	344	01_Ago2-undigest.raw
	High							LFVGNLPADITEDEFKR	Unambiguous	1	1	Q8VIJ6	1	1		3.85917e+07	145	119	34	22	0.20261	17	212630	3	655.341	1964.01	-1.39132	106.438	20	162	01_Ago2-undigest.raw
	High							ALAEIAK	Unambiguous	1	1	Q8VIJ6	1	1		8.18457e+07	229	207	36	24	1.86561	3	1.57029e+06	2	358.221	715.434	-1.17789	26.4935	6	48	01_Ago2-undigest.raw
								cSEGVFLLTTTPRPVIVEPLEQLDDEDGLPEK	Unambiguous	1	1	Q8VIJ6	1	1		1.7494e+06	66	73	28	19	5.14099	100	7540.96	3	1199.61	3596.81	2.29865	114.36	21	344	01_Ago2-RNaseA_150522035146.raw
	High							ISDSEGFK	Unambiguous	1	1	Q8VIJ6	1	1		1.65404e+08	45	52	29	17	1.12716	3	1.8412e+06	2	441.714	882.42	-0.743373	24.5978	7	62	01_Ago2-undigest.raw
	High							GREEYEGPNKKPR	Unambiguous	1	1	Q8VIJ6	1	1		4.51898e+06	101	99	33	20	9.82724	100	15193.6	3	520.602	1559.79	-0.375688	15.6323	12	124	01_Ago2-undigest_150522101502.raw
	High							DKLESEMEDAYHEHQANLLR	Unambiguous	1	1	Q8VIJ6	1	1		5.96486e+06	63	45	31	18	0.276278	81	41012.7	3	810.045	2428.12	0.521639	90.778	19	212	01_Ago2-undigest_150522101502.raw
	High							DKLESEmEDAYHEHQANLLR	Unambiguous	1	1	Q8VIJ6	1	1		5.97886e+06	50		29	17	0.524263	100	20697.1	4	611.783	2444.11	-1.35239	56.4871	21	212	01_Ago2-undigest_150522101502.raw
	High							AVVIVDDR	Unambiguous	2	2	Q99K48;Q8VIJ6	1	1		3.59938e+08	137	126	34	22	2.36286	1	6.48166e+06	2	443.752	886.497	-2.95617	37.6198	6	58	01_Ago2-undigest.raw
	High							DKLESEmEDAYHEHQANLLR	Unambiguous	1	1	Q8VIJ6	1	1		2.28203e+07	44		29	17	4.14063	100	19928.2	4	611.784	2444.11	-0.653167	55.5842	21	212	01_Ago2-undigest.raw
								AVVIVDDR	Unambiguous	2	2	Q99K48;Q8VIJ6	1	1		1.66243e+07	138	123	32	22	3.29995	20	288316	2	443.753	886.499	-0.339875	37.7878	6	58	01_Ago2-RNaseA.raw
	High							AVVIVDDR	Unambiguous	2	2	Q99K48;Q8VIJ6	1	1		1.11089e+08	137	126	34	22	2.79507	3	1.91076e+06	2	443.752	886.497	-2.40537	37.8139	6	58	01_Ago2-undigest_150522101502.raw
								DKLESEmEDAYHEHQANLLR	Unambiguous	1	1	Q8VIJ6	1	1		4.0801e+06	50		27	17	0	100	2309.29	3	815.378	2444.12	1.59984	56.2985	22	212	01_Ago2-RNaseA.raw
								SPPPGmGLNQNR	Unambiguous	1	1	Q8VIJ6	1	1		4.3709e+06	53		27	18	0	100	41689.7	2	642.312	1283.62	0.452251	21.0003	7	94	01_Ago2-RNaseA_150522035146.raw
	High							GREEYEGPNKKPR	Unambiguous	1	1	Q8VIJ6	1	1		9.23989e+06	101	99	33	20	1.25739	71	91521.3	2	780.4	1559.79	-0.171416	15.6107	8	124	01_Ago2-undigest.raw
	High							GIVEFASKPAAR	Unambiguous	1	1	Q8VIJ6	1	1		2.4979e+07	110		33	21	0	100	55402.1	2	623.35	1245.69	-1.72804	45.7921	6	102	01_Ago2-undigest.raw
		High						QHHAPYHQQHHQGPPPGGPGPR	Unambiguous	1	1	Q8VIJ6	1	1		6.07883e+06	98		34	21	9.73153	100	11805.5	3	806.389	2417.15	0.664667	16.188	14	212	01_Ago2-RNaseI_150521212833.raw
		High						FATHAAALSVR	Unambiguous	1	1	Q8VIJ6	1	1		7.05203e+06	126	115	35	22	0	100	31901	3	381.881	1143.63	1.16142	38.3243	13	92	01_Ago2-RNaseI.raw
		High						GIVEFASKPAAR	Unambiguous	1	1	Q8VIJ6	1	1		4.45994e+06	107		34	21	4.51255	100	43768.4	2	623.348	1245.69	-4.96186	45.6484	6	102	01_Ago2-RNaseI_150521212833.raw
		High						ALAEIAK	Selected	1	1	Q8VIJ6	1	1		1.23817e+07	229	207	37	24	4.8892	39	139974	2	358.221	715.435	-0.495397	26.0466	6	48	01_Ago2-RNaseI.raw
								GmGPGTPAGYGR	Unambiguous	1	1	Q8VIJ6	1	1		3.99261e+06	51		27	18	11.8983	100	42997.7	2	568.761	1136.52	0.144502	26.1336	7	88	01_Ago2-RNaseA_150522035146.raw
	High							ALAEIAK	Unambiguous	1	1	Q8VIJ6	1	1		8.18457e+07	229	207	36	24	4.77323	59	94490.5	2	358.221	715.435	0.187099	25.971	6	48	01_Ago2-undigest.raw
		High						LFVGNLPADITEDEFK	Unambiguous	1	1	Q8VIJ6	1	1		841428	101		34	21	36.2831	100	2657.33	2	904.463	1807.92	3.88915	110.382	12	152	01_Ago2-RNaseI_150521212833.raw
								QHHAPYHQQHHQGPPPGGPGPR	Unambiguous	1	1	Q8VIJ6	1	1		4.78791e+06	95		30	20	1.71748	100	12285.1	3	806.389	2417.15	1.27069	16.3978	14	212	01_Ago2-RNaseA_150522035146.raw
								DKLESEmEDAYHEHQANLLR	Unambiguous	1	1	Q8VIJ6	1	1		2.99653e+06	46		27	17	5.29624	100	6229.85	4	611.784	2444.12	0.545503	56.3743	17	212	01_Ago2-RNaseA.raw
	High							GMGPGTPAGYGR	Unambiguous	1	1	Q8VIJ6	1	1		14832891	62		30	18	0.491294	26	233989	2	560.764	1120.52	0.401886	37.996	10	88	01_Ago2-undigest.raw
								AELDDTPmR	Unambiguous	1	1	Q8VIJ6	1	1		8.2994e+06	30		25	15	2.85839	41	151025	2	532.24	1063.47	0.176355	25.0536	7	72	01_Ago2-RNaseA.raw
		High						DKLESEmEDAYHEHQANLLR	Unambiguous	1	1	Q8VIJ6	1	1		2.83539e+06	46		30	17	0	100	8324	3	815.377	2444.12	0.476088	56.1122	23	212	01_Ago2-RNaseI_150521212833.raw
	High							AELDDTPmR	Unambiguous	1	1	Q8VIJ6	1	1		2.11662e+07	31		27	15	23.5786	100	6129.54	2	532.24	1063.47	-0.282784	24.522	7	72	01_Ago2-undigest_150522101502.raw
	High							ALAEIAK	Unambiguous	1	1	Q8VIJ6	1	1		1.44628e+07	229	207	36	24	2.26056	100	37226.3	2	358.221	715.435	0.187099	26.2468	6	48	01_Ago2-undigest_150522101502.raw
		High						LFVGNLPADITEDEFKR	Unambiguous	1	1	Q8VIJ6	1	1		8.04496e+06	137	123	35	22	1.84164	90	42097.5	3	655.342	1964.01	0.0071406	105.985	17	162	01_Ago2-RNaseI.raw
	High							SPPPGmGLNQNR	Unambiguous	1	1	Q8VIJ6	1	1		2.67376e+07	56		30	18	1.41142	29	224930	2	642.312	1283.62	-0.118341	20.9834	7	94	01_Ago2-undigest_150522101502.raw
		High						LFVGNLPADITEDEFKR	Unambiguous	1	1	Q8VIJ6	1	1		5.19415e+06	137	123	35	22	2.84175	100	19276.3	3	655.342	1964.01	0.193601	106.029	21	162	01_Ago2-RNaseI_150521212833.raw
								FGQGGAGPVGGQGPR	Unambiguous	1	1	Q8VIJ6	1	1		4.82703e+07	82		29	20	0	100	6172.27	2	671.337	1341.67	0.65914	37.5643	7	138	01_Ago2-RNaseA.raw
								DKLESEmEDAYHEHQANLLR	Unambiguous	1	1	Q8VIJ6	1	1		3.04662e+06	45		27	17	0	100	5354.74	3	815.377	2444.12	0.850672	57.5396	22	212	01_Ago2-RNaseA_150522035146.raw
	High							DKLESEmEDAYHEHQANLLR	Unambiguous	1	1	Q8VIJ6	1	1		1.19096e+06	46	42	29	17	15.2968	100	5008.25	2	1222.56	2444.12	0.506562	56.2269	11	212	01_Ago2-undigest_150522101502.raw
								FAQHGTFEYEYSQR	Unambiguous	1	1	Q8VIJ6	1	1		1.69892e+07	24	34	24	14	6.6815	100	8583.17	3	588.265	1762.78	-0.135505	54.5948	9	138	01_Ago2-RNaseA.raw
								FGQGGAGPVGGQGPR	Unambiguous	1	1	Q8VIJ6	1	1			82		29	20	0	100	3103.34	2	671.337	1341.67	1.11406	38.1208	7	138	01_Ago2-RNaseA_150522035146.raw
								DKLESEMEDAYHEHQANLLR	Unambiguous	1	1	Q8VIJ6	1	1		826338	62	44	28	18	1.49882	100	2989.92	3	810.045	2428.12	0.144587	90.6544	19	212	01_Ago2-RNaseA.raw
	High							SPPPGMGLNQNR	Unambiguous	1	1	Q8VIJ6	1	1		1.36754e+07	98	96	32	20	0	100	51020.1	2	634.314	1267.62	-0.568232	37.6759	6	94	01_Ago2-undigest_150522101502.raw
	High							AVVIVDDR	Unambiguous	2	2	Q99K48;Q8VIJ6	1	1		3.59938e+08	138	123	34	22	4.674	32	184771	2	443.753	886.499	-0.408725	38.2842	6	58	01_Ago2-undigest.raw
								FATHAAALSVR	Unambiguous	1	1	Q8VIJ6	1	1		4.59944e+06	126	115	31	21	0	100	3065.96	3	381.881	1143.63	1.08137	38.2442	12	92	01_Ago2-RNaseA.raw
	High							MGGGGTmNMGDPYGSGGQK	Unambiguous	1	1	Q8VIJ6	1	1		477208	3		17	13	0	100	2019.82	2	909.366	1817.72	-0.659989	40.0666	8	184	01_Ago2-undigest_150522101502.raw
	High							LFVGNLPADITEDEFKR	Unambiguous	1	1	Q8VIJ6	1	1		2.48953e+07	149	128	34	22	0	52	71186.7	3	655.342	1964.01	-0.27255	106.567	16	162	01_Ago2-undigest_150522101502.raw
	High							FGQGGAGPVGGQGPR	Unambiguous	1	1	Q8VIJ6	1	1		5.19811e+08	82		32	20	0	100	38105.3	2	671.336	1341.66	-1.52448	37.6779	11	138	01_Ago2-undigest.raw
	High							mPGGPKPGGGPGmGAPGGHPKPPHR	Unambiguous	1	1	Q8VIJ6	1	1		3.83068e+07	90		32	20	0	77	48925.1	3	787.389	2360.15	0.438474	18.1086	24	232	01_Ago2-undigest.raw
		High						GmGPGTPAGYGR	Unambiguous	1	1	Q8VIJ6	1	1		3.59324e+06	54		31	18	6.3695	100	17597.5	2	568.762	1136.52	0.681539	24.9778	8	88	01_Ago2-RNaseI_150521212833.raw
	High							mGGGGTMNmGDPYGSGGQK	Unconsidered	1	1	Q8VIJ6	2	2		2.7227e+06	3		17	13	1.38035	100	10242.2	2	917.364	1833.72	0.654284	25.5096	9	184	01_Ago2-undigest_150522101502.raw
								ISDSEGFK	Unambiguous	1	1	Q8VIJ6	1	1		7.19121e+06	58	61	28	18	1.28924	37	157467	2	441.714	882.42	0.0866424	24.9412	6	62	01_Ago2-RNaseA_150522035146.raw
		High						ANLSLLR	Unambiguous	1	1	Q8VIJ6	1	1		3.85581e+06	201	219	37	24	16.2094	100	5178.32	2	393.746	786.484	0.868444	53.7147	5	58	01_Ago2-RNaseI_150521212833.raw
	High							mGGGGTMNmGDPYGSGGQK	Unconsidered	1	1	Q8VIJ6	2	2		1.54196e+06	3		17	13	0	100	15560.2	2	917.365	1833.72	1.18684	31.5096	8	184	01_Ago2-undigest.raw
	High							mGGGGTMNmGDPYGSGGQK	Unconsidered	1	1	Q8VIJ6	2	2		8.11983e+06	3		17	13	13.561	100	26841	2	917.365	1833.72	1.0537	24.6686	11	184	01_Ago2-undigest.raw
								LFVGNLPADITEDEFKR	Unambiguous	1	1	Q8VIJ6	1	1		4.06411e+06	137	117	32	22	0.996343	100	23041.8	3	655.342	1964.01	-1.01839	106.115	18	162	01_Ago2-RNaseA_150522035146.raw
	High							MGGGGTmNmGDPYGSGGQK	Unconsidered	1	1	Q8VIJ6	3	3		425717	3		17	13	0	100	4926.17	2	917.364	1833.72	0.121727	28.8002	9	184	01_Ago2-undigest_150522101502.raw
								DKLESEmEDAYHEHQANLLR	Unambiguous	1	1	Q8VIJ6	1	1		3.04662e+06	45		27	17	0.742433	100	10208.2	3	815.377	2444.12	1.15034	56.9863	15	212	01_Ago2-RNaseA_150522035146.raw
		High						QHHAPYHQQHHQGPPPGGPGPR	Unambiguous	1	1	Q8VIJ6	1	1		1.91417e+07	95		33	20	1.63304	50	66009.7	3	806.388	2417.15	-0.0928582	16.0216	14	212	01_Ago2-RNaseI.raw
	High							FAQHGTFEYEYSQR	Unambiguous	1	1	Q8VIJ6	1	1		1.45174e+08	26	37	27	15	0.465213	17	245461	3	588.266	1762.78	0.487732	54.6157	7	138	01_Ago2-undigest.raw
	High							FGQGGAGPVGGQGPR	Unambiguous	1	1	Q8VIJ6	1	1		1.83135e+08	85		32	20	2.73598	100	23867.8	2	671.337	1341.67	0.386187	37.5649	11	138	01_Ago2-undigest_150522101502.raw
								DKLESEMEDAYHEHQANLLR	Unambiguous	1	1	Q8VIJ6	1	1		639782	62	46	28	18	0	100	3608.29	3	810.046	2428.12	1.42656	90.8682	14	212	01_Ago2-RNaseA_150522035146.raw
	High							GIVEFASKPAAR	Unambiguous	1	1	Q8VIJ6	1	1		2.4979e+07	110	112	33	21	1.0591	20	316083	2	623.351	1245.69	-0.552113	46.2859	6	102	01_Ago2-undigest.raw
	High							LFVGNLPADITEDEFKR	Unambiguous	1	1	Q8VIJ6	1	1		2.48953e+07	145	124	34	22	0	100	13811.2	3	655.341	1964.01	-1.9507	106.042	18	162	01_Ago2-undigest_150522101502.raw
	High							GMGPGTPAGYGR	Unambiguous	1	1	Q8VIJ6	1	1		14832891	53		30	18	0	100	23765.4	2	560.764	1120.52	-0.469639	37.5225	8	88	01_Ago2-undigest.raw
	High							MEELHSQEMQK	Unambiguous	1	1	Q8VIJ6	1	1		1.54768e+06	32		28	15	18.0409	100	26452.1	2	695.311	1389.61	0.465008	23.5346	16	100	01_Ago2-undigest.raw
		High						AVVIVDDR	Unambiguous	2	2	Q99K48;Q8VIJ6	1	1		1.58959e+07	133	120	35	22	0.953833	19	301910	2	443.753	886.498	-1.16607	37.3296	6	58	01_Ago2-RNaseI_150521212833.raw
								AELDDTPmR	Unambiguous	1	1	Q8VIJ6	1	1		4.75726e+06	30		25	15	1.99052	69	93053.2	2	532.24	1063.47	0.29114	25.2011	7	72	01_Ago2-RNaseA_150522035146.raw
	High							SPPPGmGLNQNR	Unambiguous	1	1	Q8VIJ6	1	1		2.67376e+07	58		30	18	0	100	27882	2	642.311	1283.62	-0.593835	20.4724	6	94	01_Ago2-undigest_150522101502.raw
	High							ISDSEGFK	Unambiguous	1	1	Q8VIJ6	1	1		3.85378e+07	76	71	31	19	2.25749	7	812618	2	441.713	882.419	-1.85006	24.6763	6	62	01_Ago2-undigest_150522101502.raw
								FGQGGAGPVGGQGPR	Unambiguous	1	1	Q8VIJ6	1	1		4.82703e+07	94		30	20	13.663	100	4489.21	2	671.337	1341.67	0.022251	35.9283	7	138	01_Ago2-RNaseA.raw
								SPPPGmGLNQNR	Unambiguous	1	1	Q8VIJ6	1	1		4.3709e+06	52		27	18	2.31258	100	12676	2	642.312	1283.62	1.02284	22.0597	6	94	01_Ago2-RNaseA_150522035146.raw
	High							ANLSLLR	Unambiguous	1	1	Q8VIJ6	1	1		2.02455e+07	197	214	35	23	2.45308	16	340200	2	393.744	786.481	-3.01182	54.548	6	58	01_Ago2-undigest_150522101502.raw
	High							GmGPGTPAGYGR	Unambiguous	1	1	Q8VIJ6	1	1		1.81189e+07	51		30	17	7.02467	100	14747.7	2	568.761	1136.52	-0.177721	26.2705	9	88	01_Ago2-undigest_150522101502.raw
								SPPPGmGLNQNR	Unambiguous	1	1	Q8VIJ6	1	1		1.01669e+07	53	55	27	18	3.26605	100	47619.6	2	642.312	1283.62	0.642449	21.3467	12	94	01_Ago2-RNaseA.raw
		High						ANLSLLR	Unambiguous	1	1	Q8VIJ6	1	1		3.85581e+06	201	219	37	24	1.11848	83	67520.8	2	393.745	786.483	-0.140422	54.2045	6	58	01_Ago2-RNaseI_150521212833.raw
	High							ANLSLLR	Unambiguous	1	1	Q8VIJ6	1	1		2.02455e+07	201	219	36	23	0	98	56034.9	2	393.745	786.483	-0.295632	55.0827	6	58	01_Ago2-undigest_150522101502.raw
		High						AVVIVDDR	Unambiguous	2	2	Q99K48;Q8VIJ6	1	1		4.13617e+07	138	123	35	22	12.1115	52	117064	2	443.753	886.499	-0.408725	37.0505	6	58	01_Ago2-RNaseI.raw
								LFVGNLPADITEDEFKR	Unambiguous	1	1	Q8VIJ6	1	1		6.55645e+06	145	119	32	22	7.97839	100	13165.2	3	655.341	1964.01	-1.39132	106.152	18	162	01_Ago2-RNaseA.raw
		High						mPGGPKPGGGPGmGAPGGHPKPPHR	Unambiguous	1	1	Q8VIJ6	1	1		2.32772e+06	91		33	20	1.11922	100	22520.8	3	787.388	2360.15	-0.104601	18.5655	21	232	01_Ago2-RNaseI_150521212833.raw
	High							EEYEGPNKKPR	Unambiguous	1	1	Q8VIJ6	1	1		2.32773e+06	97	93	32	20	31.0282	97	66458.3	2	673.839	1346.67	0.278008	15.9653	7	94	01_Ago2-undigest_150522101502.raw
	High							FAQHGTFEYEYSQR	Unambiguous	1	1	Q8VIJ6	1	1		6.90582e+07	24	30	26	14	2.45388	6	727738	3	588.265	1762.78	-1.07036	54.4132	9	138	01_Ago2-undigest_150522101502.raw
	High							FGQGGAGPVGGQGPR	Unambiguous	1	1	Q8VIJ6	1	1		1.83135e+08	94		32	20	6.38455	100	6979.14	2	671.336	1341.67	-0.159717	38.6366	11	138	01_Ago2-undigest_150522101502.raw
	High							GMGPGTPAGYGR	Unambiguous	1	1	Q8VIJ6	1	1		4.69135e+06	62		30	18	0	100	47422.6	2	560.764	1120.52	-0.0338763	38.3452	8	88	01_Ago2-undigest_150522101502.raw
	High							MPGGPKPGGGPGmGAPGGHPKPPHR	Unambiguous	1	1	Q8VIJ6	1	1		5.61157e+06	103	103	33	21	6.21165	100	29317.4	3	782.057	2344.16	0.875956	21.8784	23	232	01_Ago2-undigest.raw
								mPGGPKPGGGPGmGAPGGHPKPPHR	Unambiguous	1	1	Q8VIJ6	1	1		2.5993e+06	87		30	20	0	100	8068.63	3	787.389	2360.15	0.593638	18.209	24	232	01_Ago2-RNaseA.raw
		High						ALAEIAK	Unambiguous	1	1	Q8VIJ6	1	1		2.882e+06	229	207	37	24	17.9091	100	34058.8	2	358.221	715.435	0.784282	26.5341	6	48	01_Ago2-RNaseI_150521212833.raw
								ISDSEGFK	Unambiguous	1	1	Q8VIJ6	1	1		1.32314e+07	56	60	28	18	1.6115	19	299992	2	441.714	882.42	-0.0516934	24.7979	7	62	01_Ago2-RNaseA.raw
								GREEYEGPNKKPR	Unambiguous	1	1	Q8VIJ6	1	1		582610	105	105	30	21	6.33473	100	8533.33	3	520.602	1559.79	-0.845252	15.5815	16	124	01_Ago2-RNaseA_150522035146.raw
								ALAEIAK	Unambiguous	1	1	Q8VIJ6	1	1		6.63617e+06	229	207	34	24	14.2617	100	8999.04	2	358.221	715.435	0.443035	26.4161	6	48	01_Ago2-RNaseA.raw
		High						GIVEFASKPAAR	Unambiguous	1	1	Q8VIJ6	1	1		4.45994e+06	119		34	21	30.0415	100	20686.1	2	623.353	1245.7	2.38769	46.1497	6	102	01_Ago2-RNaseI_150521212833.raw
								ALAEIAK	Unambiguous	1	1	Q8VIJ6	1	1		3.21282e+06	229	207	34	24	23.993	100	2401.89	2	358.221	715.435	0.443035	26.6188	6	48	01_Ago2-RNaseA_150522035146.raw
		High						GREEYEGPNKKPR	Unambiguous	1	1	Q8VIJ6	1	1		836157	101	99	34	21	1.51625	100	21927.4	2	780.4	1559.79	0.063366	15.8107	8	124	01_Ago2-RNaseI_150521212833.raw
	High							FGQGGAGPVGGQGPR	Unambiguous	1	1	Q8VIJ6	1	1			94	87	32	20	9.67093	100	3314.78	2	671.336	1341.67	-0.250701	39.2436	9	138	01_Ago2-undigest_150522101502.raw
								FAQHGTFEYEYSQR	Unambiguous	1	1	Q8VIJ6	1	1		1.69892e+07	25	37	24	14	1.18233	22	181631	3	588.266	1762.78	0.695478	55.1306	9	138	01_Ago2-RNaseA.raw
								QHHAPYHQQHHQGPPPGGPGPR	Unambiguous	1	1	Q8VIJ6	1	1		9.20229e+06	98	68	30	20	0	100	9535.8	3	806.389	2417.15	0.664667	15.8788	21	212	01_Ago2-RNaseA.raw
	High							AELDDTPMR	Unambiguous	1	1	Q8VIJ6	1	1		1.54977e+07	28		27	15	4.85538	26	236417	2	524.243	1047.48	0.2191	40.2432	11	72	01_Ago2-undigest.raw
		High						FATHAAALSVR	Unambiguous	1	1	Q8VIJ6	1	1		1.37332e+06	103	97	34	21	10.3718	100	6509.63	3	381.881	1143.63	0.0406557	38.1564	10	92	01_Ago2-RNaseI_150521212833.raw
	High							AELDDTPMR	Unambiguous	1	1	Q8VIJ6	1	1		5.70167e+06	26		27	15	3.80148	83	73327.6	2	524.243	1047.48	0.452174	40.6388	11	72	01_Ago2-undigest_150522101502.raw
								YGEPGEVFINK	Unambiguous	1	1	Q8VIJ6	1	1		1.96105e+07	103	111	30	21	14.4009	100	5431.33	2	626.815	1252.62	0.889766	69.2374	13	88	01_Ago2-RNaseA_150522035146.raw
	High							ANLSLLR	Unambiguous	1	1	Q8VIJ6	1	1		4.69942e+07	201	219	36	23	1.43173	7	841784	2	393.745	786.483	-0.838869	54.2207	6	58	01_Ago2-undigest.raw
	High							ANLSLLR	Unambiguous	1	1	Q8VIJ6	1	1		4.69942e+07	201	219	36	23	0.454253	36	154948	2	393.745	786.483	-0.683659	54.7483	6	58	01_Ago2-undigest.raw
								GmGPGTPAGYGR	Unambiguous	1	1	Q8VIJ6	1	1		6.85743e+06	51		27	18	17.976	100	9743.01	2	568.761	1136.52	0.251909	25.3277	8	88	01_Ago2-RNaseA.raw
		High						ANLSLLR	Unambiguous	1	1	Q8VIJ6	1	1		7.82609e+06	201	219	37	24	0.870691	40	143705	2	393.745	786.483	-0.761264	54.3992	6	58	01_Ago2-RNaseI.raw
								ANLSLLR	Unambiguous	1	1	Q8VIJ6	1	1		6.81737e+06	201	219	33	23	1.52436	48	117436	2	393.745	786.483	-0.0628168	54.9979	6	58	01_Ago2-RNaseA.raw
								ANLSLLR	Unambiguous	1	1	Q8VIJ6	1	1		5.28761e+06	201	219	33	23	1.5884	61	91877.7	2	393.745	786.483	-0.218027	55.0834	6	58	01_Ago2-RNaseA_150522035146.raw
	High							mPGGPKPGGGPGmGAPGGHPKPPHR	Unambiguous	1	1	Q8VIJ6	1	1		1.20805e+07	91		32	20	0	93	38212.1	3	787.388	2360.15	-0.104601	18.9166	22	232	01_Ago2-undigest_150522101502.raw
								FATHAAALSVR	Unambiguous	1	1	Q8VIJ6	1	1		2.16805e+06	103	97	30	21	2.13947	100	3349.23	3	381.88	1143.63	-0.119454	39.4393	13	92	01_Ago2-RNaseA_150522035146.raw
		High						ANLSLLR	Unambiguous	1	1	Q8VIJ6	1	1		7.82609e+06	201	219	37	24	7.09296	100	11416.2	2	393.745	786.483	-0.218027	53.9388	6	58	01_Ago2-RNaseI.raw
	High							ANLSLLR	Unambiguous	1	1	Q8VIJ6	1	1		4.69942e+07	201	219	36	23	0	100	21672.8	2	393.745	786.483	-0.606053	53.6811	6	58	01_Ago2-undigest.raw
		High						mPGGPKPGGGPGmGAPGGHPKPPHR	Unambiguous	1	1	Q8VIJ6	1	1		5.42943e+06	89		33	20	19.5417	79	46191.9	3	787.388	2360.15	-0.492512	18.6162	23	232	01_Ago2-RNaseI.raw
								ANLSLLR	Unambiguous	1	1	Q8VIJ6	1	1		6.81737e+06	201	219	33	23	23.9027	100	5751.59	2	393.745	786.483	-0.140422	54.4714	6	58	01_Ago2-RNaseA.raw
	High							MPGGPKPGGGPGmGAPGGHPKPPHR	Unambiguous	1	1	Q8VIJ6	1	1		1.59344e+06	102		33	20	0	100	4215.82	3	782.057	2344.16	0.4854	21.8844	19	232	01_Ago2-undigest_150522101502.raw
	High							AELDDTPmR	Unambiguous	1	1	Q8VIJ6	1	1		8.22786e+07	31		27	15	2.88367	7	928173	2	532.24	1063.47	-0.512353	24.8392	10	72	01_Ago2-undigest.raw
	High							GREEYEGPNK	Unambiguous	1	1	Q8VIJ6	1	1		8.28616e+06	68		31	19	7.39119	100	30926.4	2	589.776	1178.54	0.463073	16.516	8	94	01_Ago2-undigest_150522101502.raw
								ANLSLLR	Unambiguous	1	1	Q8VIJ6	1	1		5.28761e+06	201	219	33	23	13.9757	100	7802.46	2	393.745	786.483	-0.218027	54.54	6	58	01_Ago2-RNaseA_150522035146.raw
	High							FATHAAALSVR	Unambiguous	1	1	Q8VIJ6	1	1		1.23369e+08	103	97	33	21	29.6326	100	16594.9	2	572.317	1143.63	0.0257285	38.9247	9	92	01_Ago2-undigest.raw
	High							ANLSLLR	Unambiguous	1	1	Q8VIJ6	1	1		2.02455e+07	201	219	36	23	0	100	9235.78	2	393.745	786.483	-0.373238	54.0273	5	58	01_Ago2-undigest_150522101502.raw
		High						AELDDTPmR	Unambiguous	1	1	Q8VIJ6	1	1		1.32072e+07	33		29	16	18.2369	100	58556.8	2	532.239	1063.47	-2.00456	24.254	7	72	01_Ago2-RNaseI.raw
	High							AELDDTPmR	Unambiguous	1	1	Q8VIJ6	1	1		8.22786e+07	30		27	15	15.3324	84	63654.3	2	532.24	1063.47	0.29114	24.256	7	72	01_Ago2-undigest.raw
	High							DKLESEMEDAYHEHQANLLR	Unambiguous	1	1	Q8VIJ6	1	1		1.06511e+06	62		30	18	18.8295	100	4077.38	4	607.785	2428.12	0.063639	90.4884	13	212	01_Ago2-undigest_150522101502.raw
	High							AVVIVDDR	Unambiguous	2	2	Q99K48;Q8VIJ6	1	1		1.11089e+08	143	126	34	22	6.2504	100	21125.7	2	443.753	886.499	0.0732229	37.3152	6	58	01_Ago2-undigest_150522101502.raw
		High						GmGPGTPAGYGR	Unambiguous	1	1	Q8VIJ6	1	1		1.0652e+07	51		31	18	15.3623	93	66394.7	2	568.76	1136.51	-2.21847	24.9293	9	88	01_Ago2-RNaseI.raw
	High							NLSPYVSNELLEEAFSQFGPIER	Unambiguous	1	1	Q8VIJ6	1	1		1.05845e+07	94		32	20	0.244803	78	40751.8	3	880.439	2639.3	1.58845	120.969	19	258	01_Ago2-undigest_150522101502.raw
	High							RmEELHSQEMQK	Unambiguous	1	1	Q8VIJ6	1	1		4.62758e+06	42		29	17	4.33724	100	55803.9	2	781.358	1561.71	-0.814882	17.1005	10	122	01_Ago2-undigest.raw
	High							MGYMDPR	Unambiguous	1	1	Q8VIJ6	1	1		3169338	9		22	13	1.63801	100	28717	2	435.186	869.364	-0.822677	38.3157	6	48	01_Ago2-undigest.raw
		High						ALAEIAK	Unambiguous	1	1	Q8VIJ6	1	1		2.882e+06	229	207	37	24	8.10782	100	16319.3	2	358.221	715.435	0.443035	26.0275	5	48	01_Ago2-RNaseI_150521212833.raw
		High						GmGPGTPAGYGR	Unambiguous	1	1	Q8VIJ6	1	1		1.0652e+07	37	36	29	16	10.3756	100	47152.2	2	568.759	1136.51	-3.72218	25.5617	9	88	01_Ago2-RNaseI.raw
								DKLESEmEDAYHEHQANLLR	Unambiguous	1	1	Q8VIJ6	1	1		2.06183e+06	46		27	17	3.2993	100	7126.68	4	611.784	2444.11	0.0460576	57.3883	7	212	01_Ago2-RNaseA_150522035146.raw
	High							DAKDKLESEmEDAYHEHQANLLR	Unambiguous	1	1	Q8VIJ6	1	1		411246	74	65	31	19	25.6584	100	3286.47	3	920.096	2758.27	-0.191335	64.0788	19	246	01_Ago2-undigest.raw
	High							EEYEGPNKKPR	Unambiguous	1	1	Q8VIJ6	1	1		7.74487e+06	108	104	33	21	38.95	28	232840	2	673.838	1346.67	-0.356515	15.921	7	94	01_Ago2-undigest.raw
		High						DKLESEMEDAYHEHQANLLR	Unambiguous	1	1	Q8VIJ6	1	1		576606	64		32	19	13.3553	100	1400.21	3	810.046	2428.12	1.65279	90.1922	21	212	01_Ago2-RNaseI.raw
	High							QHHAPYHQQHHQGPPPGGPGPR	Unambiguous	1	1	Q8VIJ6	1	1		1.49948e+08	97		32	20	0.206659	9	373375	3	806.389	2417.15	0.816172	15.9134	22	212	01_Ago2-undigest.raw
		High						AELDDTPmR	Unambiguous	1	1	Q8VIJ6	1	1		1.32072e+07	33		29	16	25.1794	64	90723.5	2	532.239	1063.47	-1.77499	24.8091	7	72	01_Ago2-RNaseI.raw
	High							NLSPYVSNELLEEAFSQFGPIER	Unambiguous	1	1	Q8VIJ6	1	1		1.29474e+07	92		32	20	0.988243	58	55741.7	3	880.438	2639.3	0.755934	120.925	22	258	01_Ago2-undigest.raw
	High							SPPPGmGLNQNR	Unambiguous	1	1	Q8VIJ6	1	1		1.039e+08	58		30	18	0.966966	73	86441.8	2	642.311	1283.62	-0.403637	20.3469	14	94	01_Ago2-undigest.raw
		High						GREEYEGPNKKPR	Unambiguous	1	1	Q8VIJ6	1	1		3.80952e+06	103	105	34	21	22.7724	55	80429.3	3	520.602	1559.79	-1.19743	15.6471	9	124	01_Ago2-RNaseI.raw
	High							QHHAPYHQQHHQGPPPGGPGPR	Unambiguous	1	1	Q8VIJ6	1	1		5.89682e+07	99	71	32	20	4.01966	18	137965	4	605.043	2417.15	0.103586	15.9286	21	212	01_Ago2-undigest.raw
	High							mPGGPKPGGGPGmGAPGGHPKPPHR	Unambiguous	1	1	Q8VIJ6	1	1		1.51708e+06	89		32	20	1.19764	100	14234.8	2	1180.58	2360.15	-0.357511	18.5402	15	232	01_Ago2-undigest_150522101502.raw
								ANLSLLR	Unambiguous	1	1	Q8VIJ6	1	1		6.81737e+06	201	219	33	23	38.5984	100	17353.5	2	393.745	786.483	-0.606053	55.5451	6	58	01_Ago2-RNaseA.raw
	High							SPPPGMGLNQNR	Unambiguous	1	1	Q8VIJ6	1	1		3.60056e+07	90	91	32	20	15.3354	100	15849.9	2	634.314	1267.62	-0.0867383	35.884	9	94	01_Ago2-undigest.raw
	High							GmGPGTPAGYGR	Unambiguous	1	1	Q8VIJ6	1	1		1.81189e+07	51		30	17	28.5604	100	11473.1	2	568.761	1136.52	-0.285128	25.1806	8	88	01_Ago2-undigest_150522101502.raw
	High							SPPPGmGLNQNR	Unambiguous	1	1	Q8VIJ6	1	1		1.039e+08	53		30	18	1.56002	21	303076	2	642.312	1283.62	0.357153	21.5561	7	94	01_Ago2-undigest.raw
	High							mGGGGTMNmGDPYGSGGQK	Unconsidered	1	1	Q8VIJ6	2	2		2.7227e+06	3		17	13	12.1375	100	11753.5	2	917.366	1833.72	2.38509	24.9185	7	184	01_Ago2-undigest_150522101502.raw
								AVVIVDDR	Unambiguous	2	2	Q99K48;Q8VIJ6	1	1		1.19809e+07	138	123	32	22	3.63138	25	232107	2	443.753	886.499	-0.202176	38.2057	6	58	01_Ago2-RNaseA_150522035146.raw
								RmEELHSQEmQK	Unambiguous	1	1	Q8VIJ6	1	1		137439	39	36	26	16	0	100	4932.93	2	789.356	1577.71	0.249998	15.645	9	122	01_Ago2-RNaseA_150522035146.raw
	High							AVVIVDDR	Unambiguous	2	2	Q99K48;Q8VIJ6	1	1		1.11089e+08	138	124	34	22	3.02535	23	251292	2	443.753	886.499	-0.752973	38.3388	6	58	01_Ago2-undigest_150522101502.raw
	High							MPGGPKPGGGPGmGAPGGHPKPPHR	Unambiguous	1	1	Q8VIJ6	1	1		1.59344e+06	107		33	21	0	100	3849.87	3	782.057	2344.16	0.172954	22.3196	20	232	01_Ago2-undigest_150522101502.raw
	High							GMGPGTPAGYGR	Unambiguous	1	1	Q8VIJ6	1	1		4.69135e+06	63	54	31	18	5.51319	100	18364.2	2	560.763	1120.52	-1.34117	37.831	8	88	01_Ago2-undigest_150522101502.raw
								AVVIVDDR	Unambiguous	2	2	Q99K48;Q8VIJ6	1	1		1.66243e+07	138	123	32	22	9.42553	100	37786.4	2	443.753	886.499	-0.133326	38.3369	6	58	01_Ago2-RNaseA.raw
								QHHAPYHQQHHQGPPPGGPGPR	Unambiguous	1	1	Q8VIJ6	1	1		4.78791e+06	102		30	21	4.04545	100	5309.5	3	806.389	2417.15	0.43741	15.8664	12	212	01_Ago2-RNaseA_150522035146.raw
	High							EEEMMIR	Unambiguous	1	1	Q8VIJ6	1	1		580487	28		27	15	0	100	7082.43	2	469.21	937.412	-0.108354	40.1284	5	52	01_Ago2-undigest_150522101502.raw
	High							RmEELHSQEMQK	Unambiguous	1	1	Q8VIJ6	1	1		1.37222e+06	41	39	29	17	0	100	25471	2	781.359	1561.71	0.279422	17.1501	10	122	01_Ago2-undigest_150522101502.raw
								SPPPGmGLNQNR	Unambiguous	1	1	Q8VIJ6	1	1		4.3709e+06	57	64	28	18	0	100	8292.28	2	642.312	1283.62	0.0718566	20.5282	6	94	01_Ago2-RNaseA_150522035146.raw
	High							FGQGGAGPVGGQGPR	Unambiguous	1	1	Q8VIJ6	1	1		1.83135e+08	83		32	20	42.8282	100	2316.68	2	671.337	1341.67	1.02308	36.0363	11	138	01_Ago2-undigest_150522101502.raw
								SPPPGmGLNQNR	Unambiguous	1	1	Q8VIJ6	1	1		1.01669e+07	56	61	28	18	2.16322	100	23928.8	2	642.312	1283.62	-0.0232422	21.8864	13	94	01_Ago2-RNaseA.raw
								DKLESEmEDAYHEHQANLLR	Unambiguous	1	1	Q8VIJ6	1	1		2.06183e+06	47		27	17	29.4538	100	929.907	4	611.783	2444.11	-1.45228	56.3724	10	212	01_Ago2-RNaseA_150522035146.raw
	High							LFVGNLPADITEDEFKR	Unambiguous	1	1	Q8VIJ6	1	1		3.85917e+07	134	123	34	22	3.85782	100	9922.46	3	655.34	1964.01	-3.44239	105.961	11	162	01_Ago2-undigest.raw
	High							mGGGGTmNmGDPYGSGGQK	Unambiguous	1	1	Q8VIJ6	1	1		632457	3		17	13	36.619	100	13739.3	3	617.243	1849.71	-0.470226	19.9961	18	184	01_Ago2-undigest_150522101502.raw
		High						ISDSEGFK	Unambiguous	1	1	Q8VIJ6	1	1		7.28917e+06	56	60	31	18	0.954368	59	98701.9	2	441.714	882.42	-0.190029	24.5628	5	62	01_Ago2-RNaseI_150521212833.raw
	High							QHHAPYHQQHHQGPPPGGPGPR	Unambiguous	1	1	Q8VIJ6	1	1		4.22293e+07	98		32	20	2.86749	36	78082.7	3	806.389	2417.15	0.664667	16.65	22	212	01_Ago2-undigest_150522101502.raw
		High						ISDSEGFK	Unambiguous	1	1	Q8VIJ6	1	1		2.35311e+07	76	71	33	19	3.9978	45	129977	2	441.713	882.419	-1.50422	24.555	7	62	01_Ago2-RNaseI.raw
	High							YGEPGEVFINK	Unambiguous	1	1	Q8VIJ6	1	1			107	114	33	21	13.3898	100	6749.07	2	626.814	1252.62	0.597411	70.8266	15	88	01_Ago2-undigest.raw
	High							ISDSEGFK	Unambiguous	1	1	Q8VIJ6	1	1		1.65404e+08	58	61	30	18	11.8026	84	67171.3	2	441.714	882.42	0.0866424	23.9695	5	62	01_Ago2-undigest.raw
								SPPPGmGLNQNR	Unambiguous	1	1	Q8VIJ6	1	1		1.01669e+07	55		28	18	2.48578	100	10184	2	642.312	1283.62	0.262054	20.3443	11	94	01_Ago2-RNaseA.raw
	High							GmGPGTPAGYGR	Unambiguous	1	1	Q8VIJ6	1	1		5.97604e+07	51		30	17	1.36612	7	904252	2	568.761	1136.52	0.0370942	25.4819	7	88	01_Ago2-undigest.raw
		High						ANLSLLR	Unambiguous	1	1	Q8VIJ6	1	1		3.85581e+06	201	219	37	24	7.7709	100	5281.75	2	393.745	786.483	-0.373238	54.7996	6	58	01_Ago2-RNaseI_150521212833.raw
		High						FAQHGTFEYEYSQR	Unambiguous	1	1	Q8VIJ6	1	1		1.24467e+07	25	37	28	15	0.757422	33	121153	3	588.266	1762.78	0.695478	54.1957	9	138	01_Ago2-RNaseI_150521212833.raw
	High							YGEPGEVFINK	Unambiguous	1	1	Q8VIJ6	1	1		1.50247e+08	109	114	33	21	0	100	15053.7	2	626.814	1252.62	0.305056	70.2291	11	88	01_Ago2-undigest.raw
		High						ISDSEGFK	Unambiguous	1	1	Q8VIJ6	1	1		2.35311e+07	58	61	31	18	2.58106	62	92636.2	2	441.714	882.421	0.916656	23.9604	5	62	01_Ago2-RNaseI.raw
								mPGGPKPGGGPGmGAPGGHPKPPHR	Unambiguous	1	1	Q8VIJ6	1	1		2.5993e+06	89		30	20	0	100	5616.17	3	787.389	2360.15	0.903966	18.8512	25	232	01_Ago2-RNaseA.raw
		High						GREEYEGPNK	Unambiguous	1	1	Q8VIJ6	1	1		900932	66		32	19	19.0066	100	21507	2	589.775	1178.54	-0.676277	16.7144	7	94	01_Ago2-RNaseI_150521212833.raw
	High							ISDSEGFK	Unambiguous	1	1	Q8VIJ6	1	1		3.85378e+07	58	61	30	18	12.6932	100	7055.39	2	441.714	882.421	0.15581	24.1727	5	62	01_Ago2-undigest_150522101502.raw
	High							mPGGPKPGGGPGmGAPGGHPKPPHR	Unambiguous	1	1	Q8VIJ6	1	1		2.06868e+06	88	94	32	20	16.4631	100	15375	4	590.793	2360.15	-0.52407	18.5651	18	232	01_Ago2-undigest_150522101502.raw
	High							FAQHGTFEYEYSQR	Unambiguous	1	1	Q8VIJ6	1	1		1.45174e+08	25		26	14	4.2864	92	43835.6	3	588.266	1762.78	0.0722407	55.1957	9	138	01_Ago2-undigest.raw
		High						DKLESEmEDAYHEHQANLLR	Unambiguous	1	1	Q8VIJ6	1	1		2.83539e+06	45		30	17	1.84744	100	4254.1	3	815.377	2444.12	0.850672	55.59	12	212	01_Ago2-RNaseI_150521212833.raw
	High							MGGGGTmNmGDPYGSGGQK	Unconsidered	1	1	Q8VIJ6	3	3		965646	3		17	13	0	100	11504.6	2	917.364	1833.72	0.521145	28.5104	8	184	01_Ago2-undigest.raw
								NLSPYVSNELLEEAFSQFGPIER	Unambiguous	1	1	Q8VIJ6	1	1		3.97797e+06	95	101	30	20	0	100	18306.8	3	880.44	2639.3	2.28221	120.847	21	258	01_Ago2-RNaseA.raw
								FGQGGAGPVGGQGPR	Unambiguous	1	1	Q8VIJ6	1	1			85		29	20	17.5433	100	1632.46	2	671.337	1341.67	0.477171	38.7128	9	138	01_Ago2-RNaseA_150522035146.raw
								ANLSLLR	Unambiguous	1	1	Q8VIJ6	1	1		5.28761e+06	201	219	33	23	44.1814	100	10849.2	2	393.745	786.483	-0.373238	55.6351	6	58	01_Ago2-RNaseA_150522035146.raw
	High							MGGGGTmNMGDPYGSGGQK	Unconsidered	1	1	Q8VIJ6	2	2		1.37924e+06	4		19	13	3.51047	100	19777	2	909.367	1817.73	0.548811	36.7512	11	184	01_Ago2-undigest.raw
								QHHAPYHQQHHQGPPPGGPGPR	Unambiguous	1	1	Q8VIJ6	1	1		2.68182e+06	102		30	21	1.83901	100	20196.4	4	605.043	2417.15	0.406596	16.0025	21	212	01_Ago2-RNaseA.raw
								GMGPGTPAGYGR	Unambiguous	1	1	Q8VIJ6	1	1		349749	62	58	28	18	6.22752	100	5072.6	2	560.764	1120.52	0.292946	37.972	6	88	01_Ago2-RNaseA.raw
								FAQHGTFEYEYSQR	Unambiguous	1	1	Q8VIJ6	1	1		1.69892e+07	25	35	24	14	7.4089	100	3652.03	3	588.266	1762.78	0.176114	56.2852	8	138	01_Ago2-RNaseA.raw
	High							MEELHSQEMQK	Unambiguous	1	1	Q8VIJ6	1	1		363078	30		27	15	26.8332	100	4836.32	2	695.311	1389.61	0.728542	23.68	15	100	01_Ago2-undigest_150522101502.raw
	High							FAQHGTFEYEYSQR	Unambiguous	1	1	Q8VIJ6	1	1		6.90582e+07	24	32	26	14	1.01576	37	110996	3	588.265	1762.78	-0.758744	54.9444	8	138	01_Ago2-undigest_150522101502.raw
	High							ANLSLLR	Unambiguous	1	1	Q8VIJ6	1	1			201	219	36	23	43.8584	100	7735.75	2	393.745	786.483	-0.0628168	55.3761	6	58	01_Ago2-undigest.raw
		High						FAQHGTFEYEYSQR	Unambiguous	1	1	Q8VIJ6	1	1		2.45697e+07	24	34	28	14	1.53694	16	251746	3	588.266	1762.78	-0.0316324	54.3911	15	138	01_Ago2-RNaseI.raw
		High						ANLSLLR	Unambiguous	1	1	Q8VIJ6	1	1		7.82609e+06	195	210	37	24	11.8685	100	15459.7	2	393.745	786.482	-1.3045	54.9408	6	58	01_Ago2-RNaseI.raw
								GmGPGTPAGYGR	Unambiguous	1	1	Q8VIJ6	1	1		3.99261e+06	54		27	18	9.07127	100	14486.1	2	568.762	1136.52	0.466724	25.5958	7	88	01_Ago2-RNaseA_150522035146.raw
								mGGGGTMNmGDPYGSGGQK	Unconsidered	1	1	Q8VIJ6	2	2		321131	3		15	13	31.1363	100	5033.89	2	917.365	1833.72	1.7194	25.244	12	184	01_Ago2-RNaseA.raw
	High							SPPPGMGLNQNR	Unambiguous	1	1	Q8VIJ6	1	1			91	90	32	20	12.6061	100	36549.9	2	634.314	1267.62	-0.279336	38.2912	9	94	01_Ago2-undigest.raw
	High							QHHAPYHQQHHQGPPPGGPGPR	Unambiguous	1	1	Q8VIJ6	1	1		1.49948e+08	96		32	20	2.82029	11	249264	3	806.389	2417.15	0.967677	16.4845	19	212	01_Ago2-undigest.raw
	High							FATHAAALSVR	Unambiguous	1	1	Q8VIJ6	1	1		6.39161e+07	103	97	33	21	2.25306	100	6685.06	3	381.88	1143.63	-0.039399	38.9859	9	92	01_Ago2-undigest.raw
	High							NLSPYVSNELLEEAFSQFGPIER	Unambiguous	1	1	Q8VIJ6	1	1		1.29474e+07	97		32	20	0	100	4171.91	3	880.437	2639.3	-1.39474	120.396	17	258	01_Ago2-undigest.raw
	High							RMEELHSQEMQK	Unambiguous	1	1	Q8VIJ6	1	1		6.803e+06	42	40	29	17	11.3668	27	160526	3	515.91	1545.71	-0.410004	19.664	9	122	01_Ago2-undigest.raw
								FAQHGTFEYEYSQR	Unambiguous	1	1	Q8VIJ6	1	1		1.69892e+07	25	37	24	14	9.55344	100	16143.8	3	588.266	1762.78	0.799351	55.6827	8	138	01_Ago2-RNaseA.raw
	High							QDLMR	Unambiguous	3	3	Q99K48;Q8R326;Q8VIJ6	1	1		6.97959e+06	127	88	34	21	17.5532	59	96916.3	2	331.668	662.33	0.869873	19.783	4	40	01_Ago2-undigest.raw
	High							AVVIVDDR	Unambiguous	2	2	Q99K48;Q8VIJ6	1	1		3.59938e+08	138	123	34	22	16.1927	100	15487.3	2	443.753	886.499	-0.339875	38.9368	7	58	01_Ago2-undigest.raw
	High							AVVIVDDR	Unambiguous	2	2	Q99K48;Q8VIJ6	1	1		3.59938e+08	143	126	34	22	8.38346	100	49729.7	2	443.753	886.499	0.210922	37.0053	7	58	01_Ago2-undigest.raw
	High							QDLMR	Unambiguous	3	3	Q99K48;Q8R326;Q8VIJ6	1	1		705276	167	129	35	23	11.1105	100	16103.3	2	331.668	662.329	-0.235954	19.9849	4	40	01_Ago2-undigest_150522101502.raw
								MGGGGTmNmGDPYGSGGQK	Unambiguous	1	1	Q8VIJ6	1	1		226472	3		15	13	25.1475	100	3694.01	2	917.365	1833.72	1.0537	25.5121	9	184	01_Ago2-RNaseA_150522035146.raw
								SPPPGmGLNQNR	Unambiguous	1	1	Q8VIJ6	1	1		23423.1	53		27	18	0	100	4715.58	2	642.312	1283.62	0.54735	22.6545	6	94	01_Ago2-RNaseA_150522035146.raw
	High							mPGGPKPGGGPGmGAPGGHPKPPHR	Unambiguous	1	1	Q8VIJ6	1	1		1.20805e+07	91		32	20	2.57884	93	31406.3	3	787.388	2360.15	-0.104601	18.3715	20	232	01_Ago2-undigest_150522101502.raw
		High						GIVEFASKPAAR	Unambiguous	1	1	Q8VIJ6	1	1		8.56094e+06	121		35	22	9.12323	93	71691.4	2	623.349	1245.69	-3.00196	45.9095	7	102	01_Ago2-RNaseI.raw
	High							GREEYEGPNK	Unambiguous	1	1	Q8VIJ6	1	1		3.24646e+07	72		31	19	17.9772	72	86959.8	2	589.776	1178.55	1.18811	16.3561	8	94	01_Ago2-undigest.raw
	High							FAQHGTFEYEYSQR	Unambiguous	1	1	Q8VIJ6	1	1		1.45174e+08	26	37	27	15	2.35288	3	1396972	3	588.266	1762.78	0.487732	54.0862	9	138	01_Ago2-undigest.raw
	High							EEEMMIR	Unambiguous	1	1	Q8VIJ6	1	1		580487	28		27	15	0	100	3612.33	2	469.21	937.412	-0.0432437	39.6056	5	52	01_Ago2-undigest_150522101502.raw
	High							FAQHGTFEYEYSQR	Unambiguous	1	1	Q8VIJ6	1	1		6.90582e+07	25	35	26	14	2.48378	100	18095.8	3	588.266	1762.78	0.38386	55.5162	8	138	01_Ago2-undigest_150522101502.raw
	High							DAKDKLESEmEDAYHEHQANLLR	Unambiguous	1	1	Q8VIJ6	1	1		168161	71		31	19	21.6196	100	1438.34	3	920.096	2758.27	-0.656024	63.3174	17	246	01_Ago2-undigest_150522101502.raw
		High						GmGPGTPAGYGR	Unambiguous	1	1	Q8VIJ6	1	1		3.59324e+06	51	48	31	18	8.23574	100	33743.7	2	568.761	1136.52	-0.177721	25.5165	6	88	01_Ago2-RNaseI_150521212833.raw
								QHHAPYHQQHHQGPPPGGPGPR	Unambiguous	1	1	Q8VIJ6	1	1		846224	98		30	20	2.41261	100	7301.92	4	605.044	2417.15	0.709606	16.0049	18	212	01_Ago2-RNaseA_150522035146.raw
								EEEmmIR	Unambiguous	1	1	Q8VIJ6	1	1		368306	11	8	21	13	15.118	100	13903	2	485.205	969.402	0.31236	17.445	6	52	01_Ago2-RNaseA_150522035146.raw
		High						GREEYEGPNK	Unambiguous	1	1	Q8VIJ6	1	1		3.35775e+06	63		32	19	17.074	67	90862.4	2	589.776	1178.54	0.152341	16.5801	8	94	01_Ago2-RNaseI.raw
		High						AELDDTPmR	Unambiguous	1	1	Q8VIJ6	1	1		4.38016e+06	30		28	15	21.3519	100	19727.8	2	532.24	1063.47	0.176355	24.9659	6	72	01_Ago2-RNaseI_150521212833.raw
								AELDDTPmR	Unambiguous	1	1	Q8VIJ6	1	1		4.75726e+06	35		26	16	15.3402	100	1732.12	2	532.241	1063.47	1.66855	24.7391	7	72	01_Ago2-RNaseA_150522035146.raw
	High							mGGGGTMNmGDPYGSGGQK	Unconsidered	1	1	Q8VIJ6	2	2		8.11983e+06	3		17	13	0	100	19582.5	2	917.365	1833.72	0.987133	25.2875	9	184	01_Ago2-undigest.raw
	High							QHHAPYHQQHHQGPPPGGPGPR	Unambiguous	1	1	Q8VIJ6	1	1		4.22293e+07	95		32	20	0.117706	31	109017	3	806.389	2417.15	1.27069	16.1071	11	212	01_Ago2-undigest_150522101502.raw
								NLSPYVSNELLEEAFSQFGPIER	Unambiguous	1	1	Q8VIJ6	1	1		3.37791e+06	94		30	20	0	100	11279.7	3	880.439	2639.3	1.65783	120.876	20	258	01_Ago2-RNaseA_150522035146.raw
		High						NLSPYVSNELLEEAFSQFGPIER	Unambiguous	1	1	Q8VIJ6	1	1		1.61613e+06	96	101	34	21	0	100	2200.59	3	880.439	2639.3	1.17219	120.303	15	258	01_Ago2-RNaseI.raw
	High							GmGPGTPAGYGR	Unambiguous	1	1	Q8VIJ6	1	1		5.97604e+07	47		29	17	20.1772	100	15309.3	2	568.761	1136.51	-0.714759	26.1732	5	88	01_Ago2-undigest.raw
								EEEMMIR	Unambiguous	1	1	Q8VIJ6	1	1		81352.2	28		25	15	31.072	100	1959.25	2	469.209	937.411	-0.433906	39.8341	5	52	01_Ago2-RNaseA.raw
								AVVIVDDR	Unambiguous	2	2	Q99K48;Q8VIJ6	1	1		1.66243e+07	143	126	32	22	8.34934	100	10980.3	2	443.753	886.499	0.0732229	37.2571	7	58	01_Ago2-RNaseA.raw
	High							DKLESEmEDAYHEHQANLLR	Unambiguous	1	1	Q8VIJ6	1	1		1.75546e+07	45		29	17	11.1797	100	1068.27	3	815.378	2444.12	1.37509	57.517	19	212	01_Ago2-undigest_150522101502.raw
		High						AELDDTPmR	Unambiguous	1	1	Q8VIJ6	1	1		4.38016e+06	31		29	16	20.9645	100	46137	2	532.24	1063.47	-0.397568	24.43	12	72	01_Ago2-RNaseI_150521212833.raw
		High						NLSPYVSNELLEEAFSQFGPIER	Unambiguous	1	1	Q8VIJ6	1	1		892671	98		34	21	28.9797	100	1213.98	2	1320.15	2639.3	0.0903893	120.882	14	258	01_Ago2-RNaseI_150521212833.raw
	High							FAQHGTFEYEYSQR	Unambiguous	1	1	Q8VIJ6	1	1		1.45174e+08	24	34	26	14	4.82333	100	19022	3	588.265	1762.78	-0.239378	53.5672	9	138	01_Ago2-undigest.raw
		High						YGEPGEVFINK	Unambiguous	1	1	Q8VIJ6	1	1		1.30953e+07	104	112	34	21	2.51493	100	4434.5	2	626.815	1252.62	2.25409	68.66	13	88	01_Ago2-RNaseI_150521212833.raw
	High							EEYEGPNK	Unambiguous	1	1	Q8VIJ6	1	1		9.16387e+06	35	30	28	16	4.12058	21	292534	2	483.214	965.421	-0.540153	17.5839	7	64	01_Ago2-undigest.raw
	High							AELDDTPMR	Unambiguous	1	1	Q8VIJ6	1	1		1.54977e+07	27	29	27	15	20.6293	100	30334.9	2	524.242	1047.48	0.102562	39.731	7	72	01_Ago2-undigest.raw
		High						SPPPGmGLNQNR	Unambiguous	1	1	Q8VIJ6	1	1		2.07391e+07	49		31	18	0	70	99087.5	2	642.311	1283.61	-1.54482	20.4255	8	94	01_Ago2-RNaseI.raw
	High							AELDDTPMR	Unambiguous	1	1	Q8VIJ6	1	1		5.70167e+06	27	29	27	15	12.8111	100	16214	2	524.242	1047.48	-0.130513	40.093	7	72	01_Ago2-undigest_150522101502.raw
								FAQHGTFEYEYSQR	Unambiguous	1	1	Q8VIJ6	1	1		1.30209e+07	25	38	24	14	1.06505	28	148158	3	588.266	1762.78	1.0071	55.0749	13	138	01_Ago2-RNaseA_150522035146.raw
	High							mPGGPKPGGGPGmGAPGGHPKPPHR	Unambiguous	1	1	Q8VIJ6	1	1		3.83068e+07	90		32	20	3.77876	11	267272	3	787.388	2360.15	-0.259765	18.5407	20	232	01_Ago2-undigest.raw
								ALAEIAK	Unambiguous	1	1	Q8VIJ6	1	1		6.63617e+06	229	207	34	24	42.6624	100	1973.58	2	358.221	715.435	0.0164753	27.4858	4	48	01_Ago2-RNaseA.raw
		High						SPPPGMGLNQNR	Unambiguous	1	1	Q8VIJ6	1	1		2.52201e+06	84	88	33	20	30.0421	100	16876.5	2	634.314	1267.62	0.298457	36.2002	5	94	01_Ago2-RNaseI.raw
	High							mPGGPKPGGGPGmGAPGGHPKPPHR	Unambiguous	1	1	Q8VIJ6	1	1		2.09775e+07	89		32	20	5.0487	14	182070	4	590.793	2360.15	-0.627513	18.3403	23	232	01_Ago2-undigest.raw
	High							EEEMMIR	Unambiguous	1	1	Q8VIJ6	1	1		1.89298e+06	28		27	15	6.3072	100	15634.8	2	469.21	937.412	0.412528	39.8936	5	52	01_Ago2-undigest.raw
								SPPPGMGLNQNR	Unambiguous	1	1	Q8VIJ6	1	1		1.03062e+06	90	91	30	20	5.37075	100	8621.51	2	634.314	1267.62	0.00956048	36.8699	5	94	01_Ago2-RNaseA.raw
		High						SPPPGMGLNQNR	Unambiguous	1	1	Q8VIJ6	1	1		2.52201e+06	84	88	33	20	29.5703	100	12595.4	2	634.315	1267.62	0.683651	36.7531	5	94	01_Ago2-RNaseI.raw
	High							EEEMMIR	Unambiguous	1	1	Q8VIJ6	1	1		1.89298e+06	28	23	27	15	2.11027	100	15458.9	2	469.21	937.412	0.0218666	39.3402	6	52	01_Ago2-undigest.raw
								SPPPGMGLNQNR	Unambiguous	1	1	Q8VIJ6	1	1		1.03062e+06	84		29	20	8.30878	100	5367.15	2	634.315	1267.62	0.394755	37.5771	5	94	01_Ago2-RNaseA.raw
								GIVEFASKPAAR	Unambiguous	1	1	Q8VIJ6	1	1		1.24608e+06	119		31	21	4.9993	100	11813.3	2	623.353	1245.7	2.19171	47.1195	7	102	01_Ago2-RNaseA_150522035146.raw
	High							mGYmDPR	Unambiguous	1	1	Q8VIJ6	1	1		1.89736e+06	5		19	13	5.91666	100	37519.6	2	451.181	901.354	0.129157	18.7785	6	48	01_Ago2-undigest_150522101502.raw
	High							mGYmDPR	Unambiguous	1	1	Q8VIJ6	1	1		9.05537e+06	5		19	13	6.35329	34	177026	2	451.181	901.354	-0.547993	18.5484	6	48	01_Ago2-undigest.raw
	High							DKLESEmEDAYHEHQANLLR	Unambiguous	1	1	Q8VIJ6	1	1		3.60233e+07	45		29	17	0	100	5705.92	3	815.377	2444.12	1.00051	57.1292	12	212	01_Ago2-undigest.raw
	High							EMEEQMR	Unambiguous	1	1	Q8VIJ6	1	1		2.36805e+06	9		22	13	29.6325	100	47331.5	2	476.697	952.386	-0.643173	20.1507	5	58	01_Ago2-undigest.raw
								AVVIVDDR	Unambiguous	2	2	Q99K48;Q8VIJ6	1	1		1.19809e+07	143	126	32	22	2.84611	100	11453.2	2	443.753	886.499	0.210922	37.6688	6	58	01_Ago2-RNaseA_150522035146.raw
								AELDDTPmR	Unambiguous	1	1	Q8VIJ6	1	1		4.75726e+06	31		25	15	13.7492	100	4446.41	2	532.24	1063.47	-0.397568	25.7441	6	72	01_Ago2-RNaseA_150522035146.raw
	High							YGEPGEVFINK	Unambiguous	1	1	Q8VIJ6	1	1		7.96426e+07	114		33	21	0	100	6087.98	2	626.814	1252.62	-0.0847521	70.7061	7	88	01_Ago2-undigest_150522101502.raw
	High							SPPPGmGLNQNR	Unambiguous	1	1	Q8VIJ6	1	1		2.67376e+07	55		30	18	3.50873	100	20300.1	2	642.312	1283.62	0.262054	22.5644	8	94	01_Ago2-undigest_150522101502.raw
	High							EMEEQMR	Unambiguous	1	1	Q8VIJ6	1	1		356192	9		22	13	11.506	100	11083.7	2	476.697	952.386	-0.194567	20.3784	5	58	01_Ago2-undigest_150522101502.raw
	High							MGGGGTmNMGDPYGSGGQK	Unconsidered	1	1	Q8VIJ6	2	2		559235	3		17	13	10.9821	100	3559.83	2	909.365	1817.72	-1.46586	36.9778	9	184	01_Ago2-undigest_150522101502.raw
		High						DKLESEMEDAYHEHQANLLR	Unambiguous	1	1	Q8VIJ6	1	1		423659	61	45	32	19	25.6242	100	638.816	3	810.045	2428.12	0.219998	90.1955	10	212	01_Ago2-RNaseI_150521212833.raw
	High							mGGGGTmNmGDPYGSGGQK	Unambiguous	1	1	Q8VIJ6	1	1		3.99745e+06	3		17	13	36.2002	61	70399.7	3	617.243	1849.72	0.420694	19.8829	16	184	01_Ago2-undigest.raw
	High							mGGGGTMNMGDPYGSGGQK	Unconsidered	1	1	Q8VIJ6	2	2		477208	3		17	13	0	100	2019.82	2	909.366	1817.72	-0.659989	40.0666	7	184	01_Ago2-undigest_150522101502.raw
	High							GFGFIK	Unambiguous	1	1	Q8VIJ6	1	1		1.6045e+07	60	54	30	18	0	100	36428.7	2	334.692	668.376	-0.953264	65.6469	5	42	01_Ago2-undigest.raw
	High							GFGFIK	Unambiguous	1	1	Q8VIJ6	1	1		6.73227e+06	60	54	30	18	0.718973	55	98254.1	2	334.692	668.376	-0.587989	65.4434	5	42	01_Ago2-undigest_150522101502.raw
								FAQHGTFEYEYSQR	Unambiguous	1	1	Q8VIJ6	1	1		1.30209e+07	24	34	24	14	19.9305	100	3484.56	3	588.265	1762.78	-0.239378	54.5757	8	138	01_Ago2-RNaseA_150522035146.raw
	High							NLSPYVSNELLEEAFSQFGPIER	Unambiguous	1	1	Q8VIJ6	1	1		1.05845e+07	98	96	32	20	0	100	4648.83	3	880.438	2639.3	0.270299	120.427	15	258	01_Ago2-undigest_150522101502.raw
								mGGGGTmNmGDPYGSGGQK	Unambiguous	1	1	Q8VIJ6	1	1		333403	3		15	13	2.43945	100	4859.95	3	617.243	1849.72	0.0247297	19.8557	8	184	01_Ago2-RNaseA_150522035146.raw
	High							RMEELHSQEMQK	Unambiguous	1	1	Q8VIJ6	1	1		706309	43	41	29	17	20.2687	100	15005.6	3	515.909	1545.71	-1.12077	19.7445	8	122	01_Ago2-undigest_150522101502.raw
	High							MGYMDPR	Unambiguous	1	1	Q8VIJ6	1	1		3169338	9		22	13	24.0147	100	29474.8	2	435.185	869.363	-1.31412	37.8032	4	48	01_Ago2-undigest.raw
		High						FAQHGTFEYEYSQR	Unambiguous	1	1	Q8VIJ6	1	1		2.45697e+07	25	35	28	15	22.8454	100	13131.4	3	588.266	1762.78	0.0722407	53.9252	8	138	01_Ago2-RNaseI.raw
	High							FAQHGTFEYEYSQR	Unambiguous	1	1	Q8VIJ6	1	1			24	30	26	14	9.49639	100	4677.68	3	588.265	1762.78	-0.862617	57.8391	8	138	01_Ago2-undigest.raw
								GMGPGTPAGYGR	Unambiguous	1	1	Q8VIJ6	1	1		211774	62		28	18	0	100	3392.94	2	560.764	1120.52	0.510827	38.3666	5	88	01_Ago2-RNaseA_150522035146.raw
	High							FAQHGTFEYEYSQR	Unambiguous	1	1	Q8VIJ6	1	1		6.90582e+07	24		26	14	10.4555	100	2620.17	3	588.265	1762.78	-1.17424	53.9098	8	138	01_Ago2-undigest_150522101502.raw
								mGYmDPR	Unambiguous	1	1	Q8VIJ6	1	1		419233	5		17	13	14.2636	100	12423.7	2	451.181	901.354	-0.277133	18.7237	8	48	01_Ago2-RNaseA_150522035146.raw
								QHHAPYHQQHHQGPPPGGPGPR	Unambiguous	1	1	Q8VIJ6	1	1		159694	100	70	30	20	27.2838	100	2078.82	2	1209.08	2417.16	3.19531	16.226	8	212	01_Ago2-RNaseA_150522035146.raw
		High						FAQHGTFEYEYSQR	Unambiguous	1	1	Q8VIJ6	1	1		1.24467e+07	24		28	14	0	100	7419.93	3	588.265	1762.78	-0.239378	54.7482	7	138	01_Ago2-RNaseI_150521212833.raw
								AELDDTPmR	Unambiguous	1	1	Q8VIJ6	1	1		8.2994e+06	30		25	15	18.1652	100	5679.75	2	532.24	1063.47	0.405924	24.5685	12	72	01_Ago2-RNaseA.raw
	High							GFGFIK	Unambiguous	1	1	Q8VIJ6	1	1		1.6045e+07	22	23	26	14	0.671699	17	316167	2	334.692	668.377	-0.040078	65.0818	5	42	01_Ago2-undigest.raw
	High							FAQHGTFEYEYSQR	Unambiguous	1	1	Q8VIJ6	1	1			25	37	26	14	7.78724	100	1899.15	3	588.266	1762.78	0.799351	57.9649	6	138	01_Ago2-undigest_150522101502.raw
	High							FAQHGTFEYEYSQR	Unambiguous	1	1	Q8VIJ6	1	1			24		26	14	18.8064	100	5736.87	3	588.265	1762.78	-0.135505	57.2542	6	138	01_Ago2-undigest.raw
		High						FAQHGTFEYEYSQR	Unambiguous	1	1	Q8VIJ6	1	1		2.45697e+07	24	30	28	14	7.54524	100	14826.6	3	588.265	1762.78	-1.58973	54.9275	8	138	01_Ago2-RNaseI.raw
								GFGFIK	Unambiguous	1	1	Q8VIJ6	1	1		2.18322e+06	60	54	28	18	1.25675	100	38733.9	2	334.692	668.376	-0.314034	66.1069	5	42	01_Ago2-RNaseA.raw
	High							mGYMDPR	Unambiguous	1	1	Q8VIJ6	1	1		260481	6		20	13	19.9515	100	3628.63	2	443.183	885.36	0.316752	27.201	6	48	01_Ago2-undigest_150522101502.raw
								GFGFIK	Unambiguous	1	1	Q8VIJ6	1	1		1.75316e+06	22	23	24	14	0.669103	100	27795.9	2	334.692	668.377	0.416514	66.2587	5	42	01_Ago2-RNaseA_150522035146.raw
	High							EEYEGPNK	Unambiguous	1	1	Q8VIJ6	1	1		3.38323e+06	35	30	28	16	1.85922	77	77853.1	2	483.214	965.421	-0.160825	17.7049	7	64	01_Ago2-undigest_150522101502.raw
	High							mGYMDPR	Unambiguous	1	1	Q8VIJ6	1	1		1.2734e+06	6	4	20	13	24.3038	100	22209.8	2	443.184	885.36	0.454628	27.2101	9	48	01_Ago2-undigest.raw
								EEEmmIR	Unambiguous	1	1	Q8VIJ6	1	1		560841	11	8	21	13	8.55512	100	16830.2	2	485.204	969.402	0.0605136	17.3336	6	52	01_Ago2-RNaseA.raw
								GREEYEGPNK	Unambiguous	1	1	Q8VIJ6	1	1		2.28271e+06	72		29	19	35.0348	100	49582.1	2	589.776	1178.54	0.359496	16.3826	8	94	01_Ago2-RNaseA.raw
	High							FAQHGTFEYEYSQR	Unambiguous	1	1	Q8VIJ6	1	1			25		26	14	24.4166	100	17580	3	588.266	1762.78	0.0722407	56.187	14	138	01_Ago2-undigest.raw
	High							GFGFIK	Unambiguous	1	1	Q8VIJ6	1	1		6.73227e+06	47	49	29	17	0	100	9160.93	2	334.691	668.375	-1.77513	66.0015	5	42	01_Ago2-undigest_150522101502.raw
								FAQHGTFEYEYSQR	Unambiguous	1	1	Q8VIJ6	1	1		1.30209e+07	25	35	24	14	3.97876	100	14302	3	588.266	1762.78	0.279987	55.6217	5	138	01_Ago2-RNaseA_150522035146.raw
								mGGGGTmNmGDPYGSGGQK	Unambiguous	1	1	Q8VIJ6	1	1		633551	3		15	13	10.5472	100	10688.6	3	617.244	1849.72	1.01464	19.8321	17	184	01_Ago2-RNaseA.raw
	High							MGGGGTmNmGDPYGSGGQK	Unambiguous	1	1	Q8VIJ6	1	1		1.04849e+06	3		17	13	29.3333	100	10822.2	3	611.911	1833.72	-0.518019	24.9287	14	184	01_Ago2-undigest.raw
	High							mGGGGTmNMGDPYGSGGQK	Unconsidered	1	1	Q8VIJ6	3	3		8.11983e+06	3		17	13	13.561	100	26841	2	917.365	1833.72	1.0537	24.6686	9	184	01_Ago2-undigest.raw
								ISDSEGFK	Unambiguous	1	1	Q8VIJ6	1	1		1.32314e+07	56	60	28	18	23.941	100	3689.42	2	441.714	882.42	-0.120861	24.3216	6	62	01_Ago2-RNaseA.raw
	High							MGGGGTmNMGDPYGSGGQK	Unconsidered	1	1	Q8VIJ6	2	2		778923	7		21	13	33.8561	100	4005.04	2	909.37	1817.73	4.17519	46.7742	12	184	01_Ago2-undigest.raw
	High							MGYMDPR	Unambiguous	1	1	Q8VIJ6	1	1		914685	9		22	13	16.8423	100	5545.48	2	435.186	869.364	-0.471643	38.6744	6	48	01_Ago2-undigest_150522101502.raw
								GFGFIK	Unambiguous	1	1	Q8VIJ6	1	1		1.75316e+06	22	23	24	14	4.90479	100	5549.52	2	334.692	668.377	0.0512405	65.7198	5	42	01_Ago2-RNaseA_150522035146.raw
		High						GFGFIK	Unambiguous	1	1	Q8VIJ6	1	1		1.16305e+06	22	23	27	14	2.47183	100	5312.73	2	334.692	668.377	-0.040078	64.8438	5	42	01_Ago2-RNaseI_150521212833.raw
								GFGFIK	Unambiguous	1	1	Q8VIJ6	1	1		2.18322e+06	22	23	24	14	9.18236	100	6460.75	2	334.692	668.377	0.142559	65.5516	5	42	01_Ago2-RNaseA.raw
	High							mGGGGTmNMGDPYGSGGQK	Unconsidered	1	1	Q8VIJ6	3	3		2.7227e+06	3		17	13	1.38035	100	10242.2	2	917.364	1833.72	0.654284	25.5096	7	184	01_Ago2-undigest_150522101502.raw
								AELDDTPmR	Unambiguous	1	1	Q8VIJ6	1	1		8.2994e+06	31		25	15	25.9462	100	3683.12	2	532.24	1063.47	-0.397568	25.6657	5	72	01_Ago2-RNaseA.raw
	High							mGGGGTmNMGDPYGSGGQK	Unconsidered	1	1	Q8VIJ6	3	3		2.7227e+06	3		17	13	12.1375	100	11753.5	2	917.366	1833.72	2.38509	24.9185	19	184	01_Ago2-undigest_150522101502.raw
	High							EEEmmIR	Unambiguous	1	1	Q8VIJ6	1	1		1.86523e+06	11	8	23	13	11.1292	100	52228.5	2	485.204	969.401	-0.44318	17.5746	6	52	01_Ago2-undigest_150522101502.raw
	High							MGGGGTMNmGDPYGSGGQK	Unconsidered	1	1	Q8VIJ6	3	3		477208	3		17	13	0	100	2019.82	2	909.366	1817.72	-0.659989	40.0666	10	184	01_Ago2-undigest_150522101502.raw
	High							FPPLGGGGGIGYEANPGVPPATmSGSmmGSDmR	Unambiguous	1	1	Q8VIJ6	1	1		5.88208e+06	14	19	24	13	3.71652	100	14546.3	3	1087.14	3259.42	1.11917	102.843	12	328	01_Ago2-undigest.raw
								mGGGGTMNmGDPYGSGGQK	Unconsidered	1	1	Q8VIJ6	2	2		226472	3		15	13	25.1475	100	3694.01	2	917.365	1833.72	1.0537	25.5121	8	184	01_Ago2-RNaseA_150522035146.raw
	High							MGGGGTmNmGDPYGSGGQK	Unconsidered	1	1	Q8VIJ6	3	3		1.54196e+06	3		17	13	0	100	15560.2	2	917.365	1833.72	1.18684	31.5096	6	184	01_Ago2-undigest.raw
								mGYmDPR	Unambiguous	1	1	Q8VIJ6	1	1		927471	5		17	13	13.6529	100	21829.3	2	451.181	901.354	0.196872	18.5165	6	48	01_Ago2-RNaseA.raw
	High							EEEmmIR	Unambiguous	1	1	Q8VIJ6	1	1		5.31886e+06	11	8	23	13	32.9609	76	81002.5	2	485.204	969.401	-0.191333	17.3845	6	52	01_Ago2-undigest.raw
	High							MGGGGTmNMGDPYGSGGQK	Unconsidered	1	1	Q8VIJ6	2	2		377455	4		19	13	33.9385	100	2883.69	2	909.367	1817.73	0.817433	47.0807	6	184	01_Ago2-undigest_150522101502.raw
	High							MGGGGTmNmGDPYGSGGQK	Unconsidered	1	1	Q8VIJ6	3	3		569430	3		17	13	0	100	6784.75	2	917.364	1833.72	0.521145	31.8266	8	184	01_Ago2-undigest_150522101502.raw
								mGGGGTmNMGDPYGSGGQK	Unconsidered	1	1	Q8VIJ6	3	3		321131	3		15	13	31.1363	100	5033.89	2	917.365	1833.72	1.7194	25.244	12	184	01_Ago2-RNaseA.raw
	High							MGYmDPR	Unambiguous	1	1	Q8VIJ6	1	1		2.90035e+06	6	4	20	13	30.1118	100	46546.9	2	443.183	885.359	-0.510508	25.1175	5	48	01_Ago2-undigest.raw
	High							mGGGGTMNMGDPYGSGGQK	Unconsidered	1	1	Q8VIJ6	3	3		1.37924e+06	4		19	13	3.51047	100	19777	2	909.367	1817.73	0.548811	36.7512	11	184	01_Ago2-undigest.raw
	High							MGGGGTmNmGDPYGSGGQK	Unambiguous	1	1	Q8VIJ6	1	1		229156	3		17	13	20.552	100	3443.35	3	611.911	1833.72	-0.31831	25.2401	20	184	01_Ago2-undigest_150522101502.raw
	High							mGGGGTMNmGDPYGSGGQK	Unconsidered	1	1	Q8VIJ6	2	2		1.04849e+06	3		17	13	29.3333	100	10822.2	3	611.911	1833.72	-0.518019	24.9287	11	184	01_Ago2-undigest.raw
	High							mGGGGTmNMGDPYGSGGQK	Unconsidered	1	1	Q8VIJ6	2	3		1.04849e+06	3		17	13	29.3333	100	10822.2	3	611.911	1833.72	-0.518019	24.9287	11	184	01_Ago2-undigest.raw
	High							mGGGGTmNMGDPYGSGGQK	Unambiguous	1	1	Q8VIJ6	2	2		229156	3		17	13	20.552	100	3443.35	3	611.911	1833.72	-0.31831	25.2401	14	184	01_Ago2-undigest_150522101502.raw
	High							mGGGGTMNmGDPYGSGGQK	Unambiguous	1	1	Q8VIJ6	2	3		229156	3		17	13	20.552	100	3443.35	3	611.911	1833.72	-0.31831	25.2401	14	184	01_Ago2-undigest_150522101502.raw
Q8CJG0	Protein argonaute-2 OS=Mus musculus GN=Ago2 PE=1 SV=3 - [AGO2_MOUSE]	4.06139e+07	2.69667e+07	0	0	0	0	0	7397.46	71.51	45	189	9373.02	76.16	51	255																					860	97.2419	9.18799
	A2	B2	D2	E2	G2	H2	J2	Sequence	PSM Ambiguity	# Proteins	# Protein Groups	Protein Group Accessions	Rank	Search Engine Rank	QuanResultID	Precursor Area	Peptides Matched	Decoy Peptides Matched	Identity High	Identity Middle	Isolation Interference [%]	Ion Inject Time [ms]	Intensity	Charge	m/z [Da]	MH+ [Da]	ΔM [ppm]	RT [min]	Matched Ions	Total Ions	Spectrum File
		High						mYSGAGPVLASPAPTTSPIPGYAFKPPPRPDFGTTGR	Unambiguous	1	1	Q8CJG0	1	1		1.34342e+07	75		32	19	2.28179	83	16523.5	3	1272.98	3816.91	2.21234	108.584	26	376	01_Ago2-RNaseI.raw
								mYSGAGPVLASPAPTTSPIPGYAFKPPPRPDFGTTGR	Unambiguous	1	1	Q8CJG0	1	1		1.8506e+07	77		29	19	19.4521	100	1664.46	3	1272.98	3816.91	1.82857	108.555	24	376	01_Ago2-RNaseA_150522035146.raw
								mYSGAGPVLASPAPTTSPIPGYAFKPPPRPDFGTTGR	Unambiguous	1	1	Q8CJG0	1	1		2.29606e+07	81		29	20	10.0282	100	4785.64	3	1272.97	3816.9	-0.761932	108.594	23	376	01_Ago2-RNaseA.raw
	High							mYSGAGPVLASPAPTTSPIPGYAFKPPPRPDFGTTGR	Unambiguous	1	1	Q8CJG0	1	1		2.01519e+06	68		31	19	5.02746	100	5880.97	3	1267.65	3800.93	4.51291	110.646	24	376	01_Ago2-undigest.raw
	High							mYSGAGPVLASPAPTTSPIPGYAFKPPPRPDFGTTGR	Unambiguous	1	1	Q8CJG0	1	1		1.5205e+07	76		31	19	6.54875	100	10146	3	1272.98	3816.92	2.69206	108.62	26	376	01_Ago2-undigest.raw
								mYSGAGPVLASPAPTTSPIPGYAFKPPPRPDFGTTGR	Unambiguous	1	1	Q8CJG0	1	1		1.8506e+07	77		29	19	1.94374	35	42231.3	3	1272.98	3816.91	1.92451	109.021	24	376	01_Ago2-RNaseA_150522035146.raw
	High							mYSGAGPVLASPAPTTSPIPGYAFKPPPRPDFGTTGR	Unambiguous	1	1	Q8CJG0	1	1		9.54503e+06	76		31	19	7.09089	100	6876.54	3	1272.98	3816.92	4.32311	108.639	22	376	01_Ago2-undigest_150522101502.raw
								FSSDELQILTYQLcHTYVR	Unambiguous	1	1	Q8CJG0	1	1		1.81157e+06	92		30	20	15.4046	100	13958.9	2	1187.08	2373.15	-0.647101	112.749	13	196	01_Ago2-RNaseA.raw
								mYSGAGPVLASPAPTTSPIPGYAFKPPPRPDFGTTGR	Unambiguous	1	1	Q8CJG0	1	1		2.29606e+07	77		29	19	1.49475	35	47148.4	3	1272.98	3816.91	1.92451	109.115	24	376	01_Ago2-RNaseA.raw
		High						mYSGAGPVLASPAPTTSPIPGYAFKPPPRPDFGTTGR	Unambiguous	1	1	Q8CJG0	1	1		1.09074e+07	77		33	20	3.79071	100	11224.9	3	1272.97	3816.91	1.06101	108.997	24	376	01_Ago2-RNaseI_150521212833.raw
		High						RPASHQTFPLQQESGQTVEcTVAQYFK	Unambiguous	1	1	Q8CJG0	1	1		1.0781e+07	75		32	19	5.62048	47	62721	3	1046.51	3137.52	1.88862	104.719	19	294	01_Ago2-RNaseI.raw
	High							mYSGAGPVLASPAPTTSPIPGYAFKPPPRPDFGTTGR	Unambiguous	1	1	Q8CJG0	1	1		1.68267e+06	66		31	19	7.85042	100	5493.33	3	1267.64	3800.92	2.48962	110.657	21	376	01_Ago2-undigest_150522101502.raw
	High							mYSGAGPVLASPAPTTSPIPGYAFKPPPRPDFGTTGR	Unambiguous	1	1	Q8CJG0	1	1		1.5205e+07	74		31	19	1.91352	100	13627.2	3	1272.98	3816.91	2.30829	109.173	25	376	01_Ago2-undigest.raw
		High						mYSGAGPVLASPAPTTSPIPGYAFKPPPRPDFGTTGR	Unambiguous	1	1	Q8CJG0	1	1		1.09074e+07	77		33	20	3.30656	100	6810.67	3	1272.98	3816.91	1.82857	108.441	23	376	01_Ago2-RNaseI_150521212833.raw
		High						mYSGAGPVLASPAPTTSPIPGYAFKPPPRPDFGTTGR	Unambiguous	1	1	Q8CJG0	1	1		1.34342e+07	77		33	20	7.48921	100	9315.03	3	1272.98	3816.91	1.44479	109.176	20	376	01_Ago2-RNaseI.raw
								mYSGAGPVLASPAPTTSPIPGYAFKPPPRPDFGTTGR	Unambiguous	1	1	Q8CJG0	1	1		1.08346e+06	65	65	28	19	12.062	100	4244.51	3	1267.65	3800.93	4.03118	110.802	21	376	01_Ago2-RNaseA.raw
								SFFTASEGcSNPLGGGR	Unambiguous	1	1	Q8CJG0	1	1		1.44508e+07	35		26	16	1.87357	51	134554	2	872.392	1743.78	1.02998	91.1935	10	158	01_Ago2-RNaseA.raw
		High						FSSDELQILTYQLcHTYVR	Unambiguous	1	1	Q8CJG0	1	1		763902	95		33	20	8.05355	100	4837.32	2	1187.08	2373.16	0.484535	112.645	12	196	01_Ago2-RNaseI_150521212833.raw
								mYSGAGPVLASPAPTTSPIPGYAFKPPPRPDFGTTGR	Unambiguous	1	1	Q8CJG0	1	1		1.03984e+06	68		28	19	35.6159	100	0	3	1267.64	3800.92	1.71883	110.793	21	376	01_Ago2-RNaseA_150522035146.raw
	High							RPASHQTFPLQQESGQTVEcTVAQYFK	Unambiguous	1	1	Q8CJG0	1	1		9.55018e+06	70		31	19	10.3095	87	29695.5	3	1046.51	3137.51	0.137825	104.74	19	294	01_Ago2-undigest_150522101502.raw
								RPASHQTFPLQQESGQTVEcTVAQYFK	Unambiguous	1	1	Q8CJG0	1	1		1.67128e+07	74		29	19	24.3854	51	47697.6	3	1046.51	3137.51	0.838145	104.814	20	294	01_Ago2-RNaseA.raw
	High							RPASHQTFPLQQESGQTVEcTVAQYFK	Unambiguous	1	1	Q8CJG0	1	1		1.47478e+07	75		31	19	8.54478	40	62463.6	3	1046.51	3137.52	1.53846	104.675	18	294	01_Ago2-undigest.raw
	High							SFFTASEGcSNPLGGGR	Unambiguous	1	1	Q8CJG0	1	1		1.18287e+07	34		28	16	1.87431	53	130988	2	872.392	1743.78	0.679959	91.0343	10	158	01_Ago2-undigest.raw
								SFFTASEGcSNPLGGGR	Unambiguous	1	1	Q8CJG0	1	1		1.17132e+07	35		26	16	2.02545	57	123318	2	872.393	1743.78	1.23999	91.3921	10	158	01_Ago2-RNaseA_150522035146.raw
		High						RPASHQTFPLQQESGQTVEcTVAQYFK	Unambiguous	1	1	Q8CJG0	1	1		8.78183e+06	79		33	20	7.31964	100	13048.7	3	1046.51	3137.52	2.12206	105.137	20	294	01_Ago2-RNaseI_150521212833.raw
		High						SFFTASEGcSNPLGGGR	Unambiguous	1	1	Q8CJG0	1	1		9.59344e+06	33		29	16	0	100	9132.38	2	872.392	1743.78	0.189936	91.5744	10	158	01_Ago2-RNaseI.raw
		High						AQPVIEFVcEVLDFK	Unambiguous	1	1	Q8CJG0	1	1		473544	135	125	35	22	1.44437	100	5653.14	2	897.46	1793.91	-1.20871	122.626	10	152	01_Ago2-RNaseI_150521212833.raw
	High							DKVELEVTLPGEGKDR	Unambiguous	1	1	Q8CJG0	1	1		484910	100		33	20	0	100	6623.01	2	892.973	1784.94	-0.318896	70.8462	10	176	01_Ago2-undigest_150522101502.raw
		High						DGVSEGQFQQVLHHELLAIR	Unambiguous	1	1	Q8CJG0	1	1		727251	102	96	34	21	15.5836	100	4420.1	2	1138.6	2276.18	2.45331	107.506	13	206	01_Ago2-RNaseI_150521212833.raw
		High						RPASHQTFPLQQESGQTVEcTVAQYFK	Unambiguous	1	1	Q8CJG0	1	1		8.78183e+06	73		32	19	21.134	100	10229	3	1046.51	3137.51	-1.61298	104.53	29	294	01_Ago2-RNaseI_150521212833.raw
								LQANFFEMDIPK	Unambiguous	1	1	Q8CJG0	1	1		1.39888e+06	95		30	20	0	100	26482.1	2	726.864	1452.72	0.786946	108.392	9	112	01_Ago2-RNaseA.raw
								DGVSEGQFQQVLHHELLAIR	Unambiguous	1	1	Q8CJG0	1	1		788202	94	84	30	20	11.4998	100	7327.44	2	1138.59	2276.18	1.38073	107.629	11	206	01_Ago2-RNaseA_150522035146.raw
								RPASHQTFPLQQESGQTVEcTVAQYFK	Unambiguous	1	1	Q8CJG0	1	1		1.4519e+07	74		29	19	18.8157	37	68196.3	3	1046.51	3137.51	1.18831	104.837	17	294	01_Ago2-RNaseA_150522035146.raw
								FSSDELQILTYQLcHTYVR	Unambiguous	1	1	Q8CJG0	1	1		1.18165e+06	91		30	20	16.4147	100	17965.5	2	1187.08	2373.15	-0.441349	112.793	11	196	01_Ago2-RNaseA_150522035146.raw
								WVScVSLQALHDALSGR	Unambiguous	1	1	Q8CJG0	1	1		879783	96		30	20	41.7417	100	11979.1	2	949.983	1898.96	2.27408	108.995	12	170	01_Ago2-RNaseA.raw
	High							LTDNQTSTmIR	Unambiguous	1	1	Q8CJG0	1	1		2.11654e+06	82	78	32	20	9.15553	100	15661.3	2	648.317	1295.63	0.548216	26.2581	9	106	01_Ago2-undigest_150522101502.raw
		High						SFFTASEGcSNPLGGGR	Unambiguous	1	1	Q8CJG0	1	1		9.59344e+06	35		29	16	1.16341	68	102133	2	872.392	1743.78	1.02998	90.9416	12	158	01_Ago2-RNaseI.raw
		High						FSSDELQILTYQLcHTYVR	Unambiguous	1	1	Q8CJG0	1	1		1.04377e+06	94		33	20	10.6301	100	7632.45	2	1187.08	2373.16	1.82192	112.667	11	196	01_Ago2-RNaseI.raw
		High						DGVSEGQFQQVLHHELLAIR	Unambiguous	1	1	Q8CJG0	1	1		996342	99	94	34	21	20.5457	100	5438.23	2	1138.6	2276.18	2.13154	107.542	10	206	01_Ago2-RNaseI.raw
	High							DGVSEGQFQQVLHHELLAIR	Unambiguous	1	1	Q8CJG0	1	1		840218	108	90	33	21	10.5908	100	6991.64	2	1138.59	2276.18	0.737173	107.654	10	206	01_Ago2-undigest_150522101502.raw
		High						SFFTASEGcSNPLGGGR	Unambiguous	1	1	Q8CJG0	1	1		6.26408e+06	34		29	16	1.91942	100	62878.5	2	872.392	1743.78	0.819966	90.9902	12	158	01_Ago2-RNaseI_150521212833.raw
								DGVSEGQFQQVLHHELLAIR	Unambiguous	1	1	Q8CJG0	1	1		829069	102	96	30	21	7.62638	100	10366.8	2	1138.6	2276.18	2.45331	107.682	10	206	01_Ago2-RNaseA.raw
								LPSVPFETIQALDVVMR	Unambiguous	1	1	Q8CJG0	1	1		1.6375e+06	87		30	20	0	100	8080.35	2	958.023	1915.04	1.19174	118.383	12	162	01_Ago2-RNaseA.raw
								QEIIQDLAAmVR	Unambiguous	1	1	Q8CJG0	1	1		1.11692e+06	129		31	22	9.81012	100	12176.9	2	701.87	1402.73	-2.31169	101.707	10	118	01_Ago2-RNaseA_150522035146.raw
		High						SFFTASEGcSNPLGGGR	Unambiguous	1	1	Q8CJG0	1	1		6.26408e+06	34		29	16	6.0351	100	4186.3	2	872.392	1743.78	0.469949	90.4637	9	158	01_Ago2-RNaseI_150521212833.raw
								SFFTASEGcSNPLGGGR	Unambiguous	1	1	Q8CJG0	1	1		1.44508e+07	35		26	16	0	100	1404.7	2	872.392	1743.78	1.09998	90.7323	9	158	01_Ago2-RNaseA.raw
	High							LQANFFEMDIPK	Unambiguous	1	1	Q8CJG0	1	1		1.1292e+06	91	99	32	20	2.43641	100	18732.9	2	726.864	1452.72	0.955004	108.319	9	112	01_Ago2-undigest.raw
	High							SFFTASEGcSNPLGGGR	Unambiguous	1	1	Q8CJG0	1	1		8.40116e+06	30		27	15	1.84166	80	85197.1	2	872.391	1743.78	-0.0200748	91.3471	13	158	01_Ago2-undigest_150522101502.raw
								LQANFFEMDIPK	Unambiguous	1	1	Q8CJG0	1	1		1.12361e+06	89		30	20	7.75579	100	15306	2	726.864	1452.72	1.12306	108.313	9	112	01_Ago2-RNaseA_150522035146.raw
	High							AIATPVQGVWDMR	Unambiguous	1	1	Q8CJG0	1	1		982641	103		33	21	1.95755	100	20405.7	2	722.375	1443.74	0.929584	103.387	10	122	01_Ago2-undigest_150522101502.raw
	High							YAQGADSVEPmFR	Unambiguous	1	1	Q8CJG0	1	1		3207371	27	32	27	15	0	100	23792.6	2	743.835	1486.66	-0.849868	59.3803	8	122	01_Ago2-undigest_150522101502.raw
								KPSIAAVVGSmDAHPNR	Unambiguous	1	1	Q8CJG0	1	1		2.53814e+06	102	101	30	21	1.85042	100	22883.4	3	589.306	1765.9	1.06357	38.045	22	178	01_Ago2-RNaseA.raw
								SFFTASEGcSNPLGGGR	Unambiguous	1	1	Q8CJG0	1	1		1.44508e+07	34		25	16	0.8112	100	31478.4	2	872.392	1743.78	0.889969	91.7657	21	158	01_Ago2-RNaseA.raw
	High							QEIIQDLAAMVR	Unambiguous	1	1	Q8CJG0	1	1		648586	109	112	33	21	0	100	5371.46	2	693.875	1386.74	0.596786	110.552	9	118	01_Ago2-undigest_150522101502.raw
	High							KPSIAAVVGSmDAHPNR	Unambiguous	1	1	Q8CJG0	1	1		5.05464e+06	99		32	20	9.77974	100	26484.8	3	589.306	1765.9	1.58202	37.4114	23	178	01_Ago2-undigest.raw
								QEIIQDLAAmVR	Unambiguous	1	1	Q8CJG0	1	1		1.367e+06	110	104	31	21	6.72398	100	10392.2	2	701.869	1402.73	-3.70407	101.743	10	118	01_Ago2-RNaseA.raw
								QEIIQDLAAMVR	Unambiguous	1	1	Q8CJG0	1	1		1.01081e+06	91	94	30	20	4.20663	100	3541.84	2	693.875	1386.74	1.47705	110.557	10	118	01_Ago2-RNaseA_150522035146.raw
								AIATPVQGVWDmR	Unambiguous	1	1	Q8CJG0	1	1		4.26189e+06	118	115	31	21	5.20021	100	6984.67	2	730.372	1459.74	0.890658	89.262	9	122	01_Ago2-RNaseA_150522035146.raw
	High							LTDNQTSTmIR	Unambiguous	1	1	Q8CJG0	1	1		6.98511e+06	84	81	32	20	4.4022	100	20671.4	2	648.317	1295.63	0.359782	25.4093	8	106	01_Ago2-undigest.raw
								LTDNQTSTmIR	Unambiguous	1	1	Q8CJG0	1	1		3.70993e+06	82	81	29	20	0	100	49369.4	2	648.317	1295.63	0.0771299	26.4049	8	106	01_Ago2-RNaseA_150522035146.raw
								LTDNQTSTmIR	Unambiguous	1	1	Q8CJG0	1	1		6.60123e+06	84	81	29	20	13.2534	100	3459.96	2	648.317	1295.63	0.73665	25.6903	8	106	01_Ago2-RNaseA.raw
		High						LTDNQTSTmIR	Unambiguous	1	1	Q8CJG0	1	1		2.08019e+06	82	78	33	20	3.56677	100	23783.7	2	648.317	1295.63	0.548216	25.7498	8	106	01_Ago2-RNaseI_150521212833.raw
								QEIIQDLAAmVR	Unambiguous	1	1	Q8CJG0	1	1		1.78963e+06	108	108	30	21	2.85648	100	11255.4	2	701.872	1402.74	0.821141	103.227	10	118	01_Ago2-RNaseA.raw
								SFFTASEGcSNPLGGGR	Unambiguous	1	1	Q8CJG0	1	1		1.17132e+07	35		26	16	0	100	2785.11	2	872.393	1743.78	1.23999	90.8818	9	158	01_Ago2-RNaseA_150522035146.raw
								DYQPGITFIVVQK	Unambiguous	1	1	Q8CJG0	1	1		5.0271e+06	116	116	31	21	2.32339	100	39461.7	2	754.412	1507.82	0.915781	106.688	19	128	01_Ago2-RNaseA_150522035146.raw
	High							VGDTVLGmATQcVQMK	Unambiguous	1	1	Q8CJG0	1	1		188592	72	91	31	19	25.9609	100	2238.98	2	877.418	1753.83	0.309409	84.1245	12	144	01_Ago2-undigest.raw
		High						SFFTASEGcSNPLGGGR	Unambiguous	1	1	Q8CJG0	1	1		6.26408e+06	35		29	16	0	100	3476.25	2	872.392	1743.78	0.959973	91.6205	10	158	01_Ago2-RNaseI_150521212833.raw
	High							DGVSEGQFQQVLHHELLAIR	Unambiguous	1	1	Q8CJG0	1	1		1.024e+06	102	96	33	20	6.92912	100	12258.6	2	1138.6	2276.18	2.45331	107.624	13	206	01_Ago2-undigest.raw
		High						YHLVDKEHDSAEGSHTSGQSNGR	Unambiguous	1	1	Q8CJG0	1	1		1.52831e+06	34		29	16	0	100	13452.4	3	837.713	2511.12	0.175119	17.9306	16	240	01_Ago2-RNaseI_150521212833.raw
	High							KPSIAAVVGSmDAHPNR	Unambiguous	1	1	Q8CJG0	1	1		914619	95	99	32	20	6.3475	100	7715.01	3	589.305	1765.9	0.130367	37.7138	25	178	01_Ago2-undigest_150522101502.raw
		High						WVScVSLQALHDALSGR	Unambiguous	1	1	Q8CJG0	1	1		657740	93		33	20	13.9697	100	4653.37	2	949.983	1898.96	1.95267	108.812	10	170	01_Ago2-RNaseI_150521212833.raw
	High							WVScVSLQALHDALSGR	Unambiguous	1	1	Q8CJG0	1	1		560703	101		33	20	8.86673	100	5701.76	2	949.982	1898.96	1.69554	108.957	10	170	01_Ago2-undigest_150522101502.raw
	High							AIATPVQGVWDmR	Unambiguous	1	1	Q8CJG0	1	1		1.67825e+06	125	121	33	21	1.05732	100	11600.6	2	730.373	1459.74	2.31228	89.3649	9	122	01_Ago2-undigest_150522101502.raw
	High							AIATPVQGVWDmR	Unambiguous	1	1	Q8CJG0	1	1		2.53843e+06	118	115	33	21	7.76594	100	8557.34	2	730.373	1459.74	1.05791	89.7274	9	122	01_Ago2-undigest.raw
	High							SFFTASEGcSNPLGGGR	Unambiguous	1	1	Q8CJG0	1	1		1.18287e+07	33		28	16	2.87045	100	10802.8	2	872.392	1743.78	0.399946	91.6379	12	158	01_Ago2-undigest.raw
								LPSVPFETIQALDVVMR	Unambiguous	1	1	Q8CJG0	1	1		1.54315e+06	81		29	20	8.53977	100	1441.12	2	958.022	1915.04	0.809287	117.893	14	162	01_Ago2-RNaseA_150522035146.raw
	High							AQPVIEFVcEVLDFK	Unambiguous	1	1	Q8CJG0	1	1		1.03838e+06	135	125	34	22	0	100	14462.5	2	897.46	1793.91	-0.800431	122.768	9	152	01_Ago2-undigest.raw
		High						QEIIQDLAAmVR	Unambiguous	1	1	Q8CJG0	1	1		580031	110		34	21	0	100	9147.65	2	701.872	1402.74	0.734119	103.067	9	118	01_Ago2-RNaseI.raw
								QEIIQDLAAmVR	Unambiguous	1	1	Q8CJG0	1	1		1.51149e+06	108	108	30	21	1.44756	100	20155.9	2	701.872	1402.74	0.908164	103.176	9	118	01_Ago2-RNaseA_150522035146.raw
	High							YAQGADSVEPMFR	Unambiguous	1	1	Q8CJG0	1	1		1.35967e+06	57		30	18	9.02841	100	6810.35	2	735.839	1470.67	1.3275	73.051	8	122	01_Ago2-undigest.raw
		High						QEIIQDLAAMVR	Unambiguous	1	1	Q8CJG0	1	1		462506	92	97	33	20	0	100	9768.66	2	693.875	1386.74	1.12495	110.488	9	118	01_Ago2-RNaseI_150521212833.raw
	High							FSSDELQILTYQLcHTYVR	Unambiguous	1	1	Q8CJG0	1	1		1.14543e+06	91		32	20	12.421	100	13590.6	2	1187.08	2373.16	0.998914	112.821	13	196	01_Ago2-undigest.raw
								SVSIPAPAYYAHLVAFR	Unambiguous	1	1	Q8CJG0	1	1		1.6333e+06	101	92	30	20	8.29769	100	7940.31	2	931.503	1862	1.58844	107.777	13	132	01_Ago2-RNaseA.raw
								SFFTASEGcSNPLGGGR	Unambiguous	1	1	Q8CJG0	1	1		1.17132e+07	34		25	16	1.16667	100	14950.1	2	872.392	1743.78	0.819966	91.979	9	158	01_Ago2-RNaseA_150522035146.raw
								LPSVPFETIQALDVVMR	Unambiguous	1	1	Q8CJG0	1	1		1.54315e+06	81		29	20	0	100	6089.32	2	958.022	1915.04	0.936773	118.435	13	162	01_Ago2-RNaseA_150522035146.raw
	High							SFFTASEGcSNPLGGGR	Unambiguous	1	1	Q8CJG0	1	1		8.40116e+06	30		27	15	3.05197	100	3610.98	2	872.391	1743.78	-0.0900783	90.8306	9	158	01_Ago2-undigest_150522101502.raw
	High							LQANFFEMDIPK	Unambiguous	1	1	Q8CJG0	1	1		715866	92		32	20	6.26658	100	9440.86	2	726.864	1452.72	0.870975	108.359	9	112	01_Ago2-undigest_150522101502.raw
		High						DYQPGITFIVVQK	Unambiguous	1	1	Q8CJG0	1	1		2.31559e+06	126	122	35	22	3.16719	100	39411.2	2	754.412	1507.82	1.40153	106.685	19	128	01_Ago2-RNaseI_150521212833.raw
		High						LTDNQTSTmIR	Unambiguous	1	1	Q8CJG0	1	1		6.21472e+06	67	68	32	19	7.15315	100	16910.7	2	648.316	1295.62	-1.05348	25.2232	8	106	01_Ago2-RNaseI.raw
	High							QEIIQDLAAmVR	Unambiguous	1	1	Q8CJG0	1	1		776053	110		33	21	7.19026	100	20663.8	2	701.872	1402.74	0.734119	103.211	9	118	01_Ago2-undigest.raw
	High							YAQGADSVEPmFR	Unambiguous	1	1	Q8CJG0	1	1		3207371	29	35	27	15	7.88775	100	16744.2	2	743.836	1486.66	0.381786	58.8628	9	122	01_Ago2-undigest_150522101502.raw
	High							QEIIQDLAAmVR	Unambiguous	1	1	Q8CJG0	1	1		708553	126	121	34	21	4.89587	100	11046.3	2	701.87	1402.73	-2.83383	101.5	9	118	01_Ago2-undigest.raw
	High							DYQPGITFIVVQK	Unambiguous	1	1	Q8CJG0	1	1		2.77654e+06	117	117	33	21	2.06802	100	51467.9	2	754.412	1507.82	1.0777	106.856	11	128	01_Ago2-undigest_150522101502.raw
		High						QEIIQDLAAmVR	Unambiguous	1	1	Q8CJG0	1	1		430471	108	108	34	21	3.89052	100	6057.01	2	701.872	1402.74	1.08221	103.007	9	118	01_Ago2-RNaseI_150521212833.raw
		High						AIATPVQGVWDmR	Unambiguous	1	1	Q8CJG0	1	1		1.31755e+06	124	115	35	22	7.7882	100	6348.93	2	730.372	1459.74	0.472534	88.8892	9	122	01_Ago2-RNaseI_150521212833.raw
								QEIIQDLAAMVR	Unambiguous	1	1	Q8CJG0	1	1		1.06478e+06	91	94	30	20	0	100	2444.61	2	693.875	1386.74	1.301	110.537	9	118	01_Ago2-RNaseA.raw
		High						QEIIQDLAAmVR	Unambiguous	1	1	Q8CJG0	1	1		455223	108		34	21	3.11458	100	7810.79	2	701.872	1402.74	0.908164	101.687	9	118	01_Ago2-RNaseI.raw
								KPSIAAVVGSMDAHPNR	Unambiguous	1	1	Q8CJG0	1	1		496309	92		30	20	6.62191	100	4567.84	3	583.974	1749.91	0.608961	62.1287	19	178	01_Ago2-RNaseA.raw
								LPSVPFETIQALDVVMR	Unambiguous	1	1	Q8CJG0	1	1		1.6375e+06	87		30	20	12.4238	100	2045.92	2	958.023	1915.04	1.51046	117.866	10	162	01_Ago2-RNaseA.raw
								DYQPGITFIVVQK	Unambiguous	1	1	Q8CJG0	1	1		5.63928e+06	114	113	31	21	2.95113	73	85029.5	2	754.413	1507.82	1.6444	106.78	10	128	01_Ago2-RNaseA.raw
	High							YHLVDKEHDSAEGSHTSGQSNGR	Unambiguous	1	1	Q8CJG0	1	1		4.29993e+06	34		28	16	0	66	54068.6	3	837.713	2511.13	0.539708	17.7418	23	240	01_Ago2-undigest.raw
	High							NTYAGLQLVVVILPGK	Unambiguous	1	1	Q8CJG0	1	1		278418	16		25	13	20.6975	100	3396.15	2	843.005	1685	1.22569	114.015	11	150	01_Ago2-undigest_150522101502.raw
								WVScVSLQALHDALSGR	Unambiguous	1	1	Q8CJG0	1	1		621123	96		30	20	31.6272	100	6349.48	2	949.983	1898.96	2.85263	108.97	10	170	01_Ago2-RNaseA_150522035146.raw
								LPSVPFETIQALDVVmR	Unambiguous	1	1	Q8CJG0	1	1		2.85766e+06	94		30	20	36.317	100	7617.99	2	966.022	1931.04	3.11981	113.625	13	162	01_Ago2-RNaseA_150522035146.raw
								DKVELEVTLPGEGK	Unambiguous	1	1	Q8CJG0	1	1		1.82888e+06	90	89	30	20	21.1943	100	3356.96	2	757.409	1513.81	0.361779	82.7255	9	150	01_Ago2-RNaseA.raw
	High							SFFTASEGcSNPLGGGR	Unambiguous	1	1	Q8CJG0	1	1		8.40116e+06	32		28	15	0	100	4114.42	2	872.391	1743.77	-0.860117	91.9633	12	158	01_Ago2-undigest_150522101502.raw
		High						LPSVPFETIQALDVVMR	Unambiguous	1	1	Q8CJG0	1	1		731590	81		33	20	30.2973	100	2389.97	2	958.021	1915.03	-0.529318	117.881	10	162	01_Ago2-RNaseI.raw
		High						QEIIQDLAAMVR	Unambiguous	1	1	Q8CJG0	1	1		644456	92	97	33	20	4.41083	100	10447.7	2	693.875	1386.74	1.03692	110.525	10	118	01_Ago2-RNaseI.raw
	High							AIATPVQGVWDmR	Unambiguous	1	1	Q8CJG0	1	1		2.53843e+06	134	130	34	22	1.9617	100	21451.6	2	730.372	1459.74	0.807033	89.1475	9	122	01_Ago2-undigest.raw
								YAQGADSVEPmFR	Unambiguous	1	1	Q8CJG0	1	1		2.79351e+06	34	35	25	16	1.24562	100	39601.3	2	743.836	1486.66	1.03867	58.8912	8	122	01_Ago2-RNaseA_150522035146.raw
	High							QEIIQDLAAMVR	Unambiguous	1	1	Q8CJG0	1	1		795843	90	93	32	20	0	100	9313.08	2	693.875	1386.74	1.74113	110.528	9	118	01_Ago2-undigest.raw
								YAQGADSVEPmFR	Unambiguous	1	1	Q8CJG0	1	1		4.88241e+06	29	35	25	15	11.2881	100	5634.19	2	743.836	1486.66	0.381786	58.4321	8	122	01_Ago2-RNaseA.raw
	High							YAQGADSVEPmFR	Unambiguous	1	1	Q8CJG0	1	1		3.29441e+06	36	36	28	16	9.7912	100	27938.1	2	743.836	1486.67	1.36711	58.5627	8	122	01_Ago2-undigest.raw
		High						YAQGADSVEPmFR	Unambiguous	1	1	Q8CJG0	1	1		2.15939e+06	29	35	28	15	7.19835	100	17192.2	2	743.836	1486.66	0.381786	58.9789	8	122	01_Ago2-RNaseI_150521212833.raw
	High							YHLVDKEHDSAEGSHTSGQSNGR	Unambiguous	1	1	Q8CJG0	1	1		1.21003e+06	34		28	16	0	100	13135.6	3	837.713	2511.12	0.175119	17.9005	26	240	01_Ago2-undigest_150522101502.raw
								AIATPVQGVWDmR	Unambiguous	1	1	Q8CJG0	1	1		4.64306e+06	132	129	31	22	1.0308	100	16200.2	2	730.372	1459.74	0.723408	89.1907	9	122	01_Ago2-RNaseA.raw
		High						YAQGADSVEPmFR	Unambiguous	1	1	Q8CJG0	1	1		2.15939e+06	29	35	28	15	43.3079	100	10493.7	2	743.836	1486.66	0.463896	58.4345	8	122	01_Ago2-RNaseI_150521212833.raw
								AQPVIEFVcEVLDFK	Unambiguous	1	1	Q8CJG0	1	1		1.44981e+06	133		31	22	0	100	16186.3	2	897.462	1793.92	1.17293	122.527	9	152	01_Ago2-RNaseA.raw
		High						AIATPVQGVWDmR	Unambiguous	1	1	Q8CJG0	1	1		1.84148e+06	118	116	34	21	4.68697	100	9710.52	2	730.373	1459.74	1.55966	88.9363	9	122	01_Ago2-RNaseI.raw
	High							VGDTVLGmATQcVQmK	Unambiguous	1	1	Q8CJG0	1	1		659789	57	58	30	18	4.32645	100	5599.1	2	885.415	1769.82	0.213935	70.9449	10	144	01_Ago2-undigest.raw
		High						SVSIPAPAYYAHLVAFR	Unambiguous	1	1	Q8CJG0	1	1		1.24192e+06	105		34	21	5.0041	100	8942.16	2	931.503	1862	1.12953	107.584	14	132	01_Ago2-RNaseI_150521212833.raw
		High						AIATPVQGVWDmR	Unambiguous	1	1	Q8CJG0	1	1		1.31755e+06	123	115	35	22	2.3342	100	10618.9	2	730.372	1459.74	0.0544097	89.4065	9	122	01_Ago2-RNaseI_150521212833.raw
								SGNIPAGTTVDTK	Unambiguous	1	1	Q8CJG0	1	1		2.57467e+07	149	132	32	22	3.19886	14	465111	2	630.825	1260.64	0.219607	31.3635	11	138	01_Ago2-RNaseA.raw
		High						LQANFFEMDIPK	Unambiguous	1	1	Q8CJG0	1	1		614935	94		33	20	19.4495	100	2651.17	2	726.863	1452.72	-0.305428	108.212	8	112	01_Ago2-RNaseI.raw
								SIEEQQKPLTDSQR	Unambiguous	1	1	Q8CJG0	1	1		4.16509e+06	100	116	30	20	0	100	15484.1	2	829.922	1658.84	0.986155	26.1456	17	144	01_Ago2-RNaseA_150522035146.raw
	High							QEIIQDLAAmVR	Unambiguous	1	1	Q8CJG0	1	1		730246	105		33	21	0	100	13650	2	701.873	1402.74	1.60435	103.293	9	118	01_Ago2-undigest_150522101502.raw
								LPSVPFETIQALDVVmR	Unambiguous	1	1	Q8CJG0	1	1		3.02318e+06	95		30	20	25.2797	100	14613.8	2	966.023	1931.04	4.00481	113.724	13	162	01_Ago2-RNaseA.raw
								VLQPPSILYGGR	Unambiguous	1	1	Q8CJG0	1	1		1.04153e+07	108	87	30	21	1.06745	72	89135.3	2	650.375	1299.74	0.461637	96.0673	9	106	01_Ago2-RNaseA_150522035146.raw
	High							WVScVSLQALHDALSGR	Unambiguous	1	1	Q8CJG0	1	1		924246	97		32	20	9.5005	100	12897.9	2	949.982	1898.96	1.37413	109.093	12	170	01_Ago2-undigest.raw
								KLTDNQTSTmIR	Unambiguous	1	1	Q8CJG0	1	1		1.19596e+06	97		30	20	2.34301	100	10199.9	2	712.364	1423.72	0.327905	22.4208	9	122	01_Ago2-RNaseA.raw
								LTDNQTSTMIR	Unambiguous	1	1	Q8CJG0	1	1		520131	92		30	20	2.73695	100	4305.6	2	640.32	1279.63	0.874038	39.3036	8	106	01_Ago2-RNaseA_150522035146.raw
	High							LTDNQTSTMIR	Unambiguous	1	1	Q8CJG0	1	1		2.52945e+06	90		32	20	11.0798	100	22565.2	2	640.319	1279.63	0.0154844	38.641	8	106	01_Ago2-undigest.raw
	High							mYSGAGPVLASPAPTTSPIPGYAFKPPPRPDFGTTGR	Unambiguous	1	1	Q8CJG0	1	1		9.54503e+06	77		31	19	4.12753	100	8751.94	3	1272.98	3816.91	1.73262	109.21	21	376	01_Ago2-undigest_150522101502.raw
								LTDNQTSTmIR	Unambiguous	1	1	Q8CJG0	1	1		6.60123e+06	82	78	29	20	0	64	102134	2	648.317	1295.63	0.453999	26.1165	8	106	01_Ago2-RNaseA.raw
								LTDNQTSTMIR	Unambiguous	1	1	Q8CJG0	1	1		942247	101		30	20	0	100	3603.12	2	640.319	1279.63	0.301669	38.9177	8	106	01_Ago2-RNaseA.raw
	High							LTDNQTSTmIR	Unambiguous	1	1	Q8CJG0	1	1		6.98511e+06	71	73	31	19	4.84221	76	93064.5	2	648.317	1295.63	-0.0170873	25.8895	8	106	01_Ago2-undigest.raw
		High						LTDNQTSTmIR	Unambiguous	1	1	Q8CJG0	1	1		2.08019e+06	80		33	20	27.0265	100	5534.76	2	648.317	1295.63	1.20774	25.3188	8	106	01_Ago2-RNaseI_150521212833.raw
	High							LTDNQTSTMIR	Unambiguous	1	1	Q8CJG0	1	1		955612	101		33	20	19.1311	100	4090.38	2	640.319	1279.63	0.301669	38.9081	8	106	01_Ago2-undigest_150522101502.raw
								LTDNQTSTMIR	Unambiguous	1	1	Q8CJG0	1	1		942247	99		30	20	0	100	9449.23	2	640.32	1279.63	0.587854	39.3848	8	106	01_Ago2-RNaseA.raw
		High						LTDNQTSTmIR	Unambiguous	1	1	Q8CJG0	1	1		6.21472e+06	67		32	19	4.55568	100	44845.7	2	648.316	1295.63	-0.393956	25.8298	8	106	01_Ago2-RNaseI.raw
	High							LTDNQTSTmIR	Unambiguous	1	1	Q8CJG0	1	1		2.11654e+06	82		32	20	0	100	16483.7	2	648.317	1295.63	0.642433	25.7362	8	106	01_Ago2-undigest_150522101502.raw
								DKVELEVTLPGEGK	Unambiguous	1	1	Q8CJG0	1	1		1.82888e+06	90	89	30	20	3.68708	100	18668.1	2	757.41	1513.81	0.764968	83.2662	7	150	01_Ago2-RNaseA.raw
		High						SIEEQQKPLTDSQR	Unambiguous	1	1	Q8CJG0	1	1		5.12381e+06	104	123	34	21	0.792851	100	34688.8	2	829.922	1658.84	1.28051	25.8924	17	144	01_Ago2-RNaseI_150521212833.raw
		High						LTDNQTSTMIR	Unambiguous	1	1	Q8CJG0	1	1		968577	92		33	20	33.5192	100	17543.9	2	640.32	1279.63	1.06483	38.7408	8	106	01_Ago2-RNaseI.raw
	High							SGNIPAGTTVDTK	Unambiguous	1	1	Q8CJG0	1	1		4.34688e+07	149	132	34	22	2.04874	8	764005	2	630.825	1260.64	0.219607	31.2001	10	138	01_Ago2-undigest.raw
	High							LTDNQTSTMIR	Unambiguous	1	1	Q8CJG0	1	1		2.52945e+06	98		32	20	8.2378	100	10393.1	2	640.319	1279.63	0.110879	39.218	8	106	01_Ago2-undigest.raw
	High							LTDNQTSTMIR	Unambiguous	1	1	Q8CJG0	1	1		955612	92		32	20	0	100	6146.61	2	640.32	1279.63	0.874038	39.4437	8	106	01_Ago2-undigest_150522101502.raw
		High						AIATPVQGVWDmR	Unambiguous	1	1	Q8CJG0	1	1		1.84148e+06	119	116	34	21	9.32938	100	11887.8	2	730.373	1459.74	1.30878	89.5083	9	122	01_Ago2-RNaseI.raw
	High							SIEEQQKPLTDSQR	Unambiguous	1	1	Q8CJG0	1	1		1.59323e+07	98	114	32	20	0	91	70924.2	2	829.922	1658.84	0.838979	26.0991	20	144	01_Ago2-undigest.raw
	High							AIATPVQGVWDMR	Unambiguous	1	1	Q8CJG0	1	1		1.00695e+06	103		33	21	0	100	25199.3	2	722.375	1443.74	1.18324	103.378	8	122	01_Ago2-undigest.raw
	High							VLQPPSILYGGR	Unambiguous	1	1	Q8CJG0	1	1		9.05595e+06	108	87	33	21	0.356092	80	76445.5	2	650.375	1299.74	0.649475	95.525	9	106	01_Ago2-undigest.raw
	High							FSSDELQILTYQLcHTYVR	Unambiguous	1	1	Q8CJG0	1	1		714298	92		32	20	15.1282	100	3720.12	2	1187.08	2373.16	1.30754	112.752	10	196	01_Ago2-undigest_150522101502.raw
								SGNIPAGTTVDTK	Unambiguous	1	1	Q8CJG0	1	1		1.52126e+07	150	133	32	22	2.14298	23	276549	2	630.826	1260.64	0.510102	31.7364	10	138	01_Ago2-RNaseA_150522035146.raw
	High							SGNIPAGTTVDTK	Unambiguous	1	1	Q8CJG0	1	1		1.29468e+07	150	133	34	22	0.608797	34	187663	2	630.825	1260.64	0.316438	31.6688	10	138	01_Ago2-undigest_150522101502.raw
	High							QEIIQDLAAmVR	Selected	1	1	Q8CJG0	1	1		426787	110		33	21	0	100	4785.64	2	701.869	1402.73	-3.96514	101.712	9	118	01_Ago2-undigest_150522101502.raw
		High						VLQPPSILYGGR	Unambiguous	1	1	Q8CJG0	1	1		5.49424e+06	108	87	34	21	2.09177	100	18267.4	2	650.375	1299.74	-0.00795687	95.9136	9	106	01_Ago2-RNaseI_150521212833.raw
								VGDTVLGmATQcVQmK	Unambiguous	1	1	Q8CJG0	1	1		1.06445e+06	63	61	28	18	0	100	2371.63	2	885.416	1769.82	0.76572	70.9859	11	144	01_Ago2-RNaseA_150522035146.raw
	High							KLTDNQTSTmIR	Unambiguous	1	1	Q8CJG0	1	1		1.70562e+06	98	91	32	20	1.97194	100	35319.3	2	712.364	1423.72	0.413645	21.9611	10	122	01_Ago2-undigest.raw
		High						SVSIPAPAYYAHLVAFR	Unambiguous	1	1	Q8CJG0	1	1		1.5822e+06	101		34	21	4.96469	100	13479.2	2	931.503	1862	1.06397	107.605	14	132	01_Ago2-RNaseI.raw
	High							AVQVHQDTLR	Unambiguous	1	1	Q8CJG0	1	1		3.39885e+06	84	76	32	20	2.2213	100	27138.5	2	583.817	1166.63	-0.0687663	20.991	9	88	01_Ago2-undigest_150522101502.raw
		High						AVQVHQDTLR	Unambiguous	1	1	Q8CJG0	1	1		1.49948e+07	97		34	21	26.0966	79	81020.9	2	583.817	1166.63	-1.01048	20.765	9	88	01_Ago2-RNaseI.raw
								YHLVDKEHDSAEGSHTSGQSNGR	Unambiguous	1	1	Q8CJG0	1	1		1.31446e+06	34		25	16	0	100	5809.22	3	837.713	2511.13	0.539708	17.5361	21	240	01_Ago2-RNaseA.raw
		High						YAQGADSVEPmFR	Unambiguous	1	1	Q8CJG0	1	1		2.1151e+06	29	35	28	15	1.97702	100	17099.2	2	743.835	1486.66	0.0533453	58.1331	8	122	01_Ago2-RNaseI.raw
								DKVELEVTLPGEGKDR	Unambiguous	1	1	Q8CJG0	1	1		551505	97		30	20	6.2193	100	2635.13	2	892.974	1784.94	1.25405	70.6438	19	176	01_Ago2-RNaseA.raw
		High						SGNIPAGTTVDTK	Unambiguous	1	1	Q8CJG0	1	1		1.21235e+07	149	132	35	22	1.36392	29	223013	2	630.825	1260.64	0.0259431	30.9843	10	138	01_Ago2-RNaseI_150521212833.raw
	High							VLQPPSILYGGR	Unambiguous	1	1	Q8CJG0	1	1		6.35381e+06	108	87	33	21	0.546085	100	50083.8	2	650.375	1299.74	0.2738	95.8592	9	106	01_Ago2-undigest_150522101502.raw
								KPSIAAVVGSmDAHPNR	Unambiguous	1	1	Q8CJG0	1	1		1.49088e+06	99		30	20	0.955743	100	13181.6	3	589.306	1765.9	0.545125	38.4659	22	178	01_Ago2-RNaseA_150522035146.raw
		High						KLTDNQTSTmIR	Unambiguous	1	1	Q8CJG0	1	1		1.32105e+06	94		33	20	0	100	24695.7	2	712.364	1423.72	-0.272277	21.7147	8	122	01_Ago2-RNaseI.raw
	High							SIEEQQKPLTDSQR	Unambiguous	1	1	Q8CJG0	1	1		1.59323e+07	98	114	32	20	0	100	32796.2	2	829.922	1658.84	0.838979	25.4992	17	144	01_Ago2-undigest.raw
		High						VLQPPSILYGGR	Unambiguous	1	1	Q8CJG0	1	1		5.49424e+06	107	86	34	21	1.60812	100	39277.9	2	650.375	1299.74	1.02515	95.3251	8	106	01_Ago2-RNaseI_150521212833.raw
								VGDTVLGMATQcVQmK	Unambiguous	1	1	Q8CJG0	1	1		202205	73	91	29	19	0	100	2032.53	2	877.418	1753.83	0.379011	90.7192	10	144	01_Ago2-RNaseA.raw
								KLTDNQTSTmIR	Unambiguous	1	1	Q8CJG0	1	1		1.19596e+06	97	92	30	20	2.83379	100	7275.52	2	712.364	1423.72	0.327905	21.8987	10	122	01_Ago2-RNaseA.raw
								VLQPPSILYGGR	Unambiguous	1	1	Q8CJG0	1	1		1.04153e+07	108	87	30	21	7.62837	100	53982.4	2	650.375	1299.74	0.2738	95.5049	9	106	01_Ago2-RNaseA_150522035146.raw
								VGDTVLGmATQcVQmK	Unambiguous	1	1	Q8CJG0	1	1		1.50198e+06	63	61	28	18	2.48185	100	12510.5	2	885.416	1769.82	0.972639	71.2331	11	144	01_Ago2-RNaseA.raw
	High							AIATPVQGVWDmR	Unambiguous	1	1	Q8CJG0	1	1		1.67825e+06	123		33	21	4.28303	100	11982	2	730.372	1459.74	-0.0292153	89.9054	9	122	01_Ago2-undigest_150522101502.raw
								LTDNQTSTmIR	Unambiguous	1	1	Q8CJG0	1	1		3.70993e+06	84	81	29	20	0	100	6245.13	2	648.317	1295.63	0.359782	25.891	7	106	01_Ago2-RNaseA_150522035146.raw
								AIATPVQGVWDmR	Unambiguous	1	1	Q8CJG0	1	1		4.26189e+06	118	115	31	21	0	100	44622.5	2	730.373	1459.74	1.05791	89.7932	9	122	01_Ago2-RNaseA_150522035146.raw
	High							VLQPPSILYGGR	Unambiguous	1	1	Q8CJG0	1	1		9.05595e+06	108	87	33	21	1.31119	100	13650.6	2	650.375	1299.74	-0.00795687	96.0941	8	106	01_Ago2-undigest.raw
		High						VLQPPSILYGGR	Unambiguous	1	1	Q8CJG0	1	1		7.44906e+06	108	87	34	21	0.367416	100	59126.1	2	650.375	1299.74	0.461637	95.5519	9	106	01_Ago2-RNaseI.raw
								VLQPPSILYGGR	Unambiguous	1	1	Q8CJG0	1	1		1.05717e+07	112	93	31	21	10.5773	100	44035.8	2	650.375	1299.74	-0.195795	95.3017	9	106	01_Ago2-RNaseA.raw
								AIATPVQGVWDmR	Unambiguous	1	1	Q8CJG0	1	1		4.64306e+06	132		31	22	2.30644	100	38862.3	2	730.372	1459.74	0.723408	89.7456	9	122	01_Ago2-RNaseA.raw
		High						LGGVNNILLPQGRPPVFQQPVIFLGADVTHPPAGDGK	Unambiguous	1	1	Q8CJG0	1	1		2.99634e+06	23		27	14	34.0412	100	0	3	1273.7	3819.09	4.31779	112.076	26	368	01_Ago2-RNaseI.raw
	High							RPASHQTFPLQQESGQTVEcTVAQYFK	Unambiguous	1	1	Q8CJG0	1	1		1.01386e+07	71	60	31	19	5.71141	100	9436.97	4	785.133	3137.51	-0.66405	104.568	18	294	01_Ago2-undigest.raw
		High						YAQGADSVEPmFR	Unambiguous	1	1	Q8CJG0	1	1		2.15939e+06	29	35	28	15	0	100	4335.98	2	743.835	1486.66	0.0533453	57.9802	7	122	01_Ago2-RNaseI_150521212833.raw
								VGDTVLGmATQcVQmK	Unambiguous	1	1	Q8CJG0	1	1		1.06445e+06	63	62	28	18	2.82889	100	9660.03	2	885.416	1769.83	1.11058	71.4749	11	144	01_Ago2-RNaseA_150522035146.raw
								YAQGADSVEPmFR	Unambiguous	1	1	Q8CJG0	1	1		3.2608e+06	36	36	26	16	3.84077	100	5095.22	2	743.836	1486.67	1.36711	59.9984	7	122	01_Ago2-RNaseA_150522035146.raw
								YPHLPcLQVGQEQK	Unambiguous	1	1	Q8CJG0	1	1		1.49479e+06	123		31	21	1.7948	100	10981.4	2	848.928	1696.85	0.777472	77.8714	18	116	01_Ago2-RNaseA_150522035146.raw
	High							DYQPGITFIVVQK	Unambiguous	1	1	Q8CJG0	1	1		3.6651e+06	117	117	33	21	0.556712	100	43908.9	2	754.412	1507.82	1.0777	106.717	10	128	01_Ago2-undigest.raw
	High							YAQGADSVEPMFR	Unambiguous	1	1	Q8CJG0	1	1		1.35967e+06	57		30	18	9.23682	100	8886.26	2	735.839	1470.67	1.3275	73.5269	7	122	01_Ago2-undigest.raw
								DKVELEVTLPGEGK	Unambiguous	1	1	Q8CJG0	1	1		1.70253e+06	90	89	30	20	1.71427	100	17523.5	2	757.41	1513.81	0.603693	83.4258	10	150	01_Ago2-RNaseA_150522035146.raw
		High						YAQGADSVEPmFR	Unambiguous	1	1	Q8CJG0	1	1		2.72275e+06	34	36	29	16	9.60704	100	14014.8	2	743.836	1486.66	0.710227	59.3775	7	122	01_Ago2-RNaseI.raw
								VGDTVLGMATQcVQmK	Unambiguous	1	1	Q8CJG0	1	1		178395	81		29	20	11.277	100	1819.99	2	877.419	1753.83	1.14463	90.909	8	144	01_Ago2-RNaseA_150522035146.raw
		High						DKVELEVTLPGEGKDR	Unambiguous	1	1	Q8CJG0	1	1		964033	93		33	20	11.2558	100	10770.9	2	892.974	1784.94	0.433384	70.6997	8	176	01_Ago2-RNaseI.raw
	High							DKVELEVTLPGEGKDR	Unambiguous	1	1	Q8CJG0	1	1		869099	93		32	20	0	100	10133.9	2	892.974	1784.94	0.570162	70.5223	8	176	01_Ago2-undigest.raw
								YAQGADSVEPmFR	Unambiguous	1	1	Q8CJG0	1	1		4.88241e+06	34	36	25	16	3.50125	100	54642	2	743.836	1486.66	0.710227	58.9351	8	122	01_Ago2-RNaseA.raw
	High							YAQGADSVEPmFR	Unambiguous	1	1	Q8CJG0	1	1		3.78679e+06	29	35	27	15	0	100	52862.9	2	743.835	1486.66	0.299676	59.0774	8	122	01_Ago2-undigest.raw
		High						LQANFFEMDIPK	Unambiguous	1	1	Q8CJG0	1	1		562100	95		33	20	4.67501	100	4442.41	2	726.864	1452.72	0.366803	108.188	9	112	01_Ago2-RNaseI_150521212833.raw
	High							VGDTVLGMATQcVQMK	Unambiguous	1	1	Q8CJG0	1	1		341621	75		31	19	15.637	100	3309.56	2	869.419	1737.83	-1.06846	101.967	12	144	01_Ago2-undigest.raw
		High						QEIIQDLAAmVR	Unambiguous	1	1	Q8CJG0	1	1		333309	129	118	35	22	7.03653	100	4525.58	2	701.871	1402.73	-1.44146	101.574	9	118	01_Ago2-RNaseI_150521212833.raw
		High						YAQGADSVEPmFR	Unambiguous	1	1	Q8CJG0	1	1		2.72275e+06	29	35	28	15	42.1976	100	22509.5	2	743.835	1486.66	-0.0287649	58.8441	8	122	01_Ago2-RNaseI.raw
								VLQPPSILYGGR	Unambiguous	1	1	Q8CJG0	1	1		1.05717e+07	108	87	30	21	2.52212	68	89555.2	2	650.375	1299.74	0.2738	95.8816	9	106	01_Ago2-RNaseA.raw
								VGDTVLGmATQcVQMK	Unambiguous	1	1	Q8CJG0	1	1		112467	72		29	19	0	100	1362.77	2	877.418	1753.83	0.309409	84.2263	17	144	01_Ago2-RNaseA_150522035146.raw
								HTYLPLEVcNIVAGQR	Unambiguous	1	1	Q8CJG0	1	1		2.83001e+06	112	112	31	21	6.60173	100	11191.4	2	935.487	1869.97	1.23579	102.99	24	142	01_Ago2-RNaseA_150522035146.raw
	High							KPSIAAVVGSMDAHPNR	Unambiguous	1	1	Q8CJG0	1	1		960967	92		32	20	25.7252	100	6432.82	3	583.974	1749.91	0.504324	61.2002	17	178	01_Ago2-undigest.raw
		High						DKVELEVTLPGEGKDR	Unambiguous	1	1	Q8CJG0	1	1		610264	103		34	21	20.2749	100	5307.39	2	892.973	1784.94	-0.455674	70.2893	8	176	01_Ago2-RNaseI_150521212833.raw
								YPHLPcLQVGQEQK	Unambiguous	1	1	Q8CJG0	1	1		2.32392e+06	123	123	31	21	1.69474	100	14883.9	2	848.928	1696.85	0.633593	77.8513	10	116	01_Ago2-RNaseA.raw
								HTYLPLEVcNIVAGQR	Unambiguous	1	1	Q8CJG0	1	1		3.56967e+06	118	114	31	21	2.91291	100	24640	2	935.487	1869.97	1.36635	103.106	12	142	01_Ago2-RNaseA.raw
								YAQGADSVEPmFR	Unambiguous	1	1	Q8CJG0	1	1		2.79351e+06	38		26	16	16.5209	100	1592.24	2	743.836	1486.67	1.69555	58.4353	8	122	01_Ago2-RNaseA_150522035146.raw
								DKVELEVTLPGEGKDR	Unambiguous	1	1	Q8CJG0	1	1		1.27797e+06	105	118	30	21	17.3872	100	10719.6	3	595.651	1784.94	0.220684	71.2158	12	176	01_Ago2-RNaseA_150522035146.raw
								DKVELEVTLPGEGKDR	Unambiguous	1	1	Q8CJG0	1	1		551505	93		30	20	0	100	3996.11	2	892.974	1784.94	0.70694	71.2079	10	176	01_Ago2-RNaseA.raw
	High							AVQVHQDTLR	Unambiguous	1	1	Q8CJG0	1	1		1.77133e+07	84	76	32	20	0	36	173428	2	583.817	1166.63	-0.0687663	20.9371	9	88	01_Ago2-undigest.raw
								LQANFFEmDIPK	Unambiguous	1	1	Q8CJG0	1	1		1.82289e+06	86		29	20	0	100	32031	2	734.861	1468.71	-0.0813252	103.566	8	112	01_Ago2-RNaseA.raw
	High							HTYLPLEVcNIVAGQR	Unambiguous	1	1	Q8CJG0	1	1		3.49359e+06	121	114	33	21	1.97152	100	11967.6	2	935.488	1869.97	2.1497	102.951	23	142	01_Ago2-undigest.raw
								AVQVHQDTLR	Unambiguous	1	1	Q8CJG0	1	1		7.70149e+06	84	76	29	20	3.06528	100	44103.3	2	583.818	1166.63	0.140504	20.953	9	88	01_Ago2-RNaseA.raw
		High						RPASHQTFPLQQESGQTVEcTVAQYFK	Unambiguous	1	1	Q8CJG0	1	1		5.37147e+06	72		32	19	15.578	100	4769.12	4	785.133	3137.51	-0.119355	104.543	18	294	01_Ago2-RNaseI_150521212833.raw
								YAQGADSVEPmFR	Unambiguous	1	1	Q8CJG0	1	1		2.62672e+06	34	36	25	16	0	100	50156.8	2	743.836	1486.66	0.956557	59.4789	10	122	01_Ago2-RNaseA.raw
	High							SFFTASEGcSNPLGGGR	Unambiguous	1	1	Q8CJG0	1	1		1.18287e+07	32		28	15	9.91877	100	2509.46	2	872.391	1743.77	-1.07013	90.5613	8	158	01_Ago2-undigest.raw
		High						SFFTASEGcSNPLGGGR	Unambiguous	1	1	Q8CJG0	1	1		9.59344e+06	35		29	16	6.06414	100	3944.78	2	872.392	1743.78	0.959973	90.3885	10	158	01_Ago2-RNaseI.raw
		High						SIEEQQKPLTDSQR	Unambiguous	1	1	Q8CJG0	1	1		1.29887e+07	99	110	34	21	0	63	105810	2	829.92	1658.83	-0.779957	25.4245	8	144	01_Ago2-RNaseI.raw
								SIEEQQKPLTDSQR	Unambiguous	1	1	Q8CJG0	1	1		7.34111e+06	100	116	30	20	0.236956	93	76240.9	2	829.922	1658.84	0.986155	26.3787	8	144	01_Ago2-RNaseA.raw
								LQANFFEmDIPK	Unambiguous	1	1	Q8CJG0	1	1		1.46816e+06	85		29	20	4.17708	100	26205.9	2	734.86	1468.71	-0.41378	103.575	8	112	01_Ago2-RNaseA_150522035146.raw
	High							SIEEQQKPLTDSQR	Unambiguous	1	1	Q8CJG0	1	1		4.82726e+06	100	116	33	20	0	100	23183.6	2	829.922	1658.84	1.20692	25.8458	11	144	01_Ago2-undigest_150522101502.raw
	High							YPHLPcLQVGQEQK	Unambiguous	1	1	Q8CJG0	1	1		1.39469e+06	112	114	33	21	0.953251	100	8849.71	2	848.929	1696.85	1.35299	77.414	11	116	01_Ago2-undigest_150522101502.raw
								DKVELEVTLPGEGKDR	Unambiguous	1	1	Q8CJG0	1	1		1.27797e+06	97	115	30	20	6.3794	100	2047.37	3	595.652	1784.94	1.14393	70.7046	15	176	01_Ago2-RNaseA_150522035146.raw
		High						SGNIPAGTTVDTK	Unambiguous	1	1	Q8CJG0	1	1		3.2467e+07	149	131	35	22	1.54372	33	195314	2	630.825	1260.64	-0.16772	31.2899	10	138	01_Ago2-RNaseI.raw
	High							DKVELEVTLPGEGK	Unambiguous	1	1	Q8CJG0	1	1		752061	95	95	32	20	32.5441	100	5075.04	2	757.409	1513.81	-0.283322	82.9955	11	150	01_Ago2-undigest_150522101502.raw
								YAQGADSVEPMFR	Unambiguous	1	1	Q8CJG0	1	1		556327	60		28	18	0	100	2621.62	2	735.839	1470.67	1.65951	73.246	9	122	01_Ago2-RNaseA.raw
		High						DKVELEVTLPGEGK	Unambiguous	1	1	Q8CJG0	1	1		334618	90	89	33	20	26.9373	100	4006.65	2	757.41	1513.81	0.68433	82.7322	9	150	01_Ago2-RNaseI_150521212833.raw
								DKVELEVTLPGEGKDR	Unambiguous	1	1	Q8CJG0	1	1		376600	95		30	20	4.91188	100	1945.84	2	892.974	1784.94	0.980496	70.8694	15	176	01_Ago2-RNaseA_150522035146.raw
		High						SIEEQQKPLTDSQR	Unambiguous	1	1	Q8CJG0	1	1		5.12381e+06	104	123	34	21	0	100	22247.7	2	829.922	1658.84	1.42768	25.3869	11	144	01_Ago2-RNaseI_150521212833.raw
	High							AQPVIEFVcEVLDFK	Unambiguous	1	1	Q8CJG0	1	1		673271	135	125	34	22	1.29625	100	8114.28	2	897.46	1793.91	-0.868479	122.671	10	152	01_Ago2-undigest_150522101502.raw
		High						SGNIPAGTTVDTK	Unambiguous	1	1	Q8CJG0	1	1		3.2467e+07	150	133	35	22	0.842036	75	85107.9	2	630.825	1260.64	0.316438	30.6667	10	138	01_Ago2-RNaseI.raw
	High							LPSVPFETIQALDVVMR	Unambiguous	1	1	Q8CJG0	1	1		1.045e+06	81		32	19	3.09866	100	4250.48	2	958.021	1915.04	-0.338088	118.496	11	162	01_Ago2-undigest.raw
		High						AQPVIEFVcEVLDFK	Unambiguous	1	1	Q8CJG0	1	1		627569	133	123	35	22	0	100	7056.15	2	897.46	1793.91	-0.460197	122.645	10	152	01_Ago2-RNaseI.raw
		High						DYQPGITFIVVQK	Unambiguous	1	1	Q8CJG0	1	1		3.07411e+06	117	117	34	21	2.3401	100	19165.5	2	754.412	1507.82	1.15866	106.567	16	128	01_Ago2-RNaseI.raw
								SVSIPAPAYYAHLVAFR	Unambiguous	1	1	Q8CJG0	1	1		1.49336e+06	91		30	20	6.02629	100	16046.9	2	931.503	1862	1.65399	107.736	12	132	01_Ago2-RNaseA_150522035146.raw
		High						FSSDELQILTYQLcHTYVR	Unambiguous	1	1	Q8CJG0	1	1		1.75291e+06	94		33	20	1.67518	100	13778	3	791.725	2373.16	1.97057	112.626	12	196	01_Ago2-RNaseI.raw
								YAQGADSVEPmFR	Unambiguous	1	1	Q8CJG0	1	1		3.2608e+06	36	36	26	16	1.68895	100	41249.7	2	743.836	1486.67	1.285	59.4313	8	122	01_Ago2-RNaseA_150522035146.raw
								KPSIAAVVGSmDAHPNR	Unambiguous	1	1	Q8CJG0	1	1		174545	96		30	20	0	100	2297.5	2	883.456	1765.9	1.76245	38.4148	7	178	01_Ago2-RNaseA_150522035146.raw
								SIEEQQKPLTDSQR	Unambiguous	1	1	Q8CJG0	1	1		7.34111e+06	100	116	30	20	0	100	12515.8	2	829.922	1658.84	0.986155	25.8582	11	144	01_Ago2-RNaseA.raw
	High							LPSVPFETIQALDVVMR	Unambiguous	1	1	Q8CJG0	1	1		1.045e+06	81		32	19	25.6678	100	2605.97	2	958.022	1915.04	0.936773	117.996	12	162	01_Ago2-undigest.raw
		High						DKVELEVTLPGEGK	Unambiguous	1	1	Q8CJG0	1	1		568158	90	89	33	20	28.6654	100	7609.93	2	757.409	1513.81	0.361779	82.8642	11	150	01_Ago2-RNaseI.raw
	High							YAQGADSVEPmFR	Unambiguous	1	1	Q8CJG0	1	1		3.29441e+06	36	36	28	16	3.00995	100	18334.1	2	743.836	1486.66	1.20289	58.0584	7	122	01_Ago2-undigest.raw
	High							DKVELEVTLPGEGKDR	Unambiguous	1	1	Q8CJG0	1	1		1.60785e+06	103	109	33	21	23.9025	100	13210.3	3	595.651	1784.94	-0.497402	70.3961	19	176	01_Ago2-undigest.raw
								KPSIAAVVGSMDAHPNR	Unambiguous	1	1	Q8CJG0	1	1		333146	92		30	20	5.17895	100	2006.29	3	583.974	1749.91	0.29505	62.5398	11	178	01_Ago2-RNaseA_150522035146.raw
		High						VWAIAcFAPQR	Unambiguous	1	1	Q8CJG0	1	1		2.35345e+06	115	110	34	21	11.5054	100	9046.75	2	659.84	1318.67	0.723616	104.046	10	84	01_Ago2-RNaseI_150521212833.raw
								RPASHQTFPLQQESGQTVEcTVAQYFK	Unambiguous	1	1	Q8CJG0	1	1		1.3569e+07	74		29	19	8.91185	53	34676	4	785.134	3137.52	1.43691	104.824	18	294	01_Ago2-RNaseA.raw
		High						LPSVPFETIQALDVVMR	Unambiguous	1	1	Q8CJG0	1	1		704604	90		33	20	19.9034	100	2925.24	2	958.021	1915.04	-0.146859	117.882	12	162	01_Ago2-RNaseI_150521212833.raw
	High							DKVELEVTLPGEGK	Unambiguous	1	1	Q8CJG0	1	1		1.16853e+06	90	89	32	20	15.2801	100	6756.29	2	757.41	1513.81	0.764968	83.3406	8	150	01_Ago2-undigest.raw
	High							LPSVPFETIQALDVVMR	Unambiguous	1	1	Q8CJG0	1	1		828666	87		32	20	0	100	3546.87	2	958.023	1915.04	1.128	118.476	10	162	01_Ago2-undigest_150522101502.raw
	High							DAGMPIQGQPcFcK	Unambiguous	1	1	Q8CJG0	1	1		974228	24		26	14	11.2561	100	8944.83	2	804.853	1608.7	1.52113	77.9016	15	118	01_Ago2-undigest.raw
								YHLVDKEHDSAEGSHTSGQSNGR	Unambiguous	1	1	Q8CJG0	1	1		747982	37		26	16	0	100	8361.86	3	837.714	2511.13	1.05013	17.7207	14	240	01_Ago2-RNaseA_150522035146.raw
								YAQGADSVEPMFR	Unambiguous	1	1	Q8CJG0	1	1		447173	52		27	18	4.03406	100	1877.32	2	735.838	1470.67	0.331462	74.0417	8	122	01_Ago2-RNaseA_150522035146.raw
	High							AQPVIEFVcEVLDFK	Unambiguous	1	1	Q8CJG0	1	1		1.03838e+06	125		33	21	0	100	885.023	2	897.461	1793.91	-0.324103	122.243	11	152	01_Ago2-undigest.raw
	High							HTYLPLEVcNIVAGQR	Unambiguous	1	1	Q8CJG0	1	1		2.64651e+06	119		33	21	2.06278	100	22528.2	2	935.488	1869.97	2.01915	103.032	12	142	01_Ago2-undigest_150522101502.raw
	High							DGVSEGQFQQVLHHELLAIR	Unambiguous	1	1	Q8CJG0	1	1		1.66513e+06	92	84	32	20	0.5027	100	13996.8	3	759.399	2276.18	1.40163	107.587	13	206	01_Ago2-undigest_150522101502.raw
	High							LGGVNNILLPQGRPPVFQQPVIFLGADVTHPPAGDGK	Unambiguous	1	1	Q8CJG0	1	1		4.75408e+06	24		26	14	3.12392	95	15812.3	3	1273.7	3819.08	2.68767	112.53	25	368	01_Ago2-undigest.raw
								KLTDNQTSTmIR	Unambiguous	1	1	Q8CJG0	1	1		649405	98	91	30	20	0	100	3801.98	2	712.365	1423.72	0.499386	22.072	10	122	01_Ago2-RNaseA_150522035146.raw
	High							YAQGADSVEPMFR	Unambiguous	1	1	Q8CJG0	1	1		742476	52		30	18	11.7661	100	7909.78	2	735.838	1470.67	0.414465	73.3388	9	122	01_Ago2-undigest_150522101502.raw
								DAGmPIQGQPcFcK	Unambiguous	1	1	Q8CJG0	1	1		4.87892e+06	22		24	14	2.28337	100	50496.5	2	812.85	1624.69	0.0527852	59.5739	11	118	01_Ago2-RNaseA_150522035146.raw
								KPSIAAVVGSmDAHPNR	Unambiguous	1	1	Q8CJG0	1	1		2.53814e+06	102		30	21	10.6934	100	3235.97	3	589.306	1765.9	0.959882	37.6273	17	178	01_Ago2-RNaseA.raw
								DAGmPIQGQPcFcK	Unambiguous	1	1	Q8CJG0	1	1		5.98776e+06	21		23	14	2.26786	100	60124.8	2	812.849	1624.69	-0.473156	59.4659	18	118	01_Ago2-RNaseA.raw
	High							SGNIPAGTTVDTK	Unambiguous	1	1	Q8CJG0	1	1		1.29468e+07	149	132	34	22	2.87219	100	17565.8	2	630.825	1260.64	-0.0708887	31.1297	16	138	01_Ago2-undigest_150522101502.raw
								YPHLPcLQVGQEQK	Unambiguous	1	1	Q8CJG0	1	1		1.49479e+06	119	118	31	21	3.74397	100	6377.43	2	848.929	1696.85	1.28105	77.3643	15	116	01_Ago2-RNaseA_150522035146.raw
	High							SIEEQQKPLTDSQR	Unambiguous	1	1	Q8CJG0	1	1		4.82726e+06	104	123	33	21	1.11683	100	24967.1	2	829.922	1658.84	1.42768	26.3674	11	144	01_Ago2-undigest_150522101502.raw
		High						HTYLPLEVcNIVAGQR	Unambiguous	1	1	Q8CJG0	1	1		3.03588e+06	112	112	34	21	5.64222	100	11163.3	2	935.487	1869.97	1.17051	102.961	12	142	01_Ago2-RNaseI.raw
		High						VWAIAcFAPQR	Unambiguous	1	1	Q8CJG0	1	1		3.42437e+06	132	131	35	22	9.72636	100	21169.3	2	659.841	1318.67	1.46418	104.054	16	84	01_Ago2-RNaseI.raw
								VGDTVLGmATQcVQMK	Unambiguous	1	1	Q8CJG0	1	1		139059	80		29	19	0	100	1565.73	2	877.418	1753.83	0.796624	84.1982	12	144	01_Ago2-RNaseA.raw
	High							YAQGADSVEPmFR	Unambiguous	1	1	Q8CJG0	1	1		3207371	34	36	28	16	0	100	4304.2	2	743.836	1486.66	0.874447	58.3252	13	122	01_Ago2-undigest_150522101502.raw
	High							VWAIAcFAPQR	Unambiguous	1	1	Q8CJG0	1	1		2.88865e+06	115	110	33	21	2.03195	100	25205.2	2	659.841	1318.67	1.00133	104.212	16	84	01_Ago2-undigest_150522101502.raw
								NTYAGLQLVVVILPGK	Unambiguous	1	1	Q8CJG0	1	1		393264	15		22	13	0	100	3420.78	2	843.005	1685	1.66036	113.925	11	150	01_Ago2-RNaseA.raw
		High						RPASHQTFPLQQESGQTVEcTVAQYFK	Unambiguous	1	1	Q8CJG0	1	1		6.93845e+06	74		32	19	2.76518	56	37825.6	4	785.134	3137.52	1.3591	104.729	17	294	01_Ago2-RNaseI.raw
								YPHLPcLQVGQEQK	Unambiguous	1	1	Q8CJG0	1	1		1.49479e+06	123		31	21	11.882	100	4163.71	2	848.928	1696.85	0.777472	78.4684	14	116	01_Ago2-RNaseA_150522035146.raw
								YAQGADSVEPMFR	Unambiguous	1	1	Q8CJG0	1	1		447173	57		28	18	3.93054	100	3730.17	2	735.839	1470.67	1.3275	73.4748	7	122	01_Ago2-RNaseA_150522035146.raw
								AQPVIEFVcEVLDFK	Unambiguous	1	1	Q8CJG0	1	1		1.12494e+06	132		31	22	0	100	14650	2	897.463	1793.92	2.12558	122.637	11	152	01_Ago2-RNaseA_150522035146.raw
		High						HTYLPLEVcNIVAGQR	Unambiguous	1	1	Q8CJG0	1	1		2.04935e+06	118		34	21	13.7525	100	6794.6	2	935.487	1869.97	1.36635	102.876	12	142	01_Ago2-RNaseI_150521212833.raw
	High							DAGmPIQGQPcFcK	Unambiguous	1	1	Q8CJG0	1	1		2.8796e+06	27		27	15	0.828739	100	22481.7	2	812.85	1624.69	1.02953	59.6405	15	118	01_Ago2-undigest_150522101502.raw
								VWAIAcFAPQR	Unambiguous	1	1	Q8CJG0	1	1		4.65981e+06	115	110	31	21	1.37095	100	23605.2	2	659.84	1318.67	0.631045	104.145	10	84	01_Ago2-RNaseA_150522035146.raw
	High							VEITHcGQMK	Unambiguous	1	1	Q8CJG0	1	1		1.04776e+06	60		30	18	10.5644	100	27056.8	2	601.786	1202.57	-0.282799	21.3328	6	80	01_Ago2-undigest.raw
								VWAIAcFAPQR	Unambiguous	1	1	Q8CJG0	1	1		4.84305e+06	116	116	31	21	8.96438	100	5169.52	2	659.841	1318.68	2.11217	104.157	10	84	01_Ago2-RNaseA.raw
								DAGmPIQGQPcFcK	Unambiguous	1	1	Q8CJG0	1	1		5.98776e+06	24		24	14	15.794	100	3218.75	2	812.85	1624.69	0.503592	59.0112	7	118	01_Ago2-RNaseA.raw
	High							LPSVPFETIQALDVVmR	Unambiguous	1	1	Q8CJG0	1	1		1.1569e+06	113		33	21	22.7087	100	12280	2	966.021	1931.03	1.91873	113.773	13	162	01_Ago2-undigest.raw
								YAQGADSVEPMFR	Unambiguous	1	1	Q8CJG0	1	1		556327	56		28	18	6.10431	100	4241.84	2	735.838	1470.67	0.912484	73.8017	7	122	01_Ago2-RNaseA.raw
								VLQPPSILYGGR	Unambiguous	1	1	Q8CJG0	1	1		1.05717e+07	108	87	30	21	1.44487	100	44289.2	2	650.375	1299.74	0.179881	96.4585	8	106	01_Ago2-RNaseA.raw
								VLQPPSILYGGR	Unambiguous	1	1	Q8CJG0	1	1		1.04153e+07	108	87	30	21	2.86901	100	17823.7	2	650.375	1299.74	-0.00795687	96.6515	8	106	01_Ago2-RNaseA_150522035146.raw
		High						KLTDNQTSTmIR	Unambiguous	1	1	Q8CJG0	1	1		478255	99	91	34	21	0	100	7422.9	2	712.365	1423.72	0.756606	21.7595	7	122	01_Ago2-RNaseI_150521212833.raw
								DEmTDVTGR	Unambiguous	1	1	Q8CJG0	1	1		4.33752e+06	27		24	15	37.0265	100	12564.3	2	520.222	1039.44	-0.276771	19.3506	8	76	01_Ago2-RNaseA.raw
		High						AVQVHQDTLR	Unambiguous	1	1	Q8CJG0	1	1		3.80604e+06	95	85	33	20	1.83455	100	56262.1	2	583.817	1166.63	-0.591943	20.9051	8	88	01_Ago2-RNaseI_150521212833.raw
		High						YPHLPcLQVGQEQK	Unambiguous	1	1	Q8CJG0	1	1		1.22536e+06	123	123	35	22	5.69755	100	6212.05	2	848.928	1696.85	0.705532	76.808	17	116	01_Ago2-RNaseI_150521212833.raw
	High							YPHLPcLQVGQEQK	Unambiguous	1	1	Q8CJG0	1	1		2.42412e+06	119		33	21	1.02398	100	14021.2	2	848.928	1696.85	1.06523	77.3125	9	116	01_Ago2-undigest.raw
								SIEEQQKPLTDSQR	Unambiguous	1	1	Q8CJG0	1	1		4.16509e+06	100	116	30	20	1.17792	100	26314.4	2	829.922	1658.84	1.05974	26.6655	7	144	01_Ago2-RNaseA_150522035146.raw
								HTYLPLEVcNIVAGQR	Unambiguous	1	1	Q8CJG0	1	1		5.18836e+06	112	112	31	21	21.4299	100	6791.4	3	623.994	1869.97	1.0654	103.027	15	142	01_Ago2-RNaseA.raw
	High							DKVELEVTLPGEGK	Unambiguous	1	1	Q8CJG0	1	1		1.16853e+06	93	92	32	20	38.7046	100	7525.74	2	757.409	1513.81	-0.0414092	82.7749	9	150	01_Ago2-undigest.raw
	High							LPSVPFETIQALDVVmR	Unambiguous	1	1	Q8CJG0	1	1		987960	105		33	21	19.2803	100	3902.39	2	966.021	1931.03	2.10837	113.715	24	162	01_Ago2-undigest_150522101502.raw
	High							DAGmPIQGQPcFcK	Unambiguous	1	1	Q8CJG0	1	1		5.40964e+06	21		26	14	1.33231	100	46128.1	2	812.849	1624.69	-0.0974837	59.3345	14	118	01_Ago2-undigest.raw
		High						DAGmPIQGQPcFcK	Unambiguous	1	1	Q8CJG0	1	1		4.55417e+06	21		27	14	1.68888	100	23690.2	2	812.849	1624.69	-1.07423	58.9826	14	118	01_Ago2-RNaseI.raw
								YPHLPcLQVGQEQK	Unambiguous	1	1	Q8CJG0	1	1		2.32392e+06	119	118	31	21	1.22551	100	9597.97	2	848.928	1696.85	1.13717	77.3228	17	116	01_Ago2-RNaseA.raw
		High						NTYAGLQLVVVILPGK	Unambiguous	1	1	Q8CJG0	1	1		85736.7	12		24	13	8.66956	100	2088.66	2	843.006	1685	2.67459	114.018	10	150	01_Ago2-RNaseI_150521212833.raw
	High							NLYTAMPLPIGR	Unambiguous	1	1	Q8CJG0	1	1		905601	124		33	21	3.18851	100	31760.4	2	673.366	1345.73	-3.31715	105.855	10	110	01_Ago2-undigest.raw
								AVQVHQDTLR	Unambiguous	1	1	Q8CJG0	1	1		7.70149e+06	100	90	30	20	0	100	41954.5	2	583.818	1166.63	0.768315	21.4759	8	88	01_Ago2-RNaseA.raw
								AVQVHQDTLR	Unambiguous	1	1	Q8CJG0	1	1		3.73989e+06	100	90	30	20	0	100	23945.5	2	583.818	1166.63	0.454409	21.1315	8	88	01_Ago2-RNaseA_150522035146.raw
	High							DKVELEVTLPGEGKDR	Unambiguous	1	1	Q8CJG0	1	1		694109	103		33	21	20.2385	100	6912.97	3	595.651	1784.94	-0.497402	70.7798	11	176	01_Ago2-undigest_150522101502.raw
								AQPVIEFVcEVLDFK	Unambiguous	1	1	Q8CJG0	1	1		1.12494e+06	133	123	31	22	0	100	912.757	2	897.462	1793.92	1.17293	122.124	9	152	01_Ago2-RNaseA_150522035146.raw
								WVScVSLQALHDALSGR	Unambiguous	1	1	Q8CJG0	1	1		1.90697e+06	89	79	30	20	0.520163	100	27519.1	3	633.657	1898.96	0.949208	108.968	17	170	01_Ago2-RNaseA.raw
		High						LTDNQTSTMIR	Unambiguous	1	1	Q8CJG0	1	1		372048	97		34	21	24.0161	100	9171.06	2	640.319	1279.63	0.206274	38.5705	7	106	01_Ago2-RNaseI_150521212833.raw
	High							DKVELEVTLPGEGK	Unambiguous	1	1	Q8CJG0	1	1		752061	90	89	32	20	14.4024	100	3903.09	2	757.41	1513.81	0.68433	83.5739	10	150	01_Ago2-undigest_150522101502.raw
		High						WVScVSLQALHDALSGR	Unambiguous	1	1	Q8CJG0	1	1		761784	101		34	21	15.98	100	10999.6	2	949.982	1898.96	1.69554	109.056	11	170	01_Ago2-RNaseI.raw
								KPSIAAVVGSMDAHPNR	Unambiguous	1	1	Q8CJG0	1	1		333146	88	91	30	20	11.9347	100	1695.66	3	583.974	1749.91	-0.228137	62.0233	20	178	01_Ago2-RNaseA_150522035146.raw
		High						IDIYHYELDIKPEK	Unambiguous	1	1	Q8CJG0	1	1		464268	128	140	35	22	16.4808	100	3879.49	2	888.465	1775.92	1.00459	91.9553	17	132	01_Ago2-RNaseI.raw
								DKVELEVTLPGEGKDR	Unambiguous	1	1	Q8CJG0	1	1		1.93501e+06	100	106	30	20	19.5044	100	13270.2	3	595.651	1784.94	0.1181	71.1289	11	176	01_Ago2-RNaseA.raw
	High							HTYLPLEVcNIVAGQR	Unambiguous	1	1	Q8CJG0	1	1		2.15952e+06	112	112	33	21	0.662917	100	18120.7	3	623.994	1869.97	1.16332	103.046	16	142	01_Ago2-undigest_150522101502.raw
	High							VGDTVLGMATQcVQMK	Unambiguous	1	1	Q8CJG0	1	1		212165	66		31	19	20.5493	100	3671	2	869.419	1737.83	-1.84113	102.273	20	144	01_Ago2-undigest_150522101502.raw
		High						DAGmPIQGQPcFcK	Unambiguous	1	1	Q8CJG0	1	1		4.55417e+06	24		28	14	2.69027	100	25742.4	2	812.85	1624.69	0.578726	59.4913	19	118	01_Ago2-RNaseI.raw
	High							LFcTDKNER	Unambiguous	1	1	Q8CJG0	1	1		1.40219e+06	65		31	19	9.4565	100	37436	2	591.782	1182.56	-0.462622	19.9369	8	78	01_Ago2-undigest_150522101502.raw
								DKVELEVTLPGEGK	Unambiguous	1	1	Q8CJG0	1	1		1.70253e+06	90	89	30	20	14.0138	100	4437.66	2	757.409	1513.81	0.361779	82.874	9	150	01_Ago2-RNaseA_150522035146.raw
								FSSDELQILTYQLcHTYVR	Unambiguous	1	1	Q8CJG0	1	1		5.72804e+06	94		30	20	7.12434	100	10362.5	3	791.724	2373.16	1.81625	112.663	13	196	01_Ago2-RNaseA.raw
								KPSIAAVVGSmDAHPNR	Unambiguous	1	1	Q8CJG0	1	1		1.49088e+06	96	99	30	20	0	100	2438.71	3	589.305	1765.9	0.0266777	37.9826	10	178	01_Ago2-RNaseA_150522035146.raw
	High							DAGmPIQGQPcFcK	Unambiguous	1	1	Q8CJG0	1	1		5.40964e+06	22		26	14	13.8652	100	19627.4	2	812.85	1624.69	0.0527852	58.8638	18	118	01_Ago2-undigest.raw
								IDIYHYELDIKPEK	Unambiguous	1	1	Q8CJG0	1	1		626376	119	135	31	21	15.2021	100	6135.4	2	888.465	1775.92	0.24849	92.3463	8	132	01_Ago2-RNaseA.raw
								TTPQTLSNLcLK	Unambiguous	1	1	Q8CJG0	1	1		1.09058e+07	135	149	31	22	42.6754	100	3332.16	2	688.366	1375.73	0.353389	73.1295	13	116	01_Ago2-RNaseA.raw
	High							VLQPPSILYGGR	Unambiguous	1	1	Q8CJG0	1	1		9.05595e+06	108	87	33	21	18.5568	100	40254.7	2	650.375	1299.74	0.179881	94.9501	8	106	01_Ago2-undigest.raw
		High						HTYLPLEVcNIVAGQR	Unambiguous	1	1	Q8CJG0	1	1		1.48668e+06	112	112	34	21	3.45815	100	19813.4	3	623.994	1869.97	1.16332	102.942	17	142	01_Ago2-RNaseI_150521212833.raw
								VGDTVLGmATQcVQmK	Unambiguous	1	1	Q8CJG0	1	1		1.50198e+06	63		28	18	0	100	2256.3	2	885.417	1769.83	2.49004	70.7592	11	144	01_Ago2-RNaseA.raw
								LPSVPFETIQALDVVMR	Unambiguous	1	1	Q8CJG0	1	1		174897	89	79	30	20	0	100	1675.54	3	639.017	1915.04	-0.0263943	118.091	18	162	01_Ago2-RNaseA_150522035146.raw
		High						KPSIAAVVGSmDAHPNR	Unambiguous	1	1	Q8CJG0	1	1		2.02928e+06	99		34	21	7.41003	100	22620.5	3	589.306	1765.9	1.58202	37.4459	19	178	01_Ago2-RNaseI.raw
								VLQPPSILYGGR	Unambiguous	1	1	Q8CJG0	1	1			108	87	30	21	17.3	100	16237.2	2	650.375	1299.74	0.085962	94.7641	8	106	01_Ago2-RNaseA.raw
								EIVEHMVQHFK	Unambiguous	1	1	Q8CJG0	1	1		343825	84	88	29	20	5.92566	100	3748.65	2	698.856	1396.7	0.458424	54.5629	7	92	01_Ago2-RNaseA_150522035146.raw
								YPHLPcLQVGQEQK	Unambiguous	1	1	Q8CJG0	1	1		2.32392e+06	117		31	21	13.956	100	4576.51	2	848.928	1696.85	0.561654	78.3793	17	116	01_Ago2-RNaseA.raw
	High							KLTDNQTSTmIR	Unambiguous	1	1	Q8CJG0	1	1		368299	97	92	32	20	0	100	7982.6	2	712.364	1423.72	0.242165	22.0559	10	122	01_Ago2-undigest_150522101502.raw
								LEKDYQPGITFIVVQK	Unambiguous	1	1	Q8CJG0	1	1		581317	61		28	18	14.3797	100	2338.91	3	626.684	1878.04	0.359231	96.8795	12	162	01_Ago2-RNaseA_150522035146.raw
		High						TTPQTLSNLcLK	Unambiguous	1	1	Q8CJG0	1	1		8.86498e+06	118	132	34	21	0.88439	53	124330	2	688.367	1375.73	0.619583	73.3696	9	116	01_Ago2-RNaseI.raw
								DKVELEVTLPGEGKDR	Unambiguous	1	1	Q8CJG0	1	1		1.93501e+06	107	122	30	21	4.24967	100	8447.89	3	595.651	1784.94	0.323267	70.5419	17	176	01_Ago2-RNaseA.raw
		High						YPHLPcLQVGQEQK	Unambiguous	1	1	Q8CJG0	1	1		1.22536e+06	109	108	34	21	13.0046	100	8245.91	2	848.929	1696.85	1.64074	77.3634	13	116	01_Ago2-RNaseI_150521212833.raw
		High						TTPQTLSNLcLK	Unambiguous	1	1	Q8CJG0	1	1		4.99232e+06	113	128	34	21	0.33685	100	66465.3	2	688.367	1375.73	1.2407	73.1468	15	116	01_Ago2-RNaseI_150521212833.raw
	High							SGNIPAGTTVDTK	Unambiguous	1	1	Q8CJG0	1	1		4.34688e+07	150	133	34	22	2.5403	100	44664.6	2	630.826	1260.64	0.703765	31.7174	10	138	01_Ago2-undigest.raw
								TTPQTLSNLcLK	Unambiguous	1	1	Q8CJG0	1	1		1.09058e+07	133	146	31	22	0.798607	45	146160	2	688.366	1375.73	0.264657	73.6278	16	116	01_Ago2-RNaseA.raw
								SGNIPAGTTVDTK	Unambiguous	1	1	Q8CJG0	1	1		1.52126e+07	150	133	32	22	4.66684	100	6122.96	2	630.826	1260.64	0.510102	31.2374	10	138	01_Ago2-RNaseA_150522035146.raw
	High							DGVSEGQFQQVLHHELLAIR	Unambiguous	1	1	Q8CJG0	1	1		2.20675e+06	107	86	33	21	0.482288	100	31284.3	3	759.398	2276.18	0.999413	107.583	12	206	01_Ago2-undigest.raw
								LGGVNNILLPQGRPPVFQQPVIFLGADVTHPPAGDGK	Unambiguous	1	1	Q8CJG0	1	1		6.96022e+06	27	17	24	15	2.48351	100	11447	3	1273.7	3819.08	2.01644	112.109	19	368	01_Ago2-RNaseA.raw
	High							VWAIAcFAPQR	Unambiguous	1	1	Q8CJG0	1	1		3.79726e+06	115	110	33	21	1.50362	100	12006.3	2	659.841	1318.67	1.00133	104.008	13	84	01_Ago2-undigest.raw
	High							WVScVSLQALHDALSGR	Unambiguous	1	1	Q8CJG0	1	1		821391	97	88	32	20	0	100	10609.1	3	633.656	1898.95	-0.304308	108.932	14	170	01_Ago2-undigest.raw
								AIATPVQGVWDmR	Unambiguous	1	1	Q8CJG0	1	1		267508	127		31	21	14.8343	100	1674.63	3	487.25	1459.74	-0.331114	89.4145	12	122	01_Ago2-RNaseA.raw
								TTPQTLSNLcLK	Unambiguous	1	1	Q8CJG0	1	1		8.61975e+06	118	132	31	21	1.14625	60	108968	2	688.367	1375.73	0.708315	73.8673	9	116	01_Ago2-RNaseA_150522035146.raw
								KPSIAAVVGSmDAHPNR	Unambiguous	1	1	Q8CJG0	1	1		246569	108		30	21	12.6589	100	2165.35	2	883.456	1765.91	2.24633	38.1577	11	178	01_Ago2-RNaseA.raw
	High							YPHLPcLQVGQEQK	Unambiguous	1	1	Q8CJG0	1	1		8.62495e+06	115	115	33	21	0	100	12860.3	3	566.287	1696.85	0.158062	76.6141	8	116	01_Ago2-undigest.raw
								LTDNQTSTmIR	Unambiguous	1	1	Q8CJG0	1	1		6.60123e+06	84	81	29	20	0	100	4594.36	2	648.317	1295.63	0.73665	26.7053	8	106	01_Ago2-RNaseA.raw
		High						DAGmPIQGQPcFcK	Unambiguous	1	1	Q8CJG0	1	1		2.4395e+06	21		27	14	9.02245	100	6509.89	2	812.848	1624.69	-1.67531	58.7439	11	118	01_Ago2-RNaseI_150521212833.raw
		High						DKVELEVTLPGEGKDR	Unambiguous	1	1	Q8CJG0	1	1		1.82518e+06	96	100	34	21	34.4913	100	16973.8	3	595.65	1784.94	-1.31807	70.4916	19	176	01_Ago2-RNaseI.raw
								AVQVHQDTLR	Unambiguous	1	1	Q8CJG0	1	1		3.73989e+06	84	76	29	20	0	100	20150.5	2	583.818	1166.63	0.245139	21.6559	6	88	01_Ago2-RNaseA_150522035146.raw
	High							NLYTAmPLPIGR	Unambiguous	1	1	Q8CJG0	1	1		2.26308e+06	141	140	34	22	20.1077	100	29125.9	2	681.366	1361.72	0.187126	87.861	10	110	01_Ago2-undigest.raw
	High							LFcTDKNER	Unambiguous	1	1	Q8CJG0	1	1		1.09732e+07	64		31	18	33.016	60	100389	2	591.782	1182.56	-0.152944	19.7734	8	78	01_Ago2-undigest.raw
								HTYLPLEVcNIVAGQR	Unambiguous	1	1	Q8CJG0	1	1		3.85871e+06	116	114	31	21	6.24569	100	15676	3	623.993	1869.96	0.282052	102.976	19	142	01_Ago2-RNaseA_150522035146.raw
		High						WVScVSLQALHDALSGR	Unambiguous	1	1	Q8CJG0	1	1		594702	93	84	33	20	15.2536	100	3932.27	3	633.656	1898.95	0.274238	108.825	15	170	01_Ago2-RNaseI_150521212833.raw
	High							SIEEQQKPLTDSQR	Unambiguous	1	1	Q8CJG0	1	1		1.53756e+07	86	95	32	20	1.35865	25	164419	3	553.617	1658.84	0.646903	26.2383	16	144	01_Ago2-undigest_150522101502.raw
	High							TTPQTLSNLcLK	Unambiguous	1	1	Q8CJG0	1	1		5.39469e+06	133	146	34	22	33.6955	100	6835.41	2	688.366	1375.72	-0.179001	73.0463	9	116	01_Ago2-undigest_150522101502.raw
		High						SGNIPAGTTVDTK	Unambiguous	1	1	Q8CJG0	1	1		1.21235e+07	149	132	35	22	10.3593	100	4886.88	2	630.825	1260.64	0.122775	30.534	8	138	01_Ago2-RNaseI_150521212833.raw
		High						SASFNTDPYVR	Unambiguous	1	1	Q8CJG0	1	1		9.77099e+06	72	53	32	19	22.3877	100	4831.53	2	628.799	1256.59	0.479728	55.491	7	104	01_Ago2-RNaseI_150521212833.raw
								DAGmPIQGQPcFcK	Unambiguous	1	1	Q8CJG0	1	1		4.87892e+06	27		24	15	6.29428	100	7784.94	2	812.85	1624.69	1.10467	60.1001	16	118	01_Ago2-RNaseA_150522035146.raw
		High						LFcTDKNER	Unambiguous	1	1	Q8CJG0	1	1		1.71774e+06	64		32	19	5.87512	100	44054.9	2	591.781	1182.56	-1.39165	19.9852	8	78	01_Ago2-RNaseI_150521212833.raw
								LEKDYQPGITFIVVQK	Unambiguous	1	1	Q8CJG0	1	1		665744	58	66	28	18	15.8554	100	2000.97	3	626.684	1878.04	-0.128261	96.8748	10	162	01_Ago2-RNaseA.raw
								DAGmPIQGQPcFcK	Unambiguous	1	1	Q8CJG0	1	1		5.98776e+06	24		24	14	3.49839	100	9249.38	2	812.85	1624.69	0.65386	60.0281	20	118	01_Ago2-RNaseA.raw
	High							TTPQTLSNLcLK	Unambiguous	1	1	Q8CJG0	1	1		9.90344e+06	135	149	34	22	0	100	14890.7	2	688.366	1375.73	0.353389	72.865	8	116	01_Ago2-undigest.raw
								TTPQTLSNLcLK	Unambiguous	1	1	Q8CJG0	1	1		8.61975e+06	118	132	31	21	1.66121	100	9466.1	2	688.367	1375.73	0.619583	73.3204	9	116	01_Ago2-RNaseA_150522035146.raw
								SIEEQQKPLTDSQR	Unambiguous	1	1	Q8CJG0	1	1		1.87402e+07	90	98	30	20	6.14448	100	6867.13	3	553.616	1658.83	0.0949937	27.0685	14	144	01_Ago2-RNaseA_150522035146.raw
								SGNIPAGTTVDTK	Unambiguous	1	1	Q8CJG0	1	1		2.57467e+07	139	113	32	22	7.15489	100	5713	2	630.826	1260.64	0.897428	30.8415	18	138	01_Ago2-RNaseA.raw
		High						SASFNTDPYVR	Unambiguous	1	1	Q8CJG0	1	1		1.9629e+07	67	50	32	19	2.31538	27	238746	2	628.799	1256.59	0.0911521	56.2508	6	104	01_Ago2-RNaseI.raw
		High						LGGVNNILLPQGRPPVFQQPVIFLGADVTHPPAGDGK	Unambiguous	1	1	Q8CJG0	1	1		2.76603e+06	23		27	14	6.37587	100	3821.93	3	1273.7	3819.09	4.03012	112.044	22	368	01_Ago2-RNaseI_150521212833.raw
								EIVEHmVQHFK	Unambiguous	1	1	Q8CJG0	1	1		343241	85		29	20	2.52595	100	8121.22	2	706.854	1412.7	0.596355	26.2936	7	92	01_Ago2-RNaseA.raw
								LGGVNNILLPQGRPPVFQQPVIFLGADVTHPPAGDGK	Unambiguous	1	1	Q8CJG0	1	1		5.54185e+06	26	17	24	15	1.4071	78	18517.1	3	1273.7	3819.08	2.11233	112.207	35	368	01_Ago2-RNaseA_150522035146.raw
								SGNIPAGTTVDTK	Unambiguous	1	1	Q8CJG0	1	1		2.57467e+07	150	133	32	22	0	100	16423.5	2	630.825	1260.64	0.41327	31.8866	8	138	01_Ago2-RNaseA.raw
	High							HTYLPLEVcNIVAGQR	Unambiguous	1	1	Q8CJG0	1	1		3.00035e+06	127	122	34	21	1.06377	100	8823.61	3	623.994	1869.97	1.555	102.924	19	142	01_Ago2-undigest.raw
								SASFNTDPYVR	Unambiguous	1	1	Q8CJG0	1	1		1.48308e+07	67	50	28	19	1.60349	27	231419	2	628.799	1256.59	0.77116	56.7116	8	104	01_Ago2-RNaseA_150522035146.raw
								IDIYHYELDIKPEK	Unambiguous	1	1	Q8CJG0	1	1		3.87463e+06	119	137	31	21	1.92137	100	4199.52	3	592.646	1775.92	0.275287	92.0983	12	132	01_Ago2-RNaseA.raw
								AIATPVQGVWDmR	Unambiguous	1	1	Q8CJG0	1	1		194628	113	101	31	21	7.34184	100	2647.09	3	487.25	1459.73	-1.2719	89.5648	11	122	01_Ago2-RNaseA_150522035146.raw
		High						LFcTDKNER	Unambiguous	1	1	Q8CJG0	1	1		8.1207e+06	64		32	19	35.5212	99	67609.1	2	591.782	1182.56	-0.978751	19.8369	8	78	01_Ago2-RNaseI.raw
	High							SIEEQQKPLTDSQR	Unambiguous	1	1	Q8CJG0	1	1		5.37562e+07	89	96	32	20	1.38766	5	790067	3	553.616	1658.83	0.205376	25.8659	13	144	01_Ago2-undigest.raw
								VLQPPSILYGGR	Unambiguous	1	1	Q8CJG0	1	1		1.04153e+07	108	87	30	21	17.9599	100	17998.5	2	650.375	1299.74	0.367719	94.9532	8	106	01_Ago2-RNaseA_150522035146.raw
		High						DAGmPIQGQPcFcK	Unambiguous	1	1	Q8CJG0	1	1		2.4395e+06	27		28	15	4.24148	100	20181.8	2	812.85	1624.69	0.954398	59.2818	21	118	01_Ago2-RNaseI_150521212833.raw
		High						NLYTAMPLPIGR	Unambiguous	1	1	Q8CJG0	1	1		606926	114		34	21	6.60857	100	15886.2	2	673.369	1345.73	0.764781	105.895	6	110	01_Ago2-RNaseI.raw
								IDIYHYELDIKPEK	Unambiguous	1	1	Q8CJG0	1	1		526195	122	129	31	21	17.7587	100	2218.42	2	888.464	1775.92	-0.576346	92.9778	10	132	01_Ago2-RNaseA_150522035146.raw
								LFcTDKNER	Unambiguous	1	1	Q8CJG0	1	1		1.57571e+06	64		28	18	11.4807	100	17466.2	2	591.782	1182.56	-0.25617	19.8194	8	78	01_Ago2-RNaseA_150522035146.raw
								NLYTAMPLPIGR	Unambiguous	1	1	Q8CJG0	1	1		673219	124		31	21	2.16231	100	18480.9	2	673.367	1345.73	-1.50296	105.892	7	110	01_Ago2-RNaseA_150522035146.raw
	High							LEKDYQPGITFIVVQK	Unambiguous	1	1	Q8CJG0	1	1		384111	62		30	18	13.025	100	3335.21	3	626.684	1878.04	0.456729	96.7641	17	162	01_Ago2-undigest_150522101502.raw
		High						AVQVHQDTLR	Unambiguous	1	1	Q8CJG0	1	1		1.49948e+07	84		33	20	29.6195	100	37433.6	2	583.817	1166.63	-0.0687663	21.279	6	88	01_Ago2-RNaseI.raw
		High						HTYLPLEVcNIVAGQR	Unambiguous	1	1	Q8CJG0	1	1		2.471e+06	113	112	34	21	5.63456	100	8015.71	3	623.993	1869.97	0.673728	102.975	17	142	01_Ago2-RNaseI.raw
		High						KPSIAAVVGSmDAHPNR	Unambiguous	1	1	Q8CJG0	1	1		519824	99	97	34	21	14.6367	100	6219.72	3	589.306	1765.9	1.58202	37.3035	10	178	01_Ago2-RNaseI_150521212833.raw
	High							NLYTAMPLPIGR	Unambiguous	1	1	Q8CJG0	1	1		803802	137		34	22	2.22181	100	25697.9	2	673.367	1345.73	-2.68218	105.91	13	110	01_Ago2-undigest_150522101502.raw
								DEmTDVTGR	Unambiguous	1	1	Q8CJG0	1	1		4.33752e+06	27		24	15	18.0325	100	29503.1	2	520.222	1039.44	-0.0418929	19.808	7	76	01_Ago2-RNaseA.raw
		High						NLYTAmPLPIGR	Unambiguous	1	1	Q8CJG0	1	1		1.24664e+06	141	140	35	22	18.7711	100	16454.8	2	681.366	1361.72	0.187126	87.5956	9	110	01_Ago2-RNaseI_150521212833.raw
								VEITHcGQmK	Unambiguous	1	1	Q8CJG0	1	1		1.57674e+06	35		26	16	16.3103	100	19540.3	2	609.784	1218.56	0.387715	17.0811	13	80	01_Ago2-RNaseA.raw
								LPSVPFETIQALDVVmR	Unambiguous	1	1	Q8CJG0	1	1		943179	94		30	20	9.58122	100	4092.28	3	644.35	1931.04	2.95481	113.689	13	162	01_Ago2-RNaseA_150522035146.raw
	High							TTPQTLSNLcLK	Unambiguous	1	1	Q8CJG0	1	1		5.39469e+06	135	149	34	22	2.3161	100	66929.9	2	688.366	1375.73	0.44212	73.5806	9	116	01_Ago2-undigest_150522101502.raw
		High						VGDTVLGmATQcVQmK	Unambiguous	1	1	Q8CJG0	1	1		305102	63		32	19	3.91774	100	3582.69	2	885.416	1769.82	1.04161	70.9961	10	144	01_Ago2-RNaseI_150521212833.raw
								DGVSEGQFQQVLHHELLAIR	Unambiguous	1	1	Q8CJG0	1	1		3.51574e+06	94	84	30	20	1.24072	100	36991.7	3	759.399	2276.18	1.32119	107.561	11	206	01_Ago2-RNaseA_150522035146.raw
	High							SASFNTDPYVR	Unambiguous	1	1	Q8CJG0	1	1		1.15566e+07	65	47	31	19	0.803616	42	147949	2	628.798	1256.59	-0.880289	56.4786	8	104	01_Ago2-undigest_150522101502.raw
	High							SGNIPAGTTVDTK	Unambiguous	1	1	Q8CJG0	1	1		4.34688e+07	149	132	34	22	11.1557	100	8852.8	2	630.825	1260.64	0.0259431	30.7617	10	138	01_Ago2-undigest.raw
								QFHTGIEIK	Unambiguous	1	1	Q8CJG0	1	1		648418	167	122	32	23	1.65932	100	12270.9	3	358.198	1072.58	-0.250837	42.183	7	86	01_Ago2-RNaseA_150522035146.raw
	High							TTPQTLSNLcLK	Unambiguous	1	1	Q8CJG0	1	1		9.90344e+06	133	146	34	22	1.83033	55	121322	2	688.366	1375.72	-0.267733	73.3663	14	116	01_Ago2-undigest.raw
	High							SASFNTDPYVR	Unambiguous	1	1	Q8CJG0	1	1		2.46168e+07	67	50	31	19	2.38507	19	329055	2	628.799	1256.59	0.0911521	56.1226	8	104	01_Ago2-undigest.raw
								LFcTDKNER	Unambiguous	1	1	Q8CJG0	1	1		3.68592e+06	64		28	18	33.7919	100	12721.5	2	591.782	1182.56	-0.25617	19.683	8	78	01_Ago2-RNaseA.raw
								VEITHcGQmK	Unambiguous	1	1	Q8CJG0	1	1		681621	34	31	25	16	7.61539	100	9189.59	2	609.784	1218.56	0.0871882	17.0679	8	80	01_Ago2-RNaseA_150522035146.raw
								WVScVSLQALHDALSGR	Unambiguous	1	1	Q8CJG0	1	1		1.23402e+06	102	83	30	21	15.8995	100	1619.9	3	633.657	1898.96	1.7206	108.837	18	170	01_Ago2-RNaseA_150522035146.raw
								YPHLPcLQVGQEQK	Unambiguous	1	1	Q8CJG0	1	1		2.32392e+06	123	123	31	21	0	100	1529.74	2	848.928	1696.85	0.777472	76.8291	9	116	01_Ago2-RNaseA.raw
								SIEEQQKPLTDSQR	Unambiguous	1	1	Q8CJG0	1	1		1.87402e+07	90	98	30	20	7.52421	100	14490.7	3	553.616	1658.83	0.0949937	25.9982	13	144	01_Ago2-RNaseA_150522035146.raw
		High						IDIYHYELDIKPEK	Unambiguous	1	1	Q8CJG0	1	1		1.74911e+06	126	141	35	22	1.80072	100	12452.3	3	592.646	1775.92	0.5846	92.3745	11	132	01_Ago2-RNaseI.raw
		High						VEITHcGQmK	Unambiguous	1	1	Q8CJG0	1	1		1.16071e+06	32		29	16	20.2817	100	43329.8	2	609.783	1218.56	-1.31528	17.3552	8	80	01_Ago2-RNaseI.raw
		High						DGVSEGQFQQVLHHELLAIR	Unambiguous	1	1	Q8CJG0	1	1		1.92476e+06	98	93	34	21	0.934453	100	8906.62	3	759.399	2276.18	1.96474	107.434	12	206	01_Ago2-RNaseI.raw
								SIEEQQKPLTDSQR	Unambiguous	1	1	Q8CJG0	1	1		1.87402e+07	100	116	30	20	2.07595	19	232024	3	553.617	1658.84	0.867667	26.5374	16	144	01_Ago2-RNaseA_150522035146.raw
		High						LEKDYQPGITFIVVQK	Unambiguous	1	1	Q8CJG0	1	1		384319	61		32	19	7.41549	100	1662.12	3	626.684	1878.04	0.749224	96.2309	7	162	01_Ago2-RNaseI_150521212833.raw
		High						VLQPPSILYGGR	Unambiguous	1	1	Q8CJG0	1	1		7.44906e+06	108	87	34	21	14.1704	100	34233.2	2	650.375	1299.74	0.2738	94.9651	7	106	01_Ago2-RNaseI.raw
								RPASHQTFPLQQESGQTVEcTVAQYFK	Unambiguous	1	1	Q8CJG0	1	1		1.16373e+07	72	61	29	19	13.2645	100	17982.4	4	785.134	3137.51	0.425339	104.702	23	294	01_Ago2-RNaseA_150522035146.raw
		High						SIEEQQKPLTDSQR	Unambiguous	1	1	Q8CJG0	1	1		4.56409e+07	101	106	34	21	3.53648	21	205134	3	553.616	1658.83	-0.898445	25.902	15	144	01_Ago2-RNaseI.raw
		High						LPSVPFETIQALDVVMR	Unambiguous	1	1	Q8CJG0	1	1		704604	81		33	20	6.30769	100	1698.09	2	958.021	1915.04	-0.401832	118.391	12	162	01_Ago2-RNaseI_150521212833.raw
								DEmTDVTGR	Unambiguous	1	1	Q8CJG0	1	1		2.08923e+06	27		24	15	11.0399	100	25598.3	2	520.222	1039.44	0.545302	19.5582	7	76	01_Ago2-RNaseA_150522035146.raw
								YPHLPcLQVGQEQK	Unambiguous	1	1	Q8CJG0	1	1		6.92529e+06	115	115	31	21	2.5158	84	46817.7	3	566.287	1696.85	0.158062	77.8594	9	116	01_Ago2-RNaseA_150522035146.raw
	High							VLQPPSILYGGR	Unambiguous	1	1	Q8CJG0	1	1		6.35381e+06	108	87	33	21	5.73186	100	8504.33	2	650.375	1299.74	0.837312	96.4555	7	106	01_Ago2-undigest_150522101502.raw
								LPSVPFETIQALDVVMR	Unambiguous	1	1	Q8CJG0	1	1		196038	81	72	29	20	0	100	2194.14	3	639.017	1915.04	0.929751	118.053	14	162	01_Ago2-RNaseA.raw
	High							DEmTDVTGR	Unambiguous	1	1	Q8CJG0	1	1		1.12705e+06	35	30	28	16	34.2316	100	33364.3	2	520.221	1039.44	-0.629088	19.8181	7	76	01_Ago2-undigest_150522101502.raw
								VWAIAcFAPQR	Unambiguous	1	1	Q8CJG0	1	1		4.84305e+06	115	110	31	21	2.18644	100	16328.9	2	659.841	1318.67	1.18647	104.722	7	84	01_Ago2-RNaseA.raw
	High							IDIYHYELDIKPEK	Unambiguous	1	1	Q8CJG0	1	1		1.3152e+06	122	129	33	21	0.662608	100	8646.91	3	592.645	1775.92	-0.137131	92.6446	14	132	01_Ago2-undigest_150522101502.raw
	High							QFHTGIEIK	Unambiguous	1	1	Q8CJG0	1	1		1.70195e+06	167	122	35	23	0	100	19199.1	3	358.198	1072.58	-0.165479	41.3987	7	86	01_Ago2-undigest.raw
		High						QcTEVHLK	Unambiguous	1	1	Q8CJG0	1	1		3.21889e+06	48	50	31	17	19.064	35	132951	3	338.839	1014.5	-0.660331	18.6528	6	72	01_Ago2-RNaseI.raw
	High							DAGMPIQGQPcFcK	Unambiguous	1	1	Q8CJG0	1	1		590698	24		26	14	4.04361	100	5314.79	2	804.853	1608.7	1.6729	78.125	11	118	01_Ago2-undigest_150522101502.raw
								LFcTDKNER	Unambiguous	1	1	Q8CJG0	1	1		3.68592e+06	64	53	28	18	20.5953	100	16588.5	2	591.782	1182.56	0.156733	20.179	8	78	01_Ago2-RNaseA.raw
		High						FSSDELQILTYQLcHTYVR	Unambiguous	1	1	Q8CJG0	1	1		1.25927e+06	96		34	21	5.2068	100	6454.24	3	791.725	2373.16	2.20204	112.631	11	196	01_Ago2-RNaseI_150521212833.raw
		High						SASFNTDPYVR	Unambiguous	1	1	Q8CJG0	1	1		9.77099e+06	72	53	32	19	1.56855	43	145513	2	628.799	1256.59	0.674016	55.9639	6	104	01_Ago2-RNaseI_150521212833.raw
								DGVSEGQFQQVLHHELLAIR	Unambiguous	1	1	Q8CJG0	1	1		3.62651e+06	98	93	30	20	0	100	11366.7	3	759.399	2276.18	2.04519	107.575	10	206	01_Ago2-RNaseA.raw
	High							SASFNTDPYVR	Unambiguous	1	1	Q8CJG0	1	1		1.15566e+07	67	50	31	19	8.10627	100	12478.7	2	628.799	1256.59	-0.103136	55.9261	6	104	01_Ago2-undigest_150522101502.raw
								SIEEQQKPLTDSQR	Unambiguous	1	1	Q8CJG0	1	1		3.21926e+07	86	95	29	20	2.04538	10	445042	3	553.617	1658.84	0.536521	26.2499	12	144	01_Ago2-RNaseA.raw
	High							NLYTAmPLPIGR	Unambiguous	1	1	Q8CJG0	1	1		1.49288e+06	111	109	33	21	22.8095	100	13269.2	2	681.366	1361.73	0.724989	87.8508	6	110	01_Ago2-undigest_150522101502.raw
	High							SASFNTDPYVR	Unambiguous	1	1	Q8CJG0	1	1		2.46168e+07	67	50	31	19	7.56496	100	27409.5	2	628.799	1256.59	0.188296	55.5719	6	104	01_Ago2-undigest.raw
								SASFNTDPYVR	Unambiguous	1	1	Q8CJG0	1	1		1.48308e+07	67	50	28	19	0	100	4116.43	2	628.799	1256.59	0.382584	56.1878	6	104	01_Ago2-RNaseA_150522035146.raw
	High							DAGMPIQGQPcFcK	Unambiguous	1	1	Q8CJG0	1	1		974228	26		27	15	0	100	2466.74	2	804.853	1608.7	0.989966	77.3517	8	118	01_Ago2-undigest.raw
								SAPDRQEEISK	Unambiguous	1	1	Q8CJG0	1	1		2.15789e+06	97	108	30	20	9.67392	100	43567.5	2	630.315	1259.62	0.134193	16.7799	7	110	01_Ago2-RNaseA_150522035146.raw
	High							AVQVHQDTLR	Unambiguous	1	1	Q8CJG0	1	1		3.39885e+06	100		33	20	9.56871	100	11518.9	2	583.818	1166.63	0.559045	21.5161	7	88	01_Ago2-undigest_150522101502.raw
		High						SASFNTDPYVR	Unambiguous	1	1	Q8CJG0	1	1		1.9629e+07	67	50	32	19	5.79683	100	44253.5	2	628.799	1256.59	-0.00599191	55.7256	8	104	01_Ago2-RNaseI.raw
								SASFNTDPYVR	Unambiguous	1	1	Q8CJG0	1	1		1.99548e+07	67	50	28	19	2.70375	100	4244.17	2	628.799	1256.59	0.28544	56.1218	6	104	01_Ago2-RNaseA.raw
								SIEEQQKPLTDSQR	Unambiguous	1	1	Q8CJG0	1	1		3.21926e+07	89	96	30	20	20.7265	100	6754.5	3	553.617	1658.83	0.315758	25.7756	12	144	01_Ago2-RNaseA.raw
	High							VLQPPSILYGGR	Unambiguous	1	1	Q8CJG0	1	1		6.35381e+06	108	87	33	21	13.6198	100	29218.1	2	650.375	1299.74	0.085962	95.2768	8	106	01_Ago2-undigest_150522101502.raw
	High							DEmTDVTGR	Unambiguous	1	1	Q8CJG0	1	1		5.6535e+06	35	30	28	16	34.1126	47	133685	2	520.221	1039.44	-0.863966	19.5743	7	76	01_Ago2-undigest.raw
								IDIYHYELDIKPEK	Unambiguous	1	1	Q8CJG0	1	1		3.18502e+06	119	135	31	21	4.35879	100	2255.92	3	592.645	1775.92	0.0690777	92.1707	12	132	01_Ago2-RNaseA_150522035146.raw
		High						SIEEQQKPLTDSQR	Unambiguous	1	1	Q8CJG0	1	1		1.5684e+07	86	95	33	20	8.94618	100	12039.6	3	553.617	1658.84	0.646903	25.2546	12	144	01_Ago2-RNaseI_150521212833.raw
	High							DAGMPIQGQPcFcK	Unambiguous	1	1	Q8CJG0	1	1		590698	24		26	14	0	100	1847.03	2	804.853	1608.7	1.36937	77.6245	6	118	01_Ago2-undigest_150522101502.raw
	High							LGGVNNILLPQGRPPVFQQPVIFLGADVTHPPAGDGK	Unambiguous	1	1	Q8CJG0	1	1		4.75408e+06	27		27	15	18.4343	100	840.857	3	1273.69	3819.06	-1.72327	112.027	27	368	01_Ago2-undigest.raw
		High						SASFNTDPYVR	Unambiguous	1	1	Q8CJG0	1	1		9.77099e+06	67	50	32	19	3.70913	100	8650.12	2	628.799	1256.59	0.28544	56.5464	6	104	01_Ago2-RNaseI_150521212833.raw
								AQPVIEFVcEVLDFK	Unambiguous	1	1	Q8CJG0	1	1		241352	136	122	31	22	0	100	2244.55	3	598.644	1793.92	1.60774	122.746	18	152	01_Ago2-RNaseA.raw
	High							SIEEQQKPLTDSQR	Unambiguous	1	1	Q8CJG0	1	1		1.53756e+07	89	96	32	20	0	100	17482.6	3	553.617	1658.84	0.42614	25.7232	11	144	01_Ago2-undigest_150522101502.raw
	High							RPASHQTFPLQQESGQTVEcTVAQYFK	Unambiguous	1	1	Q8CJG0	1	1		6.184e+06	74	62	31	19	1.88019	100	18233.9	4	785.134	3137.51	0.814406	104.753	17	294	01_Ago2-undigest_150522101502.raw
								DAGMPIQGQPcFcK	Unambiguous	1	1	Q8CJG0	1	1		483657	23		24	14	15.9559	100	2317.36	2	804.853	1608.7	0.914085	77.5287	17	118	01_Ago2-RNaseA.raw
	High							VGDTVLGmATQcVQmK	Unambiguous	1	1	Q8CJG0	1	1			62		30	18	10.1991	100	2687.33	2	885.414	1769.82	-1.09656	71.4369	13	144	01_Ago2-undigest_150522101502.raw
	High							FSSDELQILTYQLcHTYVR	Unambiguous	1	1	Q8CJG0	1	1		2.16513e+06	94		32	20	4.50961	100	4370.25	3	791.725	2373.16	2.04772	112.634	11	196	01_Ago2-undigest.raw
		High						LPSVPFETIQALDVVmR	Unambiguous	1	1	Q8CJG0	1	1		964143	95		33	20	49.9291	100	6392.21	2	966.023	1931.04	3.9416	113.582	12	162	01_Ago2-RNaseI.raw
								DEMTDVTGR	Unambiguous	1	1	Q8CJG0	1	1		604078	45		27	17	2.54351	100	6193.51	2	512.224	1023.44	-0.12083	39.6662	5	76	01_Ago2-RNaseA.raw
								FSSDELQILTYQLcHTYVR	Unambiguous	1	1	Q8CJG0	1	1		5.72804e+06	94		30	20	2.71282	100	3885.86	3	791.725	2373.16	1.97057	113.239	11	196	01_Ago2-RNaseA.raw
	High							VGDTVLGmATQcVQMK	Unambiguous	1	1	Q8CJG0	1	1		72324.8	78		31	19	0	100	1033.11	2	877.422	1753.84	4.69433	84.3303	17	144	01_Ago2-undigest_150522101502.raw
	High							LPSVPFETIQALDVVMR	Unambiguous	1	1	Q8CJG0	1	1		60805.1	81	76	32	19	0	100	634.679	3	639.017	1915.04	-0.313238	118.106	14	162	01_Ago2-undigest.raw
	High							DEMTDVTGR	Unambiguous	1	1	Q8CJG0	1	1		554295	52	36	30	18	20.7251	100	5764.77	2	512.224	1023.44	-0.955751	40.004	5	76	01_Ago2-undigest_150522101502.raw
		High						SIEEQQKPLTDSQR	Unambiguous	1	1	Q8CJG0	1	1		4.56409e+07	100	105	34	21	1.29833	37	120186	3	553.616	1658.83	-1.11921	25.3024	14	144	01_Ago2-RNaseI.raw
								DEMTDVTGR	Unambiguous	1	1	Q8CJG0	1	1		425539	56		28	18	25.4658	100	1692.14	2	512.224	1023.44	-0.717202	39.9838	5	76	01_Ago2-RNaseA_150522035146.raw
								FSSDELQILTYQLcHTYVR	Unambiguous	1	1	Q8CJG0	1	1		3.47619e+06	92	91	30	20	4.85929	100	3870	3	791.724	2373.16	0.967529	112.598	9	196	01_Ago2-RNaseA_150522035146.raw
	High							LPSVPFETIQALDVVMR	Unambiguous	1	1	Q8CJG0	1	1		52402	88	73	32	20	0	100	898.725	3	639.018	1915.04	2.07712	118.157	14	162	01_Ago2-undigest_150522101502.raw
	High							YAQGADSVEPMFR	Unambiguous	1	1	Q8CJG0	1	1		742476	52		30	18	16.4761	100	3277.88	2	735.838	1470.67	0.414465	73.8978	6	122	01_Ago2-undigest_150522101502.raw
		High						TTPQTLSNLcLK	Unambiguous	1	1	Q8CJG0	1	1		4.99232e+06	113	128	34	21	9.4934	100	2986.19	2	688.367	1375.73	1.41817	72.6848	6	116	01_Ago2-RNaseI_150521212833.raw
		High						DKVELEVTLPGEGKDR	Unambiguous	1	1	Q8CJG0	1	1		837859	103		34	21	32.2412	100	8718.66	3	595.651	1784.94	-0.497402	70.3806	15	176	01_Ago2-RNaseI_150521212833.raw
		High						YPHLPcLQVGQEQK	Unambiguous	1	1	Q8CJG0	1	1		2.23355e+06	112		34	21	2.28939	100	6481.01	2	848.929	1696.85	1.5688	76.8869	9	116	01_Ago2-RNaseI.raw
		High						TTPQTLSNLcLK	Unambiguous	1	1	Q8CJG0	1	1		4.99232e+06	118	132	34	21	11.2256	100	5020.3	2	688.367	1375.73	1.15197	73.7206	6	116	01_Ago2-RNaseI_150521212833.raw
								EIVEHMVQHFK	Unambiguous	1	1	Q8CJG0	1	1		463830	94		30	20	15.1237	100	5004.26	2	698.856	1396.7	0.196228	54.6328	8	92	01_Ago2-RNaseA.raw
		High						VLQPPSILYGGR	Unambiguous	1	1	Q8CJG0	1	1		5.49424e+06	112	93	34	21	27.0466	100	17820.8	2	650.374	1299.74	-0.289714	94.7368	7	106	01_Ago2-RNaseI_150521212833.raw
								IDIYHYELDIKPEK	Unambiguous	1	1	Q8CJG0	1	1		526195	126	140	31	21	13.3332	100	2669.29	2	888.465	1775.92	0.385963	92.4568	9	132	01_Ago2-RNaseA_150522035146.raw
	High							DEMTDVTGR	Unambiguous	1	1	Q8CJG0	1	1		1.51459e+06	45		29	17	25.742	100	10740.9	2	512.224	1023.44	0.117719	39.6053	6	76	01_Ago2-undigest.raw
								VLQPPSILYGGR	Unambiguous	1	1	Q8CJG0	1	1			108	87	30	21	6.20601	100	4381.65	2	650.375	1299.74	0.743394	94.3942	7	106	01_Ago2-RNaseA_150522035146.raw
		High						DEmTDVTGR	Unambiguous	1	1	Q8CJG0	1	1		767565	23		27	14	29.537	100	20048.2	2	520.221	1039.43	-1.68604	20.0573	7	76	01_Ago2-RNaseI_150521212833.raw
		High						QFHTGIEIK	Unambiguous	1	1	Q8CJG0	1	1		1.46053e+06	160	117	36	23	25.7465	100	23442.6	3	358.198	1072.58	0.517381	41.515	7	86	01_Ago2-RNaseI.raw
		High						LEKDYQPGITFIVVQK	Unambiguous	1	1	Q8CJG0	1	1		480605	63	72	32	19	5.44113	100	2762.09	3	626.684	1878.04	0.0667361	96.3227	13	162	01_Ago2-RNaseI.raw
								TTPQTLSNLcLK	Unambiguous	1	1	Q8CJG0	1	1		1.09058e+07	135	149	31	22	8.59119	100	17238.2	2	688.366	1375.73	0.353389	74.1805	9	116	01_Ago2-RNaseA.raw
	High							SIEEQQKPLTDSQR	Unambiguous	1	1	Q8CJG0	1	1		5.37562e+07	89	96	32	20	6.55258	100	17272	3	553.617	1658.84	0.42614	25.4339	16	144	01_Ago2-undigest.raw
								FSSDELQILTYQLcHTYVR	Unambiguous	1	1	Q8CJG0	1	1		3.47619e+06	94	89	30	20	2.66814	100	5950.1	3	791.725	2373.16	2.04772	113.133	19	196	01_Ago2-RNaseA_150522035146.raw
								QFHTGIEIK	Unambiguous	1	1	Q8CJG0	1	1		1.56863e+06	160	117	32	22	6.98577	100	11883	3	358.198	1072.58	0.346666	41.8705	7	86	01_Ago2-RNaseA.raw
	High							YPHLPcLQVGQEQK	Unambiguous	1	1	Q8CJG0	1	1		2.42412e+06	112		33	21	28.1658	100	7652.95	2	848.929	1696.85	1.49686	77.9144	10	116	01_Ago2-undigest.raw
		High						YPHLPcLQVGQEQK	Unambiguous	1	1	Q8CJG0	1	1		1.22536e+06	112		34	21	0	100	1199.98	2	848.929	1696.85	1.9285	76.3312	11	116	01_Ago2-RNaseI_150521212833.raw
	High							SFTEQLR	Unambiguous	1	1	Q8CJG0	1	1		4.43894e+06	98	93	32	20	4.51114	77	77749	2	440.729	880.452	-0.788891	37.9521	6	58	01_Ago2-undigest_150522101502.raw
								SASFNTDPYVR	Unambiguous	1	1	Q8CJG0	1	1		1.99548e+07	67	50	28	19	1.38937	20	312640	2	628.799	1256.59	0.188296	56.6502	6	104	01_Ago2-RNaseA.raw
								SASFNTDPYVR	Unambiguous	1	1	Q8CJG0	1	1		1.99548e+07	67	50	28	19	0.815034	100	22678	2	628.799	1256.59	0.28544	57.193	6	104	01_Ago2-RNaseA.raw
								SASFNTDPYVR	Unambiguous	1	1	Q8CJG0	1	1		1.48308e+07	67	50	28	19	0	100	18716.6	2	628.799	1256.59	0.868304	57.2539	6	104	01_Ago2-RNaseA_150522035146.raw
	High							YPHLPcLQVGQEQK	Unambiguous	1	1	Q8CJG0	1	1		1.39469e+06	119	118	33	21	39.676	100	3715.01	2	848.929	1696.85	1.28105	76.9027	14	116	01_Ago2-undigest_150522101502.raw
		High						WVScVSLQALHDALSGR	Unambiguous	1	1	Q8CJG0	1	1		853613	93	84	33	20	6.31464	100	12420	3	633.656	1898.95	0.370663	108.898	19	170	01_Ago2-RNaseI.raw
	High							IDIYHYELDIKPEK	Unambiguous	1	1	Q8CJG0	1	1		1.3152e+06	122	129	33	21	1.76187	100	2603.16	3	592.645	1775.92	-0.652654	92.1056	13	132	01_Ago2-undigest_150522101502.raw
	High							SAPDRQEEISK	Unambiguous	1	1	Q8CJG0	1	1		1.28018e+07	90	98	32	20	33.024	38	170519	2	630.315	1259.62	-0.350358	16.8283	7	110	01_Ago2-undigest.raw
		High						SAPDRQEEISK	Unambiguous	1	1	Q8CJG0	1	1		9.82041e+06	90	98	33	20	7.06492	28	231759	2	630.315	1259.62	-0.253447	16.9166	7	110	01_Ago2-RNaseI.raw
								TQIFGDR	Unambiguous	1	1	Q8CJG0	1	1		1.01027e+07	127	120	31	21	0	26	219675	2	418.715	836.422	-4.66693	34.6515	6	68	01_Ago2-RNaseA_150522035146.raw
								LEKDYQPGITFIVVQK	Unambiguous	1	1	Q8CJG0	1	1		107469	62		28	18	13.0328	100	1036.84	2	939.523	1878.04	0.626386	97.1679	8	162	01_Ago2-RNaseA.raw
								SAPDRQEEISK	Unambiguous	1	1	Q8CJG0	1	1		4.65792e+06	95	105	30	20	27.42	100	26963.9	2	630.315	1259.62	0.328014	16.661	7	110	01_Ago2-RNaseA.raw
								NTYAGLQLVVVILPGK	Unambiguous	1	1	Q8CJG0	1	1		345991	12		21	13	8.93994	100	5999.41	2	843.005	1685	2.23992	113.939	12	150	01_Ago2-RNaseA_150522035146.raw
	High							SASFNTDPYVR	Unambiguous	1	1	Q8CJG0	1	1		2.46168e+07	72	53	31	19	4.92333	100	19384.1	2	628.799	1256.59	0.479728	56.6509	6	104	01_Ago2-undigest.raw
	High							LPSVPFETIQALDVVmR	Unambiguous	1	1	Q8CJG0	1	1		172511	98	84	32	20	13.6918	100	2694.05	3	644.351	1931.04	3.3341	113.911	12	162	01_Ago2-undigest_150522101502.raw
								DEMTDVTGR	Unambiguous	1	1	Q8CJG0	1	1		604078	45		27	17	22.8807	100	4623.82	2	512.224	1023.44	0.117719	40.2251	6	76	01_Ago2-RNaseA.raw
		High						RPASHQTFPLQQESGQTVEcTVAQYFK	Unambiguous	1	1	Q8CJG0	1	1		701061	76		33	19	8.06052	100	2485.55	2	1569.26	3137.52	2.88503	104.757	19	294	01_Ago2-RNaseI_150521212833.raw
	High							EIVEHmVQHFK	Unambiguous	1	1	Q8CJG0	1	1		655558	87	85	32	20	15.9557	100	11469.9	2	706.854	1412.7	1.20122	26.9754	8	92	01_Ago2-undigest.raw
	High							IDIYHYELDIKPEK	Unambiguous	1	1	Q8CJG0	1	1		554252	128	140	34	21	12.6263	100	2986.03	2	888.465	1775.92	1.00459	91.9772	8	132	01_Ago2-undigest.raw
		High						VLQPPSILYGGR	Unambiguous	1	1	Q8CJG0	1	1		7.44906e+06	108	87	34	21	3.91533	100	10106	2	650.375	1299.74	0.2738	96.1382	9	106	01_Ago2-RNaseI.raw
	High							DAGmPIQGQPcFcK	Unambiguous	1	1	Q8CJG0	1	1		2.8796e+06	20	19	26	13	8.29189	100	9401.6	2	812.846	1624.68	-4.38017	59.1563	17	118	01_Ago2-undigest_150522101502.raw
		High						TTPQTLSNLcLK	Unambiguous	1	1	Q8CJG0	1	1		8.86498e+06	135	149	35	22	17.1356	100	5232.21	2	688.367	1375.73	0.530852	72.856	6	116	01_Ago2-RNaseI.raw
	High							FSSDELQILTYQLcHTYVR	Unambiguous	1	1	Q8CJG0	1	1		1.01811e+06	96		32	20	6.24806	100	3779.72	3	791.725	2373.16	2.27919	112.738	16	196	01_Ago2-undigest_150522101502.raw
		High						IDIYHYELDIKPEK	Unambiguous	1	1	Q8CJG0	1	1		1.74911e+06	126	141	35	22	7.37838	100	5197.83	3	592.646	1775.92	0.481495	91.8009	13	132	01_Ago2-RNaseI.raw
	High							TTPQTLSNLcLK	Unambiguous	1	1	Q8CJG0	1	1		9.90344e+06	135	149	34	22	8.98056	100	6450.79	2	688.366	1375.73	0.353389	73.9898	6	116	01_Ago2-undigest.raw
								TTPQTLSNLcLK	Unambiguous	1	1	Q8CJG0	1	1		8.61975e+06	133	146	31	22	18.8643	100	3301.52	2	688.366	1375.73	-0.0015376	74.522	6	116	01_Ago2-RNaseA_150522035146.raw
								NLYTAMPLPIGR	Unambiguous	1	1	Q8CJG0	1	1		911238	128		31	21	1.34111	100	24856.1	2	673.368	1345.73	-0.867988	105.941	6	110	01_Ago2-RNaseA.raw
		High						YPHLPcLQVGQEQK	Unambiguous	1	1	Q8CJG0	1	1		2.23355e+06	119		34	21	0.832707	100	13151.1	2	848.928	1696.85	1.20911	77.4117	20	116	01_Ago2-RNaseI.raw
		High						TTPQTLSNLcLK	Unambiguous	1	1	Q8CJG0	1	1		8.86498e+06	113	128	34	21	5.44539	100	10429	2	688.367	1375.73	1.32943	73.9396	8	116	01_Ago2-RNaseI.raw
	High							LGGVNNILLPQGRPPVFQQPVIFLGADVTHPPAGDGK	Unambiguous	1	1	Q8CJG0	1	1		3.00393e+06	23		26	14	30.7126	100	0	3	1273.7	3819.08	3.45479	112.112	20	368	01_Ago2-undigest_150522101502.raw
	High							IDIYHYELDIKPEK	Unambiguous	1	1	Q8CJG0	1	1		2.37699e+06	126	141	34	21	0.806583	100	11202	3	592.646	1775.92	0.5846	92.4748	15	132	01_Ago2-undigest.raw
		High						DAGMPIQGQPcFcK	Unambiguous	1	1	Q8CJG0	1	1		212722	23		27	14	17.4391	100	1938.43	2	804.853	1608.7	0.762322	77.2975	9	118	01_Ago2-RNaseI_150521212833.raw
								SFTEQLR	Unambiguous	1	1	Q8CJG0	1	1		5.26345e+06	100	94	30	20	1.1908	57	101933	2	440.73	880.453	0.736204	38.3343	6	58	01_Ago2-RNaseA_150522035146.raw
		High						SIEEQQKPLTDSQR	Unambiguous	1	1	Q8CJG0	1	1		1.5684e+07	89	96	33	20	1.19671	22	193895	3	553.617	1658.84	0.42614	25.7419	20	144	01_Ago2-RNaseI_150521212833.raw
								YAQGADSVEPmFR	Unambiguous	1	1	Q8CJG0	1	1		2.62672e+06	36		26	16	13.7187	100	3284.78	2	743.836	1486.67	1.44922	60.0668	6	122	01_Ago2-RNaseA.raw
		High						DAGMPIQGQPcFcK	Unambiguous	1	1	Q8CJG0	1	1		316388	23		27	14	0	100	3770.72	2	804.853	1608.7	0.914085	77.6172	9	118	01_Ago2-RNaseI.raw
	High							YPHLPcLQVGQEQK	Unambiguous	1	1	Q8CJG0	1	1		4.60938e+06	123	123	33	21	1.33369	100	24318.8	3	566.288	1696.85	0.697608	77.704	7	116	01_Ago2-undigest_150522101502.raw
								VEITHcGQmK	Unambiguous	1	1	Q8CJG0	1	1		151696	34	32	25	16	20.7066	100	4853.65	3	406.858	1218.56	-0.499858	17.2037	9	80	01_Ago2-RNaseA_150522035146.raw
		High						NLYTAMPLPIGR	Unambiguous	1	1	Q8CJG0	1	1		459166	137		35	22	18.9212	100	13351.1	2	673.369	1345.73	0.311235	105.888	9	110	01_Ago2-RNaseI_150521212833.raw
								EIVEHmVQHFK	Unambiguous	1	1	Q8CJG0	1	1		460529	86		29	20	2.50619	100	4343.48	2	706.854	1412.7	1.46045	27.3389	12	92	01_Ago2-RNaseA.raw
								KLTDNQTSTmIR	Unambiguous	1	1	Q8CJG0	1	1		649405	95		30	20	12.4897	100	2166.55	2	712.365	1423.72	1.01383	22.7034	7	122	01_Ago2-RNaseA_150522035146.raw
	High							AIATPVQGVWDmR	Unambiguous	1	1	Q8CJG0	1	1		101942	123		33	21	0	100	1844.12	3	487.25	1459.74	-0.0175206	89.373	19	122	01_Ago2-undigest.raw
		High						LPSVPFETIQALDVVMR	Unambiguous	1	1	Q8CJG0	1	1		62005.5	81	76	33	20	0	100	948.212	3	639.016	1915.03	-0.600083	118.153	8	162	01_Ago2-RNaseI.raw
								ELLIQFYK	Unambiguous	1	1	Q8CJG0	1	1		3.01169e+06	43	36	26	17	0	100	19248.9	2	527.303	1053.6	-0.109511	103.161	5	62	01_Ago2-RNaseA.raw
	High							AVQVHQDTLR	Unambiguous	1	1	Q8CJG0	1	1		1.51819e+06	95	85	32	20	7.81089	100	11398.3	3	389.547	1166.63	-0.368039	21.0285	9	88	01_Ago2-undigest_150522101502.raw
								LFcTDKNER	Unambiguous	1	1	Q8CJG0	1	1		1.57571e+06	64	53	28	18	30.0278	100	3602.43	2	591.782	1182.56	0.156733	20.3737	8	78	01_Ago2-RNaseA_150522035146.raw
	High							LEKDYQPGITFIVVQK	Unambiguous	1	1	Q8CJG0	1	1		543762	62		30	18	15.2025	100	3576.29	3	626.684	1878.04	0.456729	96.4684	10	162	01_Ago2-undigest.raw
	High							TPVYAEVK	Unambiguous	1	1	Q8CJG0	1	1		3.75884e+06	103	103	33	21	2.79145	100	23434.7	2	453.75	906.494	0.414274	33.1389	6	66	01_Ago2-undigest_150522101502.raw
		High						LPSVPFETIQALDVVMR	Unambiguous	1	1	Q8CJG0	1	1		731590	81		33	20	14.3937	100	1799.51	2	958.022	1915.04	0.87303	118.415	9	162	01_Ago2-RNaseI.raw
								IDIYHYELDIKPEK	Unambiguous	1	1	Q8CJG0	1	1		3.87463e+06	126	141	31	21	1.20382	100	35463.5	3	592.646	1775.92	0.481495	92.6192	12	132	01_Ago2-RNaseA.raw
								SIEEQQKPLTDSQR	Unambiguous	1	1	Q8CJG0	1	1		3.21926e+07	89	96	30	20	4.1542	100	15772.8	3	553.616	1658.83	0.205376	26.7891	14	144	01_Ago2-RNaseA.raw
								YPHLPcLQVGQEQK	Unambiguous	1	1	Q8CJG0	1	1		6.92529e+06	123	123	31	21	0.755203	100	24841.5	3	566.288	1696.85	0.697608	77.3512	12	116	01_Ago2-RNaseA_150522035146.raw
								DAGmPIQGQPcFcK	Unambiguous	1	1	Q8CJG0	1	1		4.87892e+06	21		23	14	5.02322	100	2930.91	2	812.849	1624.69	-0.0223492	59.1067	7	118	01_Ago2-RNaseA_150522035146.raw
								AQPVIEFVcEVLDFK	Unambiguous	1	1	Q8CJG0	1	1		159778	133	123	31	22	0	100	977.128	3	598.644	1793.92	1.4036	122.858	14	152	01_Ago2-RNaseA_150522035146.raw
	High							SAPDRQEEISK	Unambiguous	1	1	Q8CJG0	1	1		2.94291e+06	97	108	32	20	13.5364	68	93476.8	2	630.315	1259.62	-0.059627	17.0643	8	110	01_Ago2-undigest_150522101502.raw
	High							YPHLPcLQVGQEQK	Unambiguous	1	1	Q8CJG0	1	1		2.42412e+06	119	118	33	21	28.2599	100	6401.86	2	848.928	1696.85	1.13717	76.7941	11	116	01_Ago2-undigest.raw
								TPVYAEVK	Unambiguous	1	1	Q8CJG0	1	1		9.12261e+06	102	102	30	21	1.79279	35	160047	2	453.75	906.493	-0.595692	32.9338	11	66	01_Ago2-RNaseA.raw
	High							AVQVHQDTLR	Unambiguous	1	1	Q8CJG0	1	1		1.42361e+07	95	85	32	20	4.71612	30	141562	3	389.547	1166.63	-0.368039	20.945	10	88	01_Ago2-undigest.raw
								EIVEHMVQHFK	Unambiguous	1	1	Q8CJG0	1	1		1.72558e+06	102	104	30	21	15.7434	100	3257.71	3	466.239	1396.7	-0.665538	54.4069	6	92	01_Ago2-RNaseA.raw
								DEmTDVTGR	Unambiguous	1	1	Q8CJG0	1	1		2.08923e+06	35		26	16	19.7394	100	6187	2	520.221	1039.44	-0.39421	20.1175	5	76	01_Ago2-RNaseA_150522035146.raw
								ELLIQFYK	Unambiguous	1	1	Q8CJG0	1	1		2.34706e+06	43	36	26	17	0.63651	100	29617.1	2	527.303	1053.6	0.122209	103.137	5	62	01_Ago2-RNaseA_150522035146.raw
	High							NTYAGLQLVVVILPGK	Unambiguous	1	1	Q8CJG0	1	1		276795	15		24	13	6.37945	100	3694.55	2	843.005	1685	1.80525	114.002	11	150	01_Ago2-undigest.raw
	High							LPSVPFETIQALDVVmR	Unambiguous	1	1	Q8CJG0	1	1		245950	99		32	20	14.2679	100	3129.7	3	644.349	1931.03	1.24801	113.826	11	162	01_Ago2-undigest.raw
								RVGDTVLGmATQcVQmK	Unambiguous	1	1	Q8CJG0	1	1		697809	94		30	20	14.8157	100	3046.17	3	642.646	1925.92	-0.246146	64.7679	12	174	01_Ago2-RNaseA_150522035146.raw
								EIVEHmVQHFK	Unambiguous	1	1	Q8CJG0	1	1		208224	78		29	19	0	100	3592.02	2	706.854	1412.7	0.769173	26.4646	6	92	01_Ago2-RNaseA_150522035146.raw
								TQIFGDR	Unambiguous	1	1	Q8CJG0	1	1		1.64133e+07	119	140	31	21	1.0834	20	296083	2	418.716	836.426	-0.726457	34.379	6	68	01_Ago2-RNaseA.raw
								DAGMPIQGQPcFcK	Unambiguous	1	1	Q8CJG0	1	1		350948	23		24	14	9.33569	100	3361.23	2	804.853	1608.7	0.68644	77.7792	11	118	01_Ago2-RNaseA_150522035146.raw
								IDIYHYELDIKPEK	Unambiguous	1	1	Q8CJG0	1	1		3.18502e+06	126	141	31	21	0.29171	100	31994.9	3	592.646	1775.92	0.5846	92.6799	12	132	01_Ago2-RNaseA_150522035146.raw
	High							SASFNTDPYVR	Unambiguous	1	1	Q8CJG0	1	1		1.15566e+07	65	48	31	19	0	100	5507.52	2	628.799	1256.59	-0.394568	57.075	10	104	01_Ago2-undigest_150522101502.raw
	High							YPHLPcLQVGQEQK	Unambiguous	1	1	Q8CJG0	1	1		8.62495e+06	117	119	33	21	0.346805	87	45172.1	3	566.288	1696.85	0.373881	77.1699	19	116	01_Ago2-undigest.raw
								IDIYHYELDIKPEK	Unambiguous	1	1	Q8CJG0	1	1		3.18502e+06	119	135	31	21	5.11749	100	2338.47	3	592.645	1775.92	0.0690777	93.2674	15	132	01_Ago2-RNaseA_150522035146.raw
	High							LPSVPFETIQALDVVMR	Unambiguous	1	1	Q8CJG0	1	1		828666	91		32	20	25.1274	100	1230.44	2	958.023	1915.04	1.82917	117.95	10	162	01_Ago2-undigest_150522101502.raw
	High							IDIYHYELDIKPEK	Unambiguous	1	1	Q8CJG0	1	1		305992	122	129	33	21	10.379	100	1103.72	2	888.464	1775.92	-0.438873	92.1827	16	132	01_Ago2-undigest_150522101502.raw
								KPVFDGR	Unambiguous	1	1	Q8CJG0	1	1		2.2962e+06	166	173	32	23	2.09039	100	43686	2	409.73	818.452	0.0630835	18.2435	5	60	01_Ago2-RNaseA_150522035146.raw
								DAGMPIQGQPcFcK	Unambiguous	1	1	Q8CJG0	1	1		483657	23		24	14	19.776	100	1970.35	2	804.852	1608.7	0.382915	78.1865	10	118	01_Ago2-RNaseA.raw
	High							SFTEQLR	Unambiguous	1	1	Q8CJG0	1	1		1.40831e+07	98	93	32	20	5.31204	27	203602	2	440.729	880.452	-0.788891	37.7381	6	58	01_Ago2-undigest.raw
								SGNIPAGTTVDTK	Unambiguous	1	1	Q8CJG0	1	1		1.52126e+07	150	133	32	22	1.53021	100	7527.51	2	630.825	1260.64	0.316438	32.2619	18	138	01_Ago2-RNaseA_150522035146.raw
								SFTEQLR	Unambiguous	1	1	Q8CJG0	1	1		7.46128e+06	100	94	30	20	2.1446	41	138719	2	440.73	880.453	0.874849	37.917	5	58	01_Ago2-RNaseA.raw
								TQIFGDR	Unambiguous	1	1	Q8CJG0	1	1		1.64133e+07	119	140	31	21	7.44938	100	33688.4	2	418.717	836.426	0.368114	33.8642	5	68	01_Ago2-RNaseA.raw
	High							TPVYAEVK	Unambiguous	1	1	Q8CJG0	1	1		3.75884e+06	99	99	32	20	6.86463	100	34963	2	453.75	906.492	-0.999679	32.5937	12	66	01_Ago2-undigest_150522101502.raw
								EIVEHMVQHFK	Unambiguous	1	1	Q8CJG0	1	1		1.40688e+06	104	106	30	21	7.64072	100	4294.18	3	466.239	1396.7	-0.337793	54.4372	6	92	01_Ago2-RNaseA_150522035146.raw
								DKVELEVTLPGEGKDR	Unambiguous	1	1	Q8CJG0	1	1		376600	97		30	20	4.41681	100	2907.07	2	892.974	1784.94	1.39083	71.4235	11	176	01_Ago2-RNaseA_150522035146.raw
								AVQVHQDTLR	Unambiguous	1	1	Q8CJG0	1	1		6.9926e+06	100	90	30	20	10.1198	100	41353.7	3	389.548	1166.63	0.416725	21.4881	8	88	01_Ago2-RNaseA.raw
								TPVYAEVK	Unambiguous	1	1	Q8CJG0	1	1		4.91064e+06	103	103	30	21	2.4052	88	66417.6	2	453.75	906.493	0.0776192	33.3144	6	66	01_Ago2-RNaseA_150522035146.raw
								SFTEQLRK	Unambiguous	1	1	Q8CJG0	1	1		1.20728e+06	84	77	29	20	7.25018	100	15367.2	2	504.778	1008.55	0.764432	25.069	5	68	01_Ago2-RNaseA_150522035146.raw
								YPHLPcLQVGQEQK	Unambiguous	1	1	Q8CJG0	1	1		1.02307e+07	115	114	31	21	1.86351	100	18589.8	3	566.287	1696.85	0.0501532	77.0364	13	116	01_Ago2-RNaseA.raw
	High							ELLIQFYK	Unambiguous	1	1	Q8CJG0	1	1		1.14601e+06	43	36	29	17	0	100	9534.59	2	527.303	1053.6	0.35393	103.154	5	62	01_Ago2-undigest_150522101502.raw
								TPVYAEVK	Unambiguous	1	1	Q8CJG0	1	1		4.91064e+06	103	103	30	21	7.94781	100	16384.6	2	453.75	906.493	-0.057043	32.8038	4	66	01_Ago2-RNaseA_150522035146.raw
								VLQPPSILYGGR	Unambiguous	1	1	Q8CJG0	1	1			108	87	30	21	7.92579	100	2699.95	2	650.375	1299.74	0.931231	94.174	6	106	01_Ago2-RNaseA.raw
	High							QcTEVHLK	Unambiguous	1	1	Q8CJG0	1	1		4.07145e+06	48		29	17	4.94735	34	125423	3	338.839	1014.5	-0.479843	18.5632	6	72	01_Ago2-undigest.raw
								EIVEHMVQHFK	Unambiguous	1	1	Q8CJG0	1	1		1.72558e+06	104	106	30	21	4.44883	100	19290.8	3	466.239	1396.7	-0.337793	54.8843	6	92	01_Ago2-RNaseA.raw
								VEITHcGQmK	Unambiguous	1	1	Q8CJG0	1	1		519289	34		25	16	20.0844	100	8587.22	3	406.858	1218.56	-0.349594	17.1294	8	80	01_Ago2-RNaseA.raw
		High						ELLIQFYK	Unambiguous	1	1	Q8CJG0	1	1		1.38617e+06	43	36	30	17	0	100	27969.8	2	527.303	1053.6	0.23807	103.001	5	62	01_Ago2-RNaseI.raw
								SFTEQLRK	Unambiguous	1	1	Q8CJG0	1	1		2.04035e+06	84	77	29	20	8.51087	100	33038.1	2	504.778	1008.55	0.522361	24.9223	6	68	01_Ago2-RNaseA.raw
								LGGVNNILLPQGRPPVFQQPVIFLGADVTHPPAGDGK	Unambiguous	1	1	Q8CJG0	1	1		7.2216e+06	27		24	15	41.2279	100	2905.82	4	955.523	3819.07	-0.304416	112.905	37	368	01_Ago2-RNaseA_150522035146.raw
	High							ELLIQFYK	Unambiguous	1	1	Q8CJG0	1	1		1.50372e+06	43	36	29	17	1.13112	100	33812.2	2	527.303	1053.6	0.23807	102.99	5	62	01_Ago2-undigest.raw
								EFGIMVK	Unambiguous	1	1	Q8CJG0	1	1		281707	67	59	28	19	0	100	3776.66	2	412.223	823.439	0.653403	67.8056	5	48	01_Ago2-RNaseA_150522035146.raw
								AVQVHQDTLR	Unambiguous	1	1	Q8CJG0	1	1		6.9926e+06	84	76	29	20	3.65217	100	39405.6	3	389.547	1166.63	0.181296	20.9653	9	88	01_Ago2-RNaseA.raw
								AVQVHQDTLR	Unambiguous	1	1	Q8CJG0	1	1		2.56081e+06	84	76	29	20	0	100	15859.5	3	389.547	1166.63	0.181296	21.1436	8	88	01_Ago2-RNaseA_150522035146.raw
								EFGIMVK	Unambiguous	1	1	Q8CJG0	1	1		352886	67	59	28	19	0	100	4893.16	2	412.223	823.438	0.0604244	67.228	4	48	01_Ago2-RNaseA.raw
								EFGImVK	Unambiguous	1	1	Q8CJG0	1	1		1.34312e+06	55	60	28	18	0	100	16974	2	420.22	839.434	0.372845	56.5756	5	48	01_Ago2-RNaseA_150522035146.raw
								EFGImVK	Unambiguous	1	1	Q8CJG0	1	1		1.96195e+06	55	60	28	18	2.13997	100	27007.8	2	420.22	839.433	0.300135	56.5163	6	48	01_Ago2-RNaseA.raw
	High							VEITHcGQmK	Unambiguous	1	1	Q8CJG0	1	1		515073	34		28	16	26.8821	100	16667.2	2	609.784	1218.56	-0.614043	17.476	11	80	01_Ago2-undigest_150522101502.raw
	High							LGGVNNILLPQGRPPVFQQPVIFLGADVTHPPAGDGK	Unambiguous	1	1	Q8CJG0	1	1		2.64169e+06	27		27	15	11.2967	100	12009.5	4	955.524	3819.07	0.526631	112.359	20	368	01_Ago2-undigest_150522101502.raw
								QcTEVHLK	Unambiguous	1	1	Q8CJG0	1	1		706076	47	48	27	17	11.6401	100	9812.42	3	338.839	1014.5	-0.389599	18.4591	11	72	01_Ago2-RNaseA_150522035146.raw
								DAGMPIQGQPcFcK	Unambiguous	1	1	Q8CJG0	1	1		350948	26		24	15	22.3214	100	1011.92	2	804.853	1608.7	1.29349	78.3771	11	118	01_Ago2-RNaseA_150522035146.raw
Q99K48	Non-POU domain-containing octamer-binding protein OS=Mus musculus GN=Nono PE=1 SV=3 - [NONO_MOUSE]	1.70516e+08	5.92599e+06	0	0	0	0	0	4391.16	52.01	23	145	286.525	11.84	6	15																					473	54.5064	8.95361
	A2	B2	D2	E2	G2	H2	J2	Sequence	PSM Ambiguity	# Proteins	# Protein Groups	Protein Group Accessions	Rank	Search Engine Rank	QuanResultID	Precursor Area	Peptides Matched	Decoy Peptides Matched	Identity High	Identity Middle	Isolation Interference [%]	Ion Inject Time [ms]	Intensity	Charge	m/z [Da]	MH+ [Da]	ΔM [ppm]	RT [min]	Matched Ions	Total Ions	Spectrum File
	High							FGQAATMEGIGAIGGTPPAFNRPAPGAEFAPNK	Unambiguous	1	1	Q99K48	1	1		7.4116e+06	83	82	32	20	9.68844	100	25429	3	1081.54	3242.6	-1.39953	105.883	19	360	01_Ago2-undigest_150522101502.raw
	High							FGQAATmEGIGAIGGTPPAFNRPAPGAEFAPNK	Unambiguous	1	1	Q99K48	1	1		2.62554e+07	71	68	31	19	44.5104	52	38492.5	3	1086.87	3258.6	1.21674	103.276	18	360	01_Ago2-undigest.raw
	High							FGQAATmEGIGAIGGTPPAFNRPAPGAEFAPNKR	Unambiguous	1	1	Q99K48	1	1		1.12453e+07	79	70	31	19	1.99538	63	37566.3	3	1138.91	3414.7	0.825972	98.8553	21	370	01_Ago2-undigest.raw
	High							FGQAATmEGIGAIGGTPPAFNRPAPGAEFAPNKR	Unambiguous	1	1	Q99K48	1	1		7.11348e+06	86		32	20	1.23718	100	5779.93	3	1138.91	3414.71	1.79118	98.9347	19	370	01_Ago2-undigest_150522101502.raw
	High							FGQAATMEGIGAIGGTPPAFNRPAPGAEFAPNK	Unambiguous	1	1	Q99K48	1	1		1.06115e+07	82	79	32	20	15.9418	90	26465.7	3	1081.54	3242.6	-2.75478	105.829	18	360	01_Ago2-undigest.raw
	High							LFVGNLPPDITEEEMR	Unambiguous	1	1	Q99K48	1	1		5.87368e+06	106	117	33	21	0	100	22493.8	2	930.465	1859.92	0.756757	108.027	12	152	01_Ago2-undigest.raw
		High						FGQAATmEGIGAIGGTPPAFNRPAPGAEFAPNK	Unambiguous	1	1	Q99K48	1	1		2.44956e+06	68		32	19	17.904	100	19333.1	3	1086.87	3258.6	0.205292	103.57	19	360	01_Ago2-RNaseI.raw
	High							FGQAATmEGIGAIGGTPPAFNRPAPGAEFAPNK	Unambiguous	1	1	Q99K48	1	1		2.29677e+07	71	68	31	19	50.9165	72	30923.5	3	1086.87	3258.6	1.21674	103.335	17	360	01_Ago2-undigest_150522101502.raw
	High							cSEGSFLLTTFPRPVTVEPmDQLDDEEGLPEK	Unambiguous	1	1	Q99K48	1	1		1.23347e+07	51		30	17	1.2491	100	18271	3	1218.24	3652.71	2.32675	110.2	27	344	01_Ago2-undigest.raw
	High							FGQAATmEGIGAIGGTPPAFNRPAPGAEFAPNKR	Unambiguous	1	1	Q99K48	1	1		7.11348e+06	86		32	20	1.72765	100	18269.7	3	1138.91	3414.71	1.68393	99.4839	15	370	01_Ago2-undigest_150522101502.raw
	High							FGQAATMEGIGAIGGTPPAFNRPAPGAEFAPNKR	Unambiguous	1	1	Q99K48	1	1		4.31304e+06	59		30	18	9.55255	100	5112.32	3	1133.58	3398.73	5.76276	103.127	16	370	01_Ago2-undigest_150522101502.raw
	High							cSEGSFLLTTFPRPVTVEPMDQLDDEEGLPEK	Unambiguous	1	1	Q99K48	1	1		4.63801e+06	56	54	30	18	12.0689	100	14893.7	3	1212.91	3636.71	1.71077	112.718	28	344	01_Ago2-undigest.raw
	High							LFVGNLPPDITEEEMR	Unambiguous	1	1	Q99K48	1	1		4.97451e+06	111	121	33	21	3.90639	100	22505.8	2	930.465	1859.92	1.34744	107.174	11	152	01_Ago2-undigest_150522101502.raw
		High						FGQAATmEGIGAIGGTPPAFNRPAPGAEFAPNKR	Unambiguous	1	1	Q99K48	1	1		1.00194e+06	87		33	20	3.43894	100	3768.89	3	1138.91	3414.71	2.00567	98.9157	20	370	01_Ago2-RNaseI.raw
	High							VELDNMPLR	Unambiguous	1	1	Q99K48	1	1		3.84185e+06	73	80	31	19	0.672631	100	61454.9	2	543.784	1086.56	0.388203	73.5931	7	76	01_Ago2-undigest_150522101502.raw
	High							FGQAATMEGIGAIGGTPPAFNRPAPGAEFAPNKR	Unambiguous	1	1	Q99K48	1	1		5799758	60	53	30	18	4.59358	100	8463.97	3	1133.58	3398.72	4.25427	103.056	19	370	01_Ago2-undigest.raw
	High							FGQAATmEGIGAIGGTPPAFNRPAPGAEFAPNKR	Unambiguous	1	1	Q99K48	1	1		1.12453e+07	86		32	20	0	100	5164.26	3	1138.91	3414.71	1.79118	98.3541	26	370	01_Ago2-undigest.raw
	High							FAcHSASLTVR	Unambiguous	1	1	Q99K48	1	1		5.51586e+07	85	93	32	20	14.8241	100	22587.1	3	416.877	1248.62	-0.239754	32.8127	8	88	01_Ago2-undigest.raw
		High						FGQAATmEGIGAIGGTPPAFNRPAPGAEFAPNK	Unambiguous	1	1	Q99K48	1	1		1.55233e+06	70		32	19	26.8288	100	10847.1	3	1086.87	3258.6	1.32912	103.438	17	360	01_Ago2-RNaseI_150521212833.raw
	High							LFVGNLPPDITEEEMR	Unambiguous	1	1	Q99K48	1	1		5.87368e+06	105	117	33	21	6.00804	100	39819	2	930.465	1859.92	1.15055	107.155	11	152	01_Ago2-undigest.raw
	High							LFVGNLPPDITEEEMR	Unambiguous	1	1	Q99K48	1	1		4.97451e+06	106	117	33	21	3.03527	100	14947.1	2	930.465	1859.92	0.756757	108.213	12	152	01_Ago2-undigest_150522101502.raw
	High							MGQmAmGGAmGINNR	Unambiguous	1	1	Q99K48	1	1		2.31482e+06	11		23	13	0	100	22501.5	2	793.831	1586.65	-0.0717841	22.9897	9	138	01_Ago2-undigest.raw
	High							FAcHSASLTVR	Unambiguous	1	1	Q99K48	1	1		1.116e+07	95	101	32	20	6.884	100	8589.84	3	416.876	1248.61	-0.533048	33.0754	8	88	01_Ago2-undigest_150522101502.raw
	High							MGQMAMGGAmGINNR	Unambiguous	1	1	Q99K48	1	1		261887	22		26	14	15.1566	100	4916.23	2	777.836	1554.67	0.53034	52.3476	12	138	01_Ago2-undigest.raw
	High							mGQmAmGGAmGINNR	Unambiguous	1	1	Q99K48	1	1		7.1577e+06	2		16	13	15.4548	59	121248	2	801.828	1602.65	-0.0210772	18.7503	9	138	01_Ago2-undigest.raw
	High							MGQMAMGGAMGINNR	Unambiguous	1	1	Q99K48	1	1		435806	28		27	15	17.2239	100	6512.32	2	769.839	1538.67	0.880459	71.0882	12	138	01_Ago2-undigest.raw
		High						cSEGSFLLTTFPRPVTVEPmDQLDDEEGLPEK	Unambiguous	1	1	Q99K48	1	1		2.46218e+06	48	49	31	17	6.70359	100	3520.24	3	1218.24	3652.71	1.52469	110.206	27	344	01_Ago2-RNaseI.raw
	High							cSEGSFLLTTFPRPVTVEPMDQLDDEEGLPEK	Unambiguous	1	1	Q99K48	1	1		2.71285e+06	59	53	30	18	10.782	100	10516	3	1212.91	3636.72	2.31495	112.698	23	344	01_Ago2-undigest_150522101502.raw
	High							VELDNMPLR	Unambiguous	1	1	Q99K48	1	1		6.94798e+06	74	79	31	19	0.428448	56	107020	2	543.784	1086.56	-0.061179	73.3758	6	76	01_Ago2-undigest.raw
		High						FAQPGSFEYEYAmR	Unambiguous	1	1	Q99K48	1	1		991502	24		28	14	3.35682	100	4874.29	2	856.376	1711.75	2.04865	84.2611	10	134	01_Ago2-RNaseI_150521212833.raw
	High							VELDNMPLR	Unambiguous	1	1	Q99K48	1	1		6.94798e+06	73		31	19	12.3912	100	8557.67	2	543.784	1086.56	0.388203	72.8775	6	76	01_Ago2-undigest.raw
		High						FAcHSASLTVR	Unambiguous	1	1	Q99K48	1	1		6.28312e+06	95	101	33	20	33.2261	100	37535.2	3	416.876	1248.61	-0.386401	32.7141	8	88	01_Ago2-RNaseI.raw
	High							FAcHSASLTVR	Unambiguous	1	1	Q99K48	1	1		5.51586e+07	79	94	31	19	9.71771	5	786446	3	416.877	1248.62	0.200186	33.2778	13	88	01_Ago2-undigest.raw
	High							MGQmAMGGAmGINNR	Unambiguous	1	1	Q99K48	1	1		834906	16		25	13	0	100	10908.7	2	785.833	1570.66	-0.51212	36.6611	11	138	01_Ago2-undigest.raw
	High							mGQmAmGGAmGINNR	Unambiguous	1	1	Q99K48	1	1		2.0928e+06	2		16	13	26.2029	100	27929.4	2	801.828	1602.65	-0.173413	18.9911	10	138	01_Ago2-undigest_150522101502.raw
	High							FAcHSASLTVR	Unambiguous	1	1	Q99K48	1	1		4.8824e+07	94	95	32	20	0.80197	65	98567.6	2	624.811	1248.61	-1.18219	33.826	9	88	01_Ago2-undigest.raw
		High						FAQPGSFEYEYAmR	Unambiguous	1	1	Q99K48	1	1		1.64312e+06	25		28	15	3.8953	100	8849.62	2	856.376	1711.74	1.40683	84.9905	10	134	01_Ago2-RNaseI.raw
	High							cSEGSFLLTTFPRPVTVEPmDQLDDEEGLPEK	Unambiguous	1	1	Q99K48	1	1		1.23347e+07	49		29	17	4.44569	100	8017.69	3	1218.24	3652.71	1.62495	110.839	28	344	01_Ago2-undigest.raw
	High							mGQmAmGGAMGINNR	Unambiguous	1	1	Q99K48	1	1		392049	12		23	13	0	100	5074.36	2	793.831	1586.65	0.38983	28.2947	9	138	01_Ago2-undigest_150522101502.raw
	High							FAcHSASLTVR	Unambiguous	1	1	Q99K48	1	1		1.116e+07	82	95	32	20	13.8819	27	152381	3	416.877	1248.62	0.346833	33.553	8	88	01_Ago2-undigest_150522101502.raw
	High							MEELHNQEVQK	Unambiguous	1	1	Q99K48	1	1		8.06881e+06	65		31	19	12.6941	90	73843.5	2	692.83	1384.65	0.28917	20.83	9	102	01_Ago2-undigest.raw
	High							MGQmAmGGAMGINNR	Unambiguous	1	1	Q99K48	1	1		399315	16		25	13	0	100	3549.97	2	785.833	1570.66	-1.05615	36.965	9	138	01_Ago2-undigest_150522101502.raw
	High							mGQmAmGGAMGINNR	Unambiguous	1	1	Q99K48	1	1		1.15994e+06	10		23	13	0	100	14842	2	793.832	1586.66	0.928379	28.0588	10	138	01_Ago2-undigest.raw
	High							MGQmAmGGAMGINNR	Unambiguous	1	1	Q99K48	2	2		834906	16		25	13	0	100	10908.7	2	785.833	1570.66	-0.51212	36.6611	10	138	01_Ago2-undigest.raw
	High							VELDNMPLR	Unambiguous	1	1	Q99K48	1	1		3.84185e+06	73		31	19	6.57239	100	3818.67	2	543.785	1086.56	0.725239	73.0849	6	76	01_Ago2-undigest_150522101502.raw
	High							MGQmAMGGAmGINNR	Unambiguous	1	1	Q99K48	2	2		399315	16		25	13	0	100	3549.97	2	785.833	1570.66	-1.05615	36.965	9	138	01_Ago2-undigest_150522101502.raw
	High							mGQmAMGGAmGINNR	Unambiguous	1	1	Q99K48	2	2		1.15994e+06	10		23	13	0	100	14842	2	793.832	1586.66	0.928379	28.0588	10	138	01_Ago2-undigest.raw
	High							cSEGSFLLTTFPRPVTVEPmDQLDDEEGLPEK	Unambiguous	1	1	Q99K48	1	1		9.96625e+06	51		30	17	3.71049	100	10582.5	3	1218.24	3652.71	2.42701	110.22	24	344	01_Ago2-undigest_150522101502.raw
	High							FAQPGSFEYEYAmR	Unambiguous	1	1	Q99K48	1	1		1.70347e+07	25		26	14	1.30894	44	149237	2	856.376	1711.74	1.33552	84.9013	10	134	01_Ago2-undigest.raw
	High							FAQPGSFEYEYAmR	Unambiguous	1	1	Q99K48	1	1		9.79527e+06	25		26	14	1.07407	100	13207.3	2	856.376	1711.74	1.19289	85.5856	13	134	01_Ago2-undigest_150522101502.raw
	High							mEELHNQEVQK	Unambiguous	1	1	Q99K48	1	1		3.90284e+06	50		29	17	37.0469	100	49727.2	2	700.828	1400.65	0.430221	17.7888	8	102	01_Ago2-undigest.raw
	High							RMEELHNQEVQK	Unambiguous	1	1	Q99K48	1	1		2.57791e+06	87	83	32	20	11.6806	100	14982.5	2	770.881	1540.75	0.467842	18.6023	9	122	01_Ago2-undigest_150522101502.raw
		High						FAcHSASLTVR	Unambiguous	1	1	Q99K48	1	1		874091	82	95	33	20	24.6612	100	11061.2	3	416.877	1248.62	0.49348	32.644	8	88	01_Ago2-RNaseI_150521212833.raw
	High							mEELHNQEVQK	Unambiguous	1	1	Q99K48	1	1		869257	49	49	29	17	6.19722	100	27469.8	2	700.828	1400.65	0.168763	18.0401	14	102	01_Ago2-undigest_150522101502.raw
	High							FAQPGSFEYEYAmR	Unambiguous	1	1	Q99K48	1	1		9.79527e+06	25		26	14	33.1387	100	1960.47	2	856.377	1711.75	2.76178	84.5417	10	134	01_Ago2-undigest_150522101502.raw
	High							FAQPGSFEYEYAMR	Unambiguous	1	1	Q99K48	1	1		4.84777e+06	32		28	15	0.850423	100	41382.5	2	848.378	1695.75	1.01292	98.6005	19	134	01_Ago2-undigest_150522101502.raw
	High							GIVEFSGKPAAR	Unambiguous	1	1	Q99K48	1	1		1.13456e+07	116	118	33	21	0.594532	43	146548	2	616.343	1231.68	0.0565554	41.1893	14	100	01_Ago2-undigest_150522101502.raw
	High							mGQMAMGGAmGINNR	Unambiguous	1	1	Q99K48	3	3		834906	16		25	13	0	100	10908.7	2	785.833	1570.66	-0.51212	36.6611	9	138	01_Ago2-undigest.raw
	High							MGQmAmGGAmGINNR	Unambiguous	1	1	Q99K48	1	1		682221	10		23	13	0	100	8306.61	2	793.831	1586.66	0.851443	23.2368	10	138	01_Ago2-undigest_150522101502.raw
	High							FAQPGSFEYEYAMR	Unambiguous	1	1	Q99K48	1	1		7.19299e+06	30		27	15	9.55592	100	20417.6	2	848.378	1695.75	1.22888	97.6969	10	134	01_Ago2-undigest.raw
	High							EKLEMEMEAAR	Unambiguous	1	1	Q99K48	1	1		3.3729e+06	61		30	18	3.32372	100	15261.7	2	668.815	1336.62	-0.226455	46.8805	9	112	01_Ago2-undigest_150522101502.raw
	High							MGQMAMGGAMGINNR	Unambiguous	1	1	Q99K48	1	1		211048	22		26	14	3.58408	100	2413.08	2	769.838	1538.67	-0.3889	71.386	10	138	01_Ago2-undigest_150522101502.raw
	High							FAQPGSFEYEYAmR	Unambiguous	1	1	Q99K48	1	1		9.79527e+06	26		27	15	0.745652	73	93357.2	2	856.377	1711.75	2.11996	84.9814	14	134	01_Ago2-undigest_150522101502.raw
	High							MEELHNQEVQK	Unambiguous	1	1	Q99K48	1	1		1.65352e+06	59		30	18	17.5851	100	10240.1	2	692.83	1384.65	-0.592425	20.8746	9	102	01_Ago2-undigest_150522101502.raw
	High							FAQPGSFEYEYAmR	Unambiguous	1	1	Q99K48	1	1		1.70347e+07	25		26	14	11.0584	100	14272.3	2	856.376	1711.74	1.05026	84.3603	14	134	01_Ago2-undigest.raw
	High							FAcHSASLTVR	Unambiguous	1	1	Q99K48	1	1		1.54939e+07	82		32	20	0.66319	30	210297	2	624.812	1248.62	0.577572	33.5453	9	88	01_Ago2-undigest_150522101502.raw
	High							EKLEmEMEAAR	Unambiguous	1	1	Q99K48	1	1		3.50403e+06	54		30	18	46.5136	100	11920.8	2	676.811	1352.61	-3.05247	36.6486	9	112	01_Ago2-undigest.raw
	High							mGQMAmGGAMGINNR	Unconsidered	1	1	Q99K48	4	4		834906	16		25	13	0	100	10908.7	2	785.833	1570.66	-0.51212	36.6611	9	138	01_Ago2-undigest.raw
	High							LFVGNLPPDITEEEmR	Unambiguous	1	1	Q99K48	1	1		8.87903e+06	106	85	33	21	10.6016	100	52735.9	2	938.463	1875.92	1.31359	104.849	15	152	01_Ago2-undigest.raw
		High						FAcHSASLTVR	Unambiguous	1	1	Q99K48	1	1		6.62404e+06	94		33	20	3.83758	100	24786.7	2	624.811	1248.61	-1.08443	32.7635	9	88	01_Ago2-RNaseI.raw
	High							FAQPGSFEYEYAMR	Unambiguous	1	1	Q99K48	1	1		7.19299e+06	32		28	15	10.4683	100	47126.3	2	848.378	1695.75	1.1569	98.2865	13	134	01_Ago2-undigest.raw
	High							AVVIVDDR	Unambiguous	2	2	Q99K48;Q8VIJ6	1	1		3.59938e+08	137	126	34	22	2.36286	1	6.48166e+06	2	443.752	886.497	-2.95617	37.6198	6	58	01_Ago2-undigest.raw
								AVVIVDDR	Unambiguous	2	2	Q99K48;Q8VIJ6	1	1		1.66243e+07	138	123	32	22	3.29995	20	288316	2	443.753	886.499	-0.339875	37.7878	6	58	01_Ago2-RNaseA.raw
	High							FAQPGSFEYEYAMR	Unambiguous	1	1	Q99K48	1	1		4.84777e+06	30		27	15	3.09281	100	7693.92	2	848.378	1695.75	1.22888	98.058	7	134	01_Ago2-undigest_150522101502.raw
	High							RmEELHNQEVQK	Unambiguous	1	1	Q99K48	1	1		2.92684e+06	78	72	31	19	0	100	25589.1	2	778.878	1556.75	0.5145	16.528	10	122	01_Ago2-undigest_150522101502.raw
	High							AVVIVDDR	Unambiguous	2	2	Q99K48;Q8VIJ6	1	1		1.11089e+08	137	126	34	22	2.79507	3	1.91076e+06	2	443.752	886.497	-2.40537	37.8139	6	58	01_Ago2-undigest_150522101502.raw
	High							RMEELHNQEVQK	Unambiguous	1	1	Q99K48	1	1		1.05468e+07	95	92	32	20	11.3474	100	64784.1	2	770.881	1540.76	0.943208	18.3934	9	122	01_Ago2-undigest.raw
	High							AGEVFIHK	Unambiguous	1	1	Q99K48	1	1		8.79427e+07	92	87	32	20	3.06641	4	1.3702e+06	2	450.75	900.493	-1.28702	24.603	7	56	01_Ago2-undigest.raw
		High						VELDNMPLR	Unambiguous	1	1	Q99K48	1	1		416943	73		32	19	12.092	100	6852.61	2	543.785	1086.56	0.612894	73.2863	8	76	01_Ago2-RNaseI.raw
	High							VELDNmPLR	Unambiguous	1	1	Q99K48	1	1		1.45681e+07	94	80	32	20	0.447795	100	40744.9	2	551.782	1102.56	-0.319774	49.6375	5	76	01_Ago2-undigest_150522101502.raw
		High						VELDNmPLR	Unambiguous	1	1	Q99K48	1	1		1.97579e+06	92	80	33	20	1.04105	100	26038.1	2	551.782	1102.56	0.565952	48.9652	7	76	01_Ago2-RNaseI_150521212833.raw
	High							VELDNmPLR	Unambiguous	1	1	Q99K48	1	1		1.45681e+07	95	85	32	20	1.01487	32	188000	2	551.782	1102.56	0.0123735	49.0764	7	76	01_Ago2-undigest_150522101502.raw
	High							AVVIVDDR	Unambiguous	2	2	Q99K48;Q8VIJ6	1	1		3.59938e+08	138	123	34	22	4.674	32	184771	2	443.753	886.499	-0.408725	38.2842	6	58	01_Ago2-undigest.raw
	High							FAcHSASLTVR	Unambiguous	1	1	Q99K48	1	1		4.8824e+07	82		32	20	1.65536	9	685480	2	624.812	1248.62	0.675337	33.2838	8	88	01_Ago2-undigest.raw
	High							GIVEFSGKPAAR	Unambiguous	1	1	Q99K48	1	1		3.01397e+07	116	118	33	21	2.12503	14	459771	2	616.344	1231.68	0.353882	40.7722	9	100	01_Ago2-undigest.raw
	High							AGEVFIHK	Unambiguous	1	1	Q99K48	1	1		1.92885e+07	93	86	32	20	2.81876	21	269726	2	450.75	900.492	-1.82926	24.7983	7	56	01_Ago2-undigest_150522101502.raw
		High						FAQPGSFEYEYAmR	Unambiguous	1	1	Q99K48	1	1		991502	25		28	15	2.23253	100	5791.44	2	856.376	1711.74	1.47814	84.8634	7	134	01_Ago2-RNaseI_150521212833.raw
		High						EKLEMEMEAAR	Unambiguous	1	1	Q99K48	1	1		680880	60		31	18	0	100	12916.4	2	668.813	1336.62	-3.97089	46.4437	6	112	01_Ago2-RNaseI.raw
	High							FGQAATmEGIGAIGGTPPAFNRPAPGAEFAPNKR	Unambiguous	1	1	Q99K48	1	1		1.53629e+07	84	74	32	20	1.83562	100	8558.83	4	854.432	3414.71	1.41188	98.2996	28	370	01_Ago2-undigest.raw
	High							AGEVFIHK	Unambiguous	1	1	Q99K48	1	1		1.92885e+07	92	87	32	20	0.42524	100	39257.8	2	450.75	900.494	-0.134768	24.2812	7	56	01_Ago2-undigest_150522101502.raw
	High							mGQmAMGGAmGINNR	Unconsidered	1	1	Q99K48	2	2		392049	12		23	13	0	100	5074.36	2	793.831	1586.65	0.38983	28.2947	8	138	01_Ago2-undigest_150522101502.raw
		High						VELDNmPLR	Unambiguous	1	1	Q99K48	1	1		4.37374e+06	95	84	33	20	0.764201	97	65241.8	2	551.782	1102.56	0.123089	49.1132	7	76	01_Ago2-RNaseI.raw
	High							RmEELHNQEVQK	Unambiguous	1	1	Q99K48	1	1		1.10844e+07	78	72	31	19	0	84	77267.2	2	778.878	1556.75	0.671327	16.3663	10	122	01_Ago2-undigest.raw
	High							LFVGNLPPDITEEEmR	Unambiguous	1	1	Q99K48	1	1		8.87903e+06	107	87	33	21	9.54785	100	10983.3	2	938.462	1875.92	0.532724	104.306	9	152	01_Ago2-undigest.raw
		High						AVVIVDDR	Unambiguous	2	2	Q99K48;Q8VIJ6	1	1		1.58959e+07	133	120	35	22	0.953833	19	301910	2	443.753	886.498	-1.16607	37.3296	6	58	01_Ago2-RNaseI_150521212833.raw
	High							EKLEMEMEAAR	Unambiguous	1	1	Q99K48	1	1		8.12947e+06	69		31	19	4.51233	100	66971.1	2	668.816	1336.62	0.595491	46.5264	6	112	01_Ago2-undigest.raw
		High						AVVIVDDR	Unambiguous	2	2	Q99K48;Q8VIJ6	1	1		4.13617e+07	138	123	35	22	12.1115	52	117064	2	443.753	886.499	-0.408725	37.0505	6	58	01_Ago2-RNaseI.raw
		High						FAcHSASLTVR	Unambiguous	1	1	Q99K48	1	1		1.85509e+06	83		33	20	0	100	7219.94	2	624.811	1248.62	0.0887498	32.5587	8	88	01_Ago2-RNaseI_150521212833.raw
		High						GIVEFSGKPAAR	Unambiguous	1	1	Q99K48	1	1		6.3754e+06	112	112	34	21	11.0038	100	57971.3	2	616.344	1231.68	0.750317	40.5025	10	100	01_Ago2-RNaseI.raw
	High							FAcHSASLTVR	Unambiguous	1	1	Q99K48	1	1		4.8824e+07	85		32	20	0	100	20316.8	2	624.811	1248.62	-0.204544	32.8251	8	88	01_Ago2-undigest.raw
		High						VELDNMPLR	Unambiguous	1	1	Q99K48	1	1		217544	74		32	19	24.0765	100	3305.7	2	543.784	1086.56	0.0511666	73.0844	6	76	01_Ago2-RNaseI_150521212833.raw
	High							EKLEMEMEAAR	Unambiguous	1	1	Q99K48	1	1		3.3729e+06	63		31	18	0	100	23661.4	2	668.812	1336.62	-5.79746	46.3919	8	112	01_Ago2-undigest_150522101502.raw
	High							VELDNmPLR	Unambiguous	1	1	Q99K48	1	1		3.39185e+07	95	84	32	20	2.10306	10	591481	2	551.782	1102.56	0.123089	48.9468	5	76	01_Ago2-undigest.raw
	High							VELDNmPLR	Unambiguous	1	1	Q99K48	1	1		3.39185e+07	95	85	32	20	4.72975	100	38969.1	2	551.782	1102.56	0.0123735	49.4823	5	76	01_Ago2-undigest.raw
	High							FAQPGSFEYEYAmR	Unambiguous	1	1	Q99K48	1	1		1.27542e+06	25		26	14	2.80574	100	4234.52	3	571.253	1711.74	0.899782	84.5584	8	134	01_Ago2-undigest.raw
	High							mGQMAmGGAmGINNR	Unconsidered	1	1	Q99K48	2	2		2.31482e+06	11		23	13	0	100	22501.5	2	793.831	1586.65	-0.0717841	22.9897	9	138	01_Ago2-undigest.raw
								FAQPGSFEYEYAmR	Unambiguous	1	1	Q99K48	1	1		237701	26		24	15	0	100	2715.06	2	856.377	1711.75	2.11996	84.8773	10	134	01_Ago2-RNaseA.raw
		High						cSEGSFLLTTFPRPVTVEPmDQLDDEEGLPEK	Unambiguous	1	1	Q99K48	1	1		1.68448e+06	51		31	18	4.50152	100	5576.62	3	1218.24	3652.71	2.42701	110.207	23	344	01_Ago2-RNaseI_150521212833.raw
	High							AVVIVDDR	Unambiguous	2	2	Q99K48;Q8VIJ6	1	1		1.11089e+08	143	126	34	22	6.2504	100	21125.7	2	443.753	886.499	0.0732229	37.3152	6	58	01_Ago2-undigest_150522101502.raw
	High							LFVGNLPPDITEEEmR	Unambiguous	1	1	Q99K48	1	1		4.99385e+06	109	89	33	21	3.38303	100	33712.9	2	938.463	1875.92	1.7691	105.078	12	152	01_Ago2-undigest_150522101502.raw
		High						EKLEMEMEAAR	Unambiguous	1	1	Q99K48	1	1		339991	63		32	19	0	100	6429.56	2	668.813	1336.62	-4.33621	46.0829	9	112	01_Ago2-RNaseI_150521212833.raw
	High							MGQMAmGGAmGINNR	Unconsidered	1	1	Q99K48	5	5		834906	16		25	13	0	100	10908.7	2	785.833	1570.66	-0.51212	36.6611	10	138	01_Ago2-undigest.raw
	High							FGQAATMEGIGAIGGTPPAFNRPAPGAEFAPNKR	Unambiguous	1	1	Q99K48	1	1		3.74837e+06	67	56	31	19	1.97068	97	18394	4	850.434	3398.71	2.22104	103.2	28	370	01_Ago2-undigest_150522101502.raw
		High						FAcHSASLTVR	Unambiguous	1	1	Q99K48	1	1		6.62404e+06	97		34	21	0	100	42595.9	2	624.81	1248.61	-2.35537	33.3192	9	88	01_Ago2-RNaseI.raw
	High							mGQMAmGGAmGINNR	Unconsidered	1	1	Q99K48	2	2		682221	10		23	13	0	100	8306.61	2	793.831	1586.66	0.851443	23.2368	9	138	01_Ago2-undigest_150522101502.raw
	High							cSEGSFLLTTFPRPVTVEPmDQLDDEEGLPEK	Unambiguous	1	1	Q99K48	1	1		9.96625e+06	51		30	17	3.92824	100	7359.27	3	1218.24	3652.71	2.32675	110.84	14	344	01_Ago2-undigest_150522101502.raw
	High							EKLEMEMEAAR	Unambiguous	1	1	Q99K48	1	1		4.39401e+06	61	57	30	18	20.3997	77	63233.1	3	446.212	1336.62	-1.49227	46.1855	7	112	01_Ago2-undigest.raw
								AGEVFIHK	Unambiguous	1	1	Q99K48	1	1		211408	92	87	30	20	15.6279	100	8572.71	2	450.751	900.494	0.27191	25.0615	6	56	01_Ago2-RNaseA.raw
								AVVIVDDR	Unambiguous	2	2	Q99K48;Q8VIJ6	1	1		1.19809e+07	138	123	32	22	3.63138	25	232107	2	443.753	886.499	-0.202176	38.2057	6	58	01_Ago2-RNaseA_150522035146.raw
	High							AVVIVDDR	Unambiguous	2	2	Q99K48;Q8VIJ6	1	1		1.11089e+08	138	124	34	22	3.02535	23	251292	2	443.753	886.499	-0.752973	38.3388	6	58	01_Ago2-undigest_150522101502.raw
								AVVIVDDR	Unambiguous	2	2	Q99K48;Q8VIJ6	1	1		1.66243e+07	138	123	32	22	9.42553	100	37786.4	2	443.753	886.499	-0.133326	38.3369	6	58	01_Ago2-RNaseA.raw
		High						GIVEFSGKPAAR	Unambiguous	1	1	Q99K48	1	1		2.5092e+06	125	126	35	22	9.6127	100	29944	2	616.343	1231.68	-0.538098	40.4192	12	100	01_Ago2-RNaseI_150521212833.raw
	High							EKLEMEmEAAR	Unambiguous	1	1	Q99K48	1	1		2.57447e+06	69		31	19	7.75496	100	22890.2	2	676.813	1352.62	0.196443	27.1976	8	112	01_Ago2-undigest.raw
	High							FAQPGSFEYEYAmR	Unambiguous	1	1	Q99K48	1	1		1.70347e+07	25		26	14	0	100	10258.4	2	856.375	1711.74	0.907637	85.5296	9	134	01_Ago2-undigest.raw
	High							FAcHSASLTVR	Unambiguous	1	1	Q99K48	1	1		1.54939e+07	94	95	32	20	3.08007	100	15016.7	2	624.81	1248.61	-1.57325	34.1292	9	88	01_Ago2-undigest_150522101502.raw
								VELDNmPLR	Unambiguous	1	1	Q99K48	1	1		538157	94		30	20	20.3811	100	4874.65	2	551.782	1102.56	-0.319774	49.2645	5	76	01_Ago2-RNaseA.raw
		High						FGQAATmEGIGAIGGTPPAFNRPAPGAEFAPNKR	Unambiguous	1	1	Q99K48	1	1		730420	86		33	20	3.86839	100	3035.85	3	1138.91	3414.71	1.79118	98.8875	17	370	01_Ago2-RNaseI_150521212833.raw
								VELDNmPLR	Unambiguous	1	1	Q99K48	1	1		326232	96	86	30	20	0	100	3427.61	2	551.782	1102.56	-0.0983422	49.7644	5	76	01_Ago2-RNaseA_150522035146.raw
	High							EKLEMEMEAAR	Unambiguous	1	1	Q99K48	1	1		1.08605e+06	57	40	30	18	14.2188	100	21767.7	3	446.21	1336.62	-6.0815	46.4967	9	112	01_Ago2-undigest_150522101502.raw
	High							LFVGNLPPDITEEEmR	Unambiguous	1	1	Q99K48	1	1		4.99385e+06	109	89	33	21	5.11325	100	14702.6	2	938.463	1875.92	1.83417	104.486	7	152	01_Ago2-undigest_150522101502.raw
								VELDNmPLR	Unambiguous	1	1	Q99K48	1	1		326232	96	86	30	20	20.3316	100	1348.92	2	551.782	1102.56	-0.0983422	49.3145	7	76	01_Ago2-RNaseA_150522035146.raw
	High							FGQAATmEGIGAIGGTPPAFNRPAPGAEFAPNKR	Unambiguous	1	1	Q99K48	1	1		9.0912e+06	85		32	20	0.264276	83	20248.1	4	854.432	3414.71	1.62637	99.4714	27	370	01_Ago2-undigest_150522101502.raw
	High							EKLEMEMEAAR	Unambiguous	1	1	Q99K48	1	1		8.12947e+06	62		30	18	4.09211	100	40265.1	2	668.814	1336.62	-1.59637	46.0304	6	112	01_Ago2-undigest.raw
	High							HEHQVMLMR	Unambiguous	1	1	Q99K48	1	1		406764	84		32	20	0	100	7605.65	2	590.79	1180.57	0.419892	21.8339	5	74	01_Ago2-undigest_150522101502.raw
	High							GIVEFSGKPAAR	Unambiguous	1	1	Q99K48	1	1		3.01397e+07	116	118	33	21	4.14854	100	15412	2	616.344	1231.68	0.254773	40.2618	12	100	01_Ago2-undigest.raw
	High							AFNLEK	Unambiguous	1	1	Q99K48	1	1		6.36664e+07	174	155	35	23	4.81444	96	56308.1	2	361.198	721.388	0.303384	32.096	5	46	01_Ago2-undigest.raw
		High						VELDNmPLR	Unambiguous	1	1	Q99K48	1	1		1.97579e+06	95	82	33	20	5.9746	100	6664.44	2	551.781	1102.56	-0.762637	48.4489	6	76	01_Ago2-RNaseI_150521212833.raw
	High							FAQPGSFEYEYAmR	Unambiguous	1	1	Q99K48	1	1		666855	24		26	14	3.55174	100	2184.78	3	571.253	1711.75	2.07645	84.7955	10	134	01_Ago2-undigest_150522101502.raw
	High							QDLMR	Unambiguous	3	3	Q99K48;Q8R326;Q8VIJ6	1	1		6.97959e+06	127	88	34	21	17.5532	59	96916.3	2	331.668	662.33	0.869873	19.783	4	40	01_Ago2-undigest.raw
	High							AVVIVDDR	Unambiguous	2	2	Q99K48;Q8VIJ6	1	1		3.59938e+08	138	123	34	22	16.1927	100	15487.3	2	443.753	886.499	-0.339875	38.9368	7	58	01_Ago2-undigest.raw
	High							AVVIVDDR	Unambiguous	2	2	Q99K48;Q8VIJ6	1	1		3.59938e+08	143	126	34	22	8.38346	100	49729.7	2	443.753	886.499	0.210922	37.0053	7	58	01_Ago2-undigest.raw
	High							ALIEMEK	Unambiguous	1	1	Q99K48	1	1		1.13421e+07	113	118	33	21	3.30137	30	186324	2	417.226	833.444	0.0754938	44.494	9	52	01_Ago2-undigest.raw
	High							QDLMR	Unambiguous	3	3	Q99K48;Q8R326;Q8VIJ6	1	1		705276	167	129	35	23	11.1105	100	16103.3	2	331.668	662.329	-0.235954	19.9849	4	40	01_Ago2-undigest_150522101502.raw
	High							EKLEmEMEAAR	Unambiguous	1	1	Q99K48	1	1		1.43119e+06	54		30	18	28.7068	100	6119.56	2	676.812	1352.62	-0.706031	37.0614	6	112	01_Ago2-undigest_150522101502.raw
	High							KQLELR	Unambiguous	1	1	Q99K48	1	1		3.3705e+06	201	219	36	23	15.1761	100	33710.8	2	393.745	786.483	-0.838869	18.3963	5	50	01_Ago2-undigest_150522101502.raw
		High						VELDNmPLR	Unambiguous	1	1	Q99K48	1	1		4.37374e+06	121	106	35	22	12.986	100	10441.9	2	551.782	1102.56	1.11953	48.6763	6	76	01_Ago2-RNaseI.raw
	High							GIVEFSGKPAAR	Unambiguous	1	1	Q99K48	1	1		1.13456e+07	112		33	21	9.47083	100	7756.18	2	616.344	1231.68	0.651208	40.6611	12	100	01_Ago2-undigest_150522101502.raw
	High							EKLEMEmEAAR	Unambiguous	1	1	Q99K48	1	1		637358	69		31	19	0	100	8397.69	2	676.813	1352.62	0.196443	27.4455	8	112	01_Ago2-undigest_150522101502.raw
	High							KQLELR	Unambiguous	1	1	Q99K48	1	1		2.05361e+07	201	219	36	23	22.7689	30	163867	2	393.745	786.483	-0.218027	18.2432	5	50	01_Ago2-undigest.raw
	High							QLELR	Unambiguous	1	1	Q99K48	1	3		2.08116e+07	298	322	37	25	3.98936	12	456259	2	329.698	658.388	-0.446922	25.6081	4	40	01_Ago2-undigest.raw
		High						FAQPGSFEYEYAmR	Unambiguous	1	1	Q99K48	1	1		1.64312e+06	25		28	15	5.0115	100	8574.32	2	856.376	1711.74	1.40683	84.3778	13	134	01_Ago2-RNaseI.raw
	High							QLELR	Unambiguous	1	1	Q99K48	1	3		3.61049e+06	298	322	37	25	8.96302	100	31747.3	2	329.698	658.388	-0.261514	25.9814	4	40	01_Ago2-undigest_150522101502.raw
	High							AGEVFIHK	Unambiguous	1	1	Q99K48	1	1		8.79427e+07	92	87	32	20	27.5072	100	19129.5	2	450.751	900.494	0.136351	24.0176	7	56	01_Ago2-undigest.raw
	High							QLELR	Unambiguous	1	1	Q99K48	1	3		3.61049e+06	298	322	37	25	4.58489	100	30502.8	2	329.698	658.388	-0.354218	25.4525	4	40	01_Ago2-undigest_150522101502.raw
	High							QLELR	Unambiguous	1	1	Q99K48	1	3		2.08116e+07	298	322	37	25	20.4275	100	21336.9	2	329.698	658.388	-0.16881	25.1654	4	40	01_Ago2-undigest.raw
		High						AFNLEK	Unambiguous	1	1	Q99K48	1	1		2.50498e+06	164	141	36	23	9.07857	100	35215.3	2	361.198	721.388	0.641815	31.1124	5	46	01_Ago2-RNaseI_150521212833.raw
								FAcHSASLTVR	Unambiguous	1	1	Q99K48	1	1		278034	82		29	20	3.38044	100	4931.91	2	624.812	1248.62	0.479808	33.6834	7	88	01_Ago2-RNaseA.raw
	High							NLPQYVSNELLEEAFSVFGQVER	Unambiguous	1	1	Q99K48	1	1		273836	84		32	20	6.8021	100	1213.25	2	1334.66	2668.31	-4.73691	127.083	10	250	01_Ago2-undigest_150522101502.raw
	High							FAcHSASLTVR	Unambiguous	1	1	Q99K48	1	1		1.54939e+07	83		32	20	1.59451	100	10259	2	624.811	1248.62	0.0887498	33.051	7	88	01_Ago2-undigest_150522101502.raw
	High							MGQMAmGGAMGINNR	Unconsidered	1	1	Q99K48	2	2		261887	22		26	14	15.1566	100	4916.23	2	777.836	1554.67	0.53034	52.3476	10	138	01_Ago2-undigest.raw
		High						FGQAATmEGIGAIGGTPPAFNRPAPGAEFAPNKR	Unambiguous	1	1	Q99K48	1	1		1.34261e+06	84		33	20	2.40878	100	4742.06	4	854.432	3414.71	1.41188	98.8331	7	370	01_Ago2-RNaseI.raw
		High						FAQPGSFEYEYAMR	Unambiguous	1	1	Q99K48	1	1		362684	30		28	15	23.2844	100	3768.52	2	848.378	1695.75	0.652995	97.9194	9	134	01_Ago2-RNaseI.raw
	High							HEHQVMLMR	Unambiguous	1	1	Q99K48	1	1		2.14483e+06	84		32	20	12.756	100	34661.8	2	590.79	1180.57	0.419892	21.7195	11	74	01_Ago2-undigest.raw
	High							FAQPGSFEYEYAmR	Unambiguous	1	1	Q99K48	1	1		1.27542e+06	25		26	14	5.34475	100	9533.03	3	571.253	1711.74	0.578872	85.1097	13	134	01_Ago2-undigest.raw
								AVVIVDDR	Unambiguous	2	2	Q99K48;Q8VIJ6	1	1		1.66243e+07	143	126	32	22	8.34934	100	10980.3	2	443.753	886.499	0.0732229	37.2571	7	58	01_Ago2-RNaseA.raw
	High							VELDNmPLR	Unambiguous	1	1	Q99K48	1	1		3.39185e+07	91	81	32	20	20.2751	100	5903.57	2	551.782	1102.56	0.898099	48.4638	6	76	01_Ago2-undigest.raw
	High							EKLEMEmEAAR	Unconsidered	1	1	Q99K48	2	2		3.50403e+06	54		30	18	46.5136	100	11920.8	2	676.811	1352.61	-3.05247	36.6486	8	112	01_Ago2-undigest.raw
								FAcHSASLTVR	Unambiguous	1	1	Q99K48	1	1		145788	83		29	20	0	100	2734.14	2	624.811	1248.62	0.0887498	34.0843	7	88	01_Ago2-RNaseA_150522035146.raw
	High							AFNLEK	Unambiguous	1	1	Q99K48	1	1		6.36664e+07	174	155	35	23	1.66418	4	1.2596e+06	2	361.197	721.387	-0.965736	31.5826	5	46	01_Ago2-undigest.raw
	High							MGQMAMGGAmGINNR	Unambiguous	1	1	Q99K48	1	1		118573	14		24	13	19.0826	100	1339.89	2	777.835	1554.66	-1.51115	52.8088	9	138	01_Ago2-undigest_150522101502.raw
	High							GIVEFSGKPAAR	Unambiguous	1	1	Q99K48	1	1		1.08423e+07	116	118	33	21	0	100	40886.7	3	411.231	1231.68	-0.00391615	40.3848	8	100	01_Ago2-undigest.raw
								AVVIVDDR	Unambiguous	2	2	Q99K48;Q8VIJ6	1	1		1.19809e+07	143	126	32	22	2.84611	100	11453.2	2	443.753	886.499	0.210922	37.6688	6	58	01_Ago2-RNaseA_150522035146.raw
	High							ALIEMEK	Unambiguous	1	1	Q99K48	1	1		4.62632e+06	115	118	33	21	2.05061	98	59103.7	2	417.226	833.444	0.221959	44.8742	5	52	01_Ago2-undigest_150522101502.raw
	High							GFGFIR	Unambiguous	2	2	Q99K48;Q8R326	1	1		9.86625e+06	62	64	30	18	0.863241	38	140157	2	348.695	696.382	-0.543448	68.0993	5	42	01_Ago2-undigest.raw
	High							GFGFIR	Unambiguous	2	2	Q99K48;Q8R326	1	1		4.794e+06	62	64	30	18	0.612306	91	60328.4	2	348.695	696.382	-0.981678	68.3711	5	42	01_Ago2-undigest_150522101502.raw
	High							DKGFGFIR	Unambiguous	1	1	Q99K48	1	1		4.83728e+06	76	71	31	19	8.72693	68	84134.7	2	470.256	939.504	-0.437721	57.8557	7	68	01_Ago2-undigest_150522101502.raw
	High							MGQMAmGGAmGINNR	Unconsidered	1	1	Q99K48	3	3		399315	16		25	13	0	100	3549.97	2	785.833	1570.66	-1.05615	36.965	8	138	01_Ago2-undigest_150522101502.raw
	High							MEELHNQEVQK	Unambiguous	1	1	Q99K48	1	1		6.49945e+06	63	82	31	18	12.2045	73	60798.4	3	462.222	1384.65	-0.337658	20.8629	12	102	01_Ago2-undigest.raw
	High							AGEVFIHK	Unambiguous	1	1	Q99K48	1	1		7.0988e+06	92	87	32	20	0	100	16292	3	300.836	900.494	-0.11581	24.2931	8	56	01_Ago2-undigest_150522101502.raw
		High						AFNLEK	Unambiguous	1	1	Q99K48	1	1		7.49025e+06	75	73	32	19	12.3243	100	39595	2	361.197	721.387	-1.72721	31.0409	5	46	01_Ago2-RNaseI.raw
	High							EKLEmEmEAAR	Unambiguous	1	1	Q99K48	1	1		9.41366e+06	62	43	30	18	5.82132	100	67223.1	2	684.81	1368.61	-0.28247	18.1686	8	112	01_Ago2-undigest.raw
	High							mGQMAmGGAmGINNR	Unconsidered	1	1	Q99K48	3	3		1.15994e+06	10		23	13	0	100	14842	2	793.832	1586.66	0.928379	28.0588	6	138	01_Ago2-undigest.raw
								AGEVFIHK	Unambiguous	1	1	Q99K48	1	1		109742	92	87	30	20	3.2046	100	4789.12	2	450.751	900.495	0.881926	25.211	6	56	01_Ago2-RNaseA_150522035146.raw
	High							EKLEmEmEAAR	Unambiguous	1	1	Q99K48	1	1		2.33367e+06	62	43	30	18	4.45773	100	33021.1	2	684.81	1368.61	-0.104084	18.4079	9	112	01_Ago2-undigest_150522101502.raw
	High							FAQPGSFEYEYAmR	Unambiguous	1	1	Q99K48	1	1		666855	25		26	14	5.52288	100	3869.73	3	571.253	1711.74	1.11372	85.3358	12	134	01_Ago2-undigest_150522101502.raw
								GFGFIR	Unambiguous	2	2	Q99K48;Q8R326	1	1		615498	62	64	28	18	3.17858	100	9561.03	2	348.695	696.383	-0.0175714	69.0949	5	42	01_Ago2-RNaseA_150522035146.raw
	High							mGQMAmGGAmGINNR	Unconsidered	1	1	Q99K48	3	3		392049	12		23	13	0	100	5074.36	2	793.831	1586.65	0.38983	28.2947	6	138	01_Ago2-undigest_150522101502.raw
	High							MGQMAmGGAmGINNR	Unambiguous	1	1	Q99K48	1	1		254550	15		24	13	57.3012	100	2310.17	2	785.834	1570.66	1.1977	35.7041	9	138	01_Ago2-undigest_150522101502.raw
	High							mGQmAMGGAmGINNR	Unconsidered	1	1	Q99K48	3	3		682221	10		23	13	0	100	8306.61	2	793.831	1586.66	0.851443	23.2368	6	138	01_Ago2-undigest_150522101502.raw
								FAQPGSFEYEYAmR	Unambiguous	1	1	Q99K48	1	1		163750	25		24	14	0	100	1657.56	2	856.376	1711.74	1.19289	84.9138	9	134	01_Ago2-RNaseA_150522035146.raw
	High							mGQMAMGGAmGINNR	Unconsidered	1	1	Q99K48	4	4		399315	16		25	13	0	100	3549.97	2	785.833	1570.66	-1.05615	36.965	7	138	01_Ago2-undigest_150522101502.raw
P29341	Polyadenylate-binding protein 1 OS=Mus musculus GN=Pabpc1 PE=1 SV=2 - [PABP1_MOUSE]	2.44603e+07	326416	406504	0	0	0	0	5007.23	52.04	28	142	392.479	8.65	5	11	314.972	15.09	8	14																	636	70.6259	9.49561
	A2	B2	D2	E2	G2	H2	J2	Sequence	PSM Ambiguity	# Proteins	# Protein Groups	Protein Group Accessions	Rank	Search Engine Rank	QuanResultID	Precursor Area	Peptides Matched	Decoy Peptides Matched	Identity High	Identity Middle	Isolation Interference [%]	Ion Inject Time [ms]	Intensity	Charge	m/z [Da]	MH+ [Da]	ΔM [ppm]	RT [min]	Matched Ions	Total Ions	Spectrum File
	High							ALYDTFSAFGNILScK	Unambiguous	1	1	P29341	1	1		2.15432e+06	96		32	20	10.7932	100	6120.57	2	903.943	1806.88	3.27118	115.192	10	150	01_Ago2-undigest_150522101502.raw
	High							ALYDTFSAFGNILScK	Unambiguous	1	1	P29341	1	1		3.20563e+06	97		32	20	25.8232	100	9893.83	2	903.943	1806.88	2.79827	115.658	10	150	01_Ago2-undigest.raw
	High							GYGFVHFETQEAAER	Unambiguous	1	1	P29341	1	1		6.62478e+06	59	63	30	18	0.260468	100	66608.1	2	870.903	1740.8	0.610268	74.0771	12	134	01_Ago2-undigest.raw
	High							SKVDEAVAVLQAHQAK	Unambiguous	1	1	P29341	1	1		1.71884e+06	65		31	19	2.12417	100	11402.9	2	847.466	1693.92	0.374529	62.1159	13	156	01_Ago2-undigest.raw
	High							SLGYAYVNFQQPADAER	Unambiguous	1	1	P29341	1	1		1.81874e+07	94	80	32	20	2.62505	100	10270	2	964.962	1928.92	1.626	97.4462	13	176	01_Ago2-undigest.raw
	High							SKVDEAVAVLQAHQAK	Unambiguous	1	1	P29341	1	1		739084	80		32	19	0	100	3188.03	2	847.466	1693.93	1.38342	62.3402	11	156	01_Ago2-undigest_150522101502.raw
	High							GYGFVHFETQEAAER	Unambiguous	1	1	P29341	1	1		6.62478e+06	56	60	30	18	4.23376	100	4887.37	2	870.904	1740.8	1.24138	73.6042	12	134	01_Ago2-undigest.raw
	High							SKVDEAVAVLQAHQAK	Unambiguous	1	1	P29341	1	1		1.71884e+06	65		31	19	1.96547	100	7934.7	2	847.466	1693.92	0.446593	62.637	20	156	01_Ago2-undigest.raw
	High							IVATKPLYVALAQR	Unambiguous	1	1	P29341	1	1		4.81472e+06	13		24	13	8.5736	100	37181.8	2	771.973	1542.94	0.71321	79.0377	11	122	01_Ago2-undigest.raw
	High							SGVGNIFIK	Unambiguous	1	1	P29341	1	1		4.68463e+06	102	97	33	20	0	100	13055	2	467.77	934.533	-2.3503	69.5042	8	72	01_Ago2-undigest_150522101502.raw
		High						SGVGNIFIK	Unambiguous	1	1	P29341	1	1		554147	98	92	34	21	9.19911	100	4789.48	2	467.772	934.536	0.19682	69.5616	8	72	01_Ago2-RNaseI.raw
	High							ALYDTFSAFGNILScK	Unambiguous	1	1	P29341	1	1		2.15432e+06	103		33	21	15.3068	100	4518.09	2	903.944	1806.88	3.74408	115.741	11	150	01_Ago2-undigest_150522101502.raw
	High							GYGFVHFETQEAAER	Unambiguous	1	1	P29341	1	1		3.84834e+06	59	63	30	18	0	100	39786.8	2	870.903	1740.8	0.540145	74.2881	21	134	01_Ago2-undigest_150522101502.raw
	High							ALYDTFSAFGNILScK	Unambiguous	1	1	P29341	1	1		3.20563e+06	91		32	20	24.0234	100	4355.69	2	903.942	1806.88	1.98756	115.117	12	150	01_Ago2-undigest.raw
	High							KEFSPFGTITSAK	Unambiguous	1	1	P29341	1	1		2.95249e+06	99		32	20	3.93834	100	38324	2	706.875	1412.74	0.288757	70.6135	10	138	01_Ago2-undigest_150522101502.raw
	High							SKVDEAVAVLQAHQAK	Unambiguous	1	1	P29341	1	1		739084	65		31	19	2.74559	100	5516.98	2	847.466	1693.92	0.518656	62.8531	12	156	01_Ago2-undigest_150522101502.raw
	High							SLGYAYVNFQQPADAER	Unambiguous	1	1	P29341	1	1		1.81874e+07	88		32	20	0.789395	31	165051	2	964.962	1928.92	1.11972	97.9948	11	176	01_Ago2-undigest.raw
	High							SGVGNIFIK	Unambiguous	1	1	P29341	1	1		9.10456e+06	98	92	32	20	0.37711	38	152872	2	467.772	934.536	0.131509	69.6211	8	72	01_Ago2-undigest.raw
	High							SGVGNIFIK	Unambiguous	1	1	P29341	1	1		4.68463e+06	102	97	33	20	0.226241	93	60543.5	2	467.771	934.535	-1.17471	70.0588	8	72	01_Ago2-undigest_150522101502.raw
		High						SLGYAYVNFQQPADAER	Unambiguous	1	1	P29341	1	1		787044	94		33	20	22.3335	100	2215.07	2	964.962	1928.92	1.75257	97.5938	12	176	01_Ago2-RNaseI_150521212833.raw
	High							KEFSPFGTITSAK	Unambiguous	1	1	P29341	1	1		5.63391e+06	98		32	20	2.80432	100	63048.5	2	706.875	1412.74	0.547977	70.3059	10	138	01_Ago2-undigest.raw
			High					SLGYAYVNFQQPADAER	Unambiguous	1	1	P29341	1	1		249962	85		27	21	20.5085	100	1198.33	2	964.963	1928.92	2.89168	98.3106	11	176	01_DB-undigest.raw
		High						ALYDTFSAFGNILScK	Unambiguous	1	1	P29341	1	1		204671	93		33	20	9.70224	100	3861.52	2	903.942	1806.88	1.64977	115.266	13	150	01_Ago2-RNaseI.raw
	High							SLGYAYVNFQQPADAER	Unambiguous	1	1	P29341	1	1		1.22553e+07	94	80	32	20	0.165378	55	94167.6	2	964.962	1928.92	1.56271	98.4544	11	176	01_Ago2-undigest_150522101502.raw
								SGVGNIFIK	Unambiguous	1	1	P29341	1	1		142122	98	92	30	20	0	100	1364.42	2	467.771	934.535	-0.260355	70.0589	8	72	01_Ago2-RNaseA.raw
	High							ALDTMNFDVIK	Unambiguous	1	1	P29341	1	1		1.16816e+06	78		31	19	5.08048	100	7598.45	2	633.824	1266.64	0.978635	102.792	7	100	01_Ago2-undigest.raw
	High							SGVGNIFIK	Unambiguous	1	1	P29341	1	1		9.10456e+06	102	97	33	20	0	100	7315.43	2	467.771	934.534	-1.7625	69.1566	8	72	01_Ago2-undigest.raw
		High						SGVGNIFIK	Unambiguous	1	1	P29341	1	1		323338	98	92	34	21	4.32115	100	3026.29	2	467.771	934.536	0.000888142	69.4356	8	72	01_Ago2-RNaseI_150521212833.raw
	High							SLGYAYVNFQQPADAER	Unambiguous	1	1	P29341	1	1		1.22553e+07	88		32	20	0.750478	100	15808.6	2	964.962	1928.92	1.24629	97.8869	11	176	01_Ago2-undigest_150522101502.raw
			High					SGVGNIFIK	Unambiguous	1	1	P29341	1	1		113720	98	92	28	22	0	100	1617.98	2	467.771	934.535	-0.521598	70.6447	8	72	01_DB-undigest_150520183927.raw
	High							FSPAGPILSIR	Unambiguous	1	1	P29341	1	1		7.46378e+06	124	121	33	21	1.87606	100	9904.85	2	579.338	1157.67	0.624816	98.046	10	94	01_Ago2-undigest_150522101502.raw
	High							SLGYAYVNFQQPADAER	Unambiguous	1	1	P29341	1	1		1.81874e+07	94		32	20	6.07473	100	7460.16	2	964.962	1928.92	1.626	98.6212	11	176	01_Ago2-undigest.raw
		High						GYGFVHFETQEAAER	Unambiguous	1	1	P29341	1	1		433341	54	58	31	18	0	100	3173.29	2	870.904	1740.8	2.01273	73.9896	12	134	01_Ago2-RNaseI.raw
								SGVGNIFIK	Unambiguous	1	1	P29341	1	1		100433	98	92	30	20	0	100	1521.27	2	467.771	934.535	-0.782841	70.3135	8	72	01_Ago2-RNaseA_150522035146.raw
	High							GFGFVcFSSPEEATK	Unambiguous	1	1	P29341	1	1		1.82375e+07	35		28	16	2.06452	100	56964.3	2	831.878	1662.75	1.07625	104.836	20	124	01_Ago2-undigest.raw
	High							IVATKPLYVALAQR	Unambiguous	1	1	P29341	1	1		2.65467e+06	13		24	13	3.20875	100	8128.29	2	771.973	1542.94	0.792326	78.7008	19	122	01_Ago2-undigest_150522101502.raw
	High							IVATKPLYVALAQR	Unambiguous	1	1	P29341	1	1		4.81472e+06	16		25	13	4.48301	100	11959.6	2	771.973	1542.94	1.26702	78.4679	10	122	01_Ago2-undigest.raw
	High							IVATKPLYVALAQR	Unambiguous	1	1	P29341	1	1		2.65467e+06	17		25	13	13.5367	100	15580.7	2	771.973	1542.94	1.34613	79.3099	10	122	01_Ago2-undigest_150522101502.raw
	High							FSPAGPILSIR	Unambiguous	1	1	P29341	1	1		7.46378e+06	124	121	33	21	6.10533	100	2070.14	2	579.339	1157.67	1.78471	96.9507	9	94	01_Ago2-undigest_150522101502.raw
	High							SKVDEAVAVLQAHQAK	Unambiguous	1	1	P29341	1	1		3.69544e+06	78	64	31	19	0	100	3583.52	3	565.313	1693.92	0.582782	62.2382	14	156	01_Ago2-undigest_150522101502.raw
	High							NLDDGIDDER	Unambiguous	1	1	P29341	1	1		1.01193e+07	18		25	13	4.71782	100	17598.9	2	581.254	1161.5	-0.334789	41.2205	8	102	01_Ago2-undigest_150522101502.raw
	High							LFPLIQAmHPSLAGK	Unambiguous	1	1	P29341	1	1		632336	69		31	19	31.6711	100	4648.42	2	819.956	1638.91	1.06584	91.6645	10	130	01_Ago2-undigest.raw
	High							FSPAGPILSIR	Unambiguous	1	1	P29341	1	1		1.03601e+07	122	118	33	21	1.39605	39	153602	2	579.338	1157.67	0.203036	97.1164	9	94	01_Ago2-undigest.raw
								SLGYAYVNFQQPADAER	Unambiguous	1	1	P29341	1	1		388934	88		30	20	16.6635	100	2359.15	2	964.962	1928.92	1.43615	98.2764	10	176	01_Ago2-RNaseA.raw
		High						GYGFVHFETQEAAER	Unambiguous	1	1	P29341	1	1		256317	56		31	18	5.57108	100	2808.89	2	870.904	1740.8	1.73224	73.7708	19	134	01_Ago2-RNaseI_150521212833.raw
	High							ALDTmNFDVIK	Unambiguous	1	1	P29341	1	1		2.15683e+06	71		31	19	4.41858	100	6939.52	2	641.822	1282.64	1.69509	85.3118	7	100	01_Ago2-undigest_150522101502.raw
	High							ALDTmNFDVIK	Unambiguous	1	1	P29341	1	1		3.51559e+06	89	71	32	20	5.39799	100	40465.7	2	641.822	1282.64	0.74338	85.6314	7	100	01_Ago2-undigest.raw
		High						GFGFVcFSSPEEATK	Unambiguous	1	1	P29341	1	1		1.15034e+06	36		29	16	18.7016	100	25525.5	2	831.878	1662.75	1.22307	105.064	19	124	01_Ago2-RNaseI.raw
	High							AVNSATGVPTV	Unambiguous	1	1	P29341	1	1		8.89394e+06	100		33	20	0.456847	39	163152	2	508.273	1015.54	-2.56819	63.2998	9	92	01_Ago2-undigest.raw
	High							GFGFVcFSSPEEATK	Unambiguous	1	1	P29341	1	1		1.13856e+07	36		28	16	6.2471	100	13355.9	2	831.878	1662.75	1.14966	104.967	21	124	01_Ago2-undigest_150522101502.raw
	High							NLDDGIDDER	Unambiguous	1	1	P29341	1	1		1.01193e+07	18	12	25	13	1.3407	44	149068	2	581.255	1161.5	-0.124595	41.7349	8	102	01_Ago2-undigest_150522101502.raw
	High							SLGYAYVNFQQPADAER	Unambiguous	1	1	P29341	1	1		1.22553e+07	86		32	20	14.0272	100	3710.5	2	964.964	1928.92	3.08153	99.1284	17	176	01_Ago2-undigest_150522101502.raw
	High							FSPAGPILSIR	Unambiguous	1	1	P29341	1	1		1.03601e+07	122	118	33	21	21.7107	100	3084.99	2	579.338	1157.67	0.203036	96.6135	7	94	01_Ago2-undigest.raw
	High							FSPAGPILSIR	Unambiguous	1	1	P29341	1	1		7.46378e+06	124	121	33	21	0.800872	55	111893	2	579.338	1157.67	0.413926	97.4561	10	94	01_Ago2-undigest_150522101502.raw
								SLGYAYVNFQQPADAER	Unambiguous	1	1	P29341	1	1		277735	90		30	20	30.0338	100	2516.93	2	964.962	1928.92	2.0057	98.6025	8	176	01_Ago2-RNaseA_150522035146.raw
	High							FSPAGPILSIR	Unambiguous	1	1	P29341	1	1		1.03601e+07	124	121	33	21	7.83315	100	12192.9	2	579.338	1157.67	0.519371	97.7227	8	94	01_Ago2-undigest.raw
	High							KEFSPFGTITSAK	Unambiguous	1	1	P29341	1	1		5.63391e+06	99		32	20	15.807	100	8215.19	2	706.875	1412.74	0.375164	69.8407	11	138	01_Ago2-undigest.raw
	High							IVATKPLYVALAQR	Unambiguous	1	1	P29341	1	1		3.96767e+06	12		23	13	0.394663	100	31880.7	3	514.984	1542.94	-0.0866595	79.0504	16	122	01_Ago2-undigest.raw
	High							SLGYAYVNFQQPADAER	Unambiguous	1	1	P29341	1	1		1.17563e+06	82	71	32	20	1.60291	100	11411.2	3	643.643	1928.92	0.733047	98.1788	16	176	01_Ago2-undigest_150522101502.raw
		High						SLGYAYVNFQQPADAER	Unambiguous	1	1	P29341	1	1		1.11764e+06	82		33	20	4.09756	100	5311.75	2	964.961	1928.92	0.803302	98.3094	12	176	01_Ago2-RNaseI.raw
	High							NFGEDMDDERLK	Unambiguous	1	1	P29341	1	1		321748	32		28	15	0	100	4548	2	734.824	1468.64	1.66604	52.7621	8	120	01_Ago2-undigest.raw
	High							ITGmLLEIDNSELLHMLESPESLR	Unambiguous	1	1	P29341	1	1		270860	97	94	32	20	13.4951	100	1185.07	3	919.469	2756.39	2.42862	116.707	23	252	01_Ago2-undigest_150522101502.raw
		High						GYGFVHFETQEAAER	Unambiguous	1	1	P29341	1	1		882880	59	63	31	18	13.2518	100	8589.76	3	580.938	1740.8	0.777851	73.9641	16	134	01_Ago2-RNaseI.raw
	High							GFGFVcFSSPEEATK	Unambiguous	1	1	P29341	1	1		1.13856e+07	34		28	16	4.23335	100	37138.3	2	831.876	1662.75	-1.1262	105.459	19	124	01_Ago2-undigest_150522101502.raw
		High						FGPALSVK	Unambiguous	1	1	P29341	1	1		678179	141	167	35	22	5.33578	100	9000.45	2	409.742	818.477	-0.090357	56.1514	7	56	01_Ago2-RNaseI_150521212833.raw
	High							SLGYAYVNFQQPADAER	Unambiguous	1	1	P29341	1	1		1.90439e+06	88	76	32	20	2.37012	100	3698.42	3	643.644	1928.92	1.20768	97.6045	16	176	01_Ago2-undigest.raw
	High							KEFSPFGTITSAK	Unambiguous	1	1	P29341	1	1		2.95249e+06	98		32	20	21.1782	100	4111.27	2	706.875	1412.74	0.115944	70.1323	10	138	01_Ago2-undigest_150522101502.raw
	High							NLDDGIDDER	Unambiguous	1	1	P29341	1	1		2.54891e+07	18		25	13	2.72927	14	470935	2	581.254	1161.5	-0.334789	41.2982	9	102	01_Ago2-undigest.raw
	High							GYGFVHFETQEAAER	Unambiguous	1	1	P29341	1	1		1.37302e+07	59	63	30	18	0.601935	30	132230	3	580.938	1740.8	0.462297	74.0685	13	134	01_Ago2-undigest.raw
			High					SGVGNIFIK	Unambiguous	1	1	P29341	1	1		213003	98	92	28	22	23.2924	100	1398.15	2	467.772	934.536	0.131509	71.0101	8	72	01_DB-undigest.raw
	High							GFGFVcFSSPEEATK	Unambiguous	1	1	P29341	1	1		1.82375e+07	36		28	16	0	100	33113.5	2	831.876	1662.75	-0.83254	105.4	19	124	01_Ago2-undigest.raw
		High						SLGYAYVNFQQPADAER	Unambiguous	1	1	P29341	1	1		1.11764e+06	91		33	20	16.3613	100	3944.61	2	964.962	1928.92	1.87914	97.6266	11	176	01_Ago2-RNaseI.raw
	High							ITGmLLEIDNSELLHMLESPESLR	Unambiguous	1	1	P29341	1	1		442598	99		32	20	12.761	100	3322.4	3	919.468	2756.39	1.56504	116.739	23	252	01_Ago2-undigest.raw
	High							ALDTMNFDVIK	Unambiguous	1	1	P29341	1	1		823990	78		31	19	3.84236	100	8143.36	2	633.824	1266.64	1.07501	102.98	8	100	01_Ago2-undigest_150522101502.raw
	High							IVATKPLYVALAQR	Unambiguous	1	1	P29341	1	1		3.96767e+06	12		23	13	6.14878	100	9204.51	3	514.984	1542.94	0.150687	78.4806	14	122	01_Ago2-undigest.raw
								SLGYAYVNFQQPADAER	Unambiguous	1	1	P29341	1	1		277735	94		30	20	41.5982	100	524.719	2	964.962	1928.92	1.81585	98.0519	10	176	01_Ago2-RNaseA_150522035146.raw
	High							NLDDGIDDER	Unambiguous	1	1	P29341	1	1		2.54891e+07	18		25	13	10.3082	100	22719.5	2	581.255	1161.5	-0.0194977	40.7915	7	102	01_Ago2-undigest.raw
	High							SKVDEAVAVLQAHQAK	Unambiguous	1	1	P29341	1	1		1.09674e+07	65		31	19	0.697214	47	88954.8	3	565.313	1693.92	0.1504	62.5022	17	156	01_Ago2-undigest.raw
	High							GFGFVSFER	Unambiguous	1	1	P29341	1	1		6.26072e+06	77	76	31	19	0	75	80190.5	2	523.258	1045.51	-1.78183	100.872	7	68	01_Ago2-undigest.raw
	High							GFGFVSFER	Unambiguous	1	1	P29341	1	1		6.26072e+06	70	70	31	19	0	100	15568.5	2	523.259	1045.51	0.203035	100.314	7	68	01_Ago2-undigest.raw
	High							AVNSATGVPTV	Unambiguous	1	1	P29341	1	1		4.63835e+06	100		33	20	0	77	80014.5	2	508.273	1015.54	-2.62829	63.6361	14	92	01_Ago2-undigest_150522101502.raw
	High							EFSPFGTITSAK	Unambiguous	1	1	P29341	1	1		4.10978e+06	104	97	33	21	1.56626	100	42839.1	2	642.828	1284.65	0.792114	95.4102	10	106	01_Ago2-undigest_150522101502.raw
	High							GYGFVHFETQEAAER	Unambiguous	1	1	P29341	1	1		1.37302e+07	59	63	30	18	5.97177	100	6536.33	3	580.938	1740.8	0.672667	73.5523	12	134	01_Ago2-undigest.raw
		High						ALYDTFSAFGNILScK	Unambiguous	1	1	P29341	1	1		196058	106		34	21	12.8031	100	1415.72	2	903.945	1806.88	4.89258	115.175	9	150	01_Ago2-RNaseI_150521212833.raw
	High							VANTSTQTmGPRPAAAAAAATPAVR	Unambiguous	1	1	P29341	1	1		1.65943e+06	101	95	33	20	4.00621	100	14970.3	3	799.748	2397.23	-0.286088	48.0642	15	270	01_Ago2-undigest.raw
								NLDDGIDDER	Unambiguous	1	1	P29341	1	1		202495	18		23	13	22.8279	100	3876.8	2	581.254	1161.5	-0.860274	41.735	6	102	01_Ago2-RNaseA_150522035146.raw
	High							SKVDEAVAVLQAHQAK	Unambiguous	1	1	P29341	1	1		3.69544e+06	65		31	19	0	100	37444.1	3	565.313	1693.92	0.366591	62.679	20	156	01_Ago2-undigest_150522101502.raw
	High							AKEFTNVYIK	Unambiguous	1	1	P29341	1	1		6.68923e+06	85		32	20	2.11318	85	70208	2	606.835	1212.66	0.451977	43.5423	7	92	01_Ago2-undigest.raw
	High							NPQQHLNAQPQVTmQQPAVHVQGQEPLTASmLASAPPQEQK	Unambiguous	1	1	P29341	1	1		2.54279e+07	45	56	29	17	1.5632	27	42182.8	4	1123.06	4489.21	2.27787	81.8898	17	452	01_Ago2-undigest.raw
	High							GYGFVHFETQEAAER	Unambiguous	1	1	P29341	1	1		3.84834e+06	58	63	30	18	5.58767	100	1737.52	2	870.903	1740.8	0.189529	73.8183	10	134	01_Ago2-undigest_150522101502.raw
	High							GFGFVSFER	Unambiguous	1	1	P29341	1	1		5.27353e+06	70	70	31	19	0	100	20123.1	2	523.259	1045.51	0.203035	100.65	7	68	01_Ago2-undigest_150522101502.raw
	High							GYGFVHFETQEAAER	Unambiguous	1	1	P29341	1	1		6.86064e+06	58	63	30	18	0.56887	89	45819.9	3	580.938	1740.8	0.357113	74.4278	16	134	01_Ago2-undigest_150522101502.raw
	High							ALDTmNFDVIK	Unambiguous	1	1	P29341	1	1		3.51559e+06	84		32	20	0	100	7455.44	2	641.822	1282.64	1.02889	85.1501	8	100	01_Ago2-undigest.raw
	High							EFTNVYIK	Unambiguous	1	1	P29341	1	1		4.99001e+06	54	71	30	18	0.677422	89	65521.4	2	507.269	1013.53	0.309687	62.3534	6	68	01_Ago2-undigest.raw
	High							AVNSATGVPTV	Unambiguous	1	1	P29341	1	1		4.63835e+06	105		33	21	10.4939	100	6444.21	2	508.275	1015.54	-0.164139	63.0932	8	92	01_Ago2-undigest_150522101502.raw
	High							EFTNVYIK	Unambiguous	1	1	P29341	1	1		2.15751e+06	54	71	30	18	0	100	12099.9	2	507.269	1013.53	0.430127	62.1407	6	68	01_Ago2-undigest_150522101502.raw
	High							NFGEDmDDERLK	Unambiguous	1	1	P29341	1	1		1.03167e+06	29	25	27	15	0	100	13560.7	2	742.82	1484.63	0.0576018	34.931	14	120	01_Ago2-undigest.raw
	High							EFTNVYIK	Unambiguous	1	1	P29341	1	1		4.99001e+06	54	71	30	18	2.68948	100	19190.3	2	507.269	1013.53	-0.0516354	61.8277	6	68	01_Ago2-undigest.raw
	High							NLDDGIDDERLR	Unambiguous	1	1	P29341	1	1		3.87431e+06	79	75	31	19	4.09261	100	26716.5	2	715.847	1430.69	0.318937	55.7106	11	122	01_Ago2-undigest.raw
	High							GYGFVHFETQEAAER	Unambiguous	1	1	P29341	1	1		1.37302e+07	59	63	30	18	11.1609	100	9608	3	580.938	1740.8	0.462297	74.6295	14	134	01_Ago2-undigest.raw
		High						FSPAGPILSIR	Unambiguous	1	1	P29341	1	1		574721	122	118	35	22	19.2308	100	4118.92	2	579.338	1157.67	0.203036	97.0797	7	94	01_Ago2-RNaseI.raw
	High							NFGEDmDDERLK	Unambiguous	1	1	P29341	1	1		340887	29		27	15	3.04222	100	5486.66	2	742.82	1484.63	0.550937	35.3292	8	120	01_Ago2-undigest_150522101502.raw
	High							SKVDEAVAVLQAHQAK	Unambiguous	1	1	P29341	1	1		1.09674e+07	74		31	19	0.618125	100	21552.2	3	565.313	1693.92	-0.0657908	61.9759	22	156	01_Ago2-undigest.raw
	High							IVATKPLYVALAQR	Unambiguous	1	1	P29341	1	1		1.84784e+06	12		23	13	0.488329	100	19368.5	3	514.984	1542.94	0.0320138	79.1655	16	122	01_Ago2-undigest_150522101502.raw
	High							NPQQHLNAQPQVTmQQPAVHVQGQEPLTASmLASAPPQEQK	Unambiguous	1	1	P29341	1	1		2.54279e+07	43	54	29	17	2.10883	93	12577.2	4	1123.06	4489.21	1.62527	81.3297	21	452	01_Ago2-undigest.raw
	High							QAHLTNQYMQR	Unambiguous	1	1	P29341	1	1		3.59815e+06	70	78	31	19	39.2527	100	11651.4	3	463.894	1389.67	-0.730228	26.9629	8	100	01_Ago2-undigest.raw
		High						SLGYAYVNFQQPADAER	Unambiguous	1	1	P29341	1	1		787044	88		33	20	13.8873	100	3518.94	2	964.962	1928.92	1.49943	98.2356	7	176	01_Ago2-RNaseI_150521212833.raw
								FSPAGPILSIR	Unambiguous	1	1	P29341	1	1		239074	124	121	31	21	9.11473	100	3795.05	2	579.338	1157.67	0.730261	97.7921	8	94	01_Ago2-RNaseA.raw
	High							AKEFTNVYIK	Unambiguous	1	1	P29341	1	1		2.34081e+06	90		32	20	2.60597	100	13150.2	2	606.835	1212.66	0.250651	44.0451	8	92	01_Ago2-undigest_150522101502.raw
	High							NLDDGIDDERLR	Unambiguous	1	1	P29341	1	1		3.77019e+06	75	75	31	19	21.0118	95	48462.6	3	477.567	1430.69	0.0322389	56.1388	7	122	01_Ago2-undigest.raw
			High					FGPALSVK	Unambiguous	1	1	P29341	1	1		424633	141	167	30	24	11.6134	100	2866.35	2	409.742	818.478	0.580787	57.7373	7	56	01_DB-undigest.raw
	High							FGPALSVK	Unambiguous	1	1	P29341	1	1		2.24637e+07	141	167	34	22	0.563872	12	438443	2	409.742	818.477	-0.537787	56.3849	7	56	01_Ago2-undigest.raw
	High							EFSPFGTITSAK	Unambiguous	1	1	P29341	1	1		5.99244e+06	104	98	33	21	1.43529	85	72586.7	2	642.828	1284.65	0.697092	95.0818	9	106	01_Ago2-undigest.raw
	High							GYGFVHFETQEAAER	Unambiguous	1	1	P29341	1	1		6.86064e+06	59	63	30	18	0.54708	100	16705.7	3	580.938	1740.8	0.462297	73.8577	15	134	01_Ago2-undigest_150522101502.raw
								NLDDGIDDER	Unambiguous	1	1	P29341	1	1		321229	18		23	13	16.6946	100	6322.71	2	581.254	1161.5	-0.965371	41.2984	7	102	01_Ago2-RNaseA.raw
	High							LFPLIQAmHPSLAGK	Unambiguous	1	1	P29341	1	1		323293	68	70	31	19	12.3399	100	2485.04	2	819.956	1638.9	0.544458	91.9901	16	130	01_Ago2-undigest_150522101502.raw
	High							GFGFVSFER	Unambiguous	1	1	P29341	1	1		5.27353e+06	65	61	31	19	0	100	55419.2	2	523.257	1045.51	-2.9494	101.209	7	68	01_Ago2-undigest_150522101502.raw
	High							FGPALSVK	Unambiguous	1	1	P29341	1	1		1.0347e+07	112	135	33	21	0.320538	29	192588	2	409.741	818.475	-2.17837	56.7471	7	56	01_Ago2-undigest_150522101502.raw
	High							GYGFVHFETQEAAER	Unambiguous	1	1	P29341	1	1		6.62478e+06	60	64	30	18	10.219	100	5431.08	2	870.903	1740.8	0.89076	74.6927	18	134	01_Ago2-undigest.raw
		High						GFGFVSFER	Unambiguous	1	1	P29341	1	1		238541	70	70	32	19	0	100	6309.94	2	523.259	1045.51	-0.147235	100.863	7	68	01_Ago2-RNaseI_150521212833.raw
			High					SLGYAYVNFQQPADAER	Unambiguous	1	1	P29341	1	1		235263	94		28	22	23.9113	100	1214.48	2	964.962	1928.92	1.626	97.9088	9	176	01_DB-undigest_150520183927.raw
	High							QAHLTNQYMQR	Unambiguous	1	1	P29341	1	1		3.59815e+06	70	78	31	19	11.606	100	29132.5	3	463.894	1389.67	-0.730228	27.48	7	100	01_Ago2-undigest.raw
	High							FGPALSVK	Unambiguous	1	1	P29341	1	1		2.24637e+07	141	167	34	22	5.80458	100	12267.2	2	409.742	818.476	-0.836074	55.8726	7	56	01_Ago2-undigest.raw
								FGPALSVK	Unambiguous	1	1	P29341	1	1		269083	141	167	32	22	19.4623	100	4707.43	2	409.742	818.478	0.580787	57.1208	6	56	01_Ago2-RNaseA.raw
	High							AKEFTNVYIK	Unambiguous	1	1	P29341	1	1		6.68923e+06	89		32	20	2.63286	100	10949.2	2	606.835	1212.66	0.0493248	43.0963	8	92	01_Ago2-undigest.raw
	High							NFGEDmDDER	Unambiguous	1	1	P29341	1	1		6.49804e+06	2		16	13	13.2326	64	104225	2	622.231	1243.45	0.627921	24.2265	9	100	01_Ago2-undigest.raw
	High							NPQQHLNAQPQVTmQQPAVHVQGQEPLTASmLASAPPQEQK	Unambiguous	1	1	P29341	1	1		1.73563e+07	45	55	29	17	1.79606	32	34004	4	1123.06	4489.21	2.49541	81.9701	16	452	01_Ago2-undigest_150522101502.raw
	High							NLDDGIDDERLR	Unambiguous	1	1	P29341	1	1		1.74741e+06	72	72	31	19	5.58542	100	12415	2	715.847	1430.69	-0.704938	56.0775	5	122	01_Ago2-undigest_150522101502.raw
		High						SKVDEAVAVLQAHQAK	Unambiguous	1	1	P29341	1	1		661815	74		32	19	2.70201	100	5806.38	3	565.313	1693.92	-0.0657908	62.3412	20	156	01_Ago2-RNaseI.raw
	High							NLDDGIDDERLR	Unambiguous	1	1	P29341	1	1		1.26586e+06	62	65	30	18	8.26678	100	7546.82	3	477.567	1430.69	-0.927644	56.1022	7	122	01_Ago2-undigest_150522101502.raw
	High							ITGMLLEIDNSELLHmLESPESLR	Unambiguous	1	1	P29341	1	1		159132	101		33	20	6.29474	100	1469.88	3	919.468	2756.39	1.36576	115.026	18	252	01_Ago2-undigest.raw
	High							FGPALSVK	Unambiguous	1	1	P29341	1	1		2.24637e+07	141	167	34	22	2.92027	100	23392.3	2	409.742	818.477	0.133358	56.9145	7	56	01_Ago2-undigest.raw
	High							EREAELGAR	Unambiguous	1	1	P29341	1	1		650036	121	139	33	21	28.0149	100	24239.8	2	515.767	1030.53	-0.498863	17.5979	6	86	01_Ago2-undigest_150522101502.raw
		High						FGPALSVK	Unambiguous	1	1	P29341	1	1		1.31818e+06	141	167	35	22	8.33405	100	13561.4	2	409.742	818.477	-0.090357	56.2973	5	56	01_Ago2-RNaseI.raw
	High							SLGYAYVNFQQPADAER	Unambiguous	1	1	P29341	1	1		1.90439e+06	88	75	32	20	0	100	15037.4	3	643.643	1928.92	1.01783	98.1523	16	176	01_Ago2-undigest.raw
								FSPAGPILSIR	Unambiguous	1	1	P29341	1	1		196094	124	121	31	21	16.9603	100	2594.95	2	579.338	1157.67	0.730261	97.7021	8	94	01_Ago2-RNaseA_150522035146.raw
	High							NLDDGIDDERLR	Unambiguous	1	1	P29341	1	1		1.74741e+06	67	69	31	19	3.31352	100	9292.86	2	715.846	1430.69	-1.3022	56.6185	12	122	01_Ago2-undigest_150522101502.raw
	High							EFSPFGTITSAK	Unambiguous	1	1	P29341	1	1		5.99244e+06	104	98	33	21	37.6976	100	7666.16	2	642.828	1284.65	0.697092	94.5379	10	106	01_Ago2-undigest.raw
								FGPALSVK	Unambiguous	1	1	P29341	1	1		260926	141	167	32	22	10.2159	100	3284.17	2	409.742	818.477	0.207929	57.0247	5	56	01_Ago2-RNaseA_150522035146.raw
	High							KSGVGNIFIK	Unambiguous	1	1	P29341	1	1		2.17594e+06	61		30	18	9.00972	100	39181.4	2	531.819	1062.63	-0.228308	43.81	13	90	01_Ago2-undigest.raw
	High							SKVDEAVAVLQAHQAK	Unambiguous	1	1	P29341	1	1		758671	65	57	31	19	18.8881	100	10487.1	4	424.236	1693.92	0.286589	62.3645	14	156	01_Ago2-undigest.raw
		High						FSPAGPILSIR	Unambiguous	1	1	P29341	1	1		379276	91	88	33	20	16.2015	100	2376.06	2	579.337	1157.67	-0.535079	97.0223	6	94	01_Ago2-RNaseI_150521212833.raw
	High							AKEFTNVYIK	Unambiguous	1	1	P29341	1	1		897372	67	63	31	19	5.17166	100	3905.24	3	404.892	1212.66	-0.213421	43.584	14	92	01_Ago2-undigest_150522101502.raw
		High						NLDDGIDDER	Unambiguous	1	1	P29341	1	1		488111	18		26	13	24.9261	100	9054	2	581.254	1161.5	-1.70105	41.1633	7	102	01_Ago2-RNaseI_150521212833.raw
	High							QAHLTNQYMQR	Unambiguous	1	1	P29341	1	1		1.48271e+06	65		31	19	25.6625	100	26195.3	2	695.338	1389.67	-0.171544	27.1723	8	100	01_Ago2-undigest.raw
		High						IVATKPLYVALAQR	Unambiguous	1	1	P29341	1	1		251301	12		24	13	24.2887	100	1903.5	3	514.984	1542.94	0.0320138	78.7647	14	122	01_Ago2-RNaseI.raw
	High							ITGmLLEIDNSELLHmLESPESLR	Unambiguous	1	1	P29341	1	1		422017	97	90	32	20	13.638	100	3446.79	3	924.801	2772.39	3.30211	112.812	19	252	01_Ago2-undigest_150522101502.raw
	High							AKEFTNVYIK	Unambiguous	1	1	P29341	1	1		2.34081e+06	89		32	20	7.83158	100	8960.59	2	606.835	1212.66	-0.0513382	43.5059	5	92	01_Ago2-undigest_150522101502.raw
	High							FGPALSVK	Unambiguous	1	1	P29341	1	1		1.0347e+07	141	167	34	22	15.4251	100	7806.81	2	409.742	818.477	-0.612359	56.2154	7	56	01_Ago2-undigest_150522101502.raw
	High							IVATKPLYVALAQR	Unambiguous	1	1	P29341	1	1		1.84784e+06	12	10	23	13	27.4137	100	1557.53	3	514.984	1542.94	0.150687	78.5965	12	122	01_Ago2-undigest_150522101502.raw
	High							NLDDGIDDERLR	Unambiguous	1	1	P29341	1	1		3.87431e+06	72	72	31	19	3.22381	100	23192.4	2	715.847	1430.69	-0.534292	56.268	10	122	01_Ago2-undigest.raw
		High						FGPALSVK	Unambiguous	1	1	P29341	1	1		1.31818e+06	141	167	35	22	2.50208	100	11003.9	2	409.742	818.477	-0.2395	56.8374	5	56	01_Ago2-RNaseI.raw
	High							AKEFTNVYIK	Unambiguous	1	1	P29341	1	1		3.95703e+06	89		32	20	3.10274	100	19942.9	3	404.892	1212.66	-0.0624266	43.6875	6	92	01_Ago2-undigest.raw
		High						GFGFVSFER	Unambiguous	1	1	P29341	1	1		339412	70	70	32	19	0	100	6846.21	2	523.259	1045.51	-0.0304782	100.76	7	68	01_Ago2-RNaseI.raw
		High						FGPALSVK	Unambiguous	1	1	P29341	1	1		678179	141	167	35	22	0	100	4432.38	2	409.742	818.477	-0.164929	56.7643	7	56	01_Ago2-RNaseI_150521212833.raw
		High						EFSPFGTITSAK	Unambiguous	1	1	P29341	1	1		302149	104	98	34	21	14.7533	100	3326.46	2	642.828	1284.65	0.697092	94.8026	7	106	01_Ago2-RNaseI_150521212833.raw
			High					ALDTmNFDVIK	Unambiguous	1	1	P29341	1	1		103279	87		27	21	20.3549	100	1576.42	2	641.821	1282.64	0.267523	86.362	7	100	01_DB-undigest.raw
	High							LFPLIQAmHPSLAGK	Unambiguous	1	1	P29341	1	1		632336	68	70	31	19	0	100	3044.69	2	819.956	1638.9	0.395492	92.2532	15	130	01_Ago2-undigest.raw
	High							AVNSATGVPTV	Unambiguous	1	1	P29341	1	1		8.89394e+06	105	95	33	21	0	100	11007.3	2	508.275	1015.54	-0.164139	63.8787	12	92	01_Ago2-undigest.raw
	High							VANTSTQTmGPRPAAAAAAATPAVR	Unambiguous	1	1	P29341	1	1		826586	104	101	33	21	5.27897	100	2134.79	3	799.747	2397.23	-1.9665	47.9342	13	270	01_Ago2-undigest_150522101502.raw
	High							EREAELGAR	Unambiguous	1	1	P29341	1	1		2.83878e+06	121	139	33	21	19.6789	60	101083	2	515.767	1030.53	-0.498863	17.4658	7	86	01_Ago2-undigest.raw
	High							QAHLTNQYmQR	Unambiguous	1	1	P29341	1	1		5.0371e+06	62	75	30	18	37.2574	81	50693.6	3	469.226	1405.66	-0.274135	19.0234	6	100	01_Ago2-undigest.raw
	High							NPQQHLNAQPQVTmQQPAVHVQGQEPLTASMLASAPPQEQK	Unambiguous	1	1	P29341	1	1		7.41318e+06	54	50	30	18	2.2129	100	6366.75	4	1119.06	4473.21	1.58588	91.3204	23	452	01_Ago2-undigest.raw
			High					SLGYAYVNFQQPADAER	Unambiguous	1	1	P29341	1	1		249962	82		27	21	9.98758	100	939.61	2	964.961	1928.92	0.676733	98.9129	11	176	01_DB-undigest.raw
			High					FGPALSVK	Unambiguous	1	1	P29341	1	1		271020	141	167	30	24	7.06306	100	1949.21	2	409.742	818.477	0.357073	57.3591	6	56	01_DB-undigest_150520183927.raw
		High						GYGFVHFETQEAAER	Unambiguous	1	1	P29341	1	1		882880	56		31	18	6.57398	100	2031.53	3	580.938	1740.8	1.19859	74.5416	14	134	01_Ago2-RNaseI.raw
		High						GYGFVHFETQEAAER	Unambiguous	1	1	P29341	1	1		483060	59	63	31	18	2.61801	100	6774.29	3	580.938	1740.8	0.672667	73.8481	12	134	01_Ago2-RNaseI_150521212833.raw
	High							AKEFTNVYIK	Unambiguous	1	1	P29341	1	1		3.95703e+06	89		32	20	2.26225	100	28903.6	3	404.892	1212.66	0.0130707	43.1445	7	92	01_Ago2-undigest.raw
		High						EFSPFGTITSAK	Unambiguous	1	1	P29341	1	1		425570	98	91	34	21	18.0964	100	6640.59	2	642.828	1284.65	0.507047	94.8323	7	106	01_Ago2-RNaseI.raw
	High							EFSPFGTITSAK	Unambiguous	1	1	P29341	1	1		4.10978e+06	104		33	21	25.0014	100	7448.6	2	642.828	1284.65	0.792114	94.864	7	106	01_Ago2-undigest_150522101502.raw
	High							GYGFVHFETQEAAER	Unambiguous	1	1	P29341	1	1		3.84834e+06	56	59	30	18	9.56259	100	1457.82	2	870.904	1740.8	1.59199	74.9334	16	134	01_Ago2-undigest_150522101502.raw
	High							QAHLTNQYMQR	Unambiguous	1	1	P29341	1	1		338272	65		31	19	34.7745	100	4482.95	2	695.338	1389.67	0.179822	27.3468	8	100	01_Ago2-undigest_150522101502.raw
			High					GYGFVHFETQEAAER	Unambiguous	1	1	P29341	1	1		377853	58		26	20	3.16528	100	2684.72	3	580.938	1740.8	0.251928	75.0838	14	134	01_DB-undigest.raw
	High							NLDDGIDDERLR	Unambiguous	1	1	P29341	1	1		3.77019e+06	72	72	31	19	11.3325	100	8477.53	3	477.567	1430.69	-0.479698	55.6741	7	122	01_Ago2-undigest.raw
	High							NFGEDmDDER	Unambiguous	1	1	P29341	1	1		1.55333e+06	2		16	13	17.4458	100	22517.2	2	622.231	1243.45	0.43158	24.4147	7	100	01_Ago2-undigest_150522101502.raw
	High							QAHLTNQYmQR	Unambiguous	1	1	P29341	1	1		805177	59	74	30	18	10.7497	100	18250.4	3	469.226	1405.66	-0.664923	19.1716	13	100	01_Ago2-undigest_150522101502.raw
	High							NPQQHLNAQPQVTmQQPAVHVQGQEPLTASMLASAPPQEQK	Unambiguous	1	1	P29341	1	1		4.80057e+06	53		30	18	0.49353	100	6308.48	4	1119.06	4473.21	0.712627	92.0794	18	452	01_Ago2-undigest_150522101502.raw
		High						IVATKPLYVALAQR	Unambiguous	1	1	P29341	1	1		104252	13	11	25	13	15.8197	100	2094.33	3	514.984	1542.94	0.388034	78.5808	11	122	01_Ago2-RNaseI_150521212833.raw
	High							EFTNVYIK	Unambiguous	1	1	P29341	1	1		2.15751e+06	54	71	30	18	0.600014	100	22476.6	2	507.269	1013.53	-0.352737	62.6922	6	68	01_Ago2-undigest_150522101502.raw
	High							NPQQHLNAQPQVTmQQPAVHVQGQEPLTASMLASAPPQEQK	Unambiguous	1	1	P29341	1	1		4.80057e+06	53		30	18	1.58878	100	3934.18	4	1119.06	4473.2	0.0576854	91.4926	23	452	01_Ago2-undigest_150522101502.raw
	High							LFPLIQAmHPSLAGK	Unambiguous	1	1	P29341	1	1		323293	68	70	31	19	5.11862	100	1962.5	2	819.956	1638.9	0.544458	92.5424	8	130	01_Ago2-undigest_150522101502.raw
	High							QAHLTNQYMQR	Unambiguous	1	1	P29341	1	1		650592	66	76	31	19	12.4872	100	7993.93	3	463.894	1389.67	-0.269061	27.3104	6	100	01_Ago2-undigest_150522101502.raw
	High							NFGEDmDDERLK	Unambiguous	1	1	P29341	1	1		615789	28	23	27	15	7.88165	100	8030.99	3	495.549	1484.63	-0.362568	35.1696	9	120	01_Ago2-undigest_150522101502.raw
	High							KSGVGNIFIK	Unambiguous	1	1	P29341	1	1		730409	61		30	18	7.66139	100	15585.8	2	531.819	1062.63	-0.343184	44.1817	5	90	01_Ago2-undigest_150522101502.raw
	High							NFGEDMDDER	Unambiguous	1	1	P29341	1	1		1.3337e+06	1		13	13	1.94011	100	25910.8	2	614.233	1227.46	0.272484	42.1351	8	100	01_Ago2-undigest.raw
	High							NFGEDMDDER	Unambiguous	1	1	P29341	1	1		543430	1		13	13	0	100	8219.9	2	614.232	1227.46	-0.622563	42.3672	9	100	01_Ago2-undigest_150522101502.raw
	High							QAHLTNQYmQR	Unambiguous	1	1	P29341	1	1		5.55368e+06	59		30	18	10.7775	100	59983.2	2	703.335	1405.66	-0.459963	18.9861	5	100	01_Ago2-undigest.raw
		High						NPQQHLNAQPQVTmQQPAVHVQGQEPLTASmLASAPPQEQK	Unambiguous	1	1	P29341	1	1		842831	42	56	30	17	7.87134	100	1722.86	4	1123.06	4489.21	3.36555	81.3395	24	452	01_Ago2-RNaseI_150521212833.raw
	High							NPQQHLNAQPQVTMQQPAVHVQGQEPLTASmLASAPPQEQK	Unambiguous	1	1	P29341	1	1		3.22613e+06	54		30	18	3.04064	100	4364.72	4	1119.06	4473.21	1.58588	90.4673	17	452	01_Ago2-undigest.raw
			High					SKVDEAVAVLQAHQAK	Unambiguous	1	1	P29341	1	1		193058	74		27	21	8.51293	100	2332.68	3	565.313	1693.92	0.0423047	63.2844	11	156	01_DB-undigest_150520183927.raw
			High					NLDDGIDDER	Unambiguous	1	1	P29341	1	1		168395	15		20	14	52.561	100	1462.21	2	581.255	1161.5	1.34676	41.6984	6	102	01_DB-undigest_150520183927.raw
	High							KVFVGR	Unambiguous	2	2	P29341;Q921F2	1	1		4.37851e+06	15	21	24	13	27.17	44	110756	2	353.224	705.44	-0.260849	17.8406	5	52	01_Ago2-undigest.raw
			High					SKVDEAVAVLQAHQAK	Unambiguous	1	1	P29341	1	1		417025	74		27	21	12.4947	100	1461.99	3	565.313	1693.92	-0.0657908	63.5595	16	156	01_DB-undigest.raw
			High					GYGFVHFETQEAAER	Unambiguous	1	1	P29341	1	1		254461	53		25	19	12.0728	100	2400.02	3	580.937	1740.8	-0.0636265	74.5725	14	134	01_DB-undigest_150520183927.raw
	High							KVFVGR	Unambiguous	2	2	P29341;Q921F2	1	1		813700	15	21	24	13	13.9428	100	33773	2	353.224	705.441	-0.00128754	18.0174	5	52	01_Ago2-undigest_150522101502.raw
			High					NFGEDmDDER	Unambiguous	1	1	P29341	1	1		68874.8	2		13	13	0	100	1331.24	2	622.232	1243.46	2.19864	25.0617	5	100	01_DB-undigest.raw
Q8BKI2	Trinucleotide repeat-containing gene 6B protein OS=Mus musculus GN=Tnrc6b PE=2 SV=2 - [TNR6B_MOUSE]	1.04806e+07	8.97517e+06	0	0	0	0	0	5077.56	41.55	46	126	7808.24	53.37	64	211																					1810	191.845	6.30322
	A2	B2	D2	E2	G2	H2	J2	Sequence	PSM Ambiguity	# Proteins	# Protein Groups	Protein Group Accessions	Rank	Search Engine Rank	QuanResultID	Precursor Area	Peptides Matched	Decoy Peptides Matched	Identity High	Identity Middle	Isolation Interference [%]	Ion Inject Time [ms]	Intensity	Charge	m/z [Da]	MH+ [Da]	ΔM [ppm]	RT [min]	Matched Ions	Total Ions	Spectrum File
	High							GIQNIDPESDPYVTPGSVLGGTTTSPIVDTDHQLLR	Unambiguous	1	1	Q8BKI2	1	1		5.02416e+06	81		32	19	2.99843	72	22593.9	3	1264.97	3792.9	2.31304	110.208	23	396	01_Ago2-undigest_150522101502.raw
	High							KGALETESSSSSAQVSTVGQASR	Unambiguous	1	1	Q8BKI2	1	1		837468	98	94	32	20	2.89317	100	8137.95	2	1134.06	2267.11	0.780406	40.2863	14	254	01_Ago2-undigest.raw
		High						GIQNIDPESDPYVTPGSVLGGTTTSPIVDTDHQLLR	Unambiguous	1	1	Q8BKI2	1	1		3.28459e+06	81	77	33	20	4.30463	100	10171	3	1264.97	3792.9	2.02339	110.033	23	396	01_Ago2-RNaseI_150521212833.raw
								GIQNIDPESDPYVTPGSVLGGTTTSPIVDTDHQLLR	Unambiguous	1	1	Q8BKI2	1	1		7.11378e+06	73	71	29	19	10.5217	100	6796.09	3	1264.97	3792.9	0.768218	110.022	20	396	01_Ago2-RNaseA_150522035146.raw
		High						GIQNIDPESDPYVTPGSVLGGTTTSPIVDTDHQLLR	Unambiguous	1	1	Q8BKI2	1	1		4.35557e+06	75	74	32	19	1.92076	100	13562.4	3	1264.97	3792.9	1.34753	110.046	24	396	01_Ago2-RNaseI.raw
	High							GIQNIDPESDPYVTPGSVLGGTTTSPIVDTDHQLLR	Unambiguous	1	1	Q8BKI2	1	1		6.28875e+06	75	74	31	19	4.28126	100	9901.35	3	1264.97	3792.9	1.73373	110.065	24	396	01_Ago2-undigest.raw
	High							KGALETESSSSSAQVSTVGQASR	Unambiguous	1	1	Q8BKI2	1	1		318445	96	90	32	20	8.81874	100	2681.16	2	1134.06	2267.12	1.74959	40.7229	13	254	01_Ago2-undigest_150522101502.raw
								DNTTGSNSSLNTSLPSPGAWPYSASDNSFTNVHSTSAK	Unambiguous	1	1	Q8BKI2	1	1		4.92753e+06	25	23	24	14	0	64	24000.2	3	1300.59	3899.75	-1.5525	105.827	23	438	01_Ago2-RNaseA_150522035146.raw
								KGALETESSSSSAQVSTVGQASR	Unambiguous	1	1	Q8BKI2	1	1		233731	104		30	21	3.23994	100	2315.19	2	1134.06	2267.11	1.42653	40.9677	16	254	01_Ago2-RNaseA_150522035146.raw
		High						DNTTGSNSSLNTSLPSPGAWPYSASDNSFTNVHSTSAK	Unambiguous	1	1	Q8BKI2	1	1		2.4136e+06	25	24	28	15	3.54666	100	6612.26	3	1300.59	3899.76	-0.801247	105.757	19	438	01_Ago2-RNaseI_150521212833.raw
								GALETESSSSSAQVSTVGQASR	Unambiguous	1	1	Q8BKI2	1	1		352507	89		30	20	0	100	4336.21	2	1070.01	2139.02	0.598538	52.812	15	220	01_Ago2-RNaseA.raw
								DTESSSENTTDNNSASNPGSEK	Unambiguous	1	1	Q8BKI2	1	1		737471	9		20	13	3.99874	100	8205.32	2	1135.96	2270.92	1.10947	18.9126	14	236	01_Ago2-RNaseA.raw
								KGALETESSSSSAQVSTVGQASR	Unambiguous	1	1	Q8BKI2	1	1		304881	93		30	20	9.93748	100	1640.52	2	1134.06	2267.12	2.50341	40.4836	14	254	01_Ago2-RNaseA.raw
	High							mENAGVNFVVSGR	Unambiguous	1	1	Q8BKI2	1	1		1.5648e+06	91	82	32	20	5.5191	100	8890.57	2	698.336	1395.67	-2.25944	65.8268	11	134	01_Ago2-undigest.raw
		High						SmQDGWGESDGPVTGAR	Unambiguous	1	1	Q8BKI2	1	1		1.41892e+06	18		26	13	24.3737	100	12505	2	883.376	1765.75	0.467053	55.2544	12	182	01_Ago2-RNaseI.raw
								mENAGVNFVVSGR	Unambiguous	1	1	Q8BKI2	1	1		929085	76	69	29	19	3.50831	100	5071.81	2	698.338	1395.67	0.451935	66.282	11	134	01_Ago2-RNaseA_150522035146.raw
								SmQDGWGESDGPVTGAR	Unambiguous	1	1	Q8BKI2	1	1		1.69463e+06	18		23	13	20.927	100	10082.9	2	883.376	1765.75	0.467053	55.5565	10	182	01_Ago2-RNaseA.raw
	High							GALETESSSSSAQVSTVGQASR	Unambiguous	1	1	Q8BKI2	1	1		450213	89		32	20	26.234	100	4612.71	2	1070.01	2139.02	1.05508	52.3205	11	220	01_Ago2-undigest.raw
		High						SmQDGWGESDGPVTGAR	Unambiguous	1	1	Q8BKI2	1	1		694321	17		26	13	17.0096	100	7010.35	2	883.376	1765.75	0.328788	55.0751	10	182	01_Ago2-RNaseI_150521212833.raw
	High							MENAGVNFVVSGR	Unambiguous	1	1	Q8BKI2	1	1		217373	91	84	32	20	19.9195	100	2675.4	2	690.341	1379.67	0.841493	75.5003	10	134	01_Ago2-undigest_150522101502.raw
								MENAGVNFVVSGR	Unambiguous	1	1	Q8BKI2	1	1		234559	91	84	30	20	11.5364	100	1751.18	2	690.341	1379.67	0.841493	75.5232	9	134	01_Ago2-RNaseA_150522035146.raw
								NSGGWGDAPSQSNQmK	Unambiguous	1	1	Q8BKI2	1	1		692864	20		23	13	1.79842	100	7206.84	2	840.358	1679.71	0.88818	29.1303	12	170	01_Ago2-RNaseA_150522035146.raw
	High							IGEWSGPNQPNSSTGAWDNQK	Unambiguous	1	1	Q8BKI2	1	1		1.31509e+06	36		28	16	13.3089	100	4873.17	2	1137.02	2273.02	1.14401	79.1141	11	216	01_Ago2-undigest.raw
		High						mENAGVNFVVSGR	Unambiguous	1	1	Q8BKI2	1	1		697575	82	70	33	20	2.86596	100	11664.8	2	698.337	1395.67	-1.29734	66.1073	11	134	01_Ago2-RNaseI.raw
	High							SDKGTEGWESAATQTK	Unambiguous	1	1	Q8BKI2	1	1			49	62	29	17	14.0948	100	15844.6	2	848.395	1695.78	0.599931	36.0564	13	174	01_Ago2-undigest.raw
								SmQDGWGESDGPVTGAR	Unambiguous	1	1	Q8BKI2	1	1		1.3357e+06	18		23	13	14.8279	100	10204.7	2	883.377	1765.75	1.02011	55.6465	10	182	01_Ago2-RNaseA_150522035146.raw
	High							mVSALQQQQQQQQQQQR	Unambiguous	1	1	Q8BKI2	1	1		857701	92	96	32	20	0	100	10739.7	2	1051.01	2101.02	1.00534	26.3402	13	150	01_Ago2-undigest.raw
								VLSNTGWGQTQIK	Unambiguous	1	1	Q8BKI2	1	1		3.60428e+06	110	106	31	21	1.37024	100	36037.9	2	716.384	1431.76	0.490252	65.25	9	128	01_Ago2-RNaseA.raw
								DTESSSENTTDNNSASNPGSEK	Unambiguous	1	1	Q8BKI2	1	1		447998	9		20	13	2.53658	100	5994.67	2	1135.96	2270.91	0.571928	18.9255	17	236	01_Ago2-RNaseA_150522035146.raw
	High							DTESSSENTTDNNSASNPGSEK	Unambiguous	1	1	Q8BKI2	1	1		698593	9		22	13	2.2334	100	8412.14	2	1135.96	2270.91	0.679435	19.2313	13	236	01_Ago2-undigest_150522101502.raw
								mENAGVNFVVSGR	Unambiguous	1	1	Q8BKI2	1	1		1.06781e+06	85		29	20	2.92165	100	5370.08	2	698.338	1395.67	-0.160311	66.1306	9	134	01_Ago2-RNaseA.raw
		High						VLSNTGWGQTQIK	Unambiguous	1	1	Q8BKI2	1	1		1.15652e+06	121	113	35	22	10.6991	100	18189.8	2	716.384	1431.76	1.51336	64.4985	9	128	01_Ago2-RNaseI_150521212833.raw
								mENAGVNFVVSGR	Unambiguous	1	1	Q8BKI2	1	1		929085	85	75	29	20	1.98675	100	8029.5	2	698.338	1395.67	0.0146169	66.8133	10	134	01_Ago2-RNaseA_150522035146.raw
								QFSNmGLLSQTEDNPSSK	Unambiguous	1	1	Q8BKI2	1	1		710124	59		28	18	0	100	5432.2	2	999.958	1998.91	0.977061	68.9906	13	198	01_Ago2-RNaseA.raw
								SmQDGWGESDGPVTGAR	Unambiguous	1	1	Q8BKI2	1	1		1.69463e+06	19		23	13	9.95703	100	7024.81	2	883.377	1765.75	1.36577	56.0969	9	182	01_Ago2-RNaseA.raw
	High							GSQcQAASSGNEcNLGVWK	Unambiguous	1	1	Q8BKI2	1	1		1.31726e+06	22		26	14	0	100	11075.1	2	1026.95	2052.88	-1.67043	63.4635	14	196	01_Ago2-undigest.raw
								MVSALQQQQQQQQQQQR	Unambiguous	1	1	Q8BKI2	1	1		273177	97	87	30	20	0	100	7016.85	2	1043.02	2085.02	-0.9574	34.7544	10	150	01_Ago2-RNaseA_150522035146.raw
	High							GSQcQAASSGNEcNLGVWK	Unambiguous	1	1	Q8BKI2	1	1		729987	21		26	14	0	100	5897.97	2	1026.95	2052.88	-1.0758	63.864	15	196	01_Ago2-undigest_150522101502.raw
								QFSNmGLLSQTEDNPSSK	Unambiguous	1	1	Q8BKI2	1	1		710124	55		28	18	0	100	1368.85	2	999.958	1998.91	1.16027	68.528	13	198	01_Ago2-RNaseA.raw
								GmPFGmGLGNTSR	Unambiguous	1	1	Q8BKI2	1	1		677716	42	35	26	17	0	100	6414.53	2	678.806	1356.6	0.174011	48.8258	10	104	01_Ago2-RNaseA_150522035146.raw
								IGEWSGPNQPNSSTGAWDNQK	Unambiguous	1	1	Q8BKI2	1	1		879538	35		26	16	3.16755	100	3793.86	2	1137.02	2273.02	1.0366	79.3338	14	216	01_Ago2-RNaseA_150522035146.raw
								SYRPTHPDcQAVLQTLLSR	Unambiguous	1	1	Q8BKI2	1	1		1.79663e+06	86		29	20	3.24946	100	2862.79	3	748.052	2242.14	0.98862	96.5806	12	210	01_Ago2-RNaseA.raw
	High							MENAGVNFVVSGR	Unambiguous	1	1	Q8BKI2	1	1		361031	96	89	32	20	0	100	5736.7	2	690.341	1379.67	0.310627	75.412	9	134	01_Ago2-undigest.raw
								GSQcQAASSGNEcNLGVWK	Unambiguous	1	1	Q8BKI2	1	1		1.09436e+06	22		24	14	3.02245	100	8234.73	2	1026.95	2052.89	0.945932	64.2974	21	196	01_Ago2-RNaseA.raw
								GSQcQAASSGNEcNLGVWK	Unambiguous	1	1	Q8BKI2	1	1		926167	23		24	14	12.5055	100	3285.92	2	1026.95	2052.89	1.89733	64.1049	14	196	01_Ago2-RNaseA_150522035146.raw
	High							SMQDGWGESDGPVTGAR	Unambiguous	1	1	Q8BKI2	1	1		192050	24		26	14	11.7838	100	3088.76	2	875.379	1749.75	0.565064	68.0607	11	182	01_Ago2-undigest.raw
								GIQNIDPESDPYVTPGSVLGGTTTSPIVDTDHQLLR	Unambiguous	1	1	Q8BKI2	1	1		8.20406e+06	78	72	29	19	50.1198	100	0	3	1264.97	3792.89	-0.100748	110.015	16	396	01_Ago2-RNaseA.raw
	High							VLSNTGWGQTQIK	Unambiguous	1	1	Q8BKI2	1	1		1.38438e+06	110	106	33	21	4.87031	100	18220	2	716.384	1431.76	0.66077	64.7563	9	128	01_Ago2-undigest_150522101502.raw
								VLSNTGWGQTQIK	Unambiguous	1	1	Q8BKI2	1	1		2.70515e+06	110	106	31	21	1.76766	100	32240.8	2	716.384	1431.76	0.66077	65.4018	9	128	01_Ago2-RNaseA_150522035146.raw
								NSGGWGDAPSQSNQmK	Unambiguous	1	1	Q8BKI2	1	1		1.0702e+06	19		23	13	3.90176	100	6954.74	2	840.358	1679.71	0.67016	28.7773	12	170	01_Ago2-RNaseA.raw
	High							SmQDGWGESDGPVTGAR	Unambiguous	1	1	Q8BKI2	1	1		1.87411e+06	14		24	13	33.2797	100	11577	2	883.374	1765.74	-1.74519	55.0623	9	182	01_Ago2-undigest.raw
	High							mENAGVNFVVSGR	Unambiguous	1	1	Q8BKI2	1	1			91	81	32	20	0	100	4293.33	2	698.336	1395.66	-2.87169	66.0376	11	134	01_Ago2-undigest_150522101502.raw
		High						mENAGVNFVVSGR	Unambiguous	1	1	Q8BKI2	1	1		497081	85	75	33	20	0	100	6045.07	2	698.338	1395.67	0.102081	65.9127	10	134	01_Ago2-RNaseI_150521212833.raw
								GALETESSSSSAQVSTVGQASR	Unambiguous	1	1	Q8BKI2	1	1		273344	93		30	20	3.55464	100	2731.72	2	1070.01	2139.02	1.51163	52.673	12	220	01_Ago2-RNaseA_150522035146.raw
								GTEGWESAATQTK	Unambiguous	1	1	Q8BKI2	1	1		845783	68		28	19	26.8284	100	9275.97	2	683.318	1365.63	-0.313522	42.8215	10	120	01_Ago2-RNaseA.raw
	High							IGEWSGPNQPNSSTGAWDNQK	Unambiguous	1	1	Q8BKI2	1	1		850004	44		29	17	6.86682	100	4428.63	2	1137.02	2273.03	2.11068	79.3225	14	216	01_Ago2-undigest_150522101502.raw
								mENAGVNFVVSGR	Unambiguous	1	1	Q8BKI2	1	1		1.06781e+06	85		29	20	0	100	9557.52	2	698.338	1395.67	-0.247774	66.6784	9	134	01_Ago2-RNaseA.raw
	High							VLSNTGWGQTQIK	Unambiguous	1	1	Q8BKI2	1	1		3.1355e+06	125	118	33	21	1.64752	100	29434.3	2	716.384	1431.76	0.916547	64.3861	9	128	01_Ago2-undigest.raw
								VLSNTGWGQTQIK	Unambiguous	1	1	Q8BKI2	1	1		3.60428e+06	110	106	31	21	5.02931	100	8227.34	2	716.384	1431.76	0.575511	64.7198	9	128	01_Ago2-RNaseA.raw
		High						SDKGTEGWESAATQTK	Unambiguous	1	1	Q8BKI2	1	1		1.43962e+06	47	59	30	17	17.4769	100	15487.6	2	848.395	1695.78	-0.0479303	35.985	17	174	01_Ago2-RNaseI.raw
	High							SmQDGWGESDGPVTGAR	Unambiguous	1	1	Q8BKI2	1	1		973279	17		25	13	53.6639	100	5952.68	2	883.376	1765.75	0.397921	55.4009	12	182	01_Ago2-undigest_150522101502.raw
		High						VLSNTGWGQTQIK	Unambiguous	1	1	Q8BKI2	1	1		2.22922e+06	124	118	35	22	10.3284	100	32653	2	716.384	1431.76	1.00181	64.7263	9	128	01_Ago2-RNaseI.raw
		High						DNTTGSNSSLNTSLPSPGAWPYSASDNSFTNVHSTSAK	Unambiguous	1	1	Q8BKI2	1	1		3.40734e+06	31		29	16	6.19966	100	10882.2	3	1300.59	3899.77	2.76718	106.052	21	438	01_Ago2-RNaseI.raw
								SmQDGWGESDGPVTGAR	Unambiguous	1	1	Q8BKI2	1	1		1.3357e+06	18		23	13	4.70021	100	4974.41	2	883.377	1765.75	1.02011	56.1746	12	182	01_Ago2-RNaseA_150522035146.raw
								GIQNIDPESDPYVTPGSVLGGTTTSPIVDTDHQLLR	Unambiguous	1	1	Q8BKI2	1	1		8.20406e+06	79	77	29	19	6.43611	100	3688.68	3	1264.97	3792.9	2.50615	110.603	19	396	01_Ago2-RNaseA.raw
								GTEGWESAATQTK	Unambiguous	1	1	Q8BKI2	1	1		511708	68		28	19	22.0775	100	5678.34	2	683.317	1365.63	-0.40291	43.034	10	120	01_Ago2-RNaseA_150522035146.raw
								TPSSWNESScK	Unambiguous	1	1	Q8BKI2	1	1		1.58437e+06	21		23	14	5.85262	100	6106.68	2	641.772	1282.54	0.497361	24.0379	9	106	01_Ago2-RNaseA.raw
								SYRPTHPDcQAVLQTLLSR	Unambiguous	1	1	Q8BKI2	1	1		1.79663e+06	92		30	20	2.38055	100	9133.22	3	748.052	2242.14	0.743624	97.0747	12	210	01_Ago2-RNaseA.raw
								SYRPTHPDcQAVLQTLLSR	Unambiguous	1	1	Q8BKI2	1	1		1.64274e+06	86	89	29	20	0.882844	100	11190	3	748.052	2242.14	0.98862	96.9593	9	210	01_Ago2-RNaseA_150522035146.raw
								SDKGTEGWESAATQTK	Unambiguous	1	1	Q8BKI2	1	1		937495	48	63	27	17	0	100	3394.52	2	848.396	1695.78	1.10382	36.135	19	174	01_Ago2-RNaseA.raw
		High						STGGSWNFGPQDNNDNK	Unambiguous	1	1	Q8BKI2	1	1		311653	9		23	13	5.32148	100	3515.03	2	919.391	1837.77	0.496487	62.1043	9	176	01_Ago2-RNaseI_150521212833.raw
	High							GmPFGmGLGNTSR	Unambiguous	1	1	Q8BKI2	1	1			41	35	29	17	6.75441	100	12367.3	2	678.806	1356.6	0.803887	48.8474	10	104	01_Ago2-undigest.raw
	High							DLGTTDSGPYFEK	Unambiguous	1	1	Q8BKI2	1	1		1.26341e+06	46		29	17	3.36659	100	4565.23	2	715.328	1429.65	0.0137503	72.322	8	118	01_Ago2-undigest_150522101502.raw
	High							DLGTTDSGPYFEK	Unambiguous	1	1	Q8BKI2	1	1		1.26341e+06	45		29	17	10.4789	100	9874.03	2	715.328	1429.65	0.526059	72.8929	8	118	01_Ago2-undigest_150522101502.raw
	High							SDKGTEGWESAATQTK	Unambiguous	1	1	Q8BKI2	1	1			45	60	29	17	7.08723	100	7148.82	2	848.395	1695.78	0.455962	36.3905	18	174	01_Ago2-undigest_150522101502.raw
		High						GSQcQAASSGNEcNLGVWK	Unambiguous	1	1	Q8BKI2	1	1		858011	22		27	14	3.12336	100	6177.39	2	1026.95	2052.88	-1.31365	63.6557	13	196	01_Ago2-RNaseI.raw
	High							mVSALQQQQQQQQQQQR	Unambiguous	1	1	Q8BKI2	1	1		3.50145e+06	81	80	32	19	0	100	27761.1	3	701.012	2101.02	0.01123	26.0026	13	150	01_Ago2-undigest.raw
								TPSSWNESScK	Unambiguous	1	1	Q8BKI2	1	1		1.58437e+06	20	15	23	13	1.15175	100	14774.6	2	641.773	1282.54	0.878076	24.531	8	106	01_Ago2-RNaseA.raw
		High						TPSSWNESScK	Unambiguous	1	1	Q8BKI2	1	1		1.15818e+06	21	16	27	14	9.16929	100	25312.9	2	641.772	1282.54	0.402183	23.7788	8	106	01_Ago2-RNaseI.raw
	High							GmPFGmGLGNTSR	Unambiguous	1	1	Q8BKI2	1	1		546532	45	40	29	17	10.406	100	5083.03	2	678.807	1356.61	1.97365	48.4208	10	104	01_Ago2-undigest_150522101502.raw
								mVSALQQQQQQQQQQQR	Unambiguous	1	1	Q8BKI2	1	1		2.72746e+06	80	81	29	19	0.557319	100	17819.2	3	701.012	2101.02	0.359833	26.6685	12	150	01_Ago2-RNaseA.raw
								GmPFGmGLGNTSR	Unambiguous	1	1	Q8BKI2	1	1		1.24982e+06	41		26	17	8.46564	100	9601.1	2	678.806	1356.6	0.713905	48.6837	10	104	01_Ago2-RNaseA.raw
								STGGSWNFGPQDNNDNK	Unambiguous	1	1	Q8BKI2	1	1		1.0526e+06	10		20	13	22.1716	100	777.567	2	919.392	1837.78	1.55925	62.3359	11	176	01_Ago2-RNaseA_150522035146.raw
	High							TGSVGSWGAAR	Unambiguous	1	1	Q8BKI2	1	1		1.12644e+06	88		32	20	40.9165	100	20932.4	2	524.762	1048.52	-0.42168	35.4033	9	90	01_Ago2-undigest_150522101502.raw
	High							SYRPTHPDcQAVLQTLLSR	Unambiguous	1	1	Q8BKI2	1	1		1.51244e+06	96		32	20	2.24542	100	2331.45	3	748.053	2242.14	2.29526	95.8904	11	210	01_Ago2-undigest.raw
								DNTTGSNSSLNTSLPSPGAWPYSASDNSFTNVHSTSAK	Unambiguous	1	1	Q8BKI2	1	1		5.5774e+06	25		24	14	1.14405	100	5963.34	3	1300.59	3899.75	-1.08297	106.255	28	438	01_Ago2-RNaseA.raw
								IGEWSGPNQPNSSTGAWDNQK	Unambiguous	1	1	Q8BKI2	1	1		1.06147e+06	29		25	15	15.8413	100	2168.16	2	1137.01	2273.02	0.0699311	78.9456	11	216	01_Ago2-RNaseA.raw
		High						KGALETESSSSSAQVSTVGQASR	Unambiguous	1	1	Q8BKI2	1	1		5.34427e+06	95	90	33	20	1.09639	100	21851.3	3	756.376	2267.11	0.693709	40.0432	24	254	01_Ago2-RNaseI.raw
	High							GmPFGmGLGNTSR	Unambiguous	1	1	Q8BKI2	1	1			41		29	17	10.4341	100	11925.2	2	678.806	1356.6	0.623922	48.2958	10	104	01_Ago2-undigest.raw
								DLGTTDSGPYFEK	Unambiguous	1	1	Q8BKI2	1	1		2.49217e+06	46		27	17	7.99206	100	6820.1	2	715.329	1429.65	1.12375	72.3378	8	118	01_Ago2-RNaseA_150522035146.raw
	High							TPSSWNESScK	Unambiguous	1	1	Q8BKI2	1	1		2.49304e+06	21		26	14	25.1027	100	18379.8	2	641.772	1282.54	0.497361	23.7845	9	106	01_Ago2-undigest.raw
								mVSALQQQQQQQQQQQR	Unambiguous	1	1	Q8BKI2	1	1		1.60523e+06	87	88	30	20	0	100	1828.05	3	701.012	2101.02	0.708435	26.3796	11	150	01_Ago2-RNaseA_150522035146.raw
		High						DLGTTDSGPYFEK	Unambiguous	1	1	Q8BKI2	1	1		980722	45	43	30	17	15.2364	100	7724.73	2	715.328	1429.65	0.526059	72.4475	8	118	01_Ago2-RNaseI_150521212833.raw
								DDEPSGWEEPSPQSISR	Unambiguous	1	1	Q8BKI2	1	1		523773	27		24	15	0	100	2469.03	2	958.419	1915.83	0.234319	83.1875	10	166	01_Ago2-RNaseA.raw
	High							DLGTTDSGPYFEK	Unambiguous	1	1	Q8BKI2	1	1		2.51648e+06	46		29	17	9.91823	100	15750.5	2	715.328	1429.65	0.269905	72.711	8	118	01_Ago2-undigest.raw
	High							mVSALQQQQQQQQQQQR	Unambiguous	1	1	Q8BKI2	1	1		266288	93	98	32	20	4.95294	100	2859.95	2	1051.02	2101.02	1.70254	26.4764	11	150	01_Ago2-undigest_150522101502.raw
		High						DLGTTDSGPYFEK	Unambiguous	1	1	Q8BKI2	1	1		1.65593e+06	44		30	17	16.1132	100	4133.95	2	715.328	1429.65	-0.327789	72.0805	9	118	01_Ago2-RNaseI.raw
								KGALETESSSSSAQVSTVGQASR	Unambiguous	1	1	Q8BKI2	1	1		4.3714e+06	99	95	30	20	0.441234	89	42955.4	3	756.376	2267.11	1.09754	40.9548	26	254	01_Ago2-RNaseA_150522035146.raw
								IGEWSGPNQPNSSTGAWDNQK	Unambiguous	1	1	Q8BKI2	1	1		1.06147e+06	37		26	16	1.16437	100	7896.72	2	1137.02	2273.03	1.68105	79.4574	13	216	01_Ago2-RNaseA.raw
	High							DLGTTDSGPYFEK	Unambiguous	1	1	Q8BKI2	1	1		2.51648e+06	45	43	29	17	1.31955	100	14377.9	2	715.328	1429.65	0.440674	72.146	9	118	01_Ago2-undigest.raw
		High						DLGTTDSGPYFEK	Unambiguous	1	1	Q8BKI2	1	1		980722	44		30	17	7.73304	100	3707.25	2	715.329	1429.65	1.72144	71.906	8	118	01_Ago2-RNaseI_150521212833.raw
								GmPFGmGLGNTSR	Unambiguous	1	1	Q8BKI2	1	1		677716	41		26	17	6.12621	100	8561.91	2	678.806	1356.6	0.803887	49.3992	10	104	01_Ago2-RNaseA_150522035146.raw
		High						GSQcQAASSGNEcNLGVWK	Unambiguous	1	1	Q8BKI2	1	1		511094	23		27	14	0	100	5408.22	2	1026.95	2052.89	-0.481174	63.5873	13	196	01_Ago2-RNaseI_150521212833.raw
	High							GGSPYNQFDIIPGDTLGGHTGPAGDSWLPAK	Unambiguous	1	1	Q8BKI2	1	1		1.92109e+06	71		31	19	4.27878	100	14611.5	3	1042.51	3125.5	1.7517	109.773	27	336	01_Ago2-undigest.raw
		High						SDKGTEGWESAATQTK	Unambiguous	1	1	Q8BKI2	1	1		693075	50	62	31	18	17.6863	100	7244.17	2	848.396	1695.78	1.6797	35.8009	18	174	01_Ago2-RNaseI_150521212833.raw
	High							NSGGWGDAPSQSNQmK	Unambiguous	1	1	Q8BKI2	1	1		1.57861e+06	19		25	13	0	100	14891.7	2	840.358	1679.71	0.524813	28.5534	12	170	01_Ago2-undigest.raw
	High							KGALETESSSSSAQVSTVGQASR	Unambiguous	1	1	Q8BKI2	1	1		8.71383e+06	98	96	32	20	2.43271	100	16204.4	3	756.375	2267.11	-0.113951	39.9869	24	254	01_Ago2-undigest.raw
								DTESSSENTTDNNSASNPGSEK	Unambiguous	1	1	Q8BKI2	1	1		1.55641e+06	9		20	13	0	100	18700.6	3	757.643	2270.91	0.646637	18.8753	20	236	01_Ago2-RNaseA.raw
								STGGSWNFGPQDNNDNK	Unambiguous	1	1	Q8BKI2	1	1		1.39029e+06	10		20	13	0.779512	100	13130.9	2	919.392	1837.78	1.29356	62.7832	12	176	01_Ago2-RNaseA.raw
								KGALETESSSSSAQVSTVGQASR	Unambiguous	1	1	Q8BKI2	1	1		6.04571e+06	98		30	20	0.173381	74	52920.1	3	756.376	2267.11	1.01677	40.7287	24	254	01_Ago2-RNaseA.raw
								DLGTTDSGPYFEK	Unambiguous	1	1	Q8BKI2	1	1		2.88844e+06	46	45	27	17	0	100	32832.1	2	715.328	1429.65	0.952983	72.638	9	118	01_Ago2-RNaseA.raw
								GmPFGmGLGNTSR	Unambiguous	1	1	Q8BKI2	1	1		1.24982e+06	41	34	26	17	7.37774	100	9568.33	2	678.806	1356.61	1.07383	49.239	9	104	01_Ago2-RNaseA.raw
		High						DLGTTDSGPYFEK	Unambiguous	1	1	Q8BKI2	1	1		1.65593e+06	45	43	30	17	4.19724	100	16357	2	715.328	1429.65	0.526059	72.5286	9	118	01_Ago2-RNaseI.raw
								KGALETESSSSSAQVSTVGQASR	Unambiguous	1	1	Q8BKI2	1	1		6.04571e+06	104	95	30	21	5.36991	100	3899.23	3	756.376	2267.11	1.4206	40.1993	23	254	01_Ago2-RNaseA.raw
								DLGTTDSGPYFEK	Unambiguous	1	1	Q8BKI2	1	1		2.88844e+06	46	45	27	17	3.22845	100	4331.08	2	715.328	1429.65	0.952983	72.1064	7	118	01_Ago2-RNaseA.raw
	High							GHPLPENQGNAQAPcWGR	Unambiguous	1	1	Q8BKI2	1	1		1.64393e+07	48		29	17	5.03625	100	24331.4	3	663.644	1988.92	1.4567	50.0061	11	158	01_Ago2-undigest.raw
								SYRPTHPDcQAVLQTLLSR	Unambiguous	1	1	Q8BKI2	1	1		1.64274e+06	90	90	30	20	3.33637	100	1295.04	3	748.052	2242.14	0.416962	96.4756	12	210	01_Ago2-RNaseA_150522035146.raw
	High							GGSHGLFGNSTAQSR	Unambiguous	1	1	Q8BKI2	1	1		521980	66	54	31	19	0	100	5999.5	2	738.354	1475.7	1.91252	25.9199	20	146	01_Ago2-undigest_150522101502.raw
	High							KGALETESSSSSAQVSTVGQASR	Unambiguous	1	1	Q8BKI2	1	1		3.41306e+06	95	90	32	20	0.389546	100	21566.8	3	756.376	2267.11	0.693709	40.9132	25	254	01_Ago2-undigest_150522101502.raw
	High							KGALETESSSSSAQVSTVGQASR	Unambiguous	1	1	Q8BKI2	1	1		8.71383e+06	98	93	32	20	0.377254	84	47472.8	3	756.376	2267.11	1.01677	40.5079	19	254	01_Ago2-undigest.raw
		High						IGEWSGPNQPNSSTGAWDNQK	Unambiguous	1	1	Q8BKI2	1	1		602859	40		30	17	11.8283	100	1882.56	2	1137.02	2273.03	3.39957	78.7076	14	216	01_Ago2-RNaseI_150521212833.raw
	High							MTSGVSQGEWK	Unambiguous	1	1	Q8BKI2	1	1		550653	63		31	18	16.1245	100	10900.4	2	605.282	1209.56	-0.184428	39.4889	8	102	01_Ago2-undigest.raw
	High							SYRPTHPDcQAVLQTLLSR	Unambiguous	1	1	Q8BKI2	1	1		1.51244e+06	90		32	20	0	100	7983.32	3	748.052	2242.14	0.253631	96.3878	8	210	01_Ago2-undigest.raw
	High							MVSALQQQQQQQQQQQR	Unambiguous	1	1	Q8BKI2	1	1		1.13559e+06	95	87	32	20	7.78473	100	5883.66	3	695.677	2085.02	-3.89117	34.4178	13	150	01_Ago2-undigest_150522101502.raw
	High							QHQQQQQPPPPQPEASGSWGGPPPPPQGNVRPSNSNWSSGPQPTTPK	Unambiguous	1	1	Q8BKI2	1	1		1.38885e+06	49		29	17	3.95759	100	2159.49	4	1244.35	4974.38	1.66511	79.2041	20	522	01_Ago2-undigest_150522101502.raw
	High							GmPFGmGLGNTSR	Unambiguous	1	1	Q8BKI2	1	1		546532	41		29	17	4.39546	100	3847.19	2	678.806	1356.6	0.983851	49.0379	9	104	01_Ago2-undigest_150522101502.raw
		High						KGALETESSSSSAQVSTVGQASR	Unambiguous	1	1	Q8BKI2	1	1		2.23833e+06	95	91	33	20	0.706948	100	14363.2	3	756.375	2267.11	0.0475812	39.9125	24	254	01_Ago2-RNaseI_150521212833.raw
		High						IGEWSGPNQPNSSTGAWDNQK	Unambiguous	1	1	Q8BKI2	1	1		973956	41		30	17	7.05574	100	4615.75	2	1137.02	2273.03	1.89586	79.0452	13	216	01_Ago2-RNaseI.raw
		High						mVSALQQQQQQQQQQQR	Unambiguous	1	1	Q8BKI2	1	1		2029819	81	79	33	20	0	100	23038.1	3	701.011	2101.02	-0.860278	25.9578	13	150	01_Ago2-RNaseI.raw
								MENAGVNFVVSGR	Unambiguous	1	1	Q8BKI2	1	1		252175	93		30	20	23.8336	100	2301.97	2	690.341	1379.67	0.57606	75.4369	9	134	01_Ago2-RNaseA.raw
		High						TPSSWNESScK	Unambiguous	1	1	Q8BKI2	1	1		389111	20		27	14	9.64371	100	8422.58	2	641.773	1282.54	0.878076	23.9973	7	106	01_Ago2-RNaseI_150521212833.raw
	High							STWSPDPIGHNPTHLSNK	Unambiguous	1	1	Q8BKI2	1	1		499361	83		32	20	11.7285	100	5594.38	2	994.487	1987.97	1.94102	56.0974	11	180	01_Ago2-undigest.raw
	High							SYRPTHPDcQAVLQTLLSR	Unambiguous	1	1	Q8BKI2	1	1		1.02811e+06	89	90	32	20	1.51397	100	4420.21	3	748.053	2242.14	1.64194	96.3224	12	210	01_Ago2-undigest_150522101502.raw
		High						GHPLPENQGNAQAPcWGR	Unambiguous	1	1	Q8BKI2	1	1		1.0772e+07	52		31	18	4.44062	100	38054.8	3	663.641	1988.91	-2.31789	50.2157	14	158	01_Ago2-RNaseI.raw
	High							GALETESSSSSAQVSTVGQASR	Unambiguous	1	1	Q8BKI2	1	1		169779	89		32	20	39.9943	100	2396.53	2	1070.01	2139.02	-0.086283	52.5162	14	220	01_Ago2-undigest_150522101502.raw
								EQAQIHNTDGPK	Unambiguous	1	1	Q8BKI2	1	1		563126	80	59	29	19	2.41152	100	15789.1	2	669.326	1337.65	0.719205	16.5281	9	124	01_Ago2-RNaseA.raw
	High							IGEWSGPNQPNSSTGAWDNQK	Unambiguous	1	1	Q8BKI2	1	1		2.73984e+06	35		28	16	1.34418	100	18311.1	3	758.346	2273.02	0.627907	79.4669	10	216	01_Ago2-undigest.raw
								GSQcQAASSGNEcNLGVWK	Unambiguous	1	1	Q8BKI2	1	1		926167	22		24	14	0	100	2109.54	2	1026.95	2052.89	1.18378	64.7937	9	196	01_Ago2-RNaseA_150522035146.raw
								IGEWSGPNQPNSSTGAWDNQK	Unambiguous	1	1	Q8BKI2	1	1		879538	37		26	16	2.22514	100	4049.58	2	1137.02	2273.03	1.68105	79.8543	12	216	01_Ago2-RNaseA_150522035146.raw
								GHPLPENQGNAQAPcWGR	Unambiguous	1	1	Q8BKI2	1	1		1.22911e+07	51		27	18	0	30	134948	3	663.642	1988.91	-2.0417	51.2152	16	158	01_Ago2-RNaseA.raw
								KmDIDDGTSAWGDPNSYNYK	Unambiguous	1	1	Q8BKI2	1	1		1.38986e+06	11		21	13	0.648925	100	6801.6	3	764.996	2292.97	1.23029	76.9403	18	216	01_Ago2-RNaseA_150522035146.raw
								IGEWSGPNQPNSSTGAWDNQK	Unambiguous	1	1	Q8BKI2	1	1		3.33607e+06	35		26	16	0.997673	100	23684.2	3	758.346	2273.02	0.789019	79.4437	9	216	01_Ago2-RNaseA.raw
	High							TGSVGSWGAAR	Unambiguous	1	1	Q8BKI2	1	1		3.25695e+06	88		32	20	49.2022	100	60562.1	2	524.762	1048.52	-0.42168	35.1597	10	90	01_Ago2-undigest.raw
								TPSSWNESScK	Unambiguous	1	1	Q8BKI2	1	1		834428	21		23	14	3.05281	100	7855.49	2	641.772	1282.54	0.497361	24.6913	8	106	01_Ago2-RNaseA_150522035146.raw
								GSQcQAASSGNEcNLGVWK	Unambiguous	1	1	Q8BKI2	1	1		1.09436e+06	22		24	14	5.70092	100	1935.45	2	1026.95	2052.89	0.232379	63.8422	13	196	01_Ago2-RNaseA.raw
		High						QFSNmGLLSQTEDNPSSK	Unambiguous	1	1	Q8BKI2	1	1		489948	55		31	18	15.8386	100	2428.05	2	999.959	1998.91	2.07629	68.6262	13	198	01_Ago2-RNaseI.raw
								mVSALQQQQQQQQQQQR	Unambiguous	1	1	Q8BKI2	1	1		1.60523e+06	87	88	30	20	0	100	15309.5	3	701.012	2101.02	0.708435	26.8135	20	150	01_Ago2-RNaseA_150522035146.raw
								QFSNmGLLSQTEDNPSSK	Unambiguous	1	1	Q8BKI2	1	1		642506	55		28	18	3.40376	100	2142.05	2	999.959	1998.91	1.89309	68.8247	14	198	01_Ago2-RNaseA_150522035146.raw
								GGSPYNQFDIIPGDTLGGHTGPAGDSWLPAK	Unambiguous	1	1	Q8BKI2	1	1		2.25622e+06	73	67	29	19	8.62233	100	14516.3	3	1042.51	3125.5	1.98604	109.715	27	336	01_Ago2-RNaseA_150522035146.raw
								GHPLPENQGNAQAPcWGR	Unambiguous	1	1	Q8BKI2	1	1		1.26757e+07	50	52	27	17	17.3124	100	5777.24	3	663.643	1988.91	-0.0163088	50.6935	8	158	01_Ago2-RNaseA_150522035146.raw
								GHPLPENQGNAQAPcWGR	Unambiguous	1	1	Q8BKI2	1	1		1.26757e+07	55		28	18	0	29	131727	3	663.64	1988.91	-4.15916	51.1457	7	158	01_Ago2-RNaseA_150522035146.raw
								SMQDGWGESDGPVTGAR	Unambiguous	1	1	Q8BKI2	1	1		84990.1	24		24	14	5.5723	100	1640.25	2	875.379	1749.75	0.355771	68.3747	8	182	01_Ago2-RNaseA.raw
								STGGSWNFGPQDNNDNK	Unambiguous	1	1	Q8BKI2	1	1		1.0526e+06	10		20	13	0	100	11941.7	2	919.392	1837.78	1.35998	62.7915	10	176	01_Ago2-RNaseA_150522035146.raw
		High						STGGSWNFGPQDNNDNKWGEGNK	Unambiguous	1	1	Q8BKI2	1	1		2.52554e+06	20		27	14	0.580438	100	16174	3	837.031	2509.08	1.32111	74.6988	19	246	01_Ago2-RNaseI_150521212833.raw
								DLGTTDSGPYFEK	Unambiguous	1	1	Q8BKI2	1	1		2.49217e+06	47	45	27	17	0	100	21019.7	2	715.328	1429.65	0.611444	72.8812	9	118	01_Ago2-RNaseA_150522035146.raw
								GGSHGLFGNSTAQSR	Unambiguous	1	1	Q8BKI2	1	1		400726	58		28	18	12.7615	100	8289.74	2	738.353	1475.7	0.671722	26.5697	10	146	01_Ago2-RNaseA_150522035146.raw
	High							QFSNmGLLSQTEDNPSSK	Unambiguous	1	1	Q8BKI2	1	1		566086	55		30	18	6.26619	100	4163.73	2	999.959	1998.91	1.2824	68.4499	12	198	01_Ago2-undigest.raw
								IGPGSGFSNFNPNSNPSAWPALVQEGTSR	Unambiguous	1	1	Q8BKI2	1	1		3.91752e+06	67		28	19	5.18978	100	7064.54	3	996.813	2988.43	0.696699	110.78	17	310	01_Ago2-RNaseA_150522035146.raw
		High						NSGGWGDAPSQSNQmK	Unambiguous	1	1	Q8BKI2	1	1		428439	16		26	13	23.2826	100	6552.57	2	840.355	1679.7	-2.7455	28.5893	11	170	01_Ago2-RNaseI_150521212833.raw
								GGSPYNQFDIIPGDTLGGHTGPAGDSWLPAK	Unambiguous	1	1	Q8BKI2	1	1		2.58409e+06	74		29	19	10.1751	100	17899.9	3	1042.51	3125.5	2.22037	109.843	26	336	01_Ago2-RNaseA.raw
								QPNQGWTSGK	Unambiguous	1	1	Q8BKI2	1	1		1.41192e+06	49		27	17	13.9562	100	11642.1	2	551.768	1102.53	0.105448	21.3824	7	92	01_Ago2-RNaseA.raw
		High						IGEWSGPNQPNSSTGAWDNQK	Unambiguous	1	1	Q8BKI2	1	1		1.89145e+06	35		29	16	9.34071	100	14599.5	3	758.346	2273.02	1.27235	79.1108	10	216	01_Ago2-RNaseI.raw
								QPNQGWTSGK	Unambiguous	1	1	Q8BKI2	1	1		723826	56	57	28	18	4.62114	100	10780.1	2	551.768	1102.53	0.769759	21.3934	7	92	01_Ago2-RNaseA_150522035146.raw
								EQAQIHNTDGPK	Unambiguous	1	1	Q8BKI2	1	1		275312	79	59	29	19	0	100	7060.53	2	669.326	1337.65	0.810462	16.5165	13	124	01_Ago2-RNaseA_150522035146.raw
								SMQDGWGESDGPVTGAR	Unambiguous	1	1	Q8BKI2	1	1		77889.5	22		24	14	0	100	883.536	2	875.382	1749.76	3.63469	68.6078	8	182	01_Ago2-RNaseA_150522035146.raw
	High							IGPGSGFSNFNPNSNPSAWPALVQEGTSR	Unambiguous	1	1	Q8BKI2	1	1		2.52496e+06	70		31	19	4.01026	100	17371.5	3	996.815	2988.43	1.92213	110.944	24	310	01_Ago2-undigest.raw
		High						KmDIDDGTSAWGDPNSYNYK	Unambiguous	1	1	Q8BKI2	1	1		962303	9		23	13	2.73736	100	6043.26	3	764.997	2292.98	1.86913	76.4289	19	216	01_Ago2-RNaseI.raw
								STGGSWNFGPQDNNDNKWGEGNK	Unambiguous	1	1	Q8BKI2	1	1		3.30869e+06	20		23	13	1.04397	100	17256.8	3	837.031	2509.08	1.17515	75.2413	20	246	01_Ago2-RNaseA.raw
		High						SYRPTHPDcQAVLQTLLSR	Unambiguous	1	1	Q8BKI2	1	1		596027	84	85	33	20	7.40093	100	2691.65	3	748.051	2242.14	-0.154696	95.9663	10	210	01_Ago2-RNaseI_150521212833.raw
	High							GGSHGLFGNSTAQSR	Unambiguous	1	1	Q8BKI2	1	1		1729182	65	53	31	19	0	100	17887.7	2	738.353	1475.7	0.589002	25.6865	10	146	01_Ago2-undigest.raw
	High							STGGSWNFGPQDNNDNK	Unambiguous	1	1	Q8BKI2	1	1		750274	9		22	13	4.45002	100	3733.19	2	919.393	1837.78	2.35632	62.2247	8	176	01_Ago2-undigest_150522101502.raw
								mTSGVSQGEWK	Unambiguous	1	1	Q8BKI2	1	1		960738	41	42	26	17	0	100	9798.8	2	613.28	1225.55	0.281769	30.7135	8	102	01_Ago2-RNaseA_150522035146.raw
								SDKGTEGWESAATQTK	Unambiguous	1	1	Q8BKI2	1	1		602597	46		27	17	9.6778	100	4432.27	2	848.395	1695.78	0.7439	37.0151	11	174	01_Ago2-RNaseA_150522035146.raw
								VLSNTGWGQTQIK	Unambiguous	1	1	Q8BKI2	1	1		2.70515e+06	110	106	31	21	7.59058	100	3472.48	2	716.384	1431.76	0.746029	64.8688	7	128	01_Ago2-RNaseA_150522035146.raw
		High						GmPFGmGLGNTSR	Unambiguous	1	1	Q8BKI2	1	1		760833	40		30	17	6.40172	100	9536.67	2	678.806	1356.61	1.34378	48.2887	9	104	01_Ago2-RNaseI.raw
								mVSALQQQQQQQQQQQR	Unambiguous	1	1	Q8BKI2	1	1		2.72746e+06	80	81	29	19	2.06027	100	6664.1	3	701.012	2101.02	0.359833	26.1762	16	150	01_Ago2-RNaseA.raw
	High							GHPLPENQGNAQAPcWGR	Unambiguous	1	1	Q8BKI2	1	1		1.64393e+07	48		29	17	1.57993	41	92039.7	3	663.642	1988.91	-1.39726	50.5488	16	158	01_Ago2-undigest.raw
	High							SmQDGWGESDGPVTGAR	Unambiguous	1	1	Q8BKI2	1	1		973279	15		24	13	38.1218	100	3903.72	2	883.376	1765.74	-0.155139	55.988	11	182	01_Ago2-undigest_150522101502.raw
	High							mVSALQQQQQQQQQQQR	Unambiguous	1	1	Q8BKI2	1	1		1.16986e+06	81	80	32	19	0	100	8406.75	3	701.012	2101.02	0.0983808	26.3287	16	150	01_Ago2-undigest_150522101502.raw
								DTESSSENTTDNNSASNPGSEK	Unambiguous	1	1	Q8BKI2	1	1		944829	9		20	13	0	100	5306.15	3	757.643	2270.91	0.566007	18.8653	18	236	01_Ago2-RNaseA_150522035146.raw
	High							MVSALQQQQQQQQQQQR	Unambiguous	1	1	Q8BKI2	1	1		1.13559e+06	103		33	21	0	100	3912.64	3	695.681	2085.03	0.938903	34.9324	16	150	01_Ago2-undigest_150522101502.raw
								MVSALQQQQQQQQQQQR	Unambiguous	1	1	Q8BKI2	1	1		1.35864e+06	95		30	20	0	100	12565.2	3	695.678	2085.02	-3.27643	34.3178	12	150	01_Ago2-RNaseA.raw
								SDKGTEGWESAATQTK	Unambiguous	1	1	Q8BKI2	1	1		602597	51		27	18	22.2488	100	1625.43	2	848.394	1695.78	-0.263884	36.5245	21	174	01_Ago2-RNaseA_150522035146.raw
		High						STGGSWNFGPQDNNDNKWGEGNK	Unambiguous	1	1	Q8BKI2	1	1		3.71293e+06	20		27	14	0.869244	100	15864.5	3	837.031	2509.08	1.17515	75.0201	14	246	01_Ago2-RNaseI.raw
	High							QPNQGWTSGK	Unambiguous	1	1	Q8BKI2	1	1		542489	54		30	18	12.2253	100	7570.12	2	551.767	1102.53	-0.448145	21.0646	8	92	01_Ago2-undigest_150522101502.raw
								GGSHGLFGNSTAQSR	Unambiguous	1	1	Q8BKI2	1	1		848722	65	53	28	19	0	100	15829.1	2	738.353	1475.7	0.589002	26.3911	11	146	01_Ago2-RNaseA.raw
		High						mTSGVSQGEWK	Unambiguous	1	1	Q8BKI2	1	1		1.52202e+06	42		30	17	7.65904	100	17623	2	613.279	1225.55	-1.51111	29.6033	9	102	01_Ago2-RNaseI.raw
								KmDIDDGTSAWGDPNSYNYK	Unambiguous	1	1	Q8BKI2	1	1		1.38986e+06	11		21	13	1.52532	100	3713.7	3	764.996	2292.97	0.751157	76.385	18	216	01_Ago2-RNaseA_150522035146.raw
	High							SYRPTHPDcQAVLQTLLSR	Unambiguous	1	1	Q8BKI2	1	1		1.02811e+06	90	91	32	20	0	100	3570.09	3	748.053	2242.14	1.72361	96.9234	10	210	01_Ago2-undigest_150522101502.raw
		High						GGSPYNQFDIIPGDTLGGHTGPAGDSWLPAK	Unambiguous	1	1	Q8BKI2	1	1		1.43726e+06	73		32	19	1.42916	100	8922.16	3	1042.51	3125.51	2.80622	109.742	26	336	01_Ago2-RNaseI.raw
	High							HPSWEEEDDGGVWNTAGSQGSTSSHNSASWGQGGK	Unambiguous	1	1	Q8BKI2	1	1		841342	7		21	13	6.51933	100	3238.89	3	1210.51	3629.53	2.46856	76.6401	19	366	01_Ago2-undigest.raw
								SDSWDNNNR	Unambiguous	1	1	Q8BKI2	1	1		1.03653e+06	6		18	13	18.8725	100	18294.7	2	554.226	1107.45	0.296898	19.3149	8	78	01_Ago2-RNaseA.raw
	High							MVSALQQQQQQQQQQQR	Unambiguous	1	1	Q8BKI2	1	1		2.91062e+06	95	84	32	20	9.73798	100	13029.7	3	695.68	2085.02	-0.729664	34.0909	12	150	01_Ago2-undigest.raw
								GALETESSSSSAQVSTVGQASR	Unambiguous	1	1	Q8BKI2	1	1		340192	89	94	30	20	1.48673	100	4764.65	3	713.677	2139.02	0.677854	52.7981	16	220	01_Ago2-RNaseA.raw
		High						GHPLPENQGNAQAPcWGR	Unambiguous	1	1	Q8BKI2	1	1		6.2795e+06	54	44	31	18	1.25132	100	29198.9	3	663.64	1988.91	-3.88297	50.0193	10	158	01_Ago2-RNaseI_150521212833.raw
								MENAGVNFVVSGR	Unambiguous	1	1	Q8BKI2	1	1		252175	104		30	21	6.09195	100	2176.74	2	690.341	1379.67	0.133672	76.0039	11	134	01_Ago2-RNaseA.raw
		High						IGEWSGPNQPNSSTGAWDNQK	Unambiguous	1	1	Q8BKI2	1	1		602859	35		29	16	0	100	2612.29	2	1137.02	2273.03	1.46623	79.2721	11	216	01_Ago2-RNaseI_150521212833.raw
	High							IGEWSGPNQPNSSTGAWDNQK	Unambiguous	1	1	Q8BKI2	1	1		1.76292e+06	35		28	16	4.2837	100	4535	3	758.346	2273.02	1.35291	79.2174	19	216	01_Ago2-undigest_150522101502.raw
		High						mVSALQQQQQQQQQQQR	Unambiguous	1	1	Q8BKI2	1	1		914600	92	96	33	20	0	100	11222.8	3	701.012	2101.02	0.969887	25.9658	11	150	01_Ago2-RNaseI_150521212833.raw
	High							SDKGTEGWESAATQTK	Unambiguous	1	1	Q8BKI2	1	1		4.07144e+06	47	59	29	17	8.1895	100	13645	3	565.932	1695.78	0.0521174	35.9081	9	174	01_Ago2-undigest.raw
	High							KmDIDDGTSAWGDPNSYNYK	Unambiguous	1	1	Q8BKI2	1	1		1.01391e+06	11		23	13	0	100	3856.73	3	764.996	2292.97	1.23029	76.4717	19	216	01_Ago2-undigest_150522101502.raw
	High							mTSGVSQGEWK	Unambiguous	1	1	Q8BKI2	1	1		751759	44	46	29	17	11.5609	100	6617.61	2	613.28	1225.55	0.480977	30.5175	8	102	01_Ago2-undigest_150522101502.raw
	High							GHPLPENQGNAQAPcWGR	Unambiguous	1	1	Q8BKI2	1	1		8.09717e+06	54	49	30	18	0	50	85881.7	3	663.641	1988.91	-2.96233	50.8467	13	158	01_Ago2-undigest_150522101502.raw
								GHPLPENQGNAQAPcWGR	Unambiguous	1	1	Q8BKI2	1	1			50		27	17	0	100	17070.7	3	663.642	1988.91	-0.93694	50.7178	12	158	01_Ago2-RNaseA.raw
	High							GHPLPENQGNAQAPcWGR	Unambiguous	1	1	Q8BKI2	1	1		8.09717e+06	52	57	30	18	0	100	7838.67	3	663.643	1988.92	0.628132	50.3306	17	158	01_Ago2-undigest_150522101502.raw
		High						IGEWSGPNQPNSSTGAWDNQK	Unambiguous	1	1	Q8BKI2	1	1		1.20009e+06	35		29	16	18.4028	100	7470.36	3	758.346	2273.02	1.03069	78.7869	19	216	01_Ago2-RNaseI_150521212833.raw
	High							VIVDGSDmEEWPcIASK	Unambiguous	1	1	Q8BKI2	1	1		170760	41		29	17	6.33891	100	2024.98	2	976.444	1951.88	1.14255	99.0149	13	152	01_Ago2-undigest_150522101502.raw
		High						KmDIDDGTSAWGDPNSYNYK	Unambiguous	1	1	Q8BKI2	1	1		649256	11		24	13	0	100	2541.62	3	764.996	2292.97	1.15043	75.9936	23	216	01_Ago2-RNaseI_150521212833.raw
	High							GGSPYNQFDIIPGDTLGGHTGPAGDSWLPAK	Unambiguous	1	1	Q8BKI2	1	1		1.17893e+06	74	68	31	19	2.98077	100	8056.89	3	1042.51	3125.5	2.22037	109.783	24	336	01_Ago2-undigest_150522101502.raw
								QPNQGWTSGK	Unambiguous	1	1	Q8BKI2	1	1		1.41192e+06	52		27	18	7.00057	100	9956.4	2	551.767	1102.53	-0.115989	20.883	8	92	01_Ago2-RNaseA.raw
								STGGSWNFGPQDNNDNKWGEGNK	Unambiguous	1	1	Q8BKI2	1	1		2.89561e+06	20		23	13	2.13731	100	1585.62	3	837.031	2509.08	1.17515	74.8006	11	246	01_Ago2-RNaseA_150522035146.raw
								NNNWESSANKPVSGWGEGGQNEIGTWGNGGNTNLASK	Unambiguous	1	1	Q8BKI2	1	1		1.54601e+06	23		24	14	0	100	3880	3	1277.91	3831.71	-5.8679	101.577	21	422	01_Ago2-RNaseA_150522035146.raw
								SVQPPNSTSDSNNGLGNWR	Unambiguous	1	1	Q8BKI2	1	1		713917	53	47	27	18	2.80271	100	5050.23	2	1015.47	2029.93	0.960819	68.2871	14	196	01_Ago2-RNaseA.raw
								NNNSSNWGGGR	Unambiguous	1	1	Q8BKI2	1	1		522252	18		23	13	4.77557	100	17225.8	2	581.753	1162.5	-0.324152	18.5421	6	102	01_Ago2-RNaseA_150522035146.raw
	High							STWSPDPIGHNPTHLSNK	Unambiguous	1	1	Q8BKI2	1	1		243416	78		31	19	8.11201	100	3017.61	2	994.485	1987.96	0.283095	56.4274	10	180	01_Ago2-undigest_150522101502.raw
								NNNSSNWGGGR	Unambiguous	1	1	Q8BKI2	1	1		948006	18	24	23	13	23.4456	100	10621.6	2	581.753	1162.5	0.515903	18.3258	6	102	01_Ago2-RNaseA.raw
								QQQEQQLAR	Unambiguous	1	1	Q8BKI2	1	1		1.24044e+06	62		28	18	12.105	100	9683.37	2	564.792	1128.58	0.178954	17.6554	6	80	01_Ago2-RNaseA.raw
								QQQEQQLAR	Unambiguous	1	1	Q8BKI2	1	1		529455	66		28	19	0	100	12316	2	564.791	1128.58	-0.0373726	17.7087	6	80	01_Ago2-RNaseA_150522035146.raw
	High							NGWGEEVDQVK	Unambiguous	1	1	Q8BKI2	1	1		773052	54	45	30	18	9.63841	100	11805.4	2	630.796	1260.59	-0.155922	58.2047	6	106	01_Ago2-undigest.raw
		High						GGSPYNQFDIIPGDTLGGHTGPAGDSWLPAK	Unambiguous	1	1	Q8BKI2	1	1		574748	73	69	32	19	3.90431	100	5596.73	3	1042.51	3125.5	1.40019	109.74	23	336	01_Ago2-RNaseI_150521212833.raw
								NGWGEEVDQVK	Unambiguous	1	1	Q8BKI2	1	1		665490	54	45	27	18	14.3091	100	5395.58	2	630.796	1260.59	-0.155922	58.6887	6	106	01_Ago2-RNaseA.raw
	High							HPSWEEEDDGGVWNTAGSQGSTSSHNSASWGQGGK	Unambiguous	1	1	Q8BKI2	1	1		1.55723e+06	7		21	13	9.84194	100	3130.24	4	908.138	3629.53	2.91889	76.4046	15	366	01_Ago2-undigest.raw
								IGEWSGPNQPNSSTGAWDNQK	Unambiguous	1	1	Q8BKI2	1	1		2.82389e+06	35		26	16	0.343236	100	12786.9	3	758.346	2273.02	0.708463	79.7907	23	216	01_Ago2-RNaseA_150522035146.raw
								QFSNmGLLSQTEDNPSSK	Unambiguous	1	1	Q8BKI2	1	1		642506	55		28	18	6.41611	100	4455.69	2	999.959	1998.91	1.22133	69.3823	13	198	01_Ago2-RNaseA_150522035146.raw
								mVSALQQQQQQQQQQQR	Unambiguous	1	1	Q8BKI2	1	1		154810	92	96	30	20	0	100	1435.58	2	1051.02	2101.02	1.23774	26.8633	9	150	01_Ago2-RNaseA_150522035146.raw
								TPSSWNESScK	Unambiguous	1	1	Q8BKI2	1	1		834428	21		23	14	6.19423	100	3408.31	2	641.772	1282.54	0.59254	24.188	8	106	01_Ago2-RNaseA_150522035146.raw
								DDEPSGWEEPSPQSISR	Unambiguous	1	1	Q8BKI2	1	1		507379	31		25	15	4.62693	100	3303.81	2	958.42	1915.83	0.807768	83.7607	15	166	01_Ago2-RNaseA_150522035146.raw
	High							TPSSWNESScK	Unambiguous	1	1	Q8BKI2	1	1		614922	21		26	14	11.1035	100	9019.48	2	641.773	1282.54	0.687719	24.0252	9	106	01_Ago2-undigest_150522101502.raw
		High						mTSGVSQGEWK	Unambiguous	1	1	Q8BKI2	1	1		475594	42		30	17	23.5735	100	6192.65	2	613.279	1225.55	-0.116649	29.8091	6	102	01_Ago2-RNaseI_150521212833.raw
								QPTGSDELK	Unambiguous	1	1	Q8BKI2	1	1		1.27353e+06	86		29	20	20.9632	100	27506.8	2	487.743	974.479	-0.471135	18.7675	8	88	01_Ago2-RNaseA.raw
								GSQcQAASSGNEcNLGVWK	Unambiguous	1	1	Q8BKI2	1	1		927934	22		24	14	17.4712	100	5416.44	3	684.967	2052.89	0.760994	64.5932	22	196	01_Ago2-RNaseA_150522035146.raw
		High						STGGSWNFGPQDNNDNKWGEGNK	Unambiguous	1	1	Q8BKI2	1	1		2.52554e+06	19		26	13	3.38778	100	2213.45	3	837.032	2509.08	1.90492	74.191	11	246	01_Ago2-RNaseI_150521212833.raw
		High						KGALETESSSSSAQVSTVGQASR	Unambiguous	1	1	Q8BKI2	1	1		5.34427e+06	104	93	34	21	1.16638	100	17955.3	3	756.376	2267.11	1.58213	40.5502	21	254	01_Ago2-RNaseI.raw
		High						GHPLPENQGNAQAPcWGR	Unambiguous	1	1	Q8BKI2	1	1		714179	53		31	18	0	100	9048.27	2	994.958	1988.91	-2.40319	50.4997	12	158	01_Ago2-RNaseI.raw
								STGGSWNFGPQDNNDNKWGEGNK	Unambiguous	1	1	Q8BKI2	1	1		2.89561e+06	20		23	13	0.410306	100	18778.5	3	837.031	2509.08	1.0292	75.3401	11	246	01_Ago2-RNaseA_150522035146.raw
								KmDIDDGTSAWGDPNSYNYK	Unambiguous	1	1	Q8BKI2	1	1		1.61669e+06	11		21	13	0.577519	100	11205.5	3	764.996	2292.97	1.23029	76.6086	20	216	01_Ago2-RNaseA.raw
	High							SVQPPNSTSDSNNGLGNWR	Unambiguous	1	1	Q8BKI2	1	1		825507	55		30	18	10.492	100	2489.64	2	1015.47	2029.93	1.20136	67.6429	13	196	01_Ago2-undigest.raw
								SSLPGSTTSNK	Unambiguous	1	1	Q8BKI2	1	1		1.86668e+06	121	104	31	21	15.0273	100	20564.6	2	539.773	1078.54	1.12429	18.4341	6	98	01_Ago2-RNaseA.raw
		High						SYRPTHPDcQAVLQTLLSR	Unambiguous	1	1	Q8BKI2	1	1		760554	92	91	33	20	1.43763	100	4704.5	3	748.052	2242.14	0.498627	96.0425	12	210	01_Ago2-RNaseI.raw
	High							QPNQGWTSGK	Unambiguous	1	1	Q8BKI2	1	1		2.66747e+06	58		30	18	18.881	100	40584.7	2	551.767	1102.53	-0.780301	20.9735	7	92	01_Ago2-undigest.raw
								GSQcQAASSGNEcNLGVWK	Unambiguous	1	1	Q8BKI2	1	1		927934	22	14	24	14	14.7186	100	2271.24	3	684.967	2052.89	0.225829	64.079	19	196	01_Ago2-RNaseA_150522035146.raw
								IGEWSGPNQPNSSTGAWDNQK	Unambiguous	1	1	Q8BKI2	1	1		3.33607e+06	35		26	16	6.26921	100	6820.54	3	758.346	2273.02	0.547351	78.932	23	216	01_Ago2-RNaseA.raw
								IGEWSGPNQPNSSTGAWDNQK	Unambiguous	1	1	Q8BKI2	1	1		2.82389e+06	36		26	16	3.07284	100	6405.83	3	758.346	2273.02	1.11124	79.1828	16	216	01_Ago2-RNaseA_150522035146.raw
		High						NSGGWGDAPSQSNQmK	Unambiguous	1	1	Q8BKI2	1	1		941436	19		26	13	11.0573	100	12007.6	2	840.357	1679.71	-0.129248	28.4799	11	170	01_Ago2-RNaseI.raw
								MVSALQQQQQQQQQQQR	Unambiguous	1	1	Q8BKI2	1	1			89	84	30	20	0	100	15191.5	3	695.677	2085.02	-4.24245	34.8269	16	150	01_Ago2-RNaseA_150522035146.raw
		High						SDKGTEGWESAATQTK	Unambiguous	1	1	Q8BKI2	1	1		2.80534e+06	47	59	30	17	21.9113	100	22882	3	565.932	1695.78	-0.0558596	35.8478	9	174	01_Ago2-RNaseI.raw
		High						IGPGSGFSNFNPNSNPSAWPALVQEGTSR	Unambiguous	1	1	Q8BKI2	1	1		1.83489e+06	71	64	32	19	2.35761	100	14472	3	996.815	2988.43	2.10594	110.905	22	310	01_Ago2-RNaseI.raw
		High						SDKGTEGWESAATQTK	Unambiguous	1	1	Q8BKI2	1	1		789789	45	59	30	17	20.4497	100	7074.42	3	565.932	1695.78	0.160094	35.6807	9	174	01_Ago2-RNaseI_150521212833.raw
	High							KGALETESSSSSAQVSTVGQASR	Unambiguous	1	1	Q8BKI2	1	1		3.41306e+06	93		32	20	0	100	4012.12	3	756.376	2267.11	0.451411	40.4148	11	254	01_Ago2-undigest_150522101502.raw
								SDKGTEGWESAATQTK	Unambiguous	1	1	Q8BKI2	1	1		2.80003e+06	47	59	27	17	14.4778	100	2274.52	3	565.932	1695.78	-0.0558596	36.0266	17	174	01_Ago2-RNaseA.raw
								STWSPDPIGHNPTHLSNK	Unambiguous	1	1	Q8BKI2	1	1		169816	78	82	29	19	0	100	1784.98	2	994.485	1987.96	0.160286	56.9243	13	180	01_Ago2-RNaseA_150522035146.raw
								KGALETESSSSSAQVSTVGQASR	Unambiguous	1	1	Q8BKI2	1	1		4.3714e+06	91	88	30	20	12.9586	100	1408.09	3	756.376	2267.11	0.612943	40.4358	11	254	01_Ago2-RNaseA_150522035146.raw
	High							NSGGWGDAPSQSNQmK	Unambiguous	1	1	Q8BKI2	1	1		660412	20		26	13	5.86547	100	2507.85	2	840.359	1679.71	1.1062	28.8375	21	170	01_Ago2-undigest_150522101502.raw
								EPNLPTPmTGK	Unambiguous	1	1	Q8BKI2	1	1		1.47887e+06	68		28	19	2.66031	100	14307	2	600.8	1200.59	0.489057	44.667	6	112	01_Ago2-RNaseA.raw
	High							QQQEQQLAR	Unambiguous	1	1	Q8BKI2	1	1		2.2659e+06	66		31	19	13.1261	85	75500.1	2	564.791	1128.58	-0.145536	17.8654	6	80	01_Ago2-undigest.raw
								SDKGTEGWESAATQTK	Unambiguous	1	1	Q8BKI2	1	1		1.76315e+06	47	59	27	17	0.608109	100	17944.5	3	565.932	1695.78	0.0521174	37.0018	8	174	01_Ago2-RNaseA_150522035146.raw
								mVSALQQQQQQQQQQQR	Unambiguous	1	1	Q8BKI2	1	1		241787	93		30	20	6.83974	100	2228.47	2	1051.02	2101.02	1.81874	26.4883	9	150	01_Ago2-RNaseA.raw
								NGWGEEVDQVK	Unambiguous	1	1	Q8BKI2	1	1		567092	43		26	17	10.6316	100	5168.98	2	630.796	1260.58	-1.12429	58.7998	6	106	01_Ago2-RNaseA_150522035146.raw
								mTSGVSQGEWK	Unambiguous	1	1	Q8BKI2	1	1		1.62173e+06	44	47	27	17	4.27703	100	16917	2	613.28	1225.55	0.580581	30.4648	9	102	01_Ago2-RNaseA.raw
								GSQcQAASSGNEcNLGVWK	Unambiguous	1	1	Q8BKI2	1	1		1.19524e+06	23		24	14	19.9459	100	4994.76	3	684.967	2052.89	-0.220141	63.944	20	196	01_Ago2-RNaseA.raw
								STWSPDPIGHNPTHLSNK	Unambiguous	1	1	Q8BKI2	1	1		241581	84		29	20	0	100	1257.14	2	994.486	1987.97	1.57259	56.7616	10	180	01_Ago2-RNaseA.raw
		High						NGWGEEVDQVK	Unambiguous	1	1	Q8BKI2	1	1		244936	55	48	31	18	9.28759	100	3589.15	2	630.797	1260.59	0.425095	58.0939	6	106	01_Ago2-RNaseI_150521212833.raw
								KmDIDDGTSAWGDPNSYNYK	Unambiguous	1	1	Q8BKI2	1	1		91407.1	9		20	13	21.6609	100	916.647	2	1146.99	2292.98	1.92823	76.8375	13	216	01_Ago2-RNaseA_150522035146.raw
								SVQPPNSTSDSNNGLGNWR	Unambiguous	1	1	Q8BKI2	1	1		521538	53	47	27	18	0	100	2576.56	2	1015.47	2029.93	0.900684	68.1616	14	196	01_Ago2-RNaseA_150522035146.raw
								GHPLPENQGNAQAPcWGR	Unambiguous	1	1	Q8BKI2	1	1		206593	57		28	18	12.3689	100	7493.67	2	994.957	1988.91	-4.36722	51.2306	10	158	01_Ago2-RNaseA_150522035146.raw
								QDTVWDIEEVPRPEGK	Unambiguous	1	1	Q8BKI2	1	1		499639	92		30	20	4.54636	100	4534.22	2	949.469	1897.93	1.08995	93.2296	8	174	01_Ago2-RNaseA.raw
	High							KmDIDDGTSAWGDPNSYNYK	Unambiguous	1	1	Q8BKI2	1	1		1.74794e+06	11		23	13	0	100	3577.46	3	764.996	2292.97	0.831012	76.2648	19	216	01_Ago2-undigest.raw
		High						STGGSWNFGPQDNNDNKWGEGNK	Unambiguous	1	1	Q8BKI2	1	1		3.71293e+06	20		27	14	0	100	7943.06	3	837.031	2509.08	0.810269	74.4641	12	246	01_Ago2-RNaseI.raw
	High							GHPLPENQGNAQAPcWGR	Unambiguous	1	1	Q8BKI2	1	1		353645	52		30	18	18.3677	100	3796.68	2	994.957	1988.91	-3.44658	50.8096	14	158	01_Ago2-undigest_150522101502.raw
								QDTVWDIEEVPRPEGK	Unambiguous	1	1	Q8BKI2	1	1		446944	92	90	30	20	15.0196	100	1857.54	2	949.469	1897.93	0.896993	92.8488	8	174	01_Ago2-RNaseA_150522035146.raw
	High							QDTVWDIEEVPRPEGK	Unambiguous	1	1	Q8BKI2	1	1		457422	91	88	32	20	6.99265	100	4155.39	2	949.47	1897.93	1.47585	92.8324	8	174	01_Ago2-undigest.raw
	High							SDKGTEGWESAATQTK	Unambiguous	1	1	Q8BKI2	1	1		1.25583e+06	42	57	29	17	7.99558	100	9704.48	3	565.932	1695.78	0.268071	36.243	9	174	01_Ago2-undigest_150522101502.raw
	High							mTSGVSQGEWK	Unambiguous	1	1	Q8BKI2	1	1		751759	42		29	17	20.6356	100	5441.24	2	613.28	1225.55	0.879394	29.9896	6	102	01_Ago2-undigest_150522101502.raw
	High							SSLPGSTTSNK	Unambiguous	1	1	Q8BKI2	1	1		2.91123e+06	120	103	33	21	31.8784	66	93918.8	2	539.773	1078.54	1.57701	18.6544	6	98	01_Ago2-undigest.raw
	High							KmDIDDGTSAWGDPNSYNYK	Unambiguous	1	1	Q8BKI2	1	1		1.74794e+06	11		23	13	8.03765	100	8871.86	3	764.996	2292.97	0.751157	76.7544	20	216	01_Ago2-undigest.raw
	High							SVQPPNSTSDSNNGLGNWR	Unambiguous	1	1	Q8BKI2	1	1		825507	64	53	31	18	4.36965	100	5030.22	2	1015.47	2029.94	1.74257	68.1831	20	196	01_Ago2-undigest.raw
	High							QDTVWDIEEVPRPEGK	Unambiguous	1	1	Q8BKI2	1	1		316478	96		32	20	5.80885	100	2549.94	2	949.469	1897.93	0.575406	93.0274	8	174	01_Ago2-undigest_150522101502.raw
								mTSGVSQGEWK	Unambiguous	1	1	Q8BKI2	1	1		960738	41		26	17	46.6275	100	3638.6	2	613.28	1225.55	0.281769	30.2393	9	102	01_Ago2-RNaseA_150522035146.raw
								SDKGTEGWESAATQTK	Unambiguous	1	1	Q8BKI2	1	1		1.76315e+06	51	60	27	18	0	100	3808.9	3	565.932	1695.78	-0.379791	36.4879	14	174	01_Ago2-RNaseA_150522035146.raw
	High							HPSWEEEDDGGVWNTAGSQGSTSSHNSASWGQGGK	Unambiguous	1	1	Q8BKI2	1	1		1.01164e+06	5		19	13	1.59598	100	2769	4	908.136	3629.52	1.10274	76.5652	15	366	01_Ago2-undigest_150522101502.raw
								GPIPGYGSGFSSGGmDYGmVGGK	Unambiguous	1	1	Q8BKI2	1	1		381291	15		22	13	5.52779	100	1368.34	2	1105.48	2209.96	1.18224	91.0414	14	192	01_Ago2-RNaseA_150522035146.raw
	High							STGGSWNFGPQDNNDNKWGEGNK	Unambiguous	1	1	Q8BKI2	1	1		3.74266e+06	20		26	13	0	100	9933.32	3	837.031	2509.08	1.39409	74.4871	22	246	01_Ago2-undigest.raw
								QPTGSDELK	Unambiguous	1	1	Q8BKI2	1	1		513478	86	77	29	20	17.9421	100	10079.2	2	487.743	974.479	-0.0953335	18.818	8	88	01_Ago2-RNaseA_150522035146.raw
		High						SVQPPNSTSDSNNGLGNWR	Unambiguous	1	1	Q8BKI2	1	1		346933	53	47	31	18	7.29658	100	2783.61	2	1015.47	2029.93	1.14122	67.8743	12	196	01_Ago2-RNaseI_150521212833.raw
								SDKGTEGWESAATQTK	Unambiguous	1	1	Q8BKI2	1	1		2.80003e+06	45	59	27	17	0.940235	100	37377	3	565.932	1695.78	0.160094	36.455	8	174	01_Ago2-RNaseA.raw
	High							STGGSWNFGPQDNNDNKWGEGNK	Unambiguous	1	1	Q8BKI2	1	1		2.45107e+06	20		26	13	0.497776	100	13967.6	3	837.031	2509.08	1.32111	75.1374	12	246	01_Ago2-undigest_150522101502.raw
	High							EPNLPTPmTGK	Unambiguous	1	1	Q8BKI2	1	1		1.02573e+06	64		31	18	0	100	8118.65	2	600.8	1200.59	0.285707	45.0943	8	112	01_Ago2-undigest_150522101502.raw
	High							TPSSWNESScKDQGWGGGR	Unambiguous	1	1	Q8BKI2	1	1		156630	12		23	13	9.34119	100	2005	3	699.302	2095.89	0.684946	47.6907	15	192	01_Ago2-undigest_150522101502.raw
								VIVDGSDmEEWPcIASK	Unambiguous	1	1	Q8BKI2	1	1		416305	44		27	17	0	100	3588.28	2	976.442	1951.88	-0.233332	99.0484	11	152	01_Ago2-RNaseA_150522035146.raw
	High							SDKGTEGWESAATQTK	Unambiguous	1	1	Q8BKI2	1	1		4.07144e+06	51	61	30	17	12.1436	100	29349.2	3	565.932	1695.78	-0.811699	36.3866	16	174	01_Ago2-undigest.raw
	High							QFSNmGLLSQTEDNPSSK	Unambiguous	1	1	Q8BKI2	1	1		401821	55		30	18	6.62745	100	2218.84	2	999.959	1998.91	1.58774	68.8352	12	198	01_Ago2-undigest_150522101502.raw
								GALETESSSSSAQVSTVGQASR	Unambiguous	1	1	Q8BKI2	1	1		177821	88		30	20	0	100	2470.07	3	713.677	2139.02	0.849059	52.6868	24	220	01_Ago2-RNaseA_150522035146.raw
								SPAWNETGR	Unambiguous	1	1	Q8BKI2	1	1		2.42649e+06	51		27	18	13.2525	100	31004.9	2	509.241	1017.47	0.0194741	29.4206	6	84	01_Ago2-RNaseA.raw
								SSLPGSTTSNK	Unambiguous	1	1	Q8BKI2	1	1		923491	101	88	30	20	13.1609	100	20265	2	539.773	1078.54	0.558382	18.5185	7	98	01_Ago2-RNaseA_150522035146.raw
	High							NSGGWGDAPSQSNQmK	Unambiguous	1	1	Q8BKI2	1	1		660412	18		25	13	28.9313	100	4216.64	2	840.357	1679.71	-1.29203	29.3796	9	170	01_Ago2-undigest_150522101502.raw
	High							IGEWSGPNQPNSSTGAWDNQK	Unambiguous	1	1	Q8BKI2	1	1		1.76292e+06	34		28	16	0	100	6524.57	3	758.346	2273.02	0.386239	79.7475	14	216	01_Ago2-undigest_150522101502.raw
								GPIPGYGSGFSSGGmDYGmVGGK	Unambiguous	1	1	Q8BKI2	1	1		476476	14		22	13	0	100	2345.91	2	1105.48	2209.96	1.62413	90.9286	13	192	01_Ago2-RNaseA.raw
		High						STGGSWNFGPQDNNDNK	Unambiguous	1	1	Q8BKI2	1	1		523431	12		24	13	0	100	4719.88	2	919.39	1837.77	-0.964818	62.215	7	176	01_Ago2-RNaseI.raw
		High						NGWGEEVDQVK	Unambiguous	1	1	Q8BKI2	1	1		564190	43		30	17	21.9486	100	7396.87	2	630.796	1260.58	-0.640103	58.2454	7	106	01_Ago2-RNaseI.raw
	High							NGWGEEVDQVK	Unambiguous	1	1	Q8BKI2	1	1		319958	43		29	17	5.13794	100	4790.46	2	630.796	1260.58	-1.02745	58.7409	8	106	01_Ago2-undigest_150522101502.raw
	High							mTSGVSQGEWK	Unambiguous	1	1	Q8BKI2	1	1		2.36791e+06	42		29	17	33.5468	100	24322.5	2	613.28	1225.55	1.17821	29.7025	9	102	01_Ago2-undigest.raw
								IGPGSGFSNFNPNSNPSAWPALVQEGTSR	Unambiguous	1	1	Q8BKI2	1	1		4.16757e+06	71	65	29	19	5.36717	100	7114.19	3	996.816	2988.43	2.90247	110.788	33	310	01_Ago2-RNaseA.raw
								NSGGWGDAPSQSNQmK	Unambiguous	1	1	Q8BKI2	1	1		1.0702e+06	19		23	13	5.43764	100	5270.24	2	840.358	1679.71	0.234119	29.35	9	170	01_Ago2-RNaseA.raw
								STGGWNDYK	Unambiguous	1	1	Q8BKI2	1	1		782293	23		24	14	5.55111	100	8025.12	2	514.227	1027.45	-0.293801	33.1954	6	82	01_Ago2-RNaseA_150522035146.raw
	High							GPIPGYGSGFSSGGmDYGmVGGK	Unambiguous	1	1	Q8BKI2	1	1		403580	15		24	13	4.14204	100	3142.99	2	1105.48	2209.96	1.18224	90.9552	12	192	01_Ago2-undigest.raw
	High							KMDIDDGTSAWGDPNSYNYK	Unambiguous	1	1	Q8BKI2	1	1		249750	17		25	13	11.9832	100	2337.48	3	759.665	2276.98	1.76665	88.3926	18	216	01_Ago2-undigest.raw
		High						SDSWDNNNR	Unambiguous	1	1	Q8BKI2	1	1		323078	5		21	13	14.9226	100	11668.3	2	554.226	1107.44	-0.915599	19.8076	7	78	01_Ago2-RNaseI_150521212833.raw
								QPNQGWTSGK	Unambiguous	1	1	Q8BKI2	1	1		723826	62		28	18	38.9157	100	1808.64	2	551.766	1102.53	-1.88749	20.9291	8	92	01_Ago2-RNaseA_150522035146.raw
								mTSGVSQGEWK	Unambiguous	1	1	Q8BKI2	1	1		1.62173e+06	44		27	17	39.6757	100	6513.23	2	613.28	1225.55	0.580581	29.9823	8	102	01_Ago2-RNaseA.raw
								GLHTPVQPLSSSPGLR	Unambiguous	1	1	Q8BKI2	1	1		569046	86	78	29	20	0	100	4043.99	3	549.305	1645.9	-0.12861	66.9674	8	154	01_Ago2-RNaseA_150522035146.raw
								GGNNDSWmNPLAK	Unambiguous	1	1	Q8BKI2	1	1		517668	22		24	14	8.06029	100	6149.66	2	710.32	1419.63	0.367509	64.1893	9	118	01_Ago2-RNaseA.raw
	High							STGGSWNFGPQDNNDNKWGEGNK	Unambiguous	1	1	Q8BKI2	1	1		3.74266e+06	20		26	13	0	100	4393.9	3	837.031	2509.08	0.956223	75.2192	14	246	01_Ago2-undigest.raw
								SGWGELSASTEWKDPK	Unambiguous	1	1	Q8BKI2	1	1		207579	87		30	20	6.27042	100	1972.34	2	889.424	1777.84	1.25825	83.077	8	152	01_Ago2-RNaseA_150522035146.raw
								NGAIVAPGK	Unambiguous	1	1	Q8BKI2	1	1		349492	54		27	18	0	100	8798.56	2	413.743	826.478	-0.202537	20.7553	6	82	01_Ago2-RNaseA.raw
								KISQAVR	Unambiguous	1	1	Q8BKI2	1	1		143778	173	199	33	23	25.3583	100	5549.28	2	401.251	801.494	-0.258538	15.8802	6	60	01_Ago2-RNaseA_150522035146.raw
	High							STGGSWNFGPQDNNDNK	Unambiguous	1	1	Q8BKI2	1	1		1.45815e+06	10		23	13	0	100	9798.13	2	919.391	1837.78	0.828601	62.0398	12	176	01_Ago2-undigest.raw
								STGGSWNFGPQDNNDNK	Unambiguous	1	1	Q8BKI2	1	1		1.39029e+06	10		20	13	6.12397	100	2619.94	2	919.391	1837.78	0.895024	62.2427	7	176	01_Ago2-RNaseA.raw
								STGGSWNFGPQDNNDNKWGEGNK	Unambiguous	1	1	Q8BKI2	1	1		3.30869e+06	20		23	13	1.92025	100	5466.56	3	837.031	2509.08	0.810269	74.7298	17	246	01_Ago2-RNaseA.raw
	High							SSLPGSTTSNK	Unambiguous	1	1	Q8BKI2	1	1		734729	120	103	33	21	38.0357	100	27147.8	2	539.773	1078.54	1.57701	18.8265	11	98	01_Ago2-undigest_150522101502.raw
		High						SPAWNETGR	Unambiguous	1	1	Q8BKI2	1	1		795467	53		31	18	53.9112	100	16345.4	2	509.24	1017.47	-1.30024	28.6333	8	84	01_Ago2-RNaseI_150521212833.raw
	High							STGGSWNFGPQDNNDNK	Unambiguous	1	1	Q8BKI2	1	1		750274	12		23	13	4.95585	100	4866.17	2	919.39	1837.77	-0.964818	62.7161	10	176	01_Ago2-undigest_150522101502.raw
		High						SVQPPNSTSDSNNGLGNWR	Unambiguous	1	1	Q8BKI2	1	1		675965	62	52	32	19	7.48475	100	4916.81	2	1015.47	2029.94	1.6223	68.0191	7	196	01_Ago2-RNaseI.raw
								HPSWEEEDDGGVWNTAGSQGSTSSHNSASWGQGGK	Unambiguous	1	1	Q8BKI2	1	1		1.59651e+06	6		18	13	3.45917	100	1658.19	4	908.137	3629.53	2.24624	77.1927	17	366	01_Ago2-RNaseA.raw
								SDSWDNNNR	Unambiguous	1	1	Q8BKI2	1	1		553894	7		19	13	37.3037	100	2705.32	2	554.227	1107.45	0.737806	19.3811	7	78	01_Ago2-RNaseA_150522035146.raw
								FDVDKR	Unambiguous	1	1	Q8BKI2	1	1		610288	185	151	33	23	2.3913	100	21547.8	2	390.206	779.405	-0.0277782	18.5407	5	46	01_Ago2-RNaseA.raw
								SSSSAGSEVGGQSTGSNHK	Unambiguous	1	1	Q8BKI2	1	1		164313	33	26	25	16	8.36857	100	5350.63	3	588.598	1763.78	-0.411503	15.8046	11	188	01_Ago2-RNaseA_150522035146.raw
		High						GHPLPENQGNAQAPcWGR	Unambiguous	1	1	Q8BKI2	1	1		1.0772e+07	52		31	18	15.4254	100	20087.8	3	663.64	1988.9	-5.26393	50.8864	8	158	01_Ago2-RNaseI.raw
								STWSPDPIGHNPTHLSNK	Unambiguous	1	1	Q8BKI2	1	1		2.42672e+06	76	79	29	19	2.50085	100	21913.4	3	663.326	1987.96	0.368439	56.9249	18	180	01_Ago2-RNaseA.raw
								TPSSWNESScKDQGWGGGR	Unambiguous	1	1	Q8BKI2	1	1		195089	11		21	13	4.33985	100	2105.69	3	699.302	2095.89	1.12177	47.9311	15	192	01_Ago2-RNaseA_150522035146.raw
	High							DDEPSGWEEPSPQSISR	Unambiguous	1	1	Q8BKI2	1	1		301211	31		27	15	0	100	1234.71	2	958.42	1915.83	0.871485	83.2734	10	166	01_Ago2-undigest.raw
								MTSGVSQGEWK	Unambiguous	1	1	Q8BKI2	1	1		190723	62		28	18	0	100	5143.36	2	605.282	1209.56	0.522022	39.678	8	102	01_Ago2-RNaseA.raw
	High							GGNNDSWmNPLAK	Unambiguous	1	1	Q8BKI2	1	1		361787	24		26	14	5.32021	100	4137.67	2	710.32	1419.63	1.05541	64.273	6	118	01_Ago2-undigest_150522101502.raw
								SVQPPNSTSDSNNGLGNWR	Unambiguous	1	1	Q8BKI2	1	1		713917	67		28	19	6.12615	100	1978.32	2	1015.47	2029.94	3.90743	67.8025	12	196	01_Ago2-RNaseA.raw
		High						STWSPDPIGHNPTHLSNK	Unambiguous	1	1	Q8BKI2	1	1		1.68792e+06	83	91	33	20	9.33334	100	11107.4	3	663.326	1987.96	1.01319	55.9196	19	180	01_Ago2-RNaseI.raw
								DDEPSGWEEPSPQSISR	Unambiguous	1	1	Q8BKI2	1	1		507379	26		24	15	0	100	1193.06	2	958.419	1915.83	-0.339131	83.1803	11	166	01_Ago2-RNaseA_150522035146.raw
		High						QDTVWDIEEVPRPEGK	Unambiguous	1	1	Q8BKI2	1	1		496298	91	88	33	20	15.5785	100	2562.13	3	633.316	1897.93	1.56524	92.4402	14	174	01_Ago2-RNaseI.raw
		High						GmPFGmGLGNTSR	Unambiguous	1	1	Q8BKI2	1	1		444725	44		30	17	16.0205	100	4428	2	678.805	1356.6	-0.2759	48.237	14	104	01_Ago2-RNaseI_150521212833.raw
								STGGWNDYK	Unambiguous	1	1	Q8BKI2	1	1		782293	25		24	14	21.8268	100	5786.8	2	514.227	1027.45	-0.41261	33.7275	7	82	01_Ago2-RNaseA_150522035146.raw
								KISQAVR	Unambiguous	1	1	Q8BKI2	1	1		329959	173	199	33	23	21.6647	100	14870.1	2	401.251	801.494	-0.258538	15.8673	4	60	01_Ago2-RNaseA.raw
								VIVDGSDmEEWPcIASK	Unambiguous	1	1	Q8BKI2	1	1		606731	43		26	17	6.51445	100	4916.84	2	976.443	1951.88	0.704767	99.0626	17	152	01_Ago2-RNaseA.raw
								STWSPDPIGHNPTHLSNK	Unambiguous	1	1	Q8BKI2	1	1		2.42672e+06	83	98	29	20	5.74627	100	1510.08	3	663.327	1987.97	1.93426	56.4905	16	180	01_Ago2-RNaseA.raw
								KmDIDDGTSAWGDPNSYNYK	Unambiguous	1	1	Q8BKI2	1	1		1.61669e+06	11		21	13	0	100	1904.3	3	764.996	2292.97	1.15043	76.1056	18	216	01_Ago2-RNaseA.raw
								QDTVWDIEEVPRPEGK	Unambiguous	1	1	Q8BKI2	1	1		1.4342e+06	97	85	30	20	3.41025	100	13633.2	3	633.314	1897.93	-0.267808	93.2267	16	174	01_Ago2-RNaseA_150522035146.raw
	High							SVQPPNSTSDSNNGLGNWR	Unambiguous	1	1	Q8BKI2	1	1		414338	58		30	18	0	100	1707.05	2	1015.47	2029.93	-2.16621	68.0395	9	196	01_Ago2-undigest_150522101502.raw
	High							STGGWNDYK	Unambiguous	1	1	Q8BKI2	1	1		1.65123e+06	23		26	14	15.8621	100	12017	2	514.227	1027.45	-0.293801	32.6479	7	82	01_Ago2-undigest.raw
	High							STGGSWNFGPQDNNDNK	Unambiguous	1	1	Q8BKI2	1	1		1.45815e+06	12		23	13	5.78778	100	5695.94	2	919.389	1837.77	-1.42978	62.5742	9	176	01_Ago2-undigest.raw
								STGGWNDYK	Unambiguous	1	1	Q8BKI2	1	1		1.18126e+06	23		24	14	15.1026	100	12722.1	2	514.227	1027.45	-0.293801	33.3403	11	82	01_Ago2-RNaseA.raw
	High							DDEPSGWEEPSPQSISR	Unambiguous	1	1	Q8BKI2	1	1		196268	32		28	15	0	100	697.831	2	958.421	1915.83	1.82723	83.5202	10	166	01_Ago2-undigest_150522101502.raw
								GLHTPVQPLSSSPGLR	Unambiguous	1	1	Q8BKI2	1	1		623697	86	78	29	20	3.60616	100	2927.64	3	549.305	1645.9	-0.12861	66.2421	7	154	01_Ago2-RNaseA.raw
								TDLDPR	Unambiguous	2	2	Q3UHK8;Q8BKI2	1	1		1.29807e+06	40	46	26	16	49.0075	100	6865.71	2	358.682	716.358	0.29349	21.1088	4	46	01_Ago2-RNaseA.raw
	High							KmDIDDGTSAWGDPNSYNYK	Unambiguous	1	1	Q8BKI2	1	1		1.01391e+06	11		23	13	5.48069	100	3497.82	3	764.996	2292.97	0.990722	77.0476	18	216	01_Ago2-undigest_150522101502.raw
	High							STWSPDPIGHNPTHLSNK	Unambiguous	1	1	Q8BKI2	1	1		2.90294e+06	78	83	31	19	63.4405	100	8806.66	3	663.326	1987.96	1.02178e-05	55.7828	15	180	01_Ago2-undigest.raw
								EPNLPTPmTGK	Unambiguous	1	1	Q8BKI2	1	1		2.4291e+06	69		29	19	6.05777	100	14825.5	2	600.8	1200.59	0.590731	45.2227	7	112	01_Ago2-RNaseA.raw
								KTGSVGSWGAAR	Unambiguous	1	1	Q8BKI2	1	1		120422	98	85	30	20	8.73132	100	2401.39	2	588.81	1176.61	-0.0639333	23.3219	8	120	01_Ago2-RNaseA.raw
	High							GGNNDSWmNPLAK	Unambiguous	1	1	Q8BKI2	1	1		660337	22		26	14	3.74083	100	9678.49	2	710.32	1419.63	0.195535	63.9149	7	118	01_Ago2-undigest.raw
	High							STGGSWNFGPQDNNDNKWGEGNK	Unambiguous	1	1	Q8BKI2	1	1		2.45107e+06	20		26	13	0	100	2582.85	3	837.031	2509.08	1.32111	74.5949	13	246	01_Ago2-undigest_150522101502.raw
								GGSHGLFGNSTAQSR	Unambiguous	1	1	Q8BKI2	1	1		2.27535e+06	65	53	28	19	2.88453	100	30675.2	3	492.571	1475.7	0.207648	26.257	13	146	01_Ago2-RNaseA.raw
	High							IGEWSGPNQPNSSTGAWDNQK	Unambiguous	1	1	Q8BKI2	1	1		2.73984e+06	29		27	15	5.6484	100	3492.88	3	758.345	2273.02	-0.0165405	78.9337	12	216	01_Ago2-undigest.raw
								QPNSWNK	Unambiguous	1	1	Q8BKI2	1	1		277343	57	39	28	18	16.8269	100	6436.9	2	437.214	873.421	-0.347133	17.7462	6	60	01_Ago2-RNaseA_150522035146.raw
								NGAIVAPGK	Unambiguous	1	1	Q8BKI2	1	1		174287	53	55	27	18	0	100	2663.73	2	413.742	826.478	-0.793335	20.7633	5	82	01_Ago2-RNaseA_150522035146.raw
	High							STGGWNDYK	Unambiguous	1	1	Q8BKI2	1	1		589228	25		26	14	15.3473	100	3958.99	2	514.227	1027.45	-0.650229	32.9155	7	82	01_Ago2-undigest_150522101502.raw
								GLHTPVQPLSSSPGLR	Unambiguous	1	1	Q8BKI2	1	1		168235	86		29	20	13.1259	100	2084.09	2	823.454	1645.9	-0.268773	66.5612	10	154	01_Ago2-RNaseA.raw
	High							QPTGSDELK	Unambiguous	1	1	Q8BKI2	1	1		1.99013e+06	83		32	20	41.3519	100	48896.7	2	487.743	974.478	-0.659037	19.0348	8	88	01_Ago2-undigest.raw
								SYRPTHPDcQAVLQTLLSR	Unambiguous	1	1	Q8BKI2	1	1		428222	92	92	30	20	1.78062	100	2001.2	4	561.291	2242.14	0.655961	96.7011	9	210	01_Ago2-RNaseA.raw
								SVQPPNSTSDSNNGLGNWR	Unambiguous	1	1	Q8BKI2	1	1		521538	64	53	28	18	11.391	100	3129.19	2	1015.47	2029.94	1.68244	68.6848	9	196	01_Ago2-RNaseA_150522035146.raw
								HPSWEEEDDGGVWNTAGSQGSTSSHNSASWGQGGK	Unambiguous	1	1	Q8BKI2	1	1		1.59651e+06	6		18	13	1.83349	100	4664.73	4	908.136	3629.52	1.3718	76.6358	20	366	01_Ago2-RNaseA.raw
	High							GGSHGLFGNSTAQSR	Unambiguous	1	1	Q8BKI2	1	1		3.78822e+06	65	53	31	19	24.3253	100	15769.1	3	492.571	1475.7	0.207648	25.5606	11	146	01_Ago2-undigest.raw
								mDLSVDKK	Unambiguous	1	1	Q8BKI2	1	1			108	106	30	21	24.665	100	10271.6	2	476.243	951.479	-2.95218	17.6436	5	66	01_Ago2-RNaseA.raw
	High							QQQEQQLAR	Unambiguous	1	1	Q8BKI2	1	1		526874	66		31	19	9.50569	100	17359.9	2	564.791	1128.58	-0.361862	18.0642	8	80	01_Ago2-undigest_150522101502.raw
	High							QDTVWDIEEVPRPEGK	Unambiguous	1	1	Q8BKI2	1	1		1.00356e+06	96	89	32	20	11.5002	100	2549.53	3	633.315	1897.93	0.504003	92.5669	9	174	01_Ago2-undigest.raw
								GGNNDSWmNPLAK	Unambiguous	1	1	Q8BKI2	1	1		435394	25		24	14	21.1344	100	6795.01	2	710.321	1419.63	1.39935	64.4573	9	118	01_Ago2-RNaseA_150522035146.raw
								STGGWNDYK	Unambiguous	1	1	Q8BKI2	1	1		1.18126e+06	25		24	14	24.3448	100	5859.85	2	514.227	1027.45	-1.12547	32.8263	7	82	01_Ago2-RNaseA.raw
								GGSHGLFGNSTAQSR	Unambiguous	1	1	Q8BKI2	1	1		1.10042e+06	66	54	28	19	0.709576	100	19920.9	3	492.571	1475.7	0.145608	26.545	12	146	01_Ago2-RNaseA_150522035146.raw
								STGGWNDYKNNNSSNWGGGR	Unambiguous	1	1	Q8BKI2	1	1		92937	17		22	13	27.5375	100	1113.93	3	724.314	2170.93	-1.00673	52.987	12	206	01_Ago2-RNaseA.raw
								HSPSHPVGPKPHLDNmVPNALNVGLPDLPTK	Unambiguous	1	1	Q8BKI2	1	1		170740	60	71	28	18	0	100	1230.39	3	1098.91	3294.71	-0.0154542	90.1489	7	338	01_Ago2-RNaseA_150522035146.raw
		High						QFSNmGLLSQTEDNPSSK	Unambiguous	1	1	Q8BKI2	1	1		224264	55		31	18	17.7947	100	1934.92	2	999.959	1998.91	1.83202	68.4277	7	198	01_Ago2-RNaseI_150521212833.raw
								mDLSVDKK	Unambiguous	1	1	Q8BKI2	1	1		74767.5	105	103	30	21	24.2368	100	4003.32	2	476.244	951.48	-1.22019	17.6491	7	66	01_Ago2-RNaseA_150522035146.raw
								SGWGELSASTEWKDPK	Unambiguous	1	1	Q8BKI2	1	1		236866	87		30	20	0	100	3038.54	2	889.424	1777.84	1.05226	83.021	9	152	01_Ago2-RNaseA.raw
	High							mTSGVSQGEWK	Unambiguous	1	1	Q8BKI2	1	1		2.36791e+06	42		29	17	14.1483	100	9142.1	2	613.279	1225.55	-0.81388	30.3721	8	102	01_Ago2-undigest.raw
		High						KmDIDDGTSAWGDPNSYNYK	Unambiguous	1	1	Q8BKI2	1	1		649256	10		24	13	1.88805	100	2950.25	3	764.997	2292.98	1.70942	76.5743	15	216	01_Ago2-RNaseI_150521212833.raw
								STWSPDPIGHNPTHLSNK	Unambiguous	1	1	Q8BKI2	1	1		1.83712e+06	76	79	29	19	1.56137	100	5297.17	3	663.326	1987.96	0.552653	56.6109	16	180	01_Ago2-RNaseA_150522035146.raw
								SPAWNETGR	Unambiguous	1	1	Q8BKI2	1	1		1.48893e+06	51		27	18	14.8673	100	21391.8	2	509.241	1017.47	-0.0405128	29.6499	7	84	01_Ago2-RNaseA_150522035146.raw
								EPNLPTPmTGK	Unambiguous	1	1	Q8BKI2	1	1		670652	76	69	29	19	0	100	7979.28	2	600.799	1200.59	-2.45952	45.4683	8	112	01_Ago2-RNaseA_150522035146.raw
								DDEPSGWEEPSPQSISR	Unambiguous	1	1	Q8BKI2	1	1		523773	27		24	15	0	100	2612.7	2	958.419	1915.83	0.234319	83.7685	20	166	01_Ago2-RNaseA.raw
	High							TDLDPR	Unambiguous	2	2	Q3UHK8;Q8BKI2	1	1		317819	40	46	29	16	31.6923	100	10765.9	2	358.682	716.357	0.0378842	21.0408	4	46	01_Ago2-undigest_150522101502.raw
								STGGSWNFGPQDNNDNK	Unambiguous	1	1	Q8BKI2	1	1		161138	10		20	13	21.128	100	1574.9	3	613.263	1837.78	0.920919	62.8539	14	176	01_Ago2-RNaseA_150522035146.raw
								QDTVWDIEEVPRPEGK	Unambiguous	1	1	Q8BKI2	1	1		1.64588e+06	97	85	30	20	2.19527	100	2700.17	3	633.314	1897.93	-0.364285	92.6581	8	174	01_Ago2-RNaseA.raw
								STGGSWNFGPQDNNDNK	Unambiguous	1	1	Q8BKI2	1	1		207652	12		21	13	37.4978	100	777.588	3	613.262	1837.77	-0.972135	62.4315	6	176	01_Ago2-RNaseA.raw
	High							SPAWNETGR	Unambiguous	1	1	Q8BKI2	1	1		1.31498e+06	51		30	17	60.8814	100	7569.21	2	509.241	1017.47	-0.1005	28.9096	8	84	01_Ago2-undigest_150522101502.raw
								NGWGEEVDQVK	Unambiguous	1	1	Q8BKI2	1	1		665490	43		26	17	7.17024	100	3667.88	2	630.796	1260.58	-0.930612	59.2466	5	106	01_Ago2-RNaseA.raw
								EPNLPTPmTGK	Unambiguous	1	1	Q8BKI2	1	1		2.4291e+06	74		29	19	36.1224	100	8475.1	2	600.8	1200.59	-0.832719	45.7387	5	112	01_Ago2-RNaseA.raw
								QDTVWDIEEVPRPEGK	Unambiguous	1	1	Q8BKI2	1	1		1.64588e+06	101		30	20	5.36376	100	12514.9	3	633.315	1897.93	-0.074855	93.1754	11	174	01_Ago2-RNaseA.raw
								mDLSVDK	Unambiguous	1	1	Q8BKI2	1	1		201468	37	41	26	16	12.4787	100	2063.34	2	412.197	823.386	-0.743725	22.2208	4	56	01_Ago2-RNaseA.raw
								VAVPNGQPPSAAR	Unambiguous	1	1	Q8BKI2	1	1		599146	82	74	29	20	24.1946	100	5337.19	2	632.344	1263.68	0.955085	37.8565	9	112	01_Ago2-RNaseA.raw
								EPNLPTPmTGK	Unambiguous	1	1	Q8BKI2	1	1		908096	64		28	18	1.94519	100	10561	2	600.8	1200.59	0.387382	44.9041	7	112	01_Ago2-RNaseA_150522035146.raw
								TDLDPR	Unambiguous	2	2	Q3UHK8;Q8BKI2	1	1		1.29807e+06	40	46	26	16	11.7473	100	16957.8	2	358.682	716.357	-0.13252	20.5902	4	46	01_Ago2-RNaseA.raw
								TDLDPR	Unambiguous	2	2	Q3UHK8;Q8BKI2	1	1		528500	31	34	25	15	8.80019	100	7463.3	2	358.682	716.357	-0.558531	20.7394	4	46	01_Ago2-RNaseA_150522035146.raw
								NGNTNSLNLSSPNPmENK	Unambiguous	1	1	Q8BKI2	1	1		106327	38		26	16	0	100	1188.12	2	973.946	1946.88	-1.35352	51.7776	10	194	01_Ago2-RNaseA.raw
								TmNLGDFNDImR	Unambiguous	1	1	Q8BKI2	1	1		255502	19		23	13	41.2936	100	2167.63	2	729.822	1458.64	1.61763	72.2782	9	122	01_Ago2-RNaseA.raw
								KMDIDDGTSAWGDPNSYNYK	Unambiguous	1	1	Q8BKI2	1	1		123709	20		23	13	5.01211	100	1317.62	3	759.663	2276.98	-0.404576	88.6148	13	216	01_Ago2-RNaseA_150522035146.raw
								HPSWEEEDDGGVWNTAGSQGSTSSHNSASWGQGGK	Unambiguous	1	1	Q8BKI2	1	1		1.36838e+06	6		18	13	0	100	526.38	4	908.137	3629.53	1.84265	76.5631	19	366	01_Ago2-RNaseA_150522035146.raw
								GPIPGYGSGFSSGGmDYGmVGGK	Unambiguous	1	1	Q8BKI2	1	1		206551	14	18	22	13	13.362	100	1060.02	3	737.324	2209.96	1.72852	90.9831	15	192	01_Ago2-RNaseA.raw
	High							SDSWDNNNR	Unambiguous	1	1	Q8BKI2	1	1		405695	5		19	13	31.4735	100	8827.73	2	554.226	1107.44	-1.02583	19.913	6	78	01_Ago2-undigest_150522101502.raw
Q9EPU0	Regulator of nonsense transcripts 1 OS=Mus musculus GN=Upf1 PE=1 SV=2 - [RENT1_MOUSE]	8.02024e+06	0	66554.6	0	0	0	0	3716.33	42.08	40	105					73.4877	2.58	3	4																	1124	123.889	6.60986
	A2	B2	D2	E2	G2	H2	J2	Sequence	PSM Ambiguity	# Proteins	# Protein Groups	Protein Group Accessions	Rank	Search Engine Rank	QuanResultID	Precursor Area	Peptides Matched	Decoy Peptides Matched	Identity High	Identity Middle	Isolation Interference [%]	Ion Inject Time [ms]	Intensity	Charge	m/z [Da]	MH+ [Da]	ΔM [ppm]	RT [min]	Matched Ions	Total Ions	Spectrum File
	High							SQIDVALSQDSTYQGER	Unambiguous	1	1	Q9EPU0	1	1		976719	93		32	20	11.7773	100	8216.82	2	948.952	1896.9	1.75804	75.2777	13	188	01_Ago2-undigest_150522101502.raw
	High							SQIDVALSQDSTYQGER	Unambiguous	1	1	Q9EPU0	1	1		1.60033e+06	95		32	20	30.2446	100	4448.47	2	948.953	1896.9	2.78768	74.9864	13	188	01_Ago2-undigest.raw
	High							TFAVDETSVSGYIYHK	Unambiguous	1	1	Q9EPU0	1	1		501388	85		32	20	13.6743	100	5377.16	2	908.942	1816.88	1.16443	95.2904	11	138	01_Ago2-undigest.raw
	High							DGPLGETVLEcYNcGcR	Unambiguous	1	1	Q9EPU0	1	1		1.19312e+06	13		24	13	4.88997	100	15765.6	2	1000.42	1999.83	1.58343	103.059	11	154	01_Ago2-undigest_150522101502.raw
	High							VPDNYGDEIAIELR	Unambiguous	1	1	Q9EPU0	1	1		1.44574e+06	93		32	20	1.61975	100	17647.2	2	802.402	1603.8	0.691845	103.251	10	142	01_Ago2-undigest.raw
	High							SQIDVALSQDSTYQGER	Unambiguous	1	1	Q9EPU0	1	1		1.60033e+06	91		32	20	2.61571	100	9653.56	2	948.951	1896.9	0.857101	75.4752	25	188	01_Ago2-undigest.raw
	High							TVTSATIVYHLAR	Unambiguous	1	1	Q9EPU0	1	1		457454	94		32	20	14.1838	100	6007.58	2	716.401	1431.8	0.154069	68.2091	9	106	01_Ago2-undigest.raw
	High							VPDNYGDEIAIELR	Unambiguous	1	1	Q9EPU0	1	1		1.32223e+06	88		32	20	15.7145	100	19555	2	802.402	1603.8	0.539619	103.4	12	142	01_Ago2-undigest_150522101502.raw
	High							AGLSQSLFER	Unambiguous	1	1	Q9EPU0	1	1		1.48165e+06	116	116	33	21	3.29157	100	9331.71	2	554.293	1107.58	-0.513146	73.7321	9	92	01_Ago2-undigest_150522101502.raw
	High							GNTSGSHIVNHLVR	Unambiguous	1	1	Q9EPU0	1	1		1.39778e+06	110	125	33	21	1.69939	100	19820.8	2	745.896	1490.78	0.964395	25.3007	9	134	01_Ago2-undigest.raw
	High							AGLSQSLFER	Unambiguous	1	1	Q9EPU0	1	1		2.6353e+06	105	103	33	21	1.00435	100	35375.4	2	554.293	1107.58	0.148136	73.9274	9	92	01_Ago2-undigest.raw
	High							DINWDSSQWQPLIQDR	Unambiguous	1	1	Q9EPU0	1	1		990810	74	61	31	19	9.01755	100	7901.24	2	1000.98	2000.95	2.22285	111.734	11	174	01_Ago2-undigest.raw
	High							LKESQTQDNITVR	Unambiguous	1	1	Q9EPU0	1	1		1.39976e+06	107	112	33	21	3.06437	100	19660.9	2	766.408	1531.81	0.571813	27.103	9	134	01_Ago2-undigest.raw
	High							DGPLGETVLEcYNcGcR	Unambiguous	1	1	Q9EPU0	1	1		1.69779e+06	13		24	13	3.7633	100	17630.3	2	1000.42	1999.83	0.973032	102.884	10	154	01_Ago2-undigest.raw
	High							GNTSGSHIVNHLVR	Unambiguous	1	1	Q9EPU0	1	1		377549	115	129	33	21	0	100	4717.34	2	745.895	1490.78	0.309329	25.5345	10	134	01_Ago2-undigest_150522101502.raw
	High							ENPSATLEDLEKPGVDEEPQHVLLR	Unambiguous	1	1	Q9EPU0	1	1		2.92294e+06	74		31	19	0.51793	100	32684.1	3	939.142	2815.41	0.456167	102.319	25	272	01_Ago2-undigest_150522101502.raw
		High						AGLSQSLFER	Unambiguous	1	1	Q9EPU0	1	1		356967	105	103	34	21	12.5954	100	5743.37	2	554.294	1107.58	0.368563	73.8111	9	92	01_Ago2-RNaseI.raw
	High							LQQLKDETGELSSADEKR	Unambiguous	1	1	Q9EPU0	1	1		3.92788e+06	102		33	20	17.2253	88	40939	3	683.014	2047.03	-1.96482	45.4994	17	188	01_Ago2-undigest.raw
	High							EKDFIILScVR	Unambiguous	1	1	Q9EPU0	1	1		373870	105	112	33	21	22.0389	100	3008.41	2	690.373	1379.74	2.61052	84.5293	7	112	01_Ago2-undigest_150522101502.raw
	High							ENPSATLEDLEKPGVDEEPQHVLLR	Unambiguous	1	1	Q9EPU0	1	1		4.66541e+06	76		31	19	0	84	36074	3	939.142	2815.41	0.0659459	102.144	14	272	01_Ago2-undigest.raw
	High							TFAVDETSVSGYIYHK	Unambiguous	1	1	Q9EPU0	1	1		269902	86		32	20	12.736	100	1843.76	2	908.943	1816.88	2.23942	95.5276	9	138	01_Ago2-undigest_150522101502.raw
	High							LKESQTQDNITVR	Unambiguous	1	1	Q9EPU0	1	1		324751	104		33	21	19.216	100	2831.74	2	766.409	1531.81	1.92655	27.2257	8	134	01_Ago2-undigest_150522101502.raw
	High							EAIDSPVSFLALHNQIR	Unambiguous	1	1	Q9EPU0	1	1		922116	75		31	19	21.4403	100	15743.2	2	955.509	1910.01	-1.73197	106.092	14	148	01_Ago2-undigest.raw
	High							TVLQRPLSLIQGPPGTGK	Unambiguous	1	1	Q9EPU0	1	1		294658	24		26	14	4.73166	100	2072.77	2	931.546	1862.08	-0.610555	92.2631	8	194	01_Ago2-undigest_150522101502.raw
	High							YEDAYQYQNIFGPLVK	Unambiguous	1	1	Q9EPU0	1	1		1.05598e+06	106	92	33	21	14.0126	100	4592.95	2	974.48	1947.95	2.45771	110.449	21	142	01_Ago2-undigest.raw
	High							SQIDVALSQDSTYQGER	Unambiguous	1	1	Q9EPU0	1	1		976719	91		32	20	8.52031	100	2608.18	2	948.952	1896.9	1.62933	75.9089	17	188	01_Ago2-undigest_150522101502.raw
	High							ALVEGPLNNLR	Unambiguous	1	1	Q9EPU0	1	1		1.81957e+06	52	57	30	18	0	100	2477.32	2	598.343	1195.68	-0.239657	81.3644	8	86	01_Ago2-undigest_150522101502.raw
	High							IPSEQEQLR	Unambiguous	1	1	Q9EPU0	1	1		1.1456e+07	68	61	31	19	19.9366	100	13956.6	2	550.291	1099.57	0.226623	31.2439	7	78	01_Ago2-undigest.raw
	High							AGLSQSLFER	Unambiguous	1	1	Q9EPU0	1	1		1.48165e+06	116	116	33	21	0	100	10898.7	2	554.293	1107.58	-0.292719	74.3012	8	92	01_Ago2-undigest_150522101502.raw
	High							ALVEGPLNNLR	Unambiguous	1	1	Q9EPU0	1	1		3.31117e+06	59	58	30	18	4.11943	100	43432	2	598.344	1195.68	0.270807	81.4818	9	86	01_Ago2-undigest.raw
	High							AGLSQSLFER	Unambiguous	1	1	Q9EPU0	1	1		2.6353e+06	116	116	33	21	14.3156	100	6689.22	2	554.293	1107.58	-1.06421	73.4364	8	92	01_Ago2-undigest.raw
	High							YEDAYQYQNIFGPLVK	Unambiguous	1	1	Q9EPU0	1	1		950522	112	99	33	21	5.50859	100	12051.8	2	974.479	1947.95	1.45506	110.513	8	142	01_Ago2-undigest_150522101502.raw
	High							DINWDSSQWQPLIQDR	Unambiguous	1	1	Q9EPU0	1	1		669397	72	60	31	19	6.27136	100	4630.46	2	1000.98	2000.95	2.7109	111.75	21	174	01_Ago2-undigest_150522101502.raw
	High							DLPVHAcSYcGIHDPAcVVYcNTSK	Unambiguous	1	1	Q9EPU0	1	1		1.6382e+06	17		25	13	1.46275	100	3002.92	3	975.093	2923.26	0.288331	90.6217	25	244	01_Ago2-undigest_150522101502.raw
	High							DETGELSSADEK	Unambiguous	1	1	Q9EPU0	1	1		160498	23	17	26	14	0	100	4375.91	2	640.779	1280.55	0.73483	30.8316	8	108	01_Ago2-undigest_150522101502.raw
	High							YGVIIVGNPK	Unambiguous	1	1	Q9EPU0	1	1		1.03295e+06	98		32	20	8.97008	100	6215.37	2	530.313	1059.62	-1.33781	66.3369	7	78	01_Ago2-undigest_150522101502.raw
	High							ALVEGPLNNLR	Unambiguous	1	1	Q9EPU0	1	1		1.81957e+06	58	57	30	18	1.51699	100	24571.3	2	598.344	1195.68	0.883364	81.8558	9	86	01_Ago2-undigest_150522101502.raw
	High							KLVNTVNPGAR	Unambiguous	1	1	Q9EPU0	1	1		3.65556e+06	36	46	28	16	39.8569	100	44316.8	2	584.843	1168.68	-0.109758	23.2445	7	100	01_Ago2-undigest.raw
	High							DETGELSSADEKR	Unambiguous	1	1	Q9EPU0	1	1		1.55295e+06	47	48	29	17	0	100	22456.3	2	718.829	1436.65	0.708088	25.385	9	118	01_Ago2-undigest.raw
	High							NVFLLGFIPAK	Unambiguous	1	1	Q9EPU0	1	1		410891	49	37	29	17	0	100	1876.3	2	609.866	1218.73	0.470947	112.993	7	102	01_Ago2-undigest.raw
	High							LLGHEVEDVVIK	Unambiguous	1	1	Q9EPU0	1	1		931972	76		31	19	10.641	100	11251.3	2	675.885	1350.76	0.672341	73.5144	13	94	01_Ago2-undigest.raw
	High							TVLQRPLSLIQGPPGTGK	Unambiguous	1	1	Q9EPU0	1	1		447143	19		25	13	17.4736	100	3519.76	2	931.548	1862.09	1.42167	92.0942	10	194	01_Ago2-undigest.raw
	High							YKGDLAPLWK	Unambiguous	1	1	Q9EPU0	1	1		1.14326e+06	111		33	21	0	100	14547.7	2	595.831	1190.65	-2.22474	69.225	8	88	01_Ago2-undigest.raw
		High						AGLSQSLFER	Unambiguous	1	1	Q9EPU0	1	1		184785	106	104	34	21	12.9266	100	2742.41	2	554.294	1107.58	0.478776	73.6572	8	92	01_Ago2-RNaseI_150521212833.raw
	High							LLGHEVEDVVIK	Unambiguous	1	1	Q9EPU0	1	1		462100	76		31	19	15.5033	100	6029.29	2	675.885	1350.76	0.401227	73.7562	18	94	01_Ago2-undigest_150522101502.raw
	High							EAIIPGSVYDR	Unambiguous	1	1	Q9EPU0	1	1		1.55899e+06	131	132	34	22	19.8853	100	17696.1	2	610.319	1219.63	-0.316526	73.1866	6	98	01_Ago2-undigest_150522101502.raw
	High							YKGDLAPLWK	Unambiguous	1	1	Q9EPU0	1	1		563497	111		33	21	0	100	4945.89	2	595.831	1190.65	-2.01969	69.705	7	88	01_Ago2-undigest_150522101502.raw
	High							YKGDLAPLWK	Unambiguous	1	1	Q9EPU0	1	1		1.14326e+06	141	120	34	22	11.6377	100	4387.88	2	595.832	1190.66	0.338352	68.7426	7	88	01_Ago2-undigest.raw
	High							DETGELSSADEKR	Unambiguous	1	1	Q9EPU0	1	1		419877	47		29	17	0	100	4079.78	2	718.829	1436.65	0.793057	25.6799	16	118	01_Ago2-undigest_150522101502.raw
	High							RFTAQGLPDLNHSQVYAVK	Unambiguous	1	1	Q9EPU0	1	1		706551	110		33	21	17.0808	100	6787.1	3	715.38	2144.13	0.397926	79.4936	16	200	01_Ago2-undigest.raw
	High							LmQGDEIcLR	Unambiguous	1	1	Q9EPU0	1	1		444651	82	71	32	20	10.7067	100	7425.67	2	625.797	1250.59	-0.195788	53.8702	8	88	01_Ago2-undigest_150522101502.raw
	High							IPSEQEQLR	Unambiguous	1	1	Q9EPU0	1	1		3.26472e+06	68	61	31	19	8.11646	100	4024.44	2	550.291	1099.57	0.559671	31.5958	6	78	01_Ago2-undigest_150522101502.raw
	High							IPSEQEQLR	Unambiguous	1	1	Q9EPU0	1	1		1.1456e+07	68	61	31	19	0	34	185859	2	550.291	1099.57	0.337639	31.7098	6	78	01_Ago2-undigest.raw
	High							NVFLLGFIPAK	Unambiguous	1	1	Q9EPU0	1	1		217480	49	37	29	17	0	100	1513.37	2	609.867	1218.73	1.27224	112.952	14	102	01_Ago2-undigest_150522101502.raw
	High							DETGELSSADEK	Unambiguous	1	1	Q9EPU0	1	1		560428	25	19	26	14	9.5545	100	12179.6	2	640.779	1280.55	0.830156	30.53	8	108	01_Ago2-undigest.raw
	High							ALVEGPLNNLR	Unambiguous	1	1	Q9EPU0	1	1		3.31117e+06	49	52	29	17	0	100	6428.57	2	598.343	1195.68	0.0666216	82.0672	9	86	01_Ago2-undigest.raw
	High							EKDFIILScVR	Unambiguous	1	1	Q9EPU0	1	1		681710	88		32	20	19.0804	100	4138.76	2	690.372	1379.74	0.929521	84.2536	7	112	01_Ago2-undigest.raw
	High							KLVNTVNPGAR	Unambiguous	1	1	Q9EPU0	1	1		805515	36	46	28	16	26.1182	100	7891.51	2	584.844	1168.68	0.203597	23.4051	8	100	01_Ago2-undigest_150522101502.raw
	High							IPSEQEQLR	Unambiguous	1	1	Q9EPU0	1	1		3.26472e+06	68	61	31	19	0.880845	100	50372.6	2	550.291	1099.57	0.226623	32.0606	7	78	01_Ago2-undigest_150522101502.raw
	High							TVLQRPLSLIQGPPGTGK	Unambiguous	1	1	Q9EPU0	1	1		3.2955e+06	22		26	14	1.88334	100	17805	3	621.367	1862.09	0.398338	92.4613	22	194	01_Ago2-undigest.raw
	High							ADSVVVLLcR	Unambiguous	1	1	Q9EPU0	1	1		825297	128	123	34	21	10.5471	100	3441.3	2	566.313	1131.62	0.280186	88.0608	11	74	01_Ago2-undigest.raw
	High							ADSVVVLLcR	Unambiguous	1	1	Q9EPU0	1	1		459452	148	141	34	22	0	100	2507.23	2	566.314	1131.62	1.79039	88.3516	6	74	01_Ago2-undigest_150522101502.raw
	High							ADSVVVLLcR	Unambiguous	1	1	Q9EPU0	1	1		825297	128	123	34	21	4.34987	100	7897.56	2	566.313	1131.62	0.388059	88.6178	14	74	01_Ago2-undigest.raw
	High							LKESQTQDNITVR	Unambiguous	1	1	Q9EPU0	1	1		2.59765e+06	109	117	33	21	12.6451	100	17498.6	3	511.274	1531.81	-0.194023	26.9147	8	134	01_Ago2-undigest.raw
	High							YKGDLAPLWK	Unambiguous	1	1	Q9EPU0	1	1		563497	111	90	33	21	2.56394	100	3456.13	2	595.832	1190.66	-0.481836	69.1275	11	88	01_Ago2-undigest_150522101502.raw
	High							ALVEGPLNNLR	Unambiguous	1	1	Q9EPU0	1	1		3.31117e+06	59	58	30	18	15.1685	100	1639.07	2	598.344	1195.68	0.3729	81.0064	7	86	01_Ago2-undigest.raw
	High							DETGELSSADEKR	Unambiguous	1	1	Q9EPU0	1	1		285534	45	48	29	17	11.4569	100	5185.17	3	479.555	1436.65	0.0189792	25.8093	9	118	01_Ago2-undigest_150522101502.raw
	High							TVTSATIVYHLAR	Unambiguous	1	1	Q9EPU0	1	1		188888	93	69	32	20	10.3194	100	1905.22	3	477.937	1431.8	-0.196349	68.4597	15	106	01_Ago2-undigest_150522101502.raw
		High						ENPSATLEDLEKPGVDEEPQHVLLR	Unambiguous	1	1	Q9EPU0	1	1		404188	75		32	19	5.40382	100	4915.58	3	939.143	2815.42	1.56179	102.375	22	272	01_Ago2-RNaseI.raw
		High						IPSEQEQLR	Unambiguous	1	1	Q9EPU0	1	1			102	83	34	21	9.05355	100	17790.7	2	550.29	1099.57	-1.10557	31.3471	6	78	01_Ago2-RNaseI.raw
	High							TVLQRPLSLIQGPPGTGK	Unambiguous	1	1	Q9EPU0	1	1		3.2955e+06	19		25	13	1.7278	100	13615.5	3	621.367	1862.09	1.08667	91.8977	18	194	01_Ago2-undigest.raw
	High							YGVIIVGNPK	Unambiguous	1	1	Q9EPU0	1	1		1.03295e+06	98		32	20	4.90658	100	8810.04	2	530.313	1059.62	-1.22261	65.7461	5	78	01_Ago2-undigest_150522101502.raw
	High							YGVIIVGNPK	Unambiguous	1	1	Q9EPU0	1	1		2.38087e+06	93	90	32	20	4.5506	100	25170.1	2	530.313	1059.62	-0.0705866	65.925	5	78	01_Ago2-undigest.raw
	High							AYQHGGVTGLSQY	Unambiguous	1	1	Q9EPU0	1	1		4.40821e+06	86		32	20	12.3056	100	34886.8	2	690.831	1380.65	0.222586	55.436	9	120	01_Ago2-undigest.raw
	High							DETGELSSADEKR	Unambiguous	1	1	Q9EPU0	1	1		1.2341e+06	43	42	29	17	18.3319	100	26048.4	3	479.555	1436.65	-0.55456	25.5246	16	118	01_Ago2-undigest.raw
		High						ENPSATLEDLEKPGVDEEPQHVLLR	Unambiguous	1	1	Q9EPU0	1	1		327691	75		32	19	2.81572	100	2828.46	3	939.142	2815.41	0.326093	102.286	12	272	01_Ago2-RNaseI_150521212833.raw
	High							EAIIPGSVYDR	Unambiguous	1	1	Q9EPU0	1	1		2.87185e+06	141	139	34	22	15.3588	100	11211	2	610.32	1219.63	0.484177	72.4152	12	98	01_Ago2-undigest.raw
		High						NVFLLGFIPAK	Unambiguous	1	1	Q9EPU0	1	1		31950.6	35	23	29	16	15.9958	100	890.881	2	609.868	1218.73	2.975	113.088	11	102	01_Ago2-RNaseI_150521212833.raw
		High						ALVEGPLNNLR	Unambiguous	1	1	Q9EPU0	1	1		492242	59	58	31	18	16.078	100	6550.14	2	598.344	1195.68	0.3729	81.2385	9	86	01_Ago2-RNaseI.raw
	High							TVTSATIVYHLAR	Unambiguous	1	1	Q9EPU0	1	1		185104	94		32	20	21.3838	100	1393.15	2	716.401	1431.8	0.0688124	68.4855	8	106	01_Ago2-undigest_150522101502.raw
	High							DLPVHAcSYcGIHDPAcVVYcNTSK	Unambiguous	1	1	Q9EPU0	1	1		2.40476e+06	20		26	13	0	100	8078.75	3	975.094	2923.27	1.29053	90.3119	13	244	01_Ago2-undigest.raw
			High					YGVIIVGNPK	Unambiguous	1	1	Q9EPU0	1	1		15749.2	96		28	22	22.0865	100	584.462	2	530.314	1059.62	0.735827	66.6919	6	78	01_DB-undigest_150520183927.raw
	High							TVLQRPLSLIQGPPGTGK	Unambiguous	1	1	Q9EPU0	1	1		2.0241e+06	23		26	14	0.395107	100	18090.4	3	621.367	1862.09	0.103337	92.5035	23	194	01_Ago2-undigest_150522101502.raw
	High							EAIIPGSVYDR	Unambiguous	1	1	Q9EPU0	1	1		2.87185e+06	130	128	34	22	13.8256	100	30163.2	2	610.32	1219.63	0.684352	72.9889	6	98	01_Ago2-undigest.raw
	High							ESQTQDNITVR	Unambiguous	1	1	Q9EPU0	1	1		6.98982e+06	87		32	20	11.643	100	52208.4	2	645.818	1290.63	0.271556	26.7682	9	112	01_Ago2-undigest.raw
	High							LMQGDEIcLR	Unambiguous	1	1	Q9EPU0	1	1		119820	75	72	31	19	28.9854	100	1688.08	2	617.799	1234.59	-1.25197	69.0508	9	88	01_Ago2-undigest_150522101502.raw
	High							EAIDSPVSFLALHNQIR	Unambiguous	1	1	Q9EPU0	1	1		582605	68		31	19	32.2524	100	10234.2	2	955.509	1910.01	-1.28459	106.264	12	148	01_Ago2-undigest_150522101502.raw
	High							ADSVVVLLcR	Unambiguous	1	1	Q9EPU0	1	1		459452	148	141	34	22	4.49657	100	4571.25	2	566.314	1131.62	1.46678	88.8577	8	74	01_Ago2-undigest_150522101502.raw
	High							GNTSGSHIVNHLVR	Unambiguous	1	1	Q9EPU0	1	1		1.08965e+06	115	131	33	21	60.4035	100	6584.88	3	497.599	1490.78	-0.334287	25.3655	13	134	01_Ago2-undigest_150522101502.raw
	High							TVTSATIVYHLAR	Unambiguous	1	1	Q9EPU0	1	1		532218	94	69	32	20	23.4645	100	2978.52	3	477.937	1431.8	0.123364	68.0738	16	106	01_Ago2-undigest.raw
	High							YGVIIVGNPK	Unambiguous	1	1	Q9EPU0	1	1		2.38087e+06	93		32	20	8.90534	100	12695.6	2	530.313	1059.62	-0.0705866	65.4166	14	78	01_Ago2-undigest.raw
	High							QLILVGDHcQLGPVVmcK	Unambiguous	1	1	Q9EPU0	1	1		521897	108	105	33	21	9.77949	100	4312.96	3	695.022	2083.05	1.10071	91.5658	15	170	01_Ago2-undigest.raw
	High							GNTSGSHIVNHLVR	Unambiguous	1	1	Q9EPU0	1	1		5.61492e+06	115	131	33	21	5.49	89	43785.7	3	497.599	1490.78	-0.579937	25.1291	15	134	01_Ago2-undigest.raw
	High							LVNTVNPGAR	Unambiguous	1	1	Q9EPU0	1	1		778891	80	70	32	19	19.2561	100	14740.2	2	520.796	1040.58	-0.241254	29.0408	7	86	01_Ago2-undigest_150522101502.raw
		High						ESQTQDNITVR	Unambiguous	1	1	Q9EPU0	1	1		672589	99		34	21	11.5588	100	11212.9	2	645.818	1290.63	0.839048	26.698	8	112	01_Ago2-RNaseI.raw
	High							SILIDESTQATEPEcmVPVVLGAK	Unambiguous	1	1	Q9EPU0	1	1		477159	76		31	19	0	100	4636.25	3	868.437	2603.3	1.21394	107.503	18	240	01_Ago2-undigest.raw
	High							RLNVALTR	Unambiguous	1	1	Q9EPU0	1	1		2.40395e+06	84	86	32	20	10.1067	100	34678.7	2	471.796	942.584	-0.359996	29.6908	9	70	01_Ago2-undigest.raw
	High							ESQTQDNITVR	Unambiguous	1	1	Q9EPU0	1	1		1.88705e+06	87	84	32	20	3.64851	100	7806.02	2	645.818	1290.63	0.649884	27.6284	6	112	01_Ago2-undigest_150522101502.raw
	High							AYQHGGVTGLSQY	Unambiguous	1	1	Q9EPU0	1	1		2.00405e+06	86		32	20	9.16896	100	15163.7	2	690.831	1380.65	-0.396318	55.7846	11	120	01_Ago2-undigest_150522101502.raw
	High							AYQHGGVTGLSQY	Unambiguous	1	1	Q9EPU0	1	1		2.00405e+06	80		32	19	43.3338	100	5603.26	2	690.831	1380.66	0.576245	55.2467	6	120	01_Ago2-undigest_150522101502.raw
	High							LQQLKDETGELSSADEK	Unambiguous	1	1	Q9EPU0	1	1		1.05248e+06	101	116	33	20	21.3445	100	9059.01	3	630.981	1890.93	0.221204	51.8292	15	178	01_Ago2-undigest.raw
	High							LKESQTQDNITVR	Unambiguous	1	1	Q9EPU0	1	1		327593	109	117	33	21	4.13528	100	3145.98	3	511.274	1531.81	-0.0744877	27.2128	15	134	01_Ago2-undigest_150522101502.raw
		High						DLPVHAcSYcGIHDPAcVVYcNTSK	Unambiguous	1	1	Q9EPU0	1	1		303534	19		26	13	2.48773	100	1550.96	3	975.093	2923.27	0.914704	90.0059	18	244	01_Ago2-RNaseI.raw
	High							LQQLKDETGELSSADEK	Unambiguous	1	1	Q9EPU0	1	1		467808	101		33	20	18.91	100	6423.1	3	630.981	1890.93	-0.0692963	52.0638	15	178	01_Ago2-undigest_150522101502.raw
	High							QLILVGDHcQLGPVVmcK	Unambiguous	1	1	Q9EPU0	1	1		313370	103	107	33	21	9.03105	100	2271.11	3	695.021	2083.05	-0.569436	91.7005	16	170	01_Ago2-undigest_150522101502.raw
[truncated: 23,319 more rows]

## Sheet: Replicate #2
									AntiAGO2								Control IgG								Beads
									Undigested				RNase A				Undigested				RNase A				Undigested				RNase A				NoLysate
Accession	Description	A5: Area	B5: Area	C5: Area	D5: Area	E5: Area	F5: Area	G5: Area	Score A2	Coverage A2	# Peptides A2	# PSM A2	Score B2	Coverage B2	# Peptides B2	# PSM B2	Score C2	Coverage C2	# Peptides C2	# PSM C2	Score D2	Coverage D2	# Peptides D2	# PSM D2	Score E2	Coverage E2	# Peptides E2	# PSM E2	Score F2	Coverage F2	# Peptides F2	# PSM F2	Score G2	Coverage G2	# Peptides G2	# PSM G2	# AAs	MW [kDa]	calc. pI
Q8VIJ6	Splicing factor, proline- and glutamine-rich OS=Mus musculus GN=Sfpq PE=1 SV=1 - [SFPQ_MOUSE]	4.75088e+08	2.59639e+07	0	0	0	0	0	9824.46	54.08	34	306	5282.03	54.08	33	211																					699	75.3943	9.43701
	Sequence	# PSMs	# Protein Groups	Protein Group Accessions	MH+ [Da]	A5: Area	C5: Area	D5: Area	E5: Area	F5: Area	G5: Area	H5: Area	IonScore A2	IonScore G2	Exp Value A2	Exp Value G2	B2	H2	IonScore B2	IonScore H2	IonScore C2	IonScore I2	Exp Value C2	Exp Value I2	D2	J2	IonScore D2	IonScore J2	Exp Value E2	F2	IonScore F2	Exp Value F2	# Missed Cleavages
	DKLESEMEDAYHEHQANLLR	33	1	Q8VIJ6	2444.12	3.03851e+07	2.44297e+06	0	0	0	0	0	107.74		3.78602e-11		High		63.21		63.27		1.08325e-06										1
	MGGGGTMNMGDPYGSGGQK	31	1	Q8VIJ6	1817.73	1.73147e+06	318551	0	0	0	0	0	105.13		2.21671e-11						83.54		3.39986e-09										0
	DKLESEMEDAYHEHQANLLR	15	1	Q8VIJ6	2428.12	2.01763e+07	3.3647e+06	0	0	0	0	0	94.6		1.10956e-09		High		47.92		57.31		5.94497e-06										1
	CSEGVFLLTTTPRPVIVEPLEQLDDEDGLPEK	8	1	Q8VIJ6	3596.81	2.77819e+07	2.54988e+06	0	0	0	0	0	93		1.65392e-09		High		69.99		55.03		1.03637e-05										0
	MGGGGTMNMGDPYGSGGQK	14	1	Q8VIJ6	1849.72	1.97955e+07	2.05045e+06	0	0	0	0	0	92.87		3.73e-10		High		90.51		76.86		1.58293e-08										0
	QHHAPYHQQHHQGPPPGGPGPR	17	1	Q8VIJ6	2417.15	9.60547e+07	7.76825e+06	0	0	0	0	0	92.31		2.9962e-09		High		68.16		43.88		0.000196445										0
	MGGGGTMNMGDPYGSGGQK	55	1	Q8VIJ6	1833.72	7.81386e+06	1.086e+06	0	0	0	0	0	86.91		1.47132e-09		High		57.45		58.36		1.12063e-06										0
	NLSPYVSNELLEEAFSQFGPIER	10	1	Q8VIJ6	2639.3	1.25985e+07	899646	0	0	0	0	0	85.29		1.40506e-08		High		62.22		65.04		1.47264e-06										0
	LFVGNLPADITEDEFKR	14	1	Q8VIJ6	1964.01	9.30207e+07	8.11803e+06	0	0	0	0	0	81.41		5.20394e-08		High		77.44		63.28		3.21877e-06										1
	SPPPGMGLNQNR	24	1	Q8VIJ6	1267.62	3.98895e+07	3.22016e+06	0	0	0	0	0	79.52		4.69083e-08		High		48.28		55.09		1.30092e-05										0
	FAQHGTFEYEYSQR	43	1	Q8VIJ6	1762.78	2.4091e+08	1.59005e+07	0	0	0	0	0	73.85		5.15122e-08		High		75.14		67.48		2.23311e-07										0
	FGQGGAGPVGGQGPR	30	1	Q8VIJ6	1341.67	7.20271e+08	3.92994e+07	0	0	0	0	0	68.83		5.36765e-07		High		65.11		69.5		5.27349e-07										0
	LFVGNLPADITEDEFK	10	1	Q8VIJ6	1807.92	8.06135e+07	5.41581e+06	0	0	0	0	0	65.58		1.42497e-06		High		67.39		62.7		2.6046e-06										0
	SPPPGMGLNQNR	27	1	Q8VIJ6	1283.62	1.01074e+08	8.35599e+06	0	0	0	0	0	64.71		9.46582e-07		High		59		64.06		1.04051e-06										0
	FATHAAALSVR	31	1	Q8VIJ6	1143.63	1.63791e+08	8.85639e+06	0	0	0	0	0	64.42		1.91547e-06		High		60.68		71.34		3.78275e-07										0
	GREEYEGPNKKPR	10	1	Q8VIJ6	1559.79	6.08996e+07	2.09006e+06	0	0	0	0	0	62.28		2.78034e-06		High		55.79		62.19		3.38211e-06										2
	GIVEFASKPAAR	12	1	Q8VIJ6	1245.69	131485708	3.06681e+06	0	0	0	0	0	61.82		3.32117e-06		High		50.82		50.69		4.22285e-05										0
	MGGGGTMNMGDPYGSGGQK	7	1	Q8VIJ6	1801.73	2.16906e+06	417576	0	0	0	0	0	61.52		5.08989e-07						59.97		7.73501e-07										0
	YGEPGEVFINK	25	1	Q8VIJ6	1252.62	2.98005e+08	2.26919e+07	0	0	0	0	0	61.06		4.19135e-06		High		68.41		60.36		5.1085e-06										0
	ALAEIAK	9	1	Q8VIJ6	715.434	7.42015e+07	4.98889e+06	0	0	0	0	0	58.31		1.68968e-05		High		51.29		40.05		0.00113189										0
	DAKDKLESEMEDAYHEHQANLLR	8	1	Q8VIJ6	2758.27	2.58713e+06	0	0	0	0	0	0	57.64		5.76826e-06																		2
	RMEELHSQEMQK	7	1	Q8VIJ6	1545.72	4.91509e+06	868649	0	0	0	0	0	57.17		4.12514e-06						68.01		3.63687e-07										1
	DAKDKLESEMEDAYHEHQANLLR	1	1	Q8VIJ6	2742.28	2.21746e+06	0	0	0	0	0	0	56.43		6.71154e-06																		2
	RMEELHSQEMQK	4	1	Q8VIJ6	1577.71	4.10013e+06	447444	0	0	0	0	0	56.08		5.05538e-06						35.01		0.000615226										1
	MEELHSQEMQK	4	1	Q8VIJ6	1389.61	2.24621e+06	270264	0	0	0	0	0	55.85		4.16026e-06						44.09		6.23907e-05										0
	EEYEGPNKKPR	3	1	Q8VIJ6	1346.67	0	541487	0	0	0	0	0	54.04		2.13007e-05						44.9		0.000153707										1
	MPGGPKPGGGPGMGAPGGHPKPPHR	3	1	Q8VIJ6	2344.16	5.20049e+06	0	0	0	0	0	0	52.89		2.64732e-05																		0
	GMGPGTPAGYGR	14	1	Q8VIJ6	1136.52	8.45775e+07	6.99996e+06	0	0	0	0	0	52.37		1.47754e-05		High		47.22		60.97		2.03958e-06										0
	RMEELHSQEMQK	4	1	Q8VIJ6	1561.71	6.83766e+06	725754	0	0	0	0	0	51.73		1.37643e-05						72.52		1.23147e-07										1
	AVVIVDDR	11	2	Q99K48;Q8VIJ6	886.499	4.06989e+08	1.48654e+07	0	0	0	0	0	50.87		5.64741e-05		High		50.5		46.19		0.000165901										0
	AELDDTPMR	13	1	Q8VIJ6	1063.47	7.20548e+07	6.91733e+06	0	0	0	0	0	49.34		1.62978e-05		High		45.93		49.44		1.70644e-05										0
	MEELHSQEMQK	4	1	Q8VIJ6	1405.61	2.7674e+06	262999	0	0	0	0	0	48.95		1.5282e-05						46.03		3.61716e-05										0
	LESEMEDAYHEHQANLLR	2	1	Q8VIJ6	2201	1.07357e+06	0	0	0	0	0	0	48.65		3.20677e-05																		0
	MGYMDPR	7	1	Q8VIJ6	869.365	3.81441e+06	476005	0	0	0	0	0	48.05		1.13164e-05						53.51		3.42342e-06										0
	ISDSEGFK	15	1	Q8VIJ6	882.421	1.57576e+08	1.19085e+07	0	0	0	0	0	48		4.4377e-05		High		40.31		48		4.4377e-05										0
	MPGGPKPGGGPGMGAPGGHPKPPHR	8	1	Q8VIJ6	2360.15	1.39121e+07	834832	0	0	0	0	0	46.68		9.77263e-05						37.15		0.000886661										0
	ANLSLLR	15	1	Q8VIJ6	786.483	1.0037e+08	6.98272e+06	0	0	0	0	0	45.82		0.000263127		High		45.82		53.15		4.86593e-05										0
	TEEKISDSEGFK	4	1	Q8VIJ6	1369.65	3.26865e+06	0	0	0	0	0	0	45.8		9.99502e-05																		1
	GMGPGTPAGYGR	10	1	Q8VIJ6	1120.52	2.15037e+07	1.73234e+06	0	0	0	0	0	43.81		0.000110216		High		38.48		42.82		0.000138435										0
	GREEYEGPNK	5	1	Q8VIJ6	1178.54	7.97788e+07	3.42974e+06	0	0	0	0	0	41.87		0.000214543		High		32.46		38.62		0.000432823										1
	AELDDTPMR	8	1	Q8VIJ6	1047.48	2.14541e+07	2.81417e+06	0	0	0	0	0	41.25		0.000101236						32.81		0.000706861										0
	FPPLGGGGGIGYEANPGVPPATMSGSMMGSDMR	3	1	Q8VIJ6	3259.42	8.27851e+06	4.48979e+06	0	0	0	0	0	39.7		7.73942e-05						20.16		0.0074039										0
	EEEMMIR	5	1	Q8VIJ6	937.411	4.72977e+06	385904	0	0	0	0	0	37.92		0.00022601						36.95		0.000282571										0
	EMEEQMR	4	1	Q8VIJ6	952.386	1.90338e+06	567651	0	0	0	0	0	36.82		0.000150213						36.95		0.000155046										0
	RREEEMMIR	1	1	Q8VIJ6	1249.61	3.64697e+06	0	0	0	0	0	0	36.15		0.00141957																		2
	GFGFIK	9	1	Q8VIJ6	668.377	4.16995e+07	2.48682e+06	0	0	0	0	0	32.85		0.0015564		High		32.04		32.77		0.00058129										0
	EEEMMIR	3	1	Q8VIJ6	969.401	15592911	966486	0	0	0	0	0	32.28		0.000427276						35.73		0.000205334										0
	MGYMDPR	6	1	Q8VIJ6	901.354	1.29443e+07	955428	0	0	0	0	0	31.33		0.000531751						35.2		0.000231985										0
	REEEMMIR	1	1	Q8VIJ6	1093.51	0	134266	0	0	0	0	0									31.44		0.00254817										1
	ERETPPR	2	1	Q8VIJ6	884.459	0	1.04637e+06	0	0	0	0	0									31.04		0.00283336										1
	RREEEMMIR	1	1	Q8VIJ6	1265.61	0	179754	0	0	0	0	0									29.89		0.00497441										2
	EEEMMIR	2	1	Q8VIJ6	953.41	0	160708	0	0	0	0	0									25.6		0.00385592										0
Q99K48	Non-POU domain-containing octamer-binding protein OS=Mus musculus GN=Nono PE=1 SV=3 - [NONO_MOUSE]	1.97404e+08	5.2544e+06	0	0	0	0	0	5151.79	49.05	23	166	362.118	14.8	7	18																					473	54.5064	8.95361
	Sequence	# PSMs	# Protein Groups	Protein Group Accessions	MH+ [Da]	A5: Area	C5: Area	D5: Area	E5: Area	F5: Area	G5: Area	H5: Area	IonScore A2	IonScore G2	Exp Value A2	Exp Value G2	B2	H2	IonScore B2	IonScore H2	IonScore C2	IonScore I2	Exp Value C2	Exp Value I2	D2	J2	IonScore D2	IonScore J2	Exp Value E2	F2	IonScore F2	Exp Value F2	# Missed Cleavages
	FGQAATMEGIGAIGGTPPAFNRPAPGAEFAPNK	2	1	Q99K48	3242.59	1.69822e+07	0	0	0	0	0	0	121.03		3.27377e-12																		0
	FGQAATMEGIGAIGGTPPAFNRPAPGAEFAPNK	6	1	Q99K48	3258.6	4.26143e+07	0	0	0	0	0	0	107.61		6.155e-11		High		102.81														0
	FGQAATMEGIGAIGGTPPAFNRPAPGAEFAPNKR	9	1	Q99K48	3414.71	4.52387e+07	0	0	0	0	0	0	97.51		7.62901e-10		High		93.95														1
	FGQAATMEGIGAIGGTPPAFNRPAPGAEFAPNKR	3	1	Q99K48	3398.71	1.05365e+07	0	0	0	0	0	0	88.69		4.25903e-09																		1
	LFVGNLPPDITEEEMR	7	1	Q99K48	1859.92	1.70995e+07	0	0	0	0	0	0	87.6		9.47101e-09		High		35.01														0
	MGQMAMGGAMGINNR	2	1	Q99K48	1538.67	590484	0	0	0	0	0	0	82.21		8.41643e-09																		0
	CSEGSFLLTTFPRPVTVEPMDQLDDEEGLPEK	3	1	Q99K48	3636.71	8.73601e+06	0	0	0	0	0	0	80.69		2.38868e-08		High		46.85														0
	CSEGSFLLTTFPRPVTVEPMDQLDDEEGLPEK	5	1	Q99K48	3652.71	3.29378e+07	0	0	0	0	0	0	78.53		3.43689e-08		High		75.28														0
	MGQMAMGGAMGINNR	19	1	Q99K48	1586.65	2.05769e+06	0	0	0	0	0	0	75.73		1.93067e-08																		0
	FACHSASLTVR	17	1	Q99K48	1248.62	98340374	268966	0	0	0	0	0	74.17		1.68443e-07		High		64.11		59.19		5.0009e-06										0
	VELDNMPLR	6	1	Q99K48	1086.56	9.36246e+06	0	0	0	0	0	0	71.48		2.59593e-07		High		49.4														0
	MGQMAMGGAMGINNR	2	1	Q99K48	1602.65	9.59139e+06	0	0	0	0	0	0	71.46		5.1607e-08																		0
	FAQPGSFEYEYAMR	4	1	Q99K48	1695.75	1.03811e+07	0	0	0	0	0	0	71.17		1.22214e-07		High		49.89														0
	MGQMAMGGAMGINNR	13	1	Q99K48	1570.66	957882	0	0	0	0	0	0	68.81		1.11794e-07																		0
	FAQPGSFEYEYAMR	17	1	Q99K48	1711.74	2.70662e+07	253503	0	0	0	0	0	65.84		2.86677e-07		High		65.05		37.05		0.000216967										0
	MEELHNQEVQK	5	1	Q99K48	1384.65	6.93635e+06	0	0	0	0	0	0	64.69		1.10378e-06		High		49.94														0
	LFVGNLPPDITEEEMR	6	1	Q99K48	1875.92	2.14619e+07	0	0	0	0	0	0	61.14		4.38404e-06																		0
	MEELHNQEVQK	2	1	Q99K48	1400.65	7.77742e+06	0	0	0	0	0	0	60.17		2.35595e-06																		0
	AGEVFIHK	12	1	Q99K48	900.493	8.6881e+07	457971	0	0	0	0	0	57.32		8.52625e-06		High		49.67		42.77		0.000243085										0
	AGEVFIHKDK	2	1	Q99K48	1143.62	2.65384e+06	0	0	0	0	0	0	55.79		1.50271e-05																		1
	GIVEFSGKPAAR	8	1	Q99K48	1231.68	8.21727e+07	254356	0	0	0	0	0	55.5		1.63466e-05		High		47		34.53		0.0019028										0
	QQQDQVDR	3	1	Q99K48	1016.48	3.0147e+07	0	0	0	0	0	0	55.09		5.8851e-06		High		50.58														0
	EKLEMEMEAAR	9	1	Q99K48	1336.62	1.11724e+07	0	0	0	0	0	0	53.32		1.74595e-05		High		39.87														1
	RMEELHNQEVQK	4	1	Q99K48	1556.75	2.4157e+07	0	0	0	0	0	0	53.23		1.85381e-05		High		54.22														1
	LEMEMEAAR	2	1	Q99K48	1079.49	1.33615e+06	0	0	0	0	0	0	52.28		1.36059e-05																		0
	AVVIVDDR	11	2	Q99K48;Q8VIJ6	886.499	4.06989e+08	1.48654e+07	0	0	0	0	0	50.87		5.64741e-05		High		50.5		46.19		0.000165901										0
	VELDNMPLR	10	1	Q99K48	1102.56	6.40805e+07	439784	0	0	0	0	0	49.44		5.23309e-05		High		49.46		43.88		0.000186214										0
	QQEGFKGTFPDAR	2	1	Q99K48	1480.72	576765	0	0	0	0	0	0	48.92		5.8346e-05																		1
	EKLEMEMEAAR	4	1	Q99K48	1352.62	2.77006e+06	0	0	0	0	0	0	47.09		6.25389e-05																		1
	HEHQVMLMR	4	1	Q99K48	1180.57	3.05506e+06	0	0	0	0	0	0	42.18		0.000254243																		0
	AFNLEK	4	1	Q99K48	721.387	6.18864e+07	0	0	0	0	0	0	38.79		0.00114953		High		37.46														0
	RMEELHNQEVQK	3	1	Q99K48	1540.75	1.92403e+07	0	0	0	0	0	0	37.6		0.000755943																		1
	QLELR	4	1	Q99K48	658.388	1.69136e+07	0	0	0	0	0	0	37.12		0.00293074																		0
	EKLEMEMEAAR	3	1	Q99K48	1368.61	1.61385e+07	0	0	0	0	0	0	37.03		0.000634089																		1
	DKGFGFIR	4	1	Q99K48	939.504	3.32119e+07	128598	0	0	0	0	0	33.78		0.00159142						34.5		0.00134829										1
	RMEELHNQEVQKR	1	1	Q99K48	1712.85	2.38696e+06	0	0	0	0	0	0	30.83		0.00276723																		2
Q8CJG0	Protein argonaute-2 OS=Mus musculus GN=Ago2 PE=1 SV=3 - [AGO2_MOUSE]	3.19397e+07	1.27079e+07	0	0	0	0	0	6503.42	70.35	44	165	7424.05	76.28	52	205																					860	97.2419	9.18799
	Sequence	# PSMs	# Protein Groups	Protein Group Accessions	MH+ [Da]	A5: Area	C5: Area	D5: Area	E5: Area	F5: Area	G5: Area	H5: Area	IonScore A2	IonScore G2	Exp Value A2	Exp Value G2	B2	H2	IonScore B2	IonScore H2	IonScore C2	IonScore I2	Exp Value C2	Exp Value I2	D2	J2	IonScore D2	IonScore J2	Exp Value E2	F2	IonScore F2	Exp Value F2	# Missed Cleavages
	MYSGAGPVLASPAPTTSPIPGYAFKPPPRPDFGTTGR	10	1	Q8CJG0	3816.91	2.91598e+07	1.47085e+07	0	0	0	0	0	135.66		1.07299e-13		High		128.21		138.81		5.19514e-14										0
	MYSGAGPVLASPAPTTSPIPGYAFKPPPRPDFGTTGR	6	1	Q8CJG0	3800.92	3.28209e+06	2.26225e+06	0	0	0	0	0	112.91		1.68855e-11		High		109.51		129.91		3.3691e-13										0
	FSSDELQILTYQLCHTYVR	9	1	Q8CJG0	2373.16	3.07949e+06	2.15643e+06	0	0	0	0	0	109.48		5.24147e-11		High		62.62		41.67		0.000323365										0
	DGVSEGQFQQVLHHELLAIR	10	1	Q8CJG0	2276.18	5.11617e+06	2.63276e+06	0	0	0	0	0	103.28		2.2085e-10		High		73.87		50.47		4.35253e-05										0
	RPASHQTFPLQQESGQTVECTVAQYFK	12	1	Q8CJG0	3137.51	3.15538e+07	8.90398e+06	0	0	0	0	0	102.14		2.10775e-10		High		91.42		96.81		8.23374e-10										0
	SFFTASEGCSNPLGGGR	15	1	Q8CJG0	1743.78	1.49565e+07	8.01854e+06	0	0	0	0	0	97.91		2.75074e-10		High		92.46		97.81		2.8976e-10										0
	LPSVPFETIQALDVVMR	16	1	Q8CJG0	1915.04	1.4872e+06	1.14909e+06	0	0	0	0	0	93.17		2.09647e-09		High		72.46		85.54		1.21476e-08										0
	LQANFFEMDIPK	6	1	Q8CJG0	1452.72	1.96625e+06	1.15693e+06	0	0	0	0	0	83.96		1.84824e-08		High		89.09		83.73		1.88521e-08										0
	KPSIAAVVGSMDAHPNR	6	1	Q8CJG0	1749.91	1.05163e+06	774047	0	0	0	0	0	80.06		4.63551e-08						81.37		3.3555e-08										0
	AQPVIEFVCEVLDFK	9	1	Q8CJG0	1793.92	486924	551984	0	0	0	0	0	80.04		6.44041e-08		High		64.48		66.8		1.36849e-06										0
	LTDNQTSTMIR	10	1	Q8CJG0	1295.63	5.14268e+06	2.37654e+06	0	0	0	0	0	79.49		4.72334e-08		High		69.38		79.51		4.70164e-08										0
	LPSVPFETIQALDVVMR	10	1	Q8CJG0	1931.04	1.27675e+06	1.00885e+06	0	0	0	0	0	79.35		5.98146e-08		High		64.11		65		1.61276e-06										0
	QEIIQDLAAMVR	9	1	Q8CJG0	1402.73	989567	744349	0	0	0	0	0	78.73		8.77488e-08		High		61.44		82.08		4.11928e-08										0
	AIATPVQGVWDMR	6	1	Q8CJG0	1443.74	1.04496e+06	1.06542e+06	0	0	0	0	0	76.21		1.22059e-07		High		73.08		70.91		4.17645e-07										0
	AIATPVQGVWDMR	10	1	Q8CJG0	1459.74	2.81536e+06	2.25136e+06	0	0	0	0	0	74.24		2.31673e-07		High		71.34		68.93		7.61232e-07										0
	HTYLPLEVCNIVAGQR	12	1	Q8CJG0	1869.97	5.74073e+06	2.86446e+06	0	0	0	0	0	71.28		4.1705e-07		High		63.23		71.97		4.03435e-07										0
	YHLVDKEHDSAEGSHTSGQSNGR	4	1	Q8CJG0	2511.13	4.13325e+06	433444	0	0	0	0	0	71.16		1.30151e-07						67.79		2.8278e-07										1
	LQANFFEMDIPK	4	1	Q8CJG0	1468.72	882297	566336	0	0	0	0	0	70.35		3.64416e-07						66.38		9.0907e-07										0
	LTDNQTSTMIR	6	1	Q8CJG0	1279.63	968192	1.34533e+06	0	0	0	0	0	68.96		5.71758e-07		High		69.34		69.84		4.66888e-07										0
	SVSIPAPAYYAHLVAFR	7	1	Q8CJG0	1862	2.59198e+06	1.09335e+06	0	0	0	0	0	68.6		7.31604e-07		High		57.13		82.03		3.1644e-08										0
	WVSCVSLQALHDALSGR	5	1	Q8CJG0	1898.96	1.24554e+06	837616	0	0	0	0	0	66.61		1.08045e-06						54.9		1.45617e-05										0
	VLQPPSILYGGR	12	1	Q8CJG0	1299.74	1.52544e+07	7.38332e+06	0	0	0	0	0	66.6		1.18139e-06		High		53.8		65.08		1.67646e-06										0
	YPHLPCLQVGQEQK	22	1	Q8CJG0	1696.85	8.89226e+06	5.25337e+06	0	0	0	0	0	66.56		1.30272e-06		High		54.92		44.38		0.000217029										0
	AVQVHQDTLR	10	1	Q8CJG0	1166.63	1.36778e+07	4.27022e+06	0	0	0	0	0	65.93		1.07213e-06		High		67.49		61.23		3.16409e-06										0
	DKVELEVTLPGEGK	7	1	Q8CJG0	1513.81	990897	582400	0	0	0	0	0	65.6		1.2394e-06						66.79		9.42351e-07										1
	SIEEQQKPLTDSQR	21	1	Q8CJG0	1658.84	3.26301e+07	1.11207e+07	0	0	0	0	0	65.26		1.48926e-06		High		62.1		70.37		4.59166e-07										0
	DAGMPIQGQPCFCK	12	1	Q8CJG0	1624.69	4.88636e+06	2.60494e+06	0	0	0	0	0	65.1		4.1719e-07		High		55.04		51.85		7.83757e-06										0
	KPSIAAVVGSMDAHPNR	8	1	Q8CJG0	1765.9	3.26115e+06	1.15142e+06	0	0	0	0	0	64.55		1.73622e-06		High		67		64.8		1.6391e-06										0
	SGNIPAGTTVDTK	12	1	Q8CJG0	1260.64	3.1635e+07	1.22946e+07	0	0	0	0	0	64.55		2.6131e-06		High		63.16		65.08		2.32842e-06										0
	VGDTVLGMATQCVQMK	5	1	Q8CJG0	1769.82	747585	612525	0	0	0	0	0	64.4		1.07108e-06						66.46		6.66534e-07										0
	DYQPGITFIVVQK	6	1	Q8CJG0	1507.82	5.86087e+06	2.46923e+06	0	0	0	0	0	64.08		2.26688e-06		High		62.08		78.56		7.94099e-08										0
	KLTDNQTSTMIR	7	1	Q8CJG0	1423.72	1.31851e+06	536473	0	0	0	0	0	63.47		2.18143e-06		High		67.18		67.25		8.85315e-07										1
	YAQGADSVEPMFR	17	1	Q8CJG0	1486.66	3.10267e+06	1.69204e+06	0	0	0	0	0	63.35		6.70452e-07		High		76.51		71.66		1.15998e-07										0
	QEIIQDLAAMVR	6	1	Q8CJG0	1386.74	1.43602e+06	870777	0	0	0	0	0	62.81		3.06306e-06		High		84		78.24		6.97353e-08										0
	IDIYHYELDIKPEK	9	1	Q8CJG0	1775.92	3.69982e+06	2.3489e+06	0	0	0	0	0	57.67		1.06021e-05		High		41.69		52.04		3.81355e-05										0
	VWAIACFAPQR	6	1	Q8CJG0	1318.67	6.6165e+06	3.14516e+06	0	0	0	0	0	56.71		1.2265e-05		High		59.06		54.77		1.9172e-05										0
	LGGVNNILLPQGRPPVFQQPVIFLGADVTHPPAGDGK	10	1	Q8CJG0	3819.08	5.50003e+06	4.39143e+06	0	0	0	0	0	52.86		7.2465e-06		High		58.3		66.95		2.72479e-07										0
	VGDTVLGMATQCVQMK	5	1	Q8CJG0	1753.83	150034	299732	0	0	0	0	0	51.39		2.68659e-05						75.92		1.02343e-07										0
	TTPQTLSNLCLK	15	1	Q8CJG0	1375.73	1.23143e+07	5.60323e+06	0	0	0	0	0	48.63		9.25345e-05		High		50.78		55		2.13454e-05										0
	SASFNTDPYVR	12	1	Q8CJG0	1256.59	2.70663e+07	9866444	0	0	0	0	0	47.48		5.53811e-05		High		42.14		46.38		7.70983e-05										0
	DEMTDVTGR	6	1	Q8CJG0	1039.44	2.75436e+06	1.82318e+06	0	0	0	0	0	46.77		3.68161e-05		High		48.8		42.68		7.28339e-05										0
	DAGMPIQGQPCFCK	7	1	Q8CJG0	1608.7	787818	913185	0	0	0	0	0	45.07		3.57847e-05		High		42.07		58.26		1.94063e-06										0
	EIVEHMVQHFK	4	1	Q8CJG0	1396.71	1.12637e+06	462853	0	0	0	0	0	43.45		0.000212372						51.72		2.69191e-05										0
	LFCTDKNER	7	1	Q8CJG0	1182.56	8.09458e+06	1.80084e+06	0	0	0	0	0	41.4		0.00023182		High		42.57		35.7		0.000861291										1
	DEMTDVTGR	5	1	Q8CJG0	1023.44	1.20963e+06	837786	0	0	0	0	0	38.94		0.000357403						43.55		9.93534e-05										0
	ELLIQFYK	5	1	Q8CJG0	1053.6	1.41601e+06	1.03283e+06	0	0	0	0	0	38.84		0.000313481		High		31.99		33.75		0.000906647										0
	SAPDRQEEISK	4	1	Q8CJG0	1259.62	2.13035e+07	5.85441e+06	0	0	0	0	0	38.13		0.00069217		High		38.05		38.13		0.00069217										1
	QFHTGIEIK	3	1	Q8CJG0	1072.58	1.56594e+06	747236	0	0	0	0	0	38.07		0.00124764						43.63		0.000346809										0
	KPVFDGR	4	1	Q8CJG0	818.452	3.71922e+06	2.76073e+06	0	0	0	0	0	36.87		0.00170639						41.56		0.000579533										0
	EIVEHMVQHFK	9	1	Q8CJG0	1412.7	546271	954779	0	0	0	0	0	35.9		0.00109242						49.36		5.38831e-05										0
	TQIFGDR	6	1	Q8CJG0	836.426	6.72135e+06	5.09016e+06	0	0	0	0	0	33.84		0.00245763		High		42.13		39.88		0.00061167										0
	DKVELEVTLPGEGKDR	5	1	Q8CJG0	1784.94	1.42577e+06	842995	0	0	0	0	0	33.63		0.00227593						59.67		5.77236e-06										2
	TPVYAEVK	4	1	Q8CJG0	906.493	8.23321e+06	3.2497e+06	0	0	0	0	0	32.9		0.00261559						31.04		0.00405329										0
	EFGIMVK	1	1	Q8CJG0	823.439	315843	0	0	0	0	0	0	32.66		0.0018157																		0
	QCTEVHLK	1	1	Q8CJG0	1014.5	1.20865e+06	0	0	0	0	0	0	30.87		0.00196432																		0
	YAQGADSVEPMFR	3	1	Q8CJG0	1470.67	0	826080	0	0	0	0	0					High		55		63.55		1.14808e-06										0
	NLYTAMPLPIGR	4	1	Q8CJG0	1345.73	0	826813	0	0	0	0	0					High		47.95		45.43		0.000163258										0
	NLYTAMPLPIGR	1	1	Q8CJG0	1361.73	0	0	0	0	0	0	0					High		39.6														0
	VEITHCGQMK	3	1	Q8CJG0	1218.56	0	943247	0	0	0	0	0					High		30.12		39.62		0.000185545										0
	NTYAGLQLVVVILPGK	2	1	Q8CJG0	1685	0	124039	0	0	0	0	0									87.77		1.28369e-09										0
	VEITHCGQMK	2	1	Q8CJG0	1202.57	0	383258	0	0	0	0	0									55.22		7.8158e-06										0
	RVGDTVLGMATQCVQMK	1	1	Q8CJG0	1909.92	0	72960.5	0	0	0	0	0									52.75		2.91986e-05										1
	RVGDTVLGMATQCVQMK	1	1	Q8CJG0	1925.93	0	269158	0	0	0	0	0									43.92		0.000188561										1
	SFTEQLR	2	1	Q8CJG0	880.453	0	3.46287e+06	0	0	0	0	0									36.15		0.00121331										0
	YHLVDK	1	1	Q8CJG0	774.415	0	78512.3	0	0	0	0	0									32.66		0.00501351										0
	SFTEQLRK	2	1	Q8CJG0	1008.55	0	1.36451e+06	0	0	0	0	0									31.56		0.00293258										1
	FKPTR	1	1	Q8CJG0	648.383	0	541832	0	0	0	0	0									31.11		0.00363997										0
	DHQALAK	2	1	Q8CJG0	782.416	0	668813	0	0	0	0	0									29.63		0.00413793										0
	EFGIMVK	2	1	Q8CJG0	839.433	0	627331	0	0	0	0	0									27.38		0.00502728										0
P29341	Polyadenylate-binding protein 1 OS=Mus musculus GN=Pabpc1 PE=1 SV=2 - [PABP1_MOUSE]	4.09096e+07	76506.8	0	0	366535	0	0	5153.93	59.91	33	148		0											388.794	14.62	8	16									636	70.6259	9.49561
	Sequence	# PSMs	# Protein Groups	Protein Group Accessions	MH+ [Da]	A5: Area	C5: Area	D5: Area	E5: Area	F5: Area	G5: Area	H5: Area	IonScore A2	IonScore G2	Exp Value A2	Exp Value G2	B2	H2	IonScore B2	IonScore H2	IonScore C2	IonScore I2	Exp Value C2	Exp Value I2	D2	J2	IonScore D2	IonScore J2	Exp Value E2	F2	IonScore F2	Exp Value F2	# Missed Cleavages
	SKVDEAVAVLQAHQAK	14	1	P29341	1693.92	2.00206e+07	0	0	0	0	324651	0	113.34	40.65	1.5062e-11	0.000331483	High		49														1
	ALYDTFSAFGNILSCK	6	1	P29341	1806.88	6.70181e+06	0	0	0	0	0	0	111.23		3.46544e-11		High		93.82														0
	ITGMLLEIDNSELLHMLESPESLR	2	1	P29341	2756.39	476107	0	0	0	0	0	0	88.26		7.46397e-09																		0
	IVATKPLYVALAQR	13	1	P29341	1542.94	1.29224e+07	0	0	0	0	80682.3	0	88.24	39.96	1.0832e-09	8.57865e-05	High		72.32														0
	SLGYAYVNFQQPADAER	7	1	P29341	1928.91	3.42847e+07	0	0	0	0	0	0	85.38		1.18791e-08		High		77.75														0
	KEFSPFGTITSAK	8	1	P29341	1412.74	1.01022e+07	0	0	0	0	0	0	81.89		3.20336e-08		High		51.07														1
	GYGFVHFETQEAAER	16	1	P29341	1740.8	1.92668e+07	0	0	0	0	390670	0	79.72	38.58	3.19979e-08	0.00036749	High		65.89														0
	LFPLIQAMHPSLAGK	3	1	P29341	1638.91	1.58542e+06	0	0	0	0	0	0	79.23		4.11926e-08																		0
	RSLGYAYVNFQQPADAER	6	1	P29341	2085.02	3.95587e+06	0	0	0	0	0	0	78.38		6.89753e-08																		1
	SGVGNIFIK	9	1	P29341	934.536	1.3734e+07	0	0	0	0	228551	0	77.73	78.11	8.26411e-08	7.57175e-08	High		81.77														0
	MNGMLLNDR	3	1	P29341	1095.49	886502	0	0	0	0	0	0	67.54		3.70015e-07																		0
	ITGMLLEIDNSELLHMLESPESLR	1	1	P29341	2772.38	626191	0	0	0	0	0	0	67.39		8.84589e-07																		0
	VANTSTQTMGPRPAAAAAAATPAVR	3	1	P29341	2397.23	4.49283e+06	0	0	0	0	0	0	65.89		1.24952e-06																		0
	FSPAGPILSIR	6	1	P29341	1157.67	2.29624e+07	0	0	0	0	0	0	63.81		2.57865e-06		High		66.38														0
	EAELGAR	2	1	P29341	745.383	1.72277e+07	0	0	0	0	0	0	63.62		3.86714e-06																		0
	NPQQHLNAQPQVTMQQPAVHVQGQEPLTASMLASAPPQEQK	5	1	P29341	4489.22	2.21528e+07	0	0	0	0	0	0	63.41		8.6647e-07																		0
	ALDTMNFDVIK	9	1	P29341	1282.63	4.75332e+06	0	0	0	0	115939	30321.5	61.8	60.32	2.94009e-06	3.90166e-06	High	High	65.51	37.87													0
	NLDDGIDDER	9	1	P29341	1161.5	3.52718e+07	0	0	0	0	291907	87045.9	60.88	31.61	7.34924e-07	0.000621216		High		45.26													0
	AVNSATGVPTV	5	1	P29341	1015.54	1.20767e+07	0	0	0	0	0	0	60.63		4.54108e-06		High		38.06														0
	GFGFVCFSSPEEATK	5	1	P29341	1662.75	5.31725e+07	0	0	0	0	0	0	59.63		1.74229e-06		High		58.99														0
	ALDTMNFDVIK	2	1	P29341	1266.64	2.40913e+06	0	0	0	0	0	0	58.38		8.05922e-06																		0
	QAHLTNQYMQR	4	1	P29341	1389.67	2.19722e+06	0	0	0	0	0	0	54.06		1.43315e-05																		0
	EFSPFGTITSAK	5	1	P29341	1284.65	1.22855e+07	0	0	0	0	0	0	52.76		2.59535e-05		High		35.07														0
	FGPALSVK	9	1	P29341	818.477	2.84556e+07	0	0	0	0	384286	0	51.87	42.88	4.58341e-05	0.000363236	High		41														0
	VANTSTQTMGPRPAAAAAAATPAVR	1	1	P29341	2381.24	176890	0	0	0	0	0	0	49.04		4.17873e-05																		0
	EFTNVYIK	2	1	P29341	1013.53	6.29553e+06	0	0	0	0	0	0	48.76		3.59223e-05																		0
	GFGFVSFER	3	1	P29341	1045.51	8.76106e+06	0	0	0	0	0	0	48.06		5.54917e-05		High		46.86														0
	NFGEDMDDER	5	1	P29341	1243.45	7.00673e+06	0	0	0	0	10903.9	0	46.82	18.45	1.50213e-05	0.00382036																	0
	AKEFTNVYIK	6	1	P29341	1212.66	1.85581e+07	0	0	0	0	0	0	46.67		9.68752e-05																		1
	NLDDGIDDERLR	6	1	P29341	1430.69	2.18257e+06	0	0	0	0	0	0	44.19		0.000150521		High		54.9														1
	NPQQHLNAQPQVTMQQPAVHVQGQEPLTASMLASAPPQEQK	6	1	P29341	4473.21	7.85356e+06	0	0	0	0	0	0	42.38		0.000156086																		0
	NPQQHLNAQPQVTMQQPAVHVQGQEPLTASMLASAPPQEQK	2	1	P29341	4457.21	8.24281e+06	0	0	0	0	0	0	41.33		0.000198776																		0
	VVCDENGSK	1	1	P29341	1007.45	1.00366e+06	0	0	0	0	0	0	40.71		0.000144361																		0
	VDEAVAVLQAHQAK	1	1	P29341	1478.8	649903	0	0	0	0	0	0	38.85		0.000605973																		0
	QAHLTNQYMQR	5	1	P29341	1405.66	7.74602e+06	0	0	0	0	0	0	37.87		0.00048175																		0
	AVPNPVINPYQPAPPSGYFMAAIPQTQNR	1	1	P29341	3154.58	2.77741e+06	0	0	0	0	0	0	36.54		0.000987097																		0
	KVFVGR	2	2	P29341;Q921F2	705.441	8.98948e+06	0	0	0	0	0	0	31.2		0.000568933																		1
	KSGVGNIFIK	2	1	P29341	1062.63	7.56408e+06	0	0	0	0	0	0	30.86		0.00237902																		1
	NFGEDMDDER	2	1	P29341	1227.46	2.34751e+06	0	0	0	0	0	0	29.72		0.000770386																		0
	HEDAQK	1	1	P29341	727.337	0	0	0	0	0	0	0	28.31		0.00118057																		0
Q3UHK8	Trinucleotide repeat-containing gene 6A protein OS=Mus musculus GN=Tnrc6a PE=2 SV=1 - [TNR6A_MOUSE]	1.07606e+07	4.72124e+06	0	0	0	0	0	5426.01	46.15	47	126	5526.27	49.58	58	156						0															1896	203.097	6.93213
	Sequence	# PSMs	# Protein Groups	Protein Group Accessions	MH+ [Da]	A5: Area	C5: Area	D5: Area	E5: Area	F5: Area	G5: Area	H5: Area	IonScore A2	IonScore G2	Exp Value A2	Exp Value G2	B2	H2	IonScore B2	IonScore H2	IonScore C2	IonScore I2	Exp Value C2	Exp Value I2	D2	J2	IonScore D2	IonScore J2	Exp Value E2	F2	IonScore F2	Exp Value F2	# Missed Cleavages
	STEEDDQGSATSQTNEQNSVWAK	18	1	Q3UHK8	2512.07	9.35283e+06	2.78595e+06	0	0	0	0	0	126.64		1.5657e-13		High		99.56		94.37		2.80841e-10										0
	TSSFTWGNNINPNNSSGWDESSKPNSSQGWGDPPK	6	1	Q3UHK8	3779.66	8.47468e+06	4.99325e+06	0	0	0	0	0	123.05		3.57856e-13		High		83.08		94.39		2.79551e-10										0
	ASNYNVPLSSTAQSTSAR	7	1	Q3UHK8	1853.9	2.44645e+06	657927	0	0	0	0	0	111		3.37589e-11		High		84.72		75.57		1.17866e-07										0
	FFAQSQSLTPSPGWQSLGSSQSR	10	1	Q3UHK8	2483.2	4.39981e+06	2.32871e+06	0	0	0	0	0	109.65		5.09446e-11		High		95.72		50.92		4.00502e-05										0
	GSNCQGGWEDDSAATGMIK	9	1	Q3UHK8	1999.81	1.38127e+06	499977	0	0	0	0	0	106.51		1.61328e-11		High		100.42		81.09		5.97669e-09										0
	QQDIVGSWGIPPATSKPPGTGWLGGPIPAPAK	4	1	Q3UHK8	3180.69	2.58183e+06	645179	0	0	0	0	0	98.64		4.30835e-10						56.85		6.09287e-06										0
	AGGTVESDGSAESTGR	7	1	Q3UHK8	1480.65	6.49599e+06	2.4504e+06	0	0	0	0	0	95.12		3.99893e-10		High		101.27		88.88		1.68245e-09										0
	NGNPNMFGVGNTAAQPR	4	1	Q3UHK8	1760.82	805736	148970	0	0	0	0	0	91.68		1.63009e-09						82.06		1.52464e-08										0
	LGSLDCSHSFSSR	7	1	Q3UHK8	1452.65	1.54643e+06	511936	0	0	0	0	0	86.25		6.40271e-09		High		74.6		78.88		3.42962e-08										0
	TGGSYGTTWGAYGSNYSGDK	9	1	Q3UHK8	2028.86	2.66763e+06	1.04698e+06	0	0	0	0	0	81.64		5.14116e-09		High		97.64		81.89		5.50071e-09										0
	NITVMASGNTGGEK	6	1	Q3UHK8	1394.66	959104	382042	0	0	0	0	0	81.13		3.73888e-08		High		56.83		59.62		4.52948e-06										0
	SSQGWSISAGDNWGESSR	12	1	Q3UHK8	1910.83	3.2717e+06	1.59718e+06	0	0	0	0	0	79.46		1.4155e-08		High		75.49		71.08		9.74788e-08										0
	VLSNSGWGQTPIK	12	1	Q3UHK8	1386.74	5.8258e+06	2.19502e+06	0	0	0	0	0	74.7		1.99918e-07		High		77.68		75.45		1.61083e-07										0
	GPVGSGSSGINIQCSTIGQMPNNQNINSK	6	1	Q3UHK8	2975.4	2.53376e+06	1.40345e+06	0	0	0	0	0	72.54		2.2566e-07		High		68.8		76.64		8.7792e-08										0
	KIDQHTLLQSIVNR	15	1	Q3UHK8	1664.95	2.05114e+06	1.06559e+06	0	0	0	0	0	72.44		1.68198e-07		High		61.98		61.35		1.94199e-06										1
	VSGSSTHGTWGSLQETCEPEVSGTQK	13	1	Q3UHK8	2749.23	1.44543e+07	5.99137e+06	0	0	0	0	0	72.1		8.94063e-08		High		67.57		64.18		6.30208e-07										0
	KTDNGTEAWGSSATQTFNSGACTDK	6	1	Q3UHK8	2634.14	2.85737e+06	668801	0	0	0	0	0	71.18		8.00183e-08		High		50.17		71.44		7.89574e-08										1
	GMQQPPAQPLSSSQPNLR	15	1	Q3UHK8	1951.97	1.52899e+06	707553	0	0	0	0	0	69.38		7.20908e-07		High		79.4		71.25		4.16191e-07										0
	GGNKQEDAWINPFVK	9	1	Q3UHK8	1702.86	716385	476711	0	0	0	0	0	68.64		7.31735e-07		High		51.67		67.58		9.68931e-07										1
	GISSPSPINAFLSVDHLGGGGESM	8	1	Q3UHK8	2345.11	878448	315796	0	0	0	0	0	67.96		4.55874e-07		High		59.77		38.31		0.000479605										0
	YTPGSSWGESSSGR	11	1	Q3UHK8	1457.63	6.12522e+06	2100281	0	0	0	0	0	67.66		2.05675e-07		High		67		63.64		5.19017e-07										0
	VGGGWGNSDAR	6	1	Q3UHK8	1075.49	4.08085e+06	1.38941e+06	0	0	0	0	0	66.95		3.8349e-07		High		69.55		62.48		1.07338e-06										0
	CNQSLGWGDSSKPVSSPDWNK	6	1	Q3UHK8	2349.06	1.74284e+06	966624	0	0	0	0	0	66.73		4.67114e-07		High		60.75		55.94		5.60303e-06										0
	VLNSQSESSAVTNQQPQNNGEVQNSK	4	1	Q3UHK8	2787.32	2.87182e+06	825132	0	0	0	0	0	63.29		1.66429e-06		High		62.19		62.93		1.73172e-06										0
	ATASNQQPPPPQQQQPQQEQQQQQPQALPR	8	1	Q3UHK8	3404.68	4.8913e+06	1.49085e+06	0	0	0	0	0	63.19		1.89495e-06		High		57.28		52.73		2.08001e-05										0
	QNTAWDTETSPR	9	1	Q3UHK8	1405.63	2.68214e+06	774339	0	0	0	0	0	61.95		1.2127e-06		High		72.9		56.49		4.26338e-06										0
	QQQDQQGRPLSVQQQMMQQSR	10	1	Q3UHK8	2561.2	4.48165e+06	1.15374e+06	0	0	0	0	0	59.05		4.66693e-06		High		60.65		53.09		1.8409e-05										0
	TSPNSNDTSSVSGWGDPKPTLR	9	1	Q3UHK8	2303.08	3.44007e+06	1.55312e+06	0	0	0	0	0	57.8		5.55962e-06		High		60.19		54.32		1.27591e-05										0
	NITAPSRPPPGLTGQKPPLSTWDNSPLR	6	1	Q3UHK8	2997.6	8.01896e+06	3.1791e+06	0	0	0	0	0	57.29		4.75927e-06		High		58.3		56.65		6.05561e-06										0
	DSPEENVQSNK	7	1	Q3UHK8	1246.55	5.91267e+06	2.28123e+06	0	0	0	0	0	56.16		2.90523e-06		High		56.92		56.63		2.82451e-06										0
	LLPAASAVSSK	10	1	Q3UHK8	1043.61	7.14895e+06	2.75494e+06	0	0	0	0	0	55.79		1.31817e-05		High		37.66		50.34		4.62349e-05										0
	GYPNIDPETDPYVTPGSVINSLSINTVR	2	1	Q3UHK8	3018.51	628183	0	0	0	0	0	0	54.46		1.43239e-05		High		35.92														0
	YAPNNGGLNPLFGPQQVAMLNQLSQLNQLSQISQLQR	1	1	Q3UHK8	4096.12	320962	0	0	0	0	0	0	54.18		9.35763e-06																		0
	EAWPSAPGSDPELAPECIDADSASNSESER	3	1	Q3UHK8	3174.34	2.30003e+06	1.29023e+06	0	0	0	0	0	51.09		5.61964e-06						45.62		2.10601e-05										0
	ITNWLVLK	6	1	Q3UHK8	986.602	978694	673025	0	0	0	0	0	50.84		4.12069e-05		High		50.93		51.11		3.87231e-05										0
	SISGWNELGK	11	1	Q3UHK8	1090.55	3.4289e+06	1.50746e+06	0	0	0	0	0	49.32		6.5492e-05		High		45.53		48.96		7.11521e-05										0
	NLTPQIDGSTLR	7	2	Q3UHK8;Q3UHC0	1314.7	5.19599e+06	2.41427e+06	0	0	0	0	0	44.09		0.000245663		High		34.05		36.94		0.0012745										0
	RATASNQQPPPPQQQQPQQEQQQQQPQALPR	2	1	Q3UHK8	3560.77	2.17749e+06	0	0	0	0	0	0	44.07		0.000148862						32.46		0.00221342										1
	QLDPSLLVK	7	1	Q3UHK8	1012.6	892979	444898	0	0	0	0	0	43.59		9.62549e-05		High		48.04		40.55		0.000193831										0
	QFSNISFSR	5	1	Q3UHK8	1085.54	2.73816e+06	1.21261e+06	0	0	0	0	0	40.24		0.000316989						40.63		0.000289764										0
	HGAISSGFR	4	1	Q3UHK8	931.474	5.39985e+06	1.86014e+06	0	0	0	0	0	39.2		0.000601132						39.55		0.000554587										0
	SFLDNVMPHTTPELQK	6	1	Q3UHK8	1872.92	849455	520543	0	0	0	0	0	36.37		0.00124564		High		33.99		32.81		0.00259182										0
	KMEIDDGTSAWGDPSK	4	1	Q3UHK8	1752.77	431129	216861	0	0	0	0	0	35.15		0.000610984						48.21		3.02016e-05										1
	KWTTVDSMSVNTSLDQNSSK	1	1	Q3UHK8	2244.04	267315	0	0	0	0	0	0	32.94		0.00180397																		1
	GGGVWEPGTVNSQSSPWGSGNGANSGGSR	1	1	Q3UHK8	2746.22	885906	0	0	0	0	0	0	32.86		0.000905812																		0
	AGGTVESDGSAESTGRLEEK	6	1	Q3UHK8	1979.92	1.39371e+06	470302	0	0	0	0	0	31.1		0.00217349		High		51.41		43.08		0.000137771										1
	AQVPPPLLSPQVPVSLLK	3	1	Q3UHK8	1883.14	868064	382711	0	0	0	0	0	30.63		0.000624753		High		23.54		27.46		0.00137867										0
	WTTVDSMSVNTSLDQNSSK	3	1	Q3UHK8	2115.96	0	240071	0	0	0	0	0					High		69.71		97.84		3.28874e-10										0
	GSNCQGGWEDDSAATGMIK	2	1	Q3UHK8	1983.82	0	272289	0	0	0	0	0									100.52		6.81492e-11										0
	MEIDDGTSAWGDPSK	2	1	Q3UHK8	1608.69	0	138282	0	0	0	0	0									89.93		1.27031e-09										0
	GPVSSTSDCSTSCK	2	1	Q3UHK8	1472.6	0	479312	0	0	0	0	0									78.21		1.16001e-08										0
	NITVMASGNTGGEK	2	1	Q3UHK8	1378.66	0	242122	0	0	0	0	0									71.24		4.24667e-07										0
	SQSDINHNTSGSHYENCQR	2	1	Q3UHK8	2233.93	0	410975	0	0	0	0	0									70.72		6.5082e-08										0
	NGNPNMFGVGNTAAQPR	1	1	Q3UHK8	1744.82	0	76220.1	0	0	0	0	0									62.17		2.15391e-06										0
	QQQDQQGRPLSVQQQMMQQSR	2	1	Q3UHK8	2529.21	0	305442	0	0	0	0	0									57.81		6.4575e-06										0
	RGQHFPVIAANLGSAVK	1	1	Q3UHK8	1764.99	0	0	0	0	0	0	0									54.74		8.56131e-06										1
	HSLNIGDYNR	2	1	Q3UHK8	1188.57	0	1.22602e+06	0	0	0	0	0									43.61		0.000141541										0
	RKMEIDDGTSAWGDPSK	1	1	Q3UHK8	1908.88	0	0	0	0	0	0	0									42.03		0.00019425										2
	QGWGDGQK	2	1	Q3UHK8	875.4	0	507311	0	0	0	0	0									41.22		0.000158569										0
	LTWSPGSVTNTSLAHELWK	2	1	Q3UHK8	2127.09	0	547257	0	0	0	0	0									40.74		0.000404801										0
	GMQQPPAQPLSSSQPNLR	1	1	Q3UHK8	1935.98	0	136444	0	0	0	0	0									38.68		0.000765682										0
	SNHWGEANKK	2	1	Q3UHK8	1170.57	0	466998	0	0	0	0	0									35.13		0.000920707										1
	MEIDKHSLNIGDYNR	1	1	Q3UHK8	1804.87	0	98579.2	0	0	0	0	0									33.45		0.00216891										1
	EVDHLR	2	1	Q3UHK8	768.4	0	287430	0	0	0	0	0									32		0.00255538										0
	IKVPEQIKPSVSQPQPANSDNGTSTATSTNNNAK	1	1	Q3UHK8	3523.77	0	0	0	0	0	0	0									29.02		0.00407271										1
	TDLDPR	1	2	Q3UHK8;Q8BKI2	716.357	0	329407	0	0	0	0	0									26.1		0.00490942										0
	SNQWGGCKEDK	1	1	Q3UHK8	1308.56	0	365619	0	0	0	0	0									25.9		0.00321299										1
P01868	Ig gamma-1 chain C region secreted form OS=Mus musculus GN=Ighg1 PE=1 SV=1 - [IGHG1_MOUSE]	2.3494e+08	7.85481e+07	6.6814e+07	9.67759e+07	140435	253741	1.1388e+08	3586.15	56.48	12	107	3118.04	60.8	15	107	1923.31	51.23	11	64	2311.24	51.23	11	71	99.504	7.1	2	4	77.3671	7.1	2	4	2841.94	57.72	13	111	324	35.6817	7.40088
	Sequence	# PSMs	# Protein Groups	Protein Group Accessions	MH+ [Da]	A5: Area	C5: Area	D5: Area	E5: Area	F5: Area	G5: Area	H5: Area	IonScore A2	IonScore G2	Exp Value A2	Exp Value G2	B2	H2	IonScore B2	IonScore H2	IonScore C2	IonScore I2	Exp Value C2	Exp Value I2	D2	J2	IonScore D2	IonScore J2	Exp Value E2	F2	IonScore F2	Exp Value F2	# Missed Cleavages
	DDPEVQFSWFVDDVEVHTAQTQPR	24	1	P01868	2845.31	5.77141e+06	4.7183e+06	5.27027e+06	5.3513e+06	1.64367e+07	0	0	81.64		1.71372e-08		High		53.83		73.09		1.25182e-07		High	High	74.76	75.05	9.20971e-07	High	73.48	1.1443e-07	0
	TTPPSVYPLAPGSAAQTNSMVTLGCLVK	21	1	P01868	2860.47	1.66857e+07	1.06761e+07	1.46804e+06	1.95917e+06	1.16585e+07	0	0	76.6		1.00637e-07		High		45.53		62.32		2.81346e-06		High	High	51.67	43.63	3.56626e-05	High	79.72	4.69302e-08	0
	TTPPSVYPLAPGSAAQTNSMVTLGCLVK	28	1	P01868	2876.46	3.07488e+07	2.08533e+07	7.98134e+06	7.40168e+06	12509635	0	0	74.49		1.51143e-07		High		48.97		79.64		4.88892e-08		High	High	74.69	53.62	2.15457e-06	High	72.04	2.75076e-07	0
	SNWEAGNTFTCSVLHEGLHNHHTEK	56	1	P01868	2905.31	1.01185e+08	4.7446e+07	1.81773e+07	3.50329e+07	3.83535e+07	0	0	72.72		7.75118e-08		High		81.16		75.06		4.67833e-08		High	High	84.33	71.04	7.89529e-08	High	62.56	8.04207e-07	0
	APQVYTIPPPK	111	1	P01868	1210.68	2.33898e+08	7.36978e+07	7.16219e+07	1.32438e+08	8.70607e+07	10508.8	93847	69.51	40.87	3.86206e-07	0.000188247	High	High	69.5	27.15	69.46	32.7	4.2465e-07	0.00185276	High	High	73.87	71.7	2.32177e-07	High	69.53	3.84432e-07	0
	SVSELPIMHQDWLNGK	26	1	P01868	1869.92	2.65108e+07	1.58479e+07	1.06707e+07	1.4758e+07	1.17691e+07	0	0	68.15		7.50233e-07		High		58.97		70.22		4.61043e-07		High	High	40.25	77.73	7.95686e-06	High	39.15	0.00058985	0
	DCGCKPCICTVPEVSSVFIFPPKPK	69	1	P01868	2922.41	2.79978e+07	1.42559e+07	1.25687e+07	1.89967e+07	1.45962e+07	0	0	62.45		2.38918e-06		High		45.13		56.63		7.93036e-06		High	High	54.29	50.64	5.44232e-06	High	59.36	4.69305e-06	0
	SVSELPIMHQDWLNGK	15	1	P01868	1853.92	1.02887e+07	6.13958e+06	2.76582e+06	1.4245e+06	9.38421e+06	0	0	61.98		3.77152e-06		High		37.98		74.54		2.1621e-07		High	High	38.19	42.13	5.96724e-06	High	71.99	3.82609e-07	0
	VNSAAFPAPIEK	83	1	P01868	1243.67	3.69737e+08	1.14501e+08	1.10643e+08	2.16145e+08	1.64914e+08	270360	321399	61.72	43.18	4.00421e-06	0.000276483	High	High	65.57	44.61	58.33	40.42	6.24294e-06	0.000521997	High	High	56.31	59.05	9.49548e-06	High	67.98	9.47364e-07	0
	APQVYTIPPPKEQMAK	67	1	P01868	1813.95	5.22149e+07	1.02344e+07	8.1203e+06	2.45716e+07	5.94759e+06	0	0	59.53		5.07004e-06		High		62.42		48.18		7.07055e-05		High	High	49	51.56	1.44948e-05	High	51.11	3.5238e-05	1
	DVLTITLTPK	20	1	P01868	1100.65	3.42068e+07	2.54797e+07	1.52053e+07	1.64575e+07	3.50358e+07	0	0	56.9		5.71687e-06		High		59.19		57.27		5.15623e-06		High	High	55.26	51.03	4.00702e-05	High	59.43	3.76282e-06	0
	VTCVVVDISK	37	1	P01868	1119.61	1.39972e+07	7.04951e+06	7.2886e+06	9.94604e+06	1.46129e+07	0	0	55.38		1.47765e-05		High		47.68		49.51		5.70913e-05		High	High	49.14	51.02	2.83188e-05	High	60.25	4.81471e-06	0
	APQVYTIPPPKEQMAK	27	1	P01868	1797.96	8.83005e+06	2.62926e+06	325142	2.30172e+06	548888	0	0	54.25		1.44697e-05		High		34.63		45.88		0.000101999		High	High	49.97	43.99	0.000178751	High	36.2	0.000935545	1
	SLSHSPGK	5	1	P01868	812.426	2.80991e+06	1.25084e+06	0	0	0	0	0	43.15		9.68345e-05						45.97		7.71436e-05			High		33.05					0
	EEQFNSTFR	7	1	P01868	1157.52	268380	0	0	505395	0	0	0	31.57		0.00104494						39.25		0.000178275			High		41.8	0.000400055				0
	LNVQK	2	1	P01868	601.367	0	1.58369e+07	0	0	0	0	0									36.5		0.00333569										0
	VNSAAFPAPIEKTISK	2	1	P01868	1672.93	0	144310	0	0	0	0	0									32.96		0.00225092			High		33.99					1
	KIVPR	1	1	P01868	612.419	0	324022	0	0	0	0	0									25.22		0.00631276										1
	VTCVVVDISKDDPEVQFSWFVDDVEVHTAQTQPR	6	1	P01868	3945.91	0	0	783164	684425	7.53064e+06	0	0													High		74.79		3.5085e-05	High	89.94	3.14313e-09	1
Q9EPU0	Regulator of nonsense transcripts 1 OS=Mus musculus GN=Upf1 PE=1 SV=2 - [RENT1_MOUSE]	8.75917e+06	0	0	0	57813.4	0	0	3469.98	35.68	34	95													74.123	3.38	3	3									1124	123.889	6.60986
	Sequence	# PSMs	# Protein Groups	Protein Group Accessions	MH+ [Da]	A5: Area	C5: Area	D5: Area	E5: Area	F5: Area	G5: Area	H5: Area	IonScore A2	IonScore G2	Exp Value A2	Exp Value G2	B2	H2	IonScore B2	IonScore H2	IonScore C2	IonScore I2	Exp Value C2	Exp Value I2	D2	J2	IonScore D2	IonScore J2	Exp Value E2	F2	IonScore F2	Exp Value F2	# Missed Cleavages
	SQIDVALSQDSTYQGER	5	1	Q9EPU0	1896.9	2.40537e+06	0	0	0	0	35901.1	0	106.67	42.53	9.79516e-11	0.000265273																	0
	DGPLGETVLECYNCGCR	2	1	Q9EPU0	1999.83	2.68153e+06	0	0	0	0	0	0	96.99		1.44447e-10																		0
	LQQLKDETGELSSADEKR	4	1	Q9EPU0	2047.03	6.47452e+06	0	0	0	0	0	0	94.67		1.91068e-09																		2
	EAIDSPVSFLALHNQIR	2	1	Q9EPU0	1910.01	1.75664e+06	0	0	0	0	0	0	91.07		2.9311e-09																		0
	YEDAYQYQNIFGPLVK	2	1	Q9EPU0	1947.95	2.75095e+06	0	0	0	0	0	0	89.64		6.08398e-09																		0
	VPDNYGDEIAIELR	1	1	Q9EPU0	1603.79	1.4628e+06	0	0	0	0	0	0	85.93		1.30188e-08																		0
	DINWDSSQWQPLIQDR	2	1	Q9EPU0	2000.95	2.13618e+06	0	0	0	0	0	0	78.63		5.41498e-08																		0
	LKESQTQDNITVR	4	1	Q9EPU0	1531.81	2.04511e+06	0	0	0	0	0	0	78.16		8.17248e-08																		1
	AGLSQSLFER	7	1	Q9EPU0	1107.58	3.73468e+06	0	0	0	0	67205.7	0	76.91	43.94	1.18148e-07	0.000234114	High		73.57														0
	GNTSGSHIVNHLVR	3	1	Q9EPU0	1490.78	3.89482e+06	0	0	0	0	0	0	72.51		3.22603e-07																		0
	IPSEQEQLR	5	1	Q9EPU0	1099.57	8.7847e+06	0	0	0	0	0	0	67.08		6.66007e-07		High		61.53														0
	ENPSATLEDLEKPGVDEEPQHVLLR	3	1	Q9EPU0	2815.4	9.92637e+06	0	0	0	0	0	0	66		1.04243e-06		High		37.88														0
	EKDFIILSCVR	3	1	Q9EPU0	1379.74	948643	0	0	0	0	0	0	65.73		1.17612e-06																		1
	LLGHEVEDVVIK	4	1	Q9EPU0	1350.76	1.40308e+06	0	0	0	0	0	0	64.71		1.28465e-06																		0
	TVLQRPLSLIQGPPGTGK	4	1	Q9EPU0	1862.09	5.05143e+06	0	0	0	0	0	0	63.03		4.7285e-07																		0
	LMQGDEICLR	2	1	Q9EPU0	1250.59	1.11205e+06	0	0	0	0	0	0	62.32		2.1394e-06																		0
	ALVEGPLNNLR	7	1	Q9EPU0	1195.68	4.64357e+06	0	0	0	0	70333.3	0	61.91	33.52	1.83588e-06	0.0012672	High		46.46														0
	FTAQGLPDLNHSQVYAVK	3	1	Q9EPU0	1988.02	2.07445e+06	0	0	0	0	0	0	59.97		5.28639e-06																		0
	DLPVHACSYCGIHDPACVVYCNTSK	6	1	Q9EPU0	2923.27	4.04214e+06	0	0	0	0	0	0	59.2		1.14215e-06		High		36.51														0
	KLVNTVNPGAR	3	1	Q9EPU0	1168.68	3.59565e+06	0	0	0	0	0	0	56.54		4.65821e-06																		1
	ADSVVVLLCR	2	1	Q9EPU0	1131.62	1.04871e+06	0	0	0	0	0	0	54.94		2.10011e-05																		0
	YKGDLAPLWK	4	1	Q9EPU0	1190.66	1.72822e+06	0	0	0	0	0	0	51.19		5.20823e-05																		1
	NVFLLGFIPAK	2	1	Q9EPU0	1218.73	766135	0	0	0	0	0	0	51.15		1.9184e-05																		0
	DETGELSSADEKR	3	1	Q9EPU0	1436.65	1.70412e+06	0	0	0	0	0	0	51.12		1.77717e-05																		1
	LQQLKDETGELSSADEK	2	1	Q9EPU0	1890.93	1.43906e+06	0	0	0	0	0	0	50.44		4.56343e-05																		1
	AYQHGGVTGLSQY	3	1	Q9EPU0	1380.65	7.56645e+06	0	0	0	0	0	0	46.81		8.96331e-05																		0
	YGVIIVGNPK	3	1	Q9EPU0	1059.62	3.37401e+06	0	0	0	0	0	0	46.7		9.94152e-05																		0
	RFTAQGLPDLNHSQVYAVK	2	1	Q9EPU0	2144.12	1.22514e+06	0	0	0	0	0	0	41.12		0.000428838																		1
	ESQTQDNITVR	3	1	Q9EPU0	1290.63	5.19711e+06	0	0	0	0	0	0	40.82		0.000360155																		0
	LVVLGIRPIR	4	1	Q9EPU0	1135.77	681998	0	0	0	0	0	0	36.47		0.00016282																		0
	LNVALTR	1	1	Q9EPU0	786.483	1.74753e+06	0	0	0	0	0	0	35.49		0.002839																		0
	TVTSATIVYHLAR	1	1	Q9EPU0	1431.8	836046	0	0	0	0	0	0	35.1		0.00143699																		0
	LEELWK	1	1	Q9EPU0	817.445	946518	0	0	0	0	0	0	34.05		0.00322711																		0
	IAFFTLPK	1	1	Q9EPU0	936.554	1.20949e+06	0	0	0	0	0	0	33.95		0.000926249																		0
	LMQGDEICLR	1	1	Q9EPU0	1234.59	392166	0	0	0	0	0	0	32.21		0.0022544																		0
Q4VGL6	Roquin-1 OS=Mus musculus GN=Rc3h1 PE=1 SV=1 - [RC3H1_MOUSE]	6.01271e+06	43708.6	0	0	0	0	0	2991.8	44.25	29	80		0				0				0															1130	125.299	7.26904
	Sequence	# PSMs	# Protein Groups	Protein Group Accessions	MH+ [Da]	A5: Area	C5: Area	D5: Area	E5: Area	F5: Area	G5: Area	H5: Area	IonScore A2	IonScore G2	Exp Value A2	Exp Value G2	B2	H2	IonScore B2	IonScore H2	IonScore C2	IonScore I2	Exp Value C2	Exp Value I2	D2	J2	IonScore D2	IonScore J2	Exp Value E2	F2	IonScore F2	Exp Value F2	# Missed Cleavages
	TSSLNLSEDSEGGGDNNDSQR	4	1	Q4VGL6	2181.92	4.065e+06	0	0	0	0	0	0	112.94		3.67036e-12																		0
	LQTPASFAQSVQELTIALQR	4	1	Q4VGL6	2201.19	302669	0	0	0	0	0	0	94.81		1.04066e-09																		0
	RPLSASLGQLNEVGLPSAPILSDESAVDLSNR	3	1	Q4VGL6	3305.74	5.86567e+06	0	0	0	0	0	0	89.85		3.10543e-09		High		41														0
	LVLLALEDGSALSR	2	1	Q4VGL6	1456.84	822623	0	0	0	0	0	0	88.88		3.42962e-09																		0
	AVETSDDDLIPFGDRPTVSR	4	1	Q4VGL6	2190.07	7.0926e+06	0	0	0	0	0	0	85.61		1.25029e-08		High		72.78														0
	TLYQGAGPLQAIAPQGAPTK	4	1	Q4VGL6	1982.07	4.11072e+06	0	0	0	0	0	0	81.26		3.1049e-08																		0
	ANDYSQYSPWSCDTIGSYIGTK	3	1	Q4VGL6	2513.09	1.42683e+06	0	0	0	0	0	0	78.98		1.77063e-08																		0
	KLVTLVHCQLVEEEGR	4	1	Q4VGL6	1910.02	2.51772e+06	0	0	0	0	0	0	75.77		1.01967e-07																		1
	FVRPPPSAPEPGPPYLDHYSPYLQDR	2	1	Q4VGL6	2995.48	2.71015e+06	0	0	0	0	0	0	74.61		1.40105e-07																		0
	LELQQLNHQISQQTQLR	4	1	Q4VGL6	2077.12	5.07987e+06	0	0	0	0	0	0	72.92		1.81229e-07		High		52.61														0
	LDHLSSSAPGSPPDLLESAPK	5	1	Q4VGL6	2118.07	3.27526e+06	0	0	0	0	0	0	71.09		4.2792e-07																		0
	GTDPSFDSSLKPVK	2	1	Q4VGL6	1477.75	2.47682e+06	0	0	0	0	0	0	70.38		6.27611e-07																		0
	TGDPANLNR	4	1	Q4VGL6	957.474	4.72577e+06	0	0	0	0	0	0	63.94		1.15039e-06		High		33.7														0
	IAPDQWSSLLYGDQSHK	2	1	Q4VGL6	1944.95	1.83216e+06	0	0	0	0	0	0	61.12		3.90204e-06																		0
	VINSQYGTQPQQYPPMYPAHYDGR	6	1	Q4VGL6	2826.3	2.59011e+06	0	0	0	0	0	0	60.44		2.39467e-06																		0
	GSQLYPAQQADVYYQDPR	7	1	Q4VGL6	2098.99	3.17733e+06	0	0	0	0	0	0	57.81		5.96077e-06		High		36.05														0
	KPISLGCGHTVCK	2	1	Q4VGL6	1456.74	2.36631e+06	0	0	0	0	0	0	55.65		1.38858e-05																		0
	LVTLVHCQLVEEEGR	2	1	Q4VGL6	1781.92	504982	0	0	0	0	0	0	55.07		1.94482e-05																		0
	TVVHGLVDYIQNHSK	5	1	Q4VGL6	1709.9	1.93651e+06	0	0	0	0	0	0	53.21		2.41152e-05																		0
	GVGLNSTTQSVLSRPMQR	2	1	Q4VGL6	1947.01	845426	0	0	0	0	0	0	47.57		0.000109365																		0
	PVQAPQWTDFLSCPICTQTFDETIR	2	1	Q4VGL6	3010.41	1.67297e+06	0	0	0	0	0	0	44.13		0.000121706																		0
	TVTELILQHQNPQQLSSNLWAAVR	2	1	Q4VGL6	2746.47	4.67463e+06	0	0	0	0	0	0	40.45		0.000288503																		0
	LPPPQPHPSLDELHR	3	1	Q4VGL6	1732.91	2.61702e+06	0	0	0	0	0	0	40.38		0.000604706																		0
	ESPIPIDIPSAAVPSYVPESR	2	1	Q4VGL6	2224.15	1.58608e+06	0	0	0	0	0	0	39.83		0.000582355																		0
	VYPAQSYTR	1	1	Q4VGL6	1084.54	3.39172e+06	0	0	0	0	0	0	38.52		0.000576479																		0
	EVNTLASQPQPPQLPPK	2	1	Q4VGL6	1843.99	0	0	0	0	0	0	0	36.6		0.000973554																		0
	GLEAVSNR	1	1	Q4VGL6	845.447	2.07896e+06	0	0	0	0	0	0	33.77		0.00291732																		0
	EIMAQLEER	1	1	Q4VGL6	1118.55	322325	0	0	0	0	0	0	31.65		0.00249628																		0
	SISALPVNPHPVPPR	1	1	Q4VGL6	1580.89	603667	0	0	0	0	0	0	29.02		0.00338348																		0
Q6A0A9	Constitutive coactivator of PPAR-gamma-like protein 1 OS=Mus musculus GN=FAM120A PE=1 SV=2 - [F120A_MOUSE]	6.35469e+06	92535.4	0	0	55836.2	0	0	2715.13	35.07	28	77		0												0				0							1112	121.569	8.92432
	Sequence	# PSMs	# Protein Groups	Protein Group Accessions	MH+ [Da]	A5: Area	C5: Area	D5: Area	E5: Area	F5: Area	G5: Area	H5: Area	IonScore A2	IonScore G2	Exp Value A2	Exp Value G2	B2	H2	IonScore B2	IonScore H2	IonScore C2	IonScore I2	Exp Value C2	Exp Value I2	D2	J2	IonScore D2	IonScore J2	Exp Value E2	F2	IonScore F2	Exp Value F2	# Missed Cleavages
	VTAASGHCGAFSGSDSSR	7	1	Q6A0A9	1753.76	3.50717e+06	0	0	0	0	0	0	100.93		8.47597e-11		High		40.61														0
	NLTEQNSYSNIPHEGK	5	1	Q6A0A9	1830.86	5395634	0	0	0	0	0	0	88.77		4.3804e-09		High		39.56														0
	VEGSSTASSGSQLAEGK	7	1	Q6A0A9	1594.76	6.28247e+06	0	0	0	0	0	111045	86.17		9.78262e-09		High	High	88.65	50.93													0
	SSPINLAQSGSPNHVDSAYFPGSSTSSSSDNDEGGGGATNHISGNK	3	1	Q6A0A9	4491.99	4.44476e+06	0	0	0	0	0	0	85.15		2.20652e-09		High		33.59														0
	TPLIDLCDGQAEQAAK	4	1	Q6A0A9	1729.84	668882	0	0	0	0	0	0	85.12		1.39962e-08		High		56.33														0
	QTAQQIVSHVQNK	2	1	Q6A0A9	1480.79	1.1138e+06	0	0	0	0	0	0	71.73		3.89429e-07																		0
	VPSHSESALNNDSKPCNTNPHLNALSTDSACR	4	1	Q6A0A9	3493.58	2.45596e+06	0	0	0	0	0	0	68.1		2.78787e-07																		0
	EKTPLIDLCDGQAEQAAK	3	1	Q6A0A9	1986.98	2.20532e+06	0	0	0	0	0	0	63.77		2.30867e-06		High		38.74														1
	EAALEAAVLNKEE	5	1	Q6A0A9	1386.71	1.2782e+06	0	0	0	0	0	48959.7	63.31		2.42663e-06		High	High	68.26	33.97													1
	EAALEAAVLNK	2	1	Q6A0A9	1128.63	710267	0	0	0	0	0	0	63.2		2.03418e-06																		0
	SQGGVQPIPSQGGK	6	1	Q6A0A9	1339.7	6.75659e+06	0	0	0	0	0	0	63.13		2.6266e-06		High		57.23														0
	GVQGFQDYIEK	6	1	Q6A0A9	1283.63	1.02416e+06	0	0	0	0	0	0	61.14		3.19189e-06		High		53.51														0
	LYEPDQLQELK	6	1	Q6A0A9	1375.71	2.14363e+06	0	0	0	0	0	0	61.07		4.92426e-06		High		46.13														0
	QNHPLPFPPPPALPFYPASVYPR	6	1	Q6A0A9	2602.36	3.81728e+06	0	0	0	0	0	0	59.41		5.04026e-06		High		40.31														0
	NIHDTSDLDAIAK	6	1	Q6A0A9	1412.7	4.33485e+06	0	0	0	0	0	0	57.78		7.83606e-06		High		43.84														0
	SQGAIQGRPPYAASAEEVAK	7	1	Q6A0A9	2030.03	6.02503e+06	0	0	0	0	0	0	56.86		1.15395e-05		High		36.86														0
	HCPSAVVPVELQK	2	1	Q6A0A9	1463.77	1.48762e+06	0	0	0	0	0	0	52.95		2.94055e-05																		0
	QYVYGVLFSLAESR	1	1	Q6A0A9	1631.85	60810.4	0	0	0	0	0	0	52.35		3.52172e-05																		0
	LLVDADNCLHR	2	1	Q6A0A9	1325.66	1.89945e+06	0	0	0	0	0	0	50.59		4.27756e-05																		0
	VAQSIEDHHQEVIGFCR	2	1	Q6A0A9	2024.96	3731232	0	0	0	0	0	0	45.36		0.000107697																		0
	IDNLDPR	6	1	Q6A0A9	842.436	2.13846e+06	0	0	0	0	0	0	45.14		0.000107169		High		41.96														0
	QLDLNPNR	1	1	Q6A0A9	969.511	0	0	0	0	0	0	0	45.01		0.000129355																		0
	LPPEFSPLIIK	2	1	Q6A0A9	1253.75	907212	0	0	0	0	0	0	44.4		9.07695e-05																		0
	QRPPQTPLR	2	1	Q6A0A9	1092.63	1.36422e+06	0	0	0	0	0	0	42.84		0.000150799																		0
	AVADYVR	1	1	Q6A0A9	793.42	1.3722e+06	0	0	0	0	0	0	41.29		0.00056841																		0
	TGSHAEPLAR	1	1	Q6A0A9	1038.53	3.23634e+06	0	0	0	0	0	0	33.82		0.00161832																		0
	GVISTPVIR	4	1	Q6A0A9	941.578	1.47399e+06	0	0	0	0	0	0	32.62		0.00150429		High		48.64														0
	DVFQHSQSR	3	1	Q6A0A9	1103.52	3.17462e+06	0	0	0	0	0	0	30.86		0.00180477		High		31.24														0
Q8R326	Paraspeckle component 1 OS=Mus musculus GN=Pspc1 PE=1 SV=1 - [PSPC1_MOUSE]	3.14895e+07	6.51367e+06	0	0	0	0	0	2435.36	47.23	20	76	1915.99	43.4	19	64		0																			523	58.7213	6.66846
	Sequence	# PSMs	# Protein Groups	Protein Group Accessions	MH+ [Da]	A5: Area	C5: Area	D5: Area	E5: Area	F5: Area	G5: Area	H5: Area	IonScore A2	IonScore G2	Exp Value A2	Exp Value G2	B2	H2	IonScore B2	IonScore H2	IonScore C2	IonScore I2	Exp Value C2	Exp Value I2	D2	J2	IonScore D2	IonScore J2	Exp Value E2	F2	IonScore F2	Exp Value F2	# Missed Cleavages
	NLSPVVSNELLEQAFSQFGPVEK	12	1	Q8R326	2532.3	5.28251e+06	1.8053e+06	0	0	0	0	0	95.55		1.25375e-09		High		77.92		62.95		2.02796e-06										0
	LFVGNLPTDITEEDFKR	13	1	Q8R326	1994.01	2.76387e+07	3.23224e+06	0	0	0	0	0	93.93		2.387e-09		High		74.17		78.31		8.11639e-08										1
	TGSETPQAPMSGVGPVSGGPGGFGR	19	1	Q8R326	2303.07	6.70757e+06	2.65909e+06	0	0	0	0	0	83.52		1.24497e-08		High		76.51		75.51		8.4357e-08										0
	LFVGNLPTDITEEDFK	6	1	Q8R326	1837.92	2.992e+06	1.11862e+06	0	0	0	0	0	74.59		1.66817e-07		High		82.51		78.18		7.75479e-08										0
	TGSETPQAPMSGVGPVSGGPGGFGR	5	1	Q8R326	2287.08	725393	321104	0	0	0	0	0	70.79		2.75115e-07						60.53		2.78811e-06										0
	FAQPGTFEFEYASR	6	1	Q8R326	1649.75	3.622e+07	8.18983e+06	0	0	0	0	0	66.27		5.4291e-07		High		81.34		86.36		4.50853e-09										0
	CGDGAFLLTTTPRPVIVEPMEQFDDEDGLPEK	1	1	Q8R326	3592.69	1.25606e+06	0	0	0	0	0	0	65.24		9.87447e-07																		0
	GFVEFAAKPPAR	17	1	Q8R326	1289.7	8.75778e+06	1.50839e+06	0	0	0	0	0	58.26		9.55388e-06		High		62.13		62.61		3.50897e-06										0
	GSQGGNFEGPNK	6	1	Q8R326	1191.54	4.55338e+06	976753	0	0	0	0	0	58.21		2.34062e-06		High		60.79		66.74		3.91897e-07										0
	FATHGAALTVK	10	1	Q8R326	1115.62	1.84931e+07	1.9292e+06	0	0	0	0	0	56.87		1.40829e-05		High		38.45		62.05		4.2414e-06										0
	YGEPSEVFINR	13	1	Q8R326	1310.64	3.06097e+07	7.45842e+06	0	0	0	0	0	56.4		9.62164e-06		High		60.94		47.06		7.18278e-05										0
	GSQGGNFEGPNKR	4	1	Q8R326	1347.64	1.11531e+07	1.02748e+06	0	0	0	0	0	52.47		2.37821e-05						40.19		0.000435523										1
	EKLEAEMEAAR	8	1	Q8R326	1292.62	5.72396e+06	903423	0	0	0	0	0	50.57		3.37645e-05		High		47.19		50.67		3.17104e-05										1
	AELDGTILK	11	1	Q8R326	959.541	1.22128e+07	2.54578e+06	0	0	0	0	0	50.3		5.59953e-05		High		46.54		49.11		7.24189e-05										0
	QQEGGFKPNYMENR	7	1	Q8R326	1713.76	5.0124e+06	1.21598e+06	0	0	0	0	0	47.35		3.40543e-05						32.54		0.00111437										0
	AVVVVDDR	9	1	Q8R326	872.484	2.08534e+07	3.89275e+06	0	0	0	0	0	46.16		0.000167051		High		47.82		38.04		0.00108355										0
	LEAEMEAAR	4	1	Q8R326	1019.48	526077	133573	0	0	0	0	0	43.28		0.000136269						46.65		5.83934e-05										0
	HEEEHR	1	1	Q8R326	836.364	46264	0	0	0	0	0	0	41.03		0.000130162																		0
	EKLEAEMEAAR	6	1	Q8R326	1276.62	2.93614e+06	567863	0	0	0	0	0	39.18		0.000549555						34.51		0.00169919										1
	GAINMGDAFSPAPAGTQGPPPMMGMNMNNR	4	1	Q8R326	3112.31	715002	656954	0	0	0	0	0	39		9.09303e-05						52.74		4.08753e-06										0
	QQEGGFKPNYMENR	6	1	Q8R326	1697.77	1.78224e+06	624809	0	0	0	0	0	36.65		0.000529866						40.33		0.00024561										0
	QIQLR	2	1	Q8R326	657.404	2.83805e+06	0	0	0	0	0	0	36.62		0.00177483																		0
	RLEELR	2	2	Q8R326;Q80YT7	815.473	5.54377e+06	2.10555e+06	0	0	0	0	0	36.19		0.00258469						35.98		0.00271274										1
	FPQGPPSQMGSPMGNR	1	1	Q8R326	1719.76	0	169358	0	0	0	0	0									39.73		0.000186225										0
	MGDMGPR	1	1	Q8R326	763.323	0	74493.2	0	0	0	0	0									34.93		0.000305298										0
O70133	ATP-dependent RNA helicase A OS=Mus musculus GN=Dhx9 PE=1 SV=2 - [DHX9_MOUSE]	5.94793e+06	0	0	0	33207.5	0	0	2331.99	27.17	33	71														0											1380	149.381	6.82959
	Sequence	# PSMs	# Protein Groups	Protein Group Accessions	MH+ [Da]	A5: Area	C5: Area	D5: Area	E5: Area	F5: Area	G5: Area	H5: Area	IonScore A2	IonScore G2	Exp Value A2	Exp Value G2	B2	H2	IonScore B2	IonScore H2	IonScore C2	IonScore I2	Exp Value C2	Exp Value I2	D2	J2	IonScore D2	IonScore J2	Exp Value E2	F2	IonScore F2	Exp Value F2	# Missed Cleavages
	DKEDDGGEDDDANCNLICGDEYGPETK	6	1	O70133	3031.17	6.86204e+06	0	0	0	0	0	0	90.87		5.91165e-10		High		69.96														1
	VQSDGQIVFIDDWIR	2	1	O70133	1790.91	289324	0	0	0	0	0	0	87.25		1.1867e-08																		0
	DINTDFLLVVLR	2	1	O70133	1417.81	52878.7	0	0	0	0	0	0	78.1		4.87877e-08																		0
	AAECNIVVTQPR	6	1	O70133	1357.69	6.27304e+06	0	0	0	0	0	0	73.59		2.05635e-07		High		73.5														0
	LAAQSCALSLVR	6	1	O70133	1288.7	2.18737e+06	0	0	0	0	0	0	71.5		4.10609e-07		High		68.79														0
	ELDALDANDELTPLGR	2	1	O70133	1741.86	3.3773e+06	0	0	0	0	0	0	69.01		5.96614e-07																		0
	GISHVIVDEIHER	6	1	O70133	1503.79	3.08781e+06	0	0	0	0	0	0	68.67		8.48946e-07		High		57.16														0
	LGGIGQFLAK	5	1	O70133	1003.59	1.36022e+06	0	0	0	0	0	0	67.94		6.8295e-07		High		58.28														0
	KVFDPVPDGVTK	2	1	O70133	1301.71	1.11128e+06	0	0	0	0	0	0	67.02		1.44985e-06																		1
	AAMEALVVEVSK	2	1	O70133	1262.67	448070	0	0	0	0	0	0	65.27		2.12474e-06																		0
	ISAVAVAER	4	1	O70133	915.526	1.97336e+06	0	0	0	0	0	0	58.68		1.36874e-05		High		56.34														0
	TTQVPQYILDDFIQNDR	5	1	O70133	2066.02	1.33957e+06	0	0	0	0	0	0	53.82		2.65571e-05		High		40.85														0
	NELTYQMEQDHNLQSVLQER	3	1	O70133	2491.15	1.94974e+06	0	0	0	0	0	0	53.01		1.25009e-05																		0
	SSVNCPFSSQDMKYPSPFFVFGEK	2	1	O70133	2801.26	930319	0	0	0	0	0	0	52.31		1.32185e-05																		1
	GMTLVTPLQLLLFASK	2	1	O70133	1748.01	158241	0	0	0	0	0	0	47.82		2.56054e-05		High		33.41														0
	DVVLAYPEVR	4	1	O70133	1160.63	1.55881e+06	0	0	0	0	0	0	47.15		0.000150347		High		42.71														0
	LSMSQLNEK	2	1	O70133	1065.52	1.23451e+06	0	0	0	0	0	0	46.08		0.000110972																		0
	LAHFEPSQR	2	1	O70133	1084.55	1.92861e+06	0	0	0	0	0	0	45.87		9.05875e-05																		0
	DFVNYLVR	2	1	O70133	1025.54	685920	0	0	0	0	0	0	45.83		0.000112323																		0
	YPSPFFVFGEK	3	1	O70133	1317.65	1.3146e+06	0	0	0	0	0	0	45.54		0.000127061		High		34.53														0
	FSDHVALLSVFQAWDDAR	3	1	O70133	2077.01	407070	0	0	0	0	0	0	42.92		0.0002527																		0
	MSGEEAEIR	2	1	O70133	1021.46	514091	0	0	0	0	0	0	41.78		0.000165936																		0
	ETPFELIEALLK	1	1	O70133	1402.78	30669.9	0	0	0	0	0	0	38.96		0.000749639																		0
	VEGFNYAGMGNSTNK	1	1	O70133	1604.7	343152	0	0	0	0	0	0	38.86		0.000162521																		0
	LNMATLR	1	1	O70133	834.451	154024	0	0	0	0	0	0	38.81		0.000874625																		0
	VFDPVPDGVTK	2	1	O70133	1173.62	1.30628e+06	0	0	0	0	0	0	38.26		0.00115692																		0
	YGDGPRPPK	1	1	O70133	986.505	1.99686e+06	0	0	0	0	0	0	37.85		0.000541395																		0
	RISAVAVAER	2	1	O70133	1071.63	1.93654e+06	0	0	0	0	0	0	36.25		0.00133983																		1
	YQILPLHSQIPR	2	1	O70133	1464.83	695696	0	0	0	0	0	0	35.21		0.000949097																		0
	LGYIHR	1	1	O70133	758.431	0	0	0	0	0	0	0	34.05		0.00295163																		0
	YTQVGPDHNR	1	1	O70133	1186.56	4.70869e+06	0	0	0	0	0	0	30.77		0.00184256																		0
	LPIEPR	1	1	O70133	724.435	1.9301e+06	0	0	0	0	0	0	30.76		0.00277022																		0
	ELLPVKK	1	1	O70133	826.54	138716	0	0	0	0	0	0	27.14		0.00164217																		1
P23249	Putative helicase MOV-10 OS=Mus musculus GN=Mov10 PE=1 SV=2 - [MOV10_MOUSE]	5.40537e+06	0	0	0	0	0	0	2328.85	36.35	33	69														0											1004	113.512	9.01221
	Sequence	# PSMs	# Protein Groups	Protein Group Accessions	MH+ [Da]	A5: Area	C5: Area	D5: Area	E5: Area	F5: Area	G5: Area	H5: Area	IonScore A2	IonScore G2	Exp Value A2	Exp Value G2	B2	H2	IonScore B2	IonScore H2	IonScore C2	IonScore I2	Exp Value C2	Exp Value I2	D2	J2	IonScore D2	IonScore J2	Exp Value E2	F2	IonScore F2	Exp Value F2	# Missed Cleavages
	EGNSPSFFNPEEAATVTSYLK	3	1	P23249	2288.07	2.28535e+06	0	0	0	0	0	0	113.75		1.32834e-11																		0
	AHILACAPSNSGADLLCQR	4	1	P23249	2053.99	3.02521e+06	0	0	0	0	0	0	94.76		1.40362e-09																		0
	HGVDVEVQGPHEAR	2	1	P23249	1529.75	747690	0	0	0	0	0	0	90.11		4.4362e-09																		0
	VLITTLITASR	2	1	P23249	1187.74	814357	0	0	0	0	0	0	88.39		1.04643e-09																		0
	QLLPTLLQGPSIFTAPK	2	1	P23249	1824.07	693842	0	0	0	0	0	0	83.1		6.12224e-09																		0
	VGSVEEFQGQER	2	1	P23249	1364.64	6.54061e+06	0	0	0	0	0	0	77.86		6.95647e-08																		0
	ETGNPGGQLVLAGDPR	4	1	P23249	1580.8	5.67614e+06	0	0	0	0	0	0	75.51		1.51843e-07																		0
	SLESNPEQLQAMK	2	1	P23249	1490.72	1.93603e+06	0	0	0	0	0	0	70.44		3.56942e-07																		0
	GDHLFALLSSETQQDDPVTYK	2	1	P23249	2364.13	3.99935e+06	0	0	0	0	0	0	68.82		5.57685e-07																		0
	LDLQQGQDLLQGLSK	1	1	P23249	1655.9	941430	0	0	0	0	0	0	58.9		5.6683e-06																		0
	FVDGLTFK	2	1	P23249	926.498	1.28542e+06	0	0	0	0	0	0	56.87		6.16767e-06																		0
	SVILISTVR	2	1	P23249	987.619	1.30378e+06	0	0	0	0	0	0	54.69		5.09438e-06																		0
	WADVQLPEK	2	1	P23249	1085.56	1.36438e+06	0	0	0	0	0	0	52.55		1.58433e-05																		0
	FNVAVTR	2	1	P23249	806.452	865398	0	0	0	0	0	0	49.9		6.75373e-05																		0
	TVTLVEAIK	4	1	P23249	973.593	1.55816e+06	0	0	0	0	0	0	47.91		3.88339e-05																		0
	KGEYVYPAK	2	1	P23249	1054.56	2.2272e+06	0	0	0	0	0	0	47.17		8.15434e-05																		1
	IKPGSNISK	1	1	P23249	943.556	0	0	0	0	0	0	0	44.84		0.000209981																		0
	AQLETTLK	2	1	P23249	903.514	2.46428e+06	0	0	0	0	0	0	44.5		0.000259014																		0
	GLDDIKDLK	2	1	P23249	1016.56	1.14939e+06	0	0	0	0	0	0	43.85		0.000263742																		1
	GLDLETDR	2	1	P23249	918.453	1.92164e+06	0	0	0	0	0	0	43.2		0.000222563																		0
	LLAYNSLYK	2	1	P23249	1084.6	1.63153e+06	0	0	0	0	0	0	41.93		0.000218011																		0
	ENGGYTGCPFPAK	2	1	P23249	1397.62	3.067e+06	0	0	0	0	0	0	40.39		0.000141688																		0
	RFNVAVTR	2	1	P23249	962.553	2.66815e+06	0	0	0	0	0	0	40.25		0.000377624																		1
	GVSLLPSDVK	4	1	P23249	1014.58	1.86549e+06	0	0	0	0	0	0	39.78		0.000478643																		0
	FESFLAER	3	1	P23249	998.494	1.79606e+06	0	0	0	0	0	0	39.33		0.000326707																		0
	HGLGYSLLER	1	1	P23249	1144.61	2.58208e+06	0	0	0	0	0	0	36.62		0.00137196																		0
	IANLAFVTK	2	1	P23249	976.582	1.81404e+06	0	0	0	0	0	0	36.57		0.00073798																		0
	TFLEFCK	1	1	P23249	944.455	653520	0	0	0	0	0	0	36.34		0.000638753																		0
	LSPSTSGPR	2	1	P23249	901.473	2.86515e+06	0	0	0	0	0	0	36.1		0.00135009																		0
	SPLALK	2	1	P23249	628.403	1.23551e+06	0	0	0	0	0	0	34.7		0.000626862																		0
	LLAPSR	1	1	P23249	656.409	927086	0	0	0	0	0	0	32.96		0.00164393																		0
	TIYNHDFKPSYGTPAPGFSSMLYGMK	1	1	P23249	2941.36	259928	0	0	0	0	0	0	31.06		0.00168437																		0
	QLGPVLR	1	1	P23249	782.488	1.08705e+06	0	0	0	0	0	0	30.87		0.00192339																		0
Q7TQH0	Ataxin-2-like protein OS=Mus musculus GN=Atxn2l PE=1 SV=1 - [ATX2L_MOUSE]	8.85053e+06	0	0	0	0	0	0	1948.25	25.74	21	63														0											1049	110.58	8.85107
	Sequence	# PSMs	# Protein Groups	Protein Group Accessions	MH+ [Da]	A5: Area	C5: Area	D5: Area	E5: Area	F5: Area	G5: Area	H5: Area	IonScore A2	IonScore G2	Exp Value A2	Exp Value G2	B2	H2	IonScore B2	IonScore H2	IonScore C2	IonScore I2	Exp Value C2	Exp Value I2	D2	J2	IonScore D2	IonScore J2	Exp Value E2	F2	IonScore F2	Exp Value F2	# Missed Cleavages
	GPPQSPVFEGVYNNSR	10	1	Q7TQH0	1747.84	3.78851e+06	0	0	0	0	0	0	86.44		1.10088e-08		High		65.32														0
	TTYDSSLSSYTVPLEK	2	1	Q7TQH0	1790.87	3.67981e+06	0	0	0	0	0	0	83.43		1.79307e-08																		0
	LQPSSSPETGLDPFPSR	7	1	Q7TQH0	1814.89	4.88629e+06	0	0	0	0	0	0	72.43		2.91454e-07		High		55.12														0
	DKFTDSAIAMNSK	1	1	Q7TQH0	1443.68	1.19322e+06	0	0	0	0	0	0	70.45		2.34408e-07																		1
	MLKPQPPQQTSQPQQPPPTQQAVAR	10	1	Q7TQH0	2839.45	1.05761e+07	0	0	0	0	0	0	65.17		1.35319e-06		High		54.51														0
	FELAVDAVHR	4	1	Q7TQH0	1156.61	965334	0	0	0	0	0	0	63.84		1.59023e-06																		0
	GPHHLDNSSPGPGSEAR	5	1	Q7TQH0	1714.79	9.81652e+06	0	0	0	0	0	0	60.82		2.19405e-06		High		34.34														0
	GDEKEEGPVTEQVK	3	1	Q7TQH0	1544.74	1.40176e+06	0	0	0	0	0	0	59.04		4.67769e-06																		1
	GDEKEEGPVTEQVKK	2	1	Q7TQH0	1672.84	1.31124e+06	0	0	0	0	0	0	55.26		1.54883e-05																		2
	EFNPTKPLLSVNK	2	1	Q7TQH0	1486.83	1.54064e+06	0	0	0	0	0	0	55.1		1.40608e-05																		0
	NLEAQELAR	5	1	Q7TQH0	1043.55	4.92591e+06	0	0	0	0	0	0	48.74		6.88347e-05		High		42.48														0
	LSLTPTDVK	6	1	Q7TQH0	973.557	3.98913e+06	0	0	0	0	0	0	46.41		0.000110852		High		41.93														0
	RGAESILAASAPPQHQERPGAVAIGSVR	2	1	Q7TQH0	2825.51	1.57759e+06	0	0	0	0	0	0	45.32		0.000105755																		1
	FNEENYGVK	6	1	Q7TQH0	1099.51	6.15896e+06	0	0	0	0	0	0	44.64		7.3865e-05		High		43.81														0
	EVDGLLTSDPMGSPVSSK	2	1	Q7TQH0	1834.88	408244	0	0	0	0	0	0	43.93		0.000173968																		0
	NGTTYEGIFK	1	1	Q7TQH0	1129.55	783606	0	0	0	0	0	0	42.73		0.000208001																		0
	VPGLQNEQK	3	1	Q7TQH0	1012.54	5.32905e+06	0	0	0	0	0	0	40.85		0.000291896																		0
	ELPTKEPSR	2	1	Q7TQH0	1056.57	3.50806e+06	0	0	0	0	0	0	37.49		0.000686216																		1
	EIESSPQYR	2	1	Q7TQH0	1108.53	5.72157e+06	0	0	0	0	0	0	37.07		0.000834428																		0
	DNSEEFR	2	1	Q7TQH0	896.374	1.80864e+06	0	0	0	0	0	0	35.58		0.000345868																		0
	STSTPTSPGPR	1	1	Q7TQH0	1087.54	5021602	0	0	0	0	0	0	30.7		0.00251086																		0
Q9D0E1	Heterogeneous nuclear ribonucleoprotein M OS=Mus musculus GN=Hnrnpm PE=1 SV=3 - [HNRPM_MOUSE]	8.26454e+06	103568	0	308826	116607	57720.5	0	2047.49	32.92	22	61	65.588	3.43	2	2						0			114.01	6.58	3	5		0							729	77.5974	8.63135
	Sequence	# PSMs	# Protein Groups	Protein Group Accessions	MH+ [Da]	A5: Area	C5: Area	D5: Area	E5: Area	F5: Area	G5: Area	H5: Area	IonScore A2	IonScore G2	Exp Value A2	Exp Value G2	B2	H2	IonScore B2	IonScore H2	IonScore C2	IonScore I2	Exp Value C2	Exp Value I2	D2	J2	IonScore D2	IonScore J2	Exp Value E2	F2	IonScore F2	Exp Value F2	# Missed Cleavages
	MGLAMGGAGGASFDR	7	1	Q9D0E1	1429.62	1.25338e+06	0	0	0	0	0	248918	103.62		4.77961e-11		High	High	84.64	87.44													0
	GNFGGSFAGSFGGAGGHAPGVAR	16	1	Q9D0E1	2034.96	8.2087e+06	0	0	0	0	97587.9	1.37153e+06	102.05	46.02	2.18307e-10	8.62619e-05	High	High	93.52	45.79													0
	QGGGGAGGSVPGIER	15	1	Q9D0E1	1298.65	9.63375e+06	151080	0	0	0	156080	1.24343e+06	80.31	51.87	5.2142e-08	3.47819e-05	High	High	76.55	67.93	45.87		0.000138469										0
	LGSTVFVANLDYK	5	1	Q9D0E1	1426.75	3.97558e+06	0	0	0	0	0	463880	78.3		5.10292e-08		High	High	76.56	56.96													0
	MGPAMGPALGAGIER	8	1	Q9D0E1	1459.7	1.8093e+06	0	0	0	0	0	337868	71.29		2.67487e-07		High	High	71.62	49.24													0
	AFITNIPFDVK	6	1	Q9D0E1	1264.69	3.49131e+06	0	0	0	0	0	621678	65.38		1.70943e-06		High	High	57.74	51.76													0
	VGEVTYVELLMDAEGK	2	1	Q9D0E1	1752.87	95919.8	0	0	0	0	0	0	63.53		2.2624e-06		High		47.61														0
	INEILSNALK	16	1	Q9D0E1	1114.65	2.27738e+06	56056.6	0	0	0	96152.8	477256	62	38.56	2.71312e-06	0.000585126	High	High	50.05	44.22	38.1		0.000689223										0
	MGANNLER	3	1	Q9D0E1	904.43	719061	0	0	0	0	0	128663	53		1.50356e-05			High		55.82													0
	ADILEDKDGK	11	1	Q9D0E1	1103.56	3.66218e+06	0	0	0	0	0	312177	50.5		5.08013e-05		High	High	54.7	47.16													1
	MGANSLER	4	1	Q9D0E1	877.42	1.3139e+06	0	0	0	0	0	283208	49.87		5.77016e-05		High	High	47	30.29													0
	MGLAMGGAGGASFDR	4	1	Q9D0E1	1397.63	205365	0	0	0	0	0	0	48.62		2.67938e-05		High		48.47														0
	MGAGMGFGLER	7	1	Q9D0E1	1157.51	1.08891e+06	0	0	0	0	0	169619	47.93		2.97969e-05		High	High	80.88	65.23													0
	VGQTIER	4	1	Q9D0E1	802.441	6.18221e+06	0	0	0	0	0	0	47.73		0.000231901		High		46.98														0
	KACQIFVR	3	1	Q9D0E1	1021.56	1.15414e+06	0	0	0	0	0	0	47.38		5.57571e-05		High		47.53														1
	MATGLER	3	1	Q9D0E1	777.393	472261	0	0	0	0	0	0	46.26		0.000195188		High		46.14														0
	ACQIFVR	2	1	Q9D0E1	893.466	510412	0	0	0	0	0	0	45.44		0.000120019		High		35.21														0
	GGNRFEPYSNPTK	4	1	Q9D0E1	1466.7	1.00968e+06	0	0	0	0	0	0	43.67		0.00017611		High		42.49														1
	MGANSLER	4	1	Q9D0E1	893.414	2.58508e+06	0	0	0	0	0	0	42.1		0.000243555		High		45.3														0
	FESPEVAER	9	1	Q9D0E1	1063.51	6.95118e+06	0	0	0	0	0	0	40.13		0.000315416		High		41.58														0
	MGLAMGGAGGASFDR	4	1	Q9D0E1	1413.62	165554	0	0	0	0	0	79802.9	37.2		0.000371565		High	High	61.16	35.07													0
	GCAVVEFK	8	1	Q9D0E1	909.45	3.44556e+06	0	0	0	0	0	368491	37.02		0.00083416		High	High	45.48	28.37													0
	NLPFDFTWK	1	1	Q9D0E1	1167.58	927501	0	0	0	0	0	0	35.69		0.00137585																		0
	GGNRFEPYSNPTKR	2	1	Q9D0E1	1622.8	1.44357e+06	0	0	0	0	0	0	34.82		0.00177989																		2
	DKFNECGHVLYADIK	3	1	Q9D0E1	1808.87	2.31651e+06	0	0	0	0	0	0	33.02		0.00149665		High		58.16														1
	IGSGVER	2	1	Q9D0E1	717.389	0	0	0	0	0	0	0					High		50.85														0
	VKEDPDGEHAR	2	1	Q9D0E1	1252.59	0	0	0	0	0	0	112695					High	High	50.61	49.52													1
	MGPAMGPALGAGIER	2	1	Q9D0E1	1427.72	0	0	0	0	0	0	0					High		46.41														0
	MGPAIER	1	1	Q9D0E1	773.398	0	0	0	0	0	0	0					High		44.28														0
	MGPAIER	2	1	Q9D0E1	789.392	0	0	0	0	0	0	189738					High	High	39.77	31.06													0
	MVPTGMGASLER	2	1	Q9D0E1	1280.6	0	0	0	0	0	0	0					High		39.7														0
	VGSEIER	1	1	Q9D0E1	789.41	0	0	0	0	0	0	0					High		38.46														0
	MGPGIDR	1	1	Q9D0E1	745.366	0	0	0	0	0	0	0					High		38.31														0
	MGPLGLDHMASSIER	1	1	Q9D0E1	1645.77	0	0	0	0	0	0	0					High		32.14														0
	MGPAMGPALGAGIER	1	1	Q9D0E1	1443.71	0	0	0	0	0	0	23236						High		31.62													0
	MGAGMGFGLER	1	1	Q9D0E1	1125.52	0	0	0	0	0	0	22944.2						High		26.58													0
	IGGMEGPFGGGMENMGR	1	1	Q9D0E1	1744.71	0	0	0	0	0	0	138385						High		17.24													0
	FGSGMNMGR	1	1	Q9D0E1	988.399	0	0	0	0	0	0	36674.5						High		17.13													0
Q8BKI2	Trinucleotide repeat-containing gene 6B protein OS=Mus musculus GN=Tnrc6b PE=2 SV=2 - [TNR6B_MOUSE]	4.86166e+06	2.62039e+06	0	0	0	0	0	1973.4	26.63	28	54	3395.59	34.31	42	97																					1810	191.845	6.30322
	Sequence	# PSMs	# Protein Groups	Protein Group Accessions	MH+ [Da]	A5: Area	C5: Area	D5: Area	E5: Area	F5: Area	G5: Area	H5: Area	IonScore A2	IonScore G2	Exp Value A2	Exp Value G2	B2	H2	IonScore B2	IonScore H2	IonScore C2	IonScore I2	Exp Value C2	Exp Value I2	D2	J2	IonScore D2	IonScore J2	Exp Value E2	F2	IonScore F2	Exp Value F2	# Missed Cleavages
	GIQNIDPESDPYVTPGSVLGGTTTSPIVDTDHQLLR	4	1	Q8BKI2	3792.9	4.48782e+06	2.834e+06	0	0	0	0	0	116.35		9.15371e-12		High		106.46		108.99		4.66876e-11										0
	KGALETESSSSSAQVSTVGQASR	8	1	Q8BKI2	2267.11	3.5314e+06	1.47912e+06	0	0	0	0	0	109.46		5.3789e-11		High		71.54		132.19		3.14053e-13										1
	GSQCQAASSGNECNLGVWK	4	1	Q8BKI2	2052.89	1.07509e+06	384966	0	0	0	0	0	96.1		2.70018e-10						93.25		5.20466e-10										0
	IGEWSGPNQPNSSTGAWDNQK	14	1	Q8BKI2	2273.02	1.29102e+06	820175	0	0	0	0	0	76.42		4.21863e-08		High		78.25		68.71		2.42255e-07										0
	GGSHGLFGNSTAQSR	6	1	Q8BKI2	1475.7	1.13612e+06	381328	0	0	0	0	0	75.03		1.02067e-07						74.82		9.72349e-08										0
	NSGGWGDAPSQSNQMK	4	1	Q8BKI2	1679.71	812827	280505	0	0	0	0	0	74.01		3.77332e-08						57.53		1.58943e-06										0
	DLGTTDSGPYFEK	8	1	Q8BKI2	1429.65	1.81533e+06	912427	0	0	0	0	0	72.99		1.13027e-07		High		81.28		81.65		1.60719e-08										0
	MVSALQQQQQQQQQQQR	6	1	Q8BKI2	2101.02	949264	412223	0	0	0	0	0	63.36		1.84527e-06						82.87		2.24641e-08										0
	STGGSWNFGPQDNNDNK	3	1	Q8BKI2	1837.78	465458	424501	0	0	0	0	0	61.51		5.10163e-07						57.89		1.24871e-06										0
	GGSPYNQFDIIPGDTLGGHTGPAGDSWLPAK	2	1	Q8BKI2	3125.5	1.73103e+06	0	0	0	0	0	0	60.7		3.02154e-06																		0
	KMDIDDGTSAWGDPNSYNYK	7	1	Q8BKI2	2292.98	652849	467820	0	0	0	0	0	60.38		6.61772e-07		High		44.49		45.35		2.2411e-05										1
	TGSVGSWGAAR	1	1	Q8BKI2	1048.52	825138	0	0	0	0	0	0	54.19		1.67669e-05																		0
	SDKGTEGWESAATQTK	8	1	Q8BKI2	1695.78	1.58071e+06	607182	0	0	0	0	0	54.07		9.20593e-06		High		50.81		70.39		2.28528e-07										1
	QQQEQQLAR	3	1	Q8BKI2	1128.58	1.6149e+06	448225	0	0	0	0	0	49.86		3.20156e-05						49.53		4.68004e-05										0
	GHPLPENQGNAQAPCWGR	6	1	Q8BKI2	1988.92	6.56576e+06	3.1066e+06	0	0	0	0	0	43.61		9.79902e-05						52.74		1.27706e-05										0
	MTSGVSQGEWK	5	1	Q8BKI2	1225.55	705547	380414	0	0	0	0	0	43.59		8.9692e-05		High		39.52		32.94		0.00111795										0
	STGGSWNFGPQDNNDNKWGEGNK	7	1	Q8BKI2	2509.08	2.56811e+06	1.14457e+06	0	0	0	0	0	43.36		4.61318e-05		High		46.58		49.55		1.10917e-05										1
	STWSPDPIGHNPTHLSNK	4	1	Q8BKI2	1987.96	1.81583e+06	675565	0	0	0	0	0	40.83		0.000334545		High		34.76		31.16		0.00306239										0
[truncated: 4,519 more rows]

## Sheet: Replicate #3
									AntiAGO2								Control IgG								Beads
[truncated: 7,940 more rows]
[truncated: 13 more columns]
