# Supplementary material for: Post-transcriptional gene silencing mediated by microRNAs is controlled by nucleoplasmic Sfpq
Source: Nat Commun. 2017 Oct 30;8:1189. doi: 10.1038/s41467-017-01126-x (PMC5662751; doi:10.1038/s41467-017-01126-x)
Supplement: Supplementary file 5 — Supplementary Data 2 [file 41467_2017_1126_MOESM5_ESM.xls]

## Sheet: Legend
Supplementary Data 2. Bioinformatic analysis of the proteomic analysis.

## Sheet: PCA
Principal Component Analysis
Accession	pc1	pc2	pc3	mahalanobis distance	pvalue
NDKA_MOUSE	-15.5769	6.27313	8.57371	32.8253	7.44849e-08
SIA8A_MOUSE	8.10918	-8.01951	-3.78556	22.1865	1.52144e-05
SYG_MOUSE	-9.99659	-6.76635	-8.36688	20.8246	3.00609e-05
CD11B_MOUSE	-9.29299	6.25519	-0.417922	19.4911	5.85555e-05
IPO7_MOUSE	-9.22632	-6.47271	-2.62735	18.5007	9.60794e-05
FTM_MOUSE	5.35145	7.37187	-8.46256	18.4404	9.90209e-05
ZC11A_MOUSE	7.92594	6.39843	-9.97355	17.2441	0.000180092
LCP2_MOUSE	-8.71109	-6.25175	0.687687	16.9448	0.000209163
ATX2_MOUSE	7.3056	6.37536	-0.16136	16.4036	0.000274163
HVM54_MOUSE	-2.19605	-7.71345	-1.92229	16.3047	0.000288051
TTBK2_MOUSE	2.86603	-7.38086	-2.10655	14.971	0.000561154
NXF1_MOUSE	13.4274	0.458657	3.79596	14.4594	0.000724724
PSMD2_MOUSE	-7.63196	-5.92168	-2.78628	14.3392	0.000769613
NEP1_MOUSE	2.99024	-6.90299	-1.19205	13.1621	0.00138637
PA2G4_MOUSE	-4.54557	6.04055	0.459952	13.0397	0.00147387
MCM3_MOUSE	-6.0663	5.52478	1.48986	12.7011	0.00174581
SNPC4_MOUSE	-7.80653	-5.28419	-1.12886	12.6391	0.00180076
RM02_MOUSE	-2.9996	6.03484	-1.31869	11.9777	0.00250659
NPM3_MOUSE	2.56125	-6.62214	-0.226149	11.95	0.00254147
SLIT1_MOUSE	6.50519	5.28083	-8.2669	11.7817	0.0027646
DEDD_MOUSE	0.419451	-6.57352	3.09184	11.3481	0.00343389
RBMS1_MOUSE	10.7584	2.11582	0.507766	10.6514	0.00486498
6PGD_MOUSE	-8.51666	-4.07106	-1.22132	10.5916	0.00501263
PCNA_MOUSE	-8.61816	3.44374	4.5941	10.3942	0.00553248
CISY_MOUSE	-9.45635	-2.96485	5.95893	9.98675	0.00678275
EST1A_MOUSE	6.46463	-5.10903	-0.663133	9.87648	0.0071672
DNM1L_MOUSE	3.06591	-5.94268	1.76053	9.84168	0.007293
MVP_MOUSE	2.4728	-5.92244	-0.0615448	9.53236	0.00851283
EIF3A_MOUSE	-10.2866	0.678274	-4.62613	9.513	0.00859564
EIF3L_MOUSE	-8.73539	-3.02784	-0.0516548	8.96221	0.0113209
DCTN1_MOUSE	-2.20664	-5.64558	4.34653	8.78552	0.0123666
MBNL1_MOUSE	4.09847	4.85581	-1.71997	8.50807	0.0142068
IDHC_MOUSE	-7.56056	2.95761	-1.52549	7.98219	0.0184794
SMHD1_MOUSE	-0.0541965	5.07721	0.0225898	7.96265	0.0186609
FES_MOUSE	5.55412	4.22301	-0.514704	7.90053	0.0192496
IDHG1_MOUSE	-4.14069	4.43638	7.47263	7.7766	0.0204801
TOP3B_MOUSE	8.78174	-2.68587	-1.13426	7.6849	0.021441
NP1L1_MOUSE	-6.14393	-4.08622	-5.51525	7.62453	0.022098
RTN4_MOUSE	5.50902	4.11932	0.995281	7.60366	0.0223299
COPB_MOUSE	-6.05732	-4.00345	-1.75313	7.35459	0.0252913
EBP2_MOUSE	-5.08765	3.87783	-0.577268	7.16368	0.0278244
PRP17_MOUSE	3.18942	-5.01448	-0.229458	7.15182	0.02799
NONO_MOUSE	9.5076	0.266606	1.27815	7.12286	0.0283981
KV1A1_MOUSE	7.43945	-3.33506	1.74269	6.96026	0.0308034
ESTD_MOUSE	-8.19398	-2.07642	-1.68292	6.93009	0.0312716
TBA4A_MOUSE	-8.4966	1.0761	-0.317624	6.88654	0.03196
VP13B_MOUSE	7.11424	-3.45568	-0.831345	6.79841	0.0333997
PABP1_MOUSE	8.5476	1.74149	0.669846	6.75921	0.0340609
RAB5A_MOUSE	-5.69136	-3.88663	-2.72084	6.73555	0.0344663
PUR4_MOUSE	-7.16927	2.45076	-0.265827	6.64545	0.0360544
MICA3_MOUSE	-3.2379	4.22247	1.43447	6.63008	0.0363326
DDX10_MOUSE	2.23915	-4.95897	0.488494	6.62029	0.0365108
G3BP2_MOUSE	8.48595	-2.08733	1.58099	6.5475	0.0378642
AT1A1_MOUSE	-8.53239	-0.54944	-0.564122	6.48452	0.0390754
PURB_MOUSE	8.60804	-1.75715	1.09186	6.3999	0.0407642
VSX1_MOUSE	2.1465	-4.86501	-0.0252893	6.34288	0.0419431
CSK2B_MOUSE	-3.67559	-4.44049	1.722	6.30113	0.042828
PAXB1_MOUSE	-0.612686	4.45693	-1.02478	6.27052	0.0434885
ZDHC2_MOUSE	-4.44535	-4.18565	5.3369	6.2698	0.0435041
ZRAB2_MOUSE	-8.37575	-0.209885	-1.64034	6.22896	0.0444017
EF1D_MOUSE	-7.95478	1.10415	-2.54738	6.14191	0.0463769
THIL_MOUSE	-8.21827	0.229355	0.564254	6.06448	0.0482076
RFC5_MOUSE	-0.0583453	4.39781	-0.220375	6.0577	0.0483712
ROA1_MOUSE	8.76538	0.161938	1.33171	6.00663	0.0496223
RBP2_MOUSE	-5.83419	-3.40024	1.06942	5.94264	0.0512356
UT14A_MOUSE	1.12324	-4.71612	0.709071	5.7312	0.056949
NUFP2_MOUSE	8.50744	0.36957	1.55447	5.70759	0.0576253
BEGIN_MOUSE	-7.29221	1.53197	-1.13881	5.64614	0.0594233
DYH2_MOUSE	4.37645	-4.11635	3.20409	5.64401	0.0594867
FBRL_MOUSE	7.08845	-2.73328	-0.174373	5.60236	0.0607383
CALR_MOUSE	-7.68855	0.130327	0.0911546	5.31694	0.0700554
CCAR2_MOUSE	8.13533	-1.03829	0.702953	5.29287	0.0709034
YTDC2_MOUSE	0.864809	4.07514	-1.05428	5.26168	0.0720179
PK1IP_MOUSE	7.79406	-1.63225	3.00876	5.22792	0.0732439
CND1_MOUSE	-4.25501	3.26446	0.340581	5.16203	0.0756972
COPB2_MOUSE	-6.23806	2.16868	1.09523	5.16033	0.0757614
FUBP2_MOUSE	4.74252	-3.75692	0.366227	5.15208	0.0760746
PSMD1_MOUSE	1.12293	-4.46601	-1.40707	5.11593	0.0774622
NO40_MOUSE	-6.56142	1.82489	0.985478	5.08687	0.078596
ROA3_MOUSE	6.60586	2.26102	0.414718	5.06528	0.0794491
NAGS_MOUSE	4.34398	3.38488	-1.48975	5.05575	0.0798284
ATX2L_MOUSE	7.05311	1.81532	0.31601	4.97984	0.0829167
TRA2A_MOUSE	-5.54005	2.5271	-0.0117584	4.96654	0.0834698
YBOX1_MOUSE	7.84792	-1.11745	0.583733	4.96323	0.083608
IGG2B_MOUSE	0.274355	3.92518	0.268573	4.876	0.0873354
HVM57_MOUSE	5.7583	-3.13951	0.932972	4.86801	0.0876847
RUXG_MOUSE	5.43333	-3.30401	-2.89609	4.85931	0.0880674
ZNFX1_MOUSE	7.20748	-2.00177	-1.73899	4.85633	0.0881986
CLH1_MOUSE	-7.26741	-0.200063	0.139449	4.7374	0.0936022
FACR1_MOUSE	-6.44674	1.61166	-0.74258	4.72294	0.0942816
THIKA_MOUSE	-6.28221	-2.24226	0.685638	4.72256	0.0942993
ROA2_MOUSE	7.64865	0.640166	1.22359	4.70989	0.0948989
CDK1_MOUSE	-4.83079	-3.22364	-3.45665	4.69974	0.0953818
RL7L_MOUSE	4.47467	-3.61398	-1.14698	4.68147	0.0962567
ILF3_MOUSE	7.74843	-0.598493	0.598947	4.65591	0.0974949
SRSF2_MOUSE	0.635652	-4.28643	1.49933	4.64817	0.0978729
SSRP1_MOUSE	-6.87504	0.906984	1.3265	4.62389	0.0990685
HNRL1_MOUSE	7.38312	0.997507	-0.571166	4.60328	0.100094
LUZP1_MOUSE	-1.92628	-4.08294	-1.94227	4.59124	0.100699
DDX11_MOUSE	-5.92857	1.9537	0.827544	4.55491	0.102545
ELP1_MOUSE	7.02229	-1.88408	0.849585	4.53288	0.10368
XRN1_MOUSE	7.08024	-1.78135	2.49605	4.50513	0.105129
CP24A_MOUSE	5.17858	-3.19851	0.111661	4.46743	0.10713
RPF1_MOUSE	3.40706	3.36288	0.799608	4.45322	0.107894
KV3AA_MOUSE	-2.48461	3.43229	1.76845	4.4263	0.109355
F133B_MOUSE	3.54007	3.31171	5.15502	4.42047	0.109675
EPN4_MOUSE	-3.64745	3.10115	0.866147	4.41986	0.109708
PP1B_MOUSE	3.20708	-3.85643	-1.97789	4.41345	0.110061
TOP1_MOUSE	6.9509	-1.81604	0.241854	4.39141	0.11128
TDRD3_MOUSE	6.74962	-1.99711	0.360671	4.34332	0.113988
STRAP_MOUSE	5.41312	2.52281	3.13289	4.32043	0.1153
ML12B_MOUSE	-3.71165	3.02396	0.957345	4.31864	0.115404
GCAA_MOUSE	-0.622577	-4.10244	-0.48517	4.29561	0.11674
AN32E_MOUSE	-6.8301	0.331834	-2.57133	4.29432	0.116815
LDHA_MOUSE	-4.74415	-3.01081	-0.988789	4.28023	0.117641
PHF5A_MOUSE	1.34282	3.61981	1.56842	4.27821	0.11776
COPA_MOUSE	-4.57009	-3.08049	-2.44814	4.24802	0.119551
CD5L_MOUSE	-5.26414	-2.67733	-0.977511	4.2454	0.119708
VATA_MOUSE	-4.29103	-3.2117	4.70185	4.24524	0.119717
EIF3K_MOUSE	-6.83781	0.0900879	-1.18181	4.24302	0.119851
SBK3_MOUSE	7.37282	0.247991	-0.0217669	4.22967	0.120653
CATZ_MOUSE	-4.13044	2.80762	1.40076	4.22691	0.12082
SPT2_MOUSE	6.26397	-2.34313	-4.05606	4.22057	0.121204
AN32B_MOUSE	-4.61376	-3.03285	-1.13065	4.20744	0.122002
ZFR_MOUSE	2.15304	3.47221	2.98674	4.1598	0.124943
ATPG_MOUSE	5.80577	-2.63177	0.278045	4.15096	0.125496
G3BP1_MOUSE	7.33524	-0.00726068	-0.23768	4.13486	0.12651
FSIP2_MOUSE	-3.58542	2.96186	-1.25062	4.12315	0.127253
CSK21_MOUSE	-4.3247	-3.10949	1.25498	4.10201	0.128606
EIF3F_MOUSE	-5.36879	-2.48238	1.34998	4.08445	0.12974
EXOS6_MOUSE	3.00374	-3.73797	1.92456	4.08004	0.130026
HNRPQ_MOUSE	7.26278	0.0341619	0.552129	4.05629	0.13158
1433G_MOUSE	-5.46822	-2.35488	0.226158	4.0213	0.133902
PTPRS_MOUSE	4.6144	-3.17316	0.350504	3.99371	0.135761
TSR1_MOUSE	4.63439	-3.15535	-1.33131	3.97863	0.136789
COCA1_MOUSE	6.4609	-1.92452	-0.637679	3.96982	0.137393
PR38B_MOUSE	3.29426	3.13556	1.98873	3.94934	0.138807
FADD_MOUSE	-6.43291	0.582958	-0.549654	3.93587	0.139745
DTNB_MOUSE	-4.28102	-3.01619	0.685287	3.91969	0.14088
KHDR1_MOUSE	7.16103	-0.252692	0.301433	3.91952	0.140892
BIEA_MOUSE	-4.28247	-2.98339	-0.0373411	3.86957	0.144456
EIF3M_MOUSE	-4.09786	-3.05975	4.46981	3.85256	0.145689
HS90A_MOUSE	-6.41439	-0.680939	0.134088	3.78476	0.150712
SPF27_MOUSE	6.83721	0.575961	1.74128	3.74292	0.153899
MUC19_MOUSE	-0.640334	-3.82677	-11.591	3.71768	0.155854
RPN2_MOUSE	-5.79459	1.2277	-2.72059	3.67145	0.159498
ZEP3_MOUSE	6.55475	-1.43476	0.422492	3.66659	0.159886
DDX6_MOUSE	6.83252	0.376091	2.41639	3.65797	0.160576
EWS_MOUSE	6.43981	-1.57869	0.274799	3.6517	0.16108
PGK1_MOUSE	-1.20549	-3.73331	0.111775	3.64416	0.161689
PDRG1_MOUSE	-0.930188	-3.75516	0.53204	3.62551	0.163204
TF3C1_MOUSE	-2.35341	3.0505	-0.124698	3.61906	0.163731
CN166_MOUSE	6.88405	-0.25373	1.24278	3.60998	0.164476
CFA20_MOUSE	-6.2998	-0.153276	-0.931162	3.60325	0.16503
PPGB_MOUSE	-1.58364	-3.65622	2.80738	3.59913	0.165371
RAGP1_MOUSE	-6.11306	-1.02201	-1.58931	3.57635	0.167266
RU17_MOUSE	-5.99815	0.710937	0.42776	3.53009	0.171179
SRRM1_MOUSE	-6.215	0.0382198	-1.3426	3.52999	0.171188
SPG17_MOUSE	3.62094	2.80448	-0.372701	3.52296	0.171791
BCAP_MOUSE	-6.21661	-0.276336	1.2993	3.51169	0.172761
PRP4B_MOUSE	-4.05126	-2.83294	0.355632	3.4714	0.176276
KV2A6_MOUSE	-1.24749	3.13657	0.148754	3.39721	0.182938
AP2M1_MOUSE	3.35108	2.79974	-4.47808	3.37163	0.185294
FETUA_MOUSE	-5.54166	-1.60814	1.36633	3.35466	0.186873
ANK3_MOUSE	3.50567	2.7357	-0.701613	3.34379	0.187891
ACTG_MOUSE	-5.92989	0.455325	0.599792	3.34169	0.188088
SERA_MOUSE	-4.99557	1.65598	-0.385317	3.32234	0.189917
LSM12_MOUSE	6.15834	1.04107	0.539712	3.31643	0.190479
ELAV1_MOUSE	6.54918	0.216857	0.102475	3.30944	0.191146
HNRPC_MOUSE	2.33829	2.99822	-0.142464	3.29262	0.19276
KV3AJ_MOUSE	-5.85893	0.370297	-0.340729	3.23795	0.198102
PTBP1_MOUSE	1.86733	3.02918	0.318955	3.20751	0.20114
AMOL2_MOUSE	3.46418	2.65861	0.297113	3.19435	0.202468
NEUA_MOUSE	3.42782	2.65806	-0.257912	3.1744	0.204498
ROAA_MOUSE	6.31977	0.473652	-0.0412445	3.15908	0.206069
VPS16_MOUSE	-4.88126	1.58553	0.070119	3.14954	0.207055
BCLF1_MOUSE	-3.48144	2.39307	-0.449855	3.1234	0.209779
SPOP_MOUSE	4.77234	2.03688	1.02998	3.12077	0.210055
LA_MOUSE	-2.15934	2.81704	0.900725	3.12006	0.21013
RALY_MOUSE	5.22953	1.68704	0.574062	3.06497	0.215998
SRP68_MOUSE	6.17254	-0.913	0.202716	3.0039	0.222695
TXND2_MOUSE	4.70168	-2.43734	0.367508	2.98852	0.224415
YBOX3_MOUSE	4.80084	1.90724	0.458986	2.98082	0.22528
ESF1_MOUSE	-0.0353489	-3.46113	1.487	2.95081	0.228686
MYO1E_MOUSE	-3.78043	2.12773	-1.2192	2.94469	0.229387
HNRPK_MOUSE	5.6708	1.14718	-0.200165	2.94061	0.229856
FKB15_MOUSE	-5.60568	-0.608104	-0.107828	2.9225	0.231946
CALX_MOUSE	-4.27109	1.80008	-1.68928	2.88998	0.235748
TBB5_MOUSE	-5.55087	-0.544657	-0.951457	2.85681	0.239691
MCM6_MOUSE	-5.32914	-1.14637	0.351107	2.85435	0.239985
LPPRC_MOUSE	0.225243	2.94826	0.834852	2.85388	0.240042
1433T_MOUSE	-4.75282	-1.85465	-0.19811	2.85165	0.24031
HNRPD_MOUSE	5.97734	0.531403	0.265039	2.84999	0.240509
HNRPU_MOUSE	6.12794	-0.392151	1.80018	2.83689	0.24209
K2C6A_MOUSE	-1.42774	2.7864	2.40594	2.81483	0.244775
CSTN2_MOUSE	2.41625	-3.1702	0.247209	2.81161	0.24517
TBB4B_MOUSE	-5.48765	-0.598867	-1.00425	2.80628	0.245824
FXR2_MOUSE	5.79409	0.765449	0.479873	2.79603	0.247086
LARP1_MOUSE	5.95997	-0.890079	0.499618	2.79142	0.247657
KAP2_MOUSE	-1.42768	2.76263	-0.0480266	2.77449	0.249763
TECR_MOUSE	2.14067	-3.18801	0.64269	2.75021	0.252814
MMTA2_MOUSE	-5.23329	-1.08193	-0.00613856	2.73368	0.254911
KV5A4_MOUSE	-5.20337	0.668826	-1.41304	2.73143	0.255198
HNRPM_MOUSE	6.02465	-0.231231	0.0351603	2.73043	0.255326
IGEB_MOUSE	5.3276	1.23131	-0.627432	2.71128	0.257782
STAU1_MOUSE	3.1603	2.44068	0.211699	2.69978	0.259268
DHX9_MOUSE	4.11404	-2.52439	-0.216568	2.69725	0.259598
F208A_MOUSE	2.8218	-2.98405	1.27337	2.6696	0.263211
TEBP_MOUSE	-5.29497	0.297994	0.286798	2.66591	0.263697
HXK2_MOUSE	-3.52499	-2.50498	1.55912	2.66437	0.2639
WDR76_MOUSE	-5.33495	-0.574418	0.589714	2.65694	0.264882
SMD1_MOUSE	-0.0876796	2.82949	-0.820244	2.65612	0.264991
MK67I_MOUSE	-2.31958	2.48719	3.0626	2.65046	0.265742
PIWL4_MOUSE	5.4349	-1.47825	0.715939	2.63612	0.267654
GRSF1_MOUSE	3.00232	2.43251	-2.07665	2.61426	0.270595
SRS10_MOUSE	-3.02901	2.21457	-0.986897	2.60192	0.27227
RENT1_MOUSE	5.75257	0.397193	0.657177	2.58924	0.274002
CKAP4_MOUSE	3.16336	-2.79847	0.573633	2.5444	0.280215
ACTC_MOUSE	-5.22763	0.0285141	-0.106012	2.5438	0.280299
ENPL_MOUSE	-3.54525	-2.38769	0.512	2.53066	0.282146
SURF6_MOUSE	2.50478	-2.9555	0.350799	2.50054	0.286427
DIM1_MOUSE	5.23384	1.02905	-1.42205	2.47814	0.289653
HVM43_MOUSE	0.733563	-3.18476	-0.545505	2.47652	0.289888
OLA1_MOUSE	2.68475	-2.88934	-0.953495	2.46899	0.290982
ABEC1_MOUSE	5.59308	-0.894096	0.235254	2.45875	0.292476
DDX17_MOUSE	3.63612	2.09208	0.681059	2.4539	0.293185
EXOSX_MOUSE	0.733466	2.70355	-1.30725	2.44774	0.294089
PCBP1_MOUSE	0.415314	-3.15938	-0.811298	2.41929	0.298303
KV6AB_MOUSE	-1.59967	2.50498	1.28901	2.40927	0.299801
EFTU_MOUSE	-3.02727	2.06709	0.52175	2.40349	0.300669
DOCK2_MOUSE	3.76765	1.99024	1.67797	2.39779	0.301527
EIF3G_MOUSE	-3.77808	1.6691	-0.3071	2.39176	0.302437
IGKC_MOUSE	-1.54477	2.49984	0.773445	2.38438	0.303556
SRCRL_MOUSE	3.29165	2.1706	-0.0961695	2.37707	0.304667
LPXN_MOUSE	-4.14175	1.36214	2.79727	2.34545	0.309523
F120A_MOUSE	5.45148	-0.885944	0.789866	2.33273	0.311497
MSRE_MOUSE	2.84838	2.28543	-1.33681	2.33185	0.311635
PI3R6_MOUSE	-0.0604651	2.63435	1.83791	2.32812	0.312215
HS90B_MOUSE	-3.80723	1.58967	1.066	2.32808	0.312223
PPR37_MOUSE	4.27078	-2.1189	0.977694	2.32064	0.313385
IFI44_MOUSE	-3.21433	-2.36474	3.40848	2.30144	0.316408
SF3B3_MOUSE	4.64276	1.37423	1.78022	2.30125	0.316439
AP2A1_MOUSE	4.13942	-2.17288	-0.182299	2.29356	0.317659
NSUN5_MOUSE	4.87244	-1.62396	2.80777	2.29044	0.318154
PDIA3_MOUSE	-4.82667	-0.828592	-0.926349	2.27139	0.321198
IMDH1_MOUSE	2.7316	-2.72925	-1.07477	2.25496	0.323848
LEG3_MOUSE	-3.18004	-2.33777	3.36729	2.24935	0.324758
S61A1_MOUSE	-1.06512	2.49377	-0.61272	2.24821	0.324943
AP3B1_MOUSE	-4.88239	-0.50431	-1.36343	2.23944	0.326372
FMR1_MOUSE	5.29655	-0.96421	0.970882	2.23257	0.327493
MYH9_MOUSE	-1.65028	-2.81075	-0.59245	2.18818	0.334844
P4HA3_MOUSE	2.62823	2.2443	-3.89077	2.18439	0.335479
TBA1C_MOUSE	-3.59162	-2.03357	4.47658	2.16494	0.338758
RRP5_MOUSE	3.11933	2.06856	-3.9102	2.15825	0.339892
1433F_MOUSE	-4.31772	0.952453	-0.908082	2.15622	0.340238
UBP10_MOUSE	5.37062	-0.11087	0.363395	2.14745	0.341734
ILF2_MOUSE	4.14543	1.56546	-0.188085	2.14602	0.341977
HNRH1_MOUSE	4.98536	-1.28384	-0.0728561	2.14287	0.342516
RBM45_MOUSE	2.65914	2.20027	-2.46927	2.13549	0.343782
ZDH15_MOUSE	4.79299	1.02904	-1.1525	2.13243	0.344309
TPIS_MOUSE	-2.64764	-2.47041	3.01861	2.12902	0.344897
FPPS_MOUSE	-4.24498	0.966361	-0.547084	2.1104	0.348123
NOM1_MOUSE	4.14792	-1.96766	1.46827	2.08612	0.352375
KV5A2_MOUSE	3.19886	1.97998	-1.97048	2.08337	0.352859
FA98A_MOUSE	4.64321	1.10387	0.205169	2.07716	0.353958
SRSF6_MOUSE	-4.31261	0.760363	1.31414	2.03434	0.361617
MRP7_MOUSE	2.86916	-2.51839	0.774315	2.02771	0.362817
IGHG3_MOUSE	-4.38496	-1.06087	-0.403384	2.00606	0.366767
P4HA1_MOUSE	-4.43691	-0.956886	-3.51181	2.00099	0.367698
NEMF_MOUSE	2.07027	2.24932	0.581721	2.00058	0.367773
GLI3_MOUSE	4.84111	-1.22021	2.77369	1.99553	0.368703
OST48_MOUSE	-4.31423	0.668846	-0.248946	1.9867	0.370335
PRKRA_MOUSE	2.58052	2.09815	1.23524	1.96786	0.373839
PAIRB_MOUSE	4.71378	-1.33279	0.256033	1.96702	0.373996
SRPK1_MOUSE	4.96703	-0.934109	2.01561	1.95553	0.376152
SRSF1_MOUSE	-4.16433	0.814337	0.119695	1.95399	0.376441
LBR_MOUSE	0.413681	2.39866	1.22031	1.95379	0.376479
CSK22_MOUSE	-4.31313	0.599052	2.42147	1.95175	0.376862
SFRP2_MOUSE	-4.29875	-1.0664	0.608671	1.94241	0.378626
GT251_MOUSE	-2.76986	1.80028	-0.00678194	1.9413	0.378837
HMGB2_MOUSE	3.00311	1.9372	-0.273625	1.93912	0.379251
RSRC1_MOUSE	-2.59601	1.86829	0.0878032	1.93487	0.380056
RN181_MOUSE	-4.4818	0.163256	2.56086	1.93214	0.380575
LG3BP_MOUSE	4.02013	-1.85966	0.13327	1.90312	0.386138
KATL1_MOUSE	-4.49068	-0.115101	0.640683	1.89896	0.386942
IF2B_MOUSE	3.72063	-2.03838	-0.27097	1.89825	0.387079
MRRP1_MOUSE	-1.77575	2.1016	0.885558	1.88993	0.388694
NCBP1_MOUSE	3.32484	-2.22547	0.408851	1.88639	0.389383
MAP2_MOUSE	-3.14921	-2.01909	-7.31747	1.88166	0.390304
DDX24_MOUSE	0.217096	-2.80435	0.39674	1.86746	0.393085
RHOC_MOUSE	-4.01132	-1.29028	-0.526614	1.85002	0.396527
TFP11_MOUSE	-3.29965	-1.8916	0.496528	1.84538	0.397449
IF2P_MOUSE	2.25004	2.08908	-0.098969	1.83931	0.398657
EF1G_MOUSE	-3.73994	1.08744	0.139086	1.83762	0.398993
S23A2_MOUSE	-4.40049	-0.135675	-2.46011	1.82687	0.401144
RAP1B_MOUSE	-3.4443	-1.75661	3.26857	1.81196	0.404145
RAB14_MOUSE	-4.26782	0.326285	-0.0427922	1.8104	0.40446
H2A1F_MOUSE	-2.43334	1.82361	-0.231379	1.80681	0.405188
ARF5_MOUSE	0.268725	-2.74814	0.477982	1.78637	0.409349
RMXL1_MOUSE	4.62226	-1.11277	-0.365073	1.77749	0.411171
LC7L3_MOUSE	4.41304	-1.36669	-0.45498	1.77504	0.411675
HELLS_MOUSE	1.79268	2.13928	-0.206491	1.77422	0.411843
RL18_MOUSE	-1.21218	2.13617	0.389742	1.76909	0.412902
K22E_MOUSE	4.75019	-0.86058	-3.64767	1.76345	0.414067
DNJC2_MOUSE	2.56734	1.93269	1.81075	1.75303	0.416232
CG050_MOUSE	0.0208982	2.25544	1.16953	1.75161	0.416527
CNDG2_MOUSE	-0.900468	-2.62576	-0.20545	1.73407	0.420196
PTK6_MOUSE	-4.27442	-0.257758	2.34855	1.72767	0.421543
SYK_MOUSE	2.40751	1.9503	1.45616	1.71629	0.423948
GYS1_MOUSE	-2.84924	-2.01675	1.67226	1.71564	0.424085
KV3AC_MOUSE	-2.45129	1.73529	1.05635	1.7147	0.424284
MATR3_MOUSE	4.79172	0.0936124	-0.541066	1.71275	0.424698
CPSF6_MOUSE	-2.43416	1.73944	2.26634	1.71155	0.424954
COPG1_MOUSE	-2.78913	-2.03027	2.89772	1.69831	0.427777
PRC2A_MOUSE	4.78735	-0.37419	1.38784	1.6853	0.430569
TLR4_MOUSE	2.27951	1.95683	-3.19089	1.68069	0.431562
CAN15_MOUSE	1.41962	2.12957	-0.022323	1.67967	0.431781
PABP2_MOUSE	4.76784	-0.21441	0.13319	1.66514	0.434931
PRS8_MOUSE	-0.417205	-2.62247	1.9674	1.65365	0.437435
SRSF7_MOUSE	-4.06523	0.212202	-0.0042057	1.62837	0.443001
IGHM_MOUSE	-3.83316	-1.1116	-0.584672	1.62783	0.44312
RO52_MOUSE	-0.885023	2.08298	-0.833759	1.62623	0.443475
COR1A_MOUSE	-2.62186	-2.0398	-0.0836027	1.6249	0.44377
PERQ2_MOUSE	2.49274	1.83471	2.7391	1.6083	0.447468
ARHG6_MOUSE	-3.49557	0.981406	-0.136236	1.60344	0.448556
MPEG1_MOUSE	0.121106	2.14571	-0.877162	1.59736	0.449922
LRMP_MOUSE	-3.95049	-0.812726	0.80834	1.58607	0.45247
DDX1_MOUSE	4.60483	0.115331	1.16025	1.5801	0.453822
SNR40_MOUSE	-1.00653	2.02452	2.40771	1.57572	0.454818
NAT10_MOUSE	2.64772	-2.21525	0.638446	1.57174	0.455722
R51A1_MOUSE	2.5707	1.77747	5.17583	1.5715	0.455778
RL10A_MOUSE	4.54866	-0.589918	0.235052	1.54225	0.462491
TADBP_MOUSE	4.37874	0.497331	-0.0436581	1.53841	0.463381
NIN_MOUSE	-0.0174645	2.09491	2.01425	1.53537	0.464086
IF4E_MOUSE	4.45583	-0.80779	0.422963	1.53474	0.464233
SFPQ_MOUSE	4.49035	0.252668	-0.0643482	1.53141	0.465006
RDH11_MOUSE	2.93059	1.60388	1.98085	1.53023	0.465281
NEBL_MOUSE	-1.37189	-2.37933	-0.673959	1.52976	0.46539
RGAP1_MOUSE	3.36242	1.39262	0.631723	1.52879	0.465614
GNL3L_MOUSE	-4.00015	-0.156699	-1.8012	1.52764	0.465884
G3PT_MOUSE	-2.83473	1.35847	-0.210258	1.52298	0.46697
RYR1_MOUSE	3.79228	-1.56862	-0.320307	1.52289	0.46699
PRC1_MOUSE	4.44895	0.293973	0.286573	1.51446	0.468963
IF2G_MOUSE	4.55964	-0.203194	-0.257112	1.5141	0.469047
MYO7A_MOUSE	-0.326737	2.05819	-0.964978	1.51117	0.469735
RFC4_MOUSE	-3.48855	0.842777	-1.56421	1.50954	0.470118
LR14B_MOUSE	0.111089	2.07107	-0.736273	1.49908	0.472584
CHD8_MOUSE	-3.61011	-1.13832	1.26741	1.49286	0.474055
SI1L2_MOUSE	2.63808	-2.14595	0.0407078	1.49178	0.474313
SEM3D_MOUSE	2.22785	1.81199	-0.904871	1.49086	0.47453
CNOT2_MOUSE	-2.24488	-2.06193	-0.796649	1.47734	0.477748
FA98B_MOUSE	4.00792	-1.31101	0.743127	1.47657	0.477934
DHX30_MOUSE	4.20141	-1.08263	0.233657	1.47476	0.478365
PYR1_MOUSE	-3.35417	-1.37772	0.104481	1.47133	0.479187
FKBP4_MOUSE	4.43884	-0.582412	1.88051	1.46411	0.480921
SR1IP_MOUSE	-3.61882	0.604288	5.38308	1.46401	0.480943
SUH_MOUSE	2.35686	-2.20926	-0.690796	1.45818	0.482348
CH60_MOUSE	-1.49617	-2.28663	1.44059	1.45538	0.483022
PIMT_MOUSE	4.0626	-1.21244	0.628865	1.45329	0.483529
U5S1_MOUSE	-3.88963	-0.159178	-0.343023	1.44989	0.484351
PRP19_MOUSE	3.78699	-1.46722	-0.556922	1.44624	0.485237
IF4G3_MOUSE	4.40197	0.143517	-0.143852	1.44394	0.485794
PFKAL_MOUSE	-3.05005	1.12112	-0.220103	1.44131	0.486433
HVM56_MOUSE	-2.3732	-1.96303	1.22829	1.43329	0.488389
SYMC_MOUSE	-0.06685	2.00558	-1.37157	1.42304	0.490897
ECHA_MOUSE	0.055239	2.00312	0.610454	1.41398	0.493127
CAPR1_MOUSE	4.40708	-0.209976	1.05353	1.40779	0.494654
PKHH1_MOUSE	-2.58537	-1.83036	1.80715	1.4061	0.495073
KPYM_MOUSE	-3.44996	0.698841	-0.00653911	1.40403	0.495585
SMD2_MOUSE	2.37134	1.68807	-0.546094	1.40017	0.496543
HELZ2_MOUSE	4.23451	0.373008	-0.0616019	1.39543	0.497722
FOXO4_MOUSE	-0.81043	1.90945	1.49343	1.39399	0.498081
RSSA_MOUSE	-3.76529	0.0655251	0.158177	1.38844	0.499465
TAF1C_MOUSE	-3.79198	-0.189859	0.564498	1.38198	0.50108
KV5A7_MOUSE	-2.44914	-1.86858	-0.357922	1.37756	0.502188
PTBP3_MOUSE	2.72474	1.53232	1.06635	1.3708	0.503889
GEMI5_MOUSE	4.20048	-0.805894	-0.0272586	1.36293	0.505876
ZCCHV_MOUSE	4.22957	0.250555	-2.97327	1.35462	0.50798
SPCS2_MOUSE	-0.468914	1.9183	0.571582	1.3521	0.508623
LARP4_MOUSE	3.43459	1.13372	-0.123028	1.34762	0.509762
HVM04_MOUSE	3.30269	-1.6787	0.612994	1.34454	0.510548
DSRAD_MOUSE	4.0451	-1.01112	0.714089	1.3424	0.511096
RIC8A_MOUSE	4.30361	-0.125784	3.8062	1.341	0.511452
RL26_MOUSE	3.06456	-1.80574	-0.122914	1.33839	0.512121
RL28_MOUSE	3.141	-1.75656	0.626965	1.33109	0.513993
SGPL1_MOUSE	0.567483	1.93372	1.5071	1.32977	0.514334
LEG9_MOUSE	1.34238	1.85995	1.43382	1.32688	0.515076
GNL3_MOUSE	-1.70269	1.64755	0.924362	1.32562	0.515401
H4_MOUSE	-2.83666	1.11303	0.131415	1.32071	0.516667
IF2H_MOUSE	4.0922	-0.839057	0.1828	1.30465	0.520834
GCP2_MOUSE	-0.717374	-2.30933	0.787831	1.30154	0.521644
SPF45_MOUSE	-1.60417	1.65099	0.535219	1.29753	0.522692
LAC2_MOUSE	3.27678	1.16698	-0.965324	1.29323	0.523816
SRFB1_MOUSE	1.96119	1.70643	-2.8085	1.29232	0.524054
SYHC_MOUSE	4.12241	0.250345	-3.73996	1.28543	0.525864
NOP58_MOUSE	3.81789	0.711943	1.49742	1.28511	0.525948
RSMB_MOUSE	1.9509	1.69833	-2.79615	1.28064	0.527123
SNUT1_MOUSE	4.14494	0.154133	0.330843	1.27623	0.528287
SSF1_MOUSE	4.14842	0.0436726	-0.880607	1.25784	0.533167
SOCS2_MOUSE	1.99553	1.66562	-1.40242	1.25779	0.533179
IMP4_MOUSE	-0.448202	1.83901	-0.983844	1.2551	0.533898
SPT6H_MOUSE	4.17404	-0.314193	0.0950044	1.25478	0.533983
ATAD3_MOUSE	-1.95344	-1.94723	0.47811	1.24713	0.53603
ARGL1_MOUSE	-2.04167	-1.90266	0.294003	1.23803	0.538475
SRRT_MOUSE	2.9065	-1.77027	0.332459	1.23649	0.538889
LIPL_MOUSE	2.4651	-1.95274	-0.696368	1.22866	0.541004
EF2_MOUSE	-2.27124	-1.78872	-0.981995	1.22741	0.541341
RBBP6_MOUSE	-3.33269	-0.930078	-0.254557	1.22549	0.541861
G3P_MOUSE	-2.69768	1.07483	0.283277	1.22165	0.542902
CC080_MOUSE	3.83564	-1.01963	0.698747	1.21921	0.543565
MIA3_MOUSE	-3.01132	0.815688	0.184591	1.2131	0.54523
RPN1_MOUSE	-3.47934	0.119508	0.368944	1.21274	0.545327
CENPE_MOUSE	3.07479	-1.65073	1.70014	1.21222	0.545468
CPSF1_MOUSE	2.41387	1.4864	0.8241	1.208	0.546622
SPAS2_MOUSE	2.48451	-1.92091	-0.385513	1.20508	0.54742
PURA_MOUSE	3.98607	-0.729472	-1.45651	1.20443	0.547597
YTHD2_MOUSE	4.07625	-0.0323143	0.726947	1.20185	0.548304
PRP31_MOUSE	0.65281	1.81603	2.73048	1.19441	0.550347
PP6R3_MOUSE	2.48218	1.44664	0.119314	1.19437	0.55036
K2C79_MOUSE	-2.35879	-1.69176	2.38078	1.18271	0.553578
HMMR_MOUSE	3.73733	0.595423	-0.418697	1.18022	0.554265
GNAI2_MOUSE	1.53042	-2.16099	0.974725	1.17795	0.554896
SYIC_MOUSE	1.07346	1.7662	0.962097	1.17765	0.55498
KV2A4_MOUSE	3.68852	-1.10175	1.18964	1.1728	0.556326
HP1B3_MOUSE	3.83218	-0.910304	1.35303	1.17195	0.556562
TM11A_MOUSE	4.03969	-0.126042	-1.06915	1.1709	0.556856
TUT7_MOUSE	3.49677	0.822171	1.12165	1.16771	0.557745
MOV10_MOUSE	3.08626	1.11357	0.299216	1.1604	0.559786
SYYC_MOUSE	-1.13478	1.63941	0.746502	1.15612	0.560986
ARC1B_MOUSE	2.70129	-1.77601	-1.55371	1.15581	0.561073
CNOT3_MOUSE	-3.40608	-0.49967	-0.746109	1.15275	0.561931
AIMP2_MOUSE	1.81374	1.59044	-2.63139	1.13012	0.568326
TCPG_MOUSE	-3.36515	-0.454598	-0.223671	1.12156	0.570765
RS26_MOUSE	3.08109	-1.52655	0.550002	1.12008	0.571187
C2C2L_MOUSE	-2.67821	-1.37618	1.35139	1.09963	0.577057
CBPA3_MOUSE	1.86845	1.539	-0.680719	1.09207	0.579243
ABCF1_MOUSE	3.13755	0.975948	0.677135	1.08528	0.58121
PRP6_MOUSE	2.72763	-1.6791	1.12599	1.08463	0.581402
RP9_MOUSE	2.09164	-1.92363	-0.130234	1.07729	0.583538
KIF2A_MOUSE	3.5473	0.593461	0.76049	1.07354	0.584635
CFA61_MOUSE	-2.62666	-1.37355	-1.02202	1.07278	0.584856
DCE1_MOUSE	-2.10086	-1.68854	6.33247	1.07227	0.585005
XPO1_MOUSE	-2.26893	-1.59955	1.84008	1.07034	0.585569
OTUD4_MOUSE	1.75373	1.54324	-2.5593	1.06732	0.586456
AN33B_MOUSE	1.82005	1.52368	-1.10832	1.06433	0.587333
DDX20_MOUSE	3.74829	0.267916	0.341725	1.06387	0.587468
BUD13_MOUSE	-2.32533	-1.53083	0.710671	1.04284	0.593676
M4K4_MOUSE	3.80664	-0.322661	0.922706	1.02947	0.597658
LAR4B_MOUSE	3.7949	-0.409805	1.2244	1.02924	0.597729
RS27_MOUSE	1.30605	-2.05552	0.357377	1.02421	0.599233
TLK2_MOUSE	1.84411	-1.93921	-0.0857517	1.02323	0.599526
EIF3B_MOUSE	-3.1249	-0.600784	-1.50468	1.00508	0.604993
PP6R1_MOUSE	-3.09613	-0.649246	1.45912	0.999599	0.606652
DZAN1_MOUSE	3.73479	-0.0551313	0.149526	0.99445	0.608216
RS10_MOUSE	1.87564	1.42628	0.646932	0.984898	0.611128
HVM52_MOUSE	-1.8918	1.20964	1.31919	0.980734	0.612402
1433Z_MOUSE	-2.79382	-1.05178	0.216313	0.977888	0.613274
THOC4_MOUSE	3.54942	-0.813332	0.377071	0.977826	0.613293
RU2B_MOUSE	3.70979	-0.0953894	0.328132	0.976643	0.613656
K2C1_MOUSE	-1.56055	-1.79868	-0.191494	0.976217	0.613786
NOG2_MOUSE	1.994	-1.83833	-0.722294	0.969482	0.615857
NEK5_MOUSE	2.18439	-1.77397	-0.926606	0.969214	0.615939
TRI25_MOUSE	3.42462	-0.963096	0.358643	0.967038	0.61661
RC3H1_MOUSE	3.24462	0.686226	0.119155	0.96307	0.617834
NUDC2_MOUSE	-2.76297	0.589556	2.19081	0.962962	0.617868
KIF23_MOUSE	2.49228	1.17617	-1.83234	0.962504	0.618009
FEN1_MOUSE	0.350523	1.60996	-0.122226	0.957543	0.619544
PCBP3_MOUSE	3.61425	0.115844	0.360703	0.952018	0.621258
LYRIC_MOUSE	3.65553	-0.417703	0.992502	0.950551	0.621714
HVM07_MOUSE	-2.92447	0.32587	-0.305664	0.944287	0.623664
MERTK_MOUSE	1.59396	1.44958	-3.0508	0.93923	0.625243
MYEF2_MOUSE	3.55225	0.134549	-0.238021	0.921883	0.63069
MINA_MOUSE	1.60571	1.4268	-2.3815	0.920325	0.631181
RL29_MOUSE	1.87638	-1.81579	0.983328	0.917046	0.632217
RL23A_MOUSE	3.47443	-0.742463	-0.13567	0.915873	0.632587
FCSD2_MOUSE	2.85594	-1.36952	-0.0429723	0.91217	0.63376
MTSS1_MOUSE	3.3898	0.396721	-0.98671	0.909693	0.634545
CLOCK_MOUSE	-2.43837	0.783371	1.57994	0.907781	0.635152
RL39_MOUSE	3.55037	0.0547221	1.01331	0.906157	0.635668
RFC2_MOUSE	-2.21931	0.914249	0.0854602	0.892453	0.640039
ADRM1_MOUSE	-2.98522	-0.159051	0.0254114	0.890689	0.640603
RBM39_MOUSE	-1.1503	-1.82534	1.00657	0.888075	0.641441
LRC59_MOUSE	2.03775	1.25362	-1.18113	0.876629	0.645123
ABCE1_MOUSE	-1.84281	-1.56026	0.21181	0.874688	0.645749
SYFA_MOUSE	-1.24555	-1.7806	-0.189821	0.87191	0.646647
AT2A2_MOUSE	2.94098	-1.24188	1.30877	0.871663	0.646727
RAC2_MOUSE	-2.68841	-0.923865	0.319359	0.870337	0.647156
RL36A_MOUSE	2.7589	-1.36684	0.502903	0.869879	0.647304
CIP2A_MOUSE	2.24789	-1.6255	-2.44438	0.866555	0.64838
SRRM2_MOUSE	-2.47097	0.668124	-0.382817	0.86034	0.650398
DDX18_MOUSE	-1.00114	1.36358	1.07334	0.856226	0.651738
AKAP8_MOUSE	3.34323	-0.760206	0.234382	0.853129	0.652748
RL37_MOUSE	2.25831	-1.60223	-0.609846	0.851808	0.653179
CYTSB_MOUSE	-2.89091	-0.435173	-1.76225	0.850348	0.653656
SQSTM_MOUSE	-2.12286	-1.37074	-0.793061	0.848317	0.65432
KV5A9_MOUSE	1.64364	-1.80164	0.280267	0.847619	0.654549
XRN2_MOUSE	2.69553	0.901242	-0.175305	0.84314	0.656016
GPNMB_MOUSE	3.46481	-0.310194	2.38992	0.838985	0.65738
DGKZ_MOUSE	2.83877	0.783066	1.43246	0.830441	0.660195
NUP98_MOUSE	-2.78932	-0.623569	-0.73332	0.829224	0.660596
NOP2_MOUSE	-0.357453	1.4353	-0.897357	0.818891	0.664018
VGFR2_MOUSE	-1.91596	0.980362	1.15477	0.817844	0.664366
CKP2L_MOUSE	-2.16769	-1.28936	-3.22864	0.815992	0.664982
EIF3I_MOUSE	-1.95984	-1.41458	1.28188	0.814003	0.665643
HVM32_MOUSE	-2.7489	-0.638465	-0.525887	0.81207	0.666287
TBB6_MOUSE	-2.53379	-0.958782	-0.174922	0.809911	0.667007
DNMT1_MOUSE	-0.04979	1.44902	-0.996413	0.806735	0.668067
IF4G1_MOUSE	3.32979	0.125519	0.0311797	0.803648	0.669099
K1C10_MOUSE	-2.80686	-0.0637503	-0.154086	0.802917	0.669343
MYL6_MOUSE	-2.78592	0.0200443	-0.373116	0.802133	0.669605
IPRI_MOUSE	-1.96845	-1.38471	1.9119	0.797541	0.671145
KC1E_MOUSE	1.46798	1.31846	-2.21605	0.793688	0.672439
PHF8_MOUSE	2.97864	-1.05473	0.202676	0.791591	0.673144
RBM14_MOUSE	3.22379	0.286356	0.288605	0.790817	0.673405
CPSF5_MOUSE	1.46455	1.31576	-2.21193	0.79066	0.673458
CAZA1_MOUSE	-2.13014	-1.27175	1.97946	0.790385	0.67355
INS1_MOUSE	-0.574216	1.36962	-3.58839	0.785443	0.675217
CNOT1_MOUSE	-2.78777	-0.246947	0.191943	0.785225	0.67529
IF4B_MOUSE	0.448393	-1.89537	0.496991	0.782819	0.676103
RTCB_MOUSE	3.28113	0.137089	-0.524695	0.781653	0.676498
RS4X_MOUSE	2.70281	-1.2566	0.132187	0.779974	0.677066
ROA0_MOUSE	1.9332	1.16985	-0.520408	0.778938	0.677416
GCAB_MOUSE	-0.301428	1.39047	1.35589	0.771536	0.679928
DOC2B_MOUSE	0.611834	-1.87204	0.139956	0.767633	0.681257
TNR6A_MOUSE	-1.60468	1.05443	0.617541	0.764231	0.682416
RTTN_MOUSE	-2.61326	-0.700986	-2.34028	0.760672	0.683632
DHX15_MOUSE	0.562002	1.39596	2.18753	0.75393	0.68594
RM10_MOUSE	2.3886	-1.40445	-0.446161	0.753922	0.685943
CDC5L_MOUSE	3.25384	-0.517621	0.566454	0.752764	0.68634
RFC3_MOUSE	2.00194	-1.57235	1.71194	0.750593	0.687086
DDX5_MOUSE	3.28123	-0.38188	-0.475527	0.749622	0.687419
KV4A1_MOUSE	0.631731	-1.84857	0.107798	0.747165	0.688264
OBSCN_MOUSE	-1.56165	1.04551	-0.637247	0.744417	0.689211
ENOA_MOUSE	-1.91615	0.86638	1.83888	0.743605	0.68949
TCPQ_MOUSE	-0.787886	-1.7457	1.17397	0.74263	0.689827
ADH1_MOUSE	1.40397	1.26811	-2.13916	0.738161	0.69137
APEX1_MOUSE	1.58308	1.21475	1.79143	0.729619	0.694329
MYO1F_MOUSE	3.05974	0.324605	2.54852	0.724732	0.696027
VIME_MOUSE	-2.65478	-0.2231	0.222138	0.718757	0.69811
H3C_MOUSE	-2.32657	0.480262	0.00621843	0.710485	0.701003
RSBN1_MOUSE	2.76512	0.612749	1.38052	0.710351	0.701051
THA11_MOUSE	-1.5283	0.991922	-0.851419	0.696449	0.70594
LLPH_MOUSE	1.32872	1.233	-2.56275	0.695324	0.706338
RERE_MOUSE	0.897717	-1.75976	4.5272	0.689408	0.70843
KV2A5_MOUSE	-2.53702	0.0592096	0.687116	0.68629	0.709535
ODP2_MOUSE	-1.68735	-1.3618	1.67877	0.684059	0.710327
CP110_MOUSE	2.06679	-1.45305	-1.22512	0.683162	0.710646
HVM40_MOUSE	1.99455	-1.47558	0.245496	0.677942	0.712503
PLSL_MOUSE	-1.82329	-1.27052	1.73752	0.674324	0.713793
PPM1G_MOUSE	-2.44506	-0.666524	0.841962	0.673238	0.714181
CATB_MOUSE	-2.53913	-0.0456664	-0.228174	0.67315	0.714212
EIF3E_MOUSE	-2.49209	-0.534495	0.887807	0.667299	0.716305
SF3A1_MOUSE	1.9944	0.988852	0.382142	0.662024	0.718197
NHSL1_MOUSE	2.38361	-1.25606	-1.07273	0.660215	0.718846
RAN_MOUSE	-2.42107	0.166374	-0.162925	0.653885	0.721125
RL37A_MOUSE	1.65451	-1.55486	0.207659	0.648661	0.723011
PWP1_MOUSE	-1.06574	1.0915	-0.103983	0.64632	0.723858
SMD3_MOUSE	2.78151	-0.899872	0.992122	0.641668	0.725544
ANXA2_MOUSE	-1.58479	-1.34614	-0.521294	0.641395	0.725643
NOG1_MOUSE	-0.469345	1.21595	-0.684039	0.639127	0.726466
CARD9_MOUSE	-2.46324	-0.302875	-2.33633	0.629647	0.729918
H11_MOUSE	-0.109325	1.24544	1.36258	0.628957	0.73017
HVM51_MOUSE	-2.0777	-0.986928	0.288292	0.625335	0.731493
NOL7_MOUSE	0.671752	1.22937	0.101347	0.61471	0.73539
CNO11_MOUSE	-2.0766	0.486137	0.524054	0.609568	0.737283
RS15_MOUSE	2.97429	-0.409354	0.77462	0.607521	0.738038
COF1_MOUSE	-2.19361	-0.813153	-0.0964416	0.606449	0.738433
RED_MOUSE	-0.0260466	1.21964	-0.0416482	0.602712	0.739814
CNOT7_MOUSE	-2.09155	0.44467	1.04381	0.599136	0.741138
RN213_MOUSE	1.93062	0.900051	0.780725	0.585354	0.746263
SC31A_MOUSE	-0.861339	-1.52873	-0.10561	0.584142	0.746716
IF4G2_MOUSE	-1.70728	-1.17926	1.59816	0.583651	0.746899
SK2L2_MOUSE	-1.84289	-1.08448	-2.53858	0.581957	0.747532
HVM15_MOUSE	-1.64867	-1.20842	0.0925425	0.580355	0.748131
NFX1_MOUSE	2.93256	-0.248127	0.306499	0.580259	0.748167
TCPA_MOUSE	-2.0833	0.39793	-0.104465	0.578652	0.748768
SRSF3_MOUSE	-2.29218	0.0689836	-0.0159791	0.578095	0.748977
ECHB_MOUSE	-1.32003	0.892054	0.162606	0.571102	0.7516
RS15A_MOUSE	1.7992	-1.39107	-0.212846	0.568502	0.752578
IF4A1_MOUSE	-0.442916	1.12744	3.41545	0.565754	0.753612
TIF1B_MOUSE	-0.680093	1.08231	-1.01109	0.565164	0.753835
RS12_MOUSE	0.139865	-1.6366	-0.208022	0.558519	0.756344
E2AK2_MOUSE	0.838045	1.143	-0.329521	0.558467	0.756363
SYDC_MOUSE	2.32909	0.636106	0.591459	0.558185	0.75647
NUCL_MOUSE	-0.864125	1.0272	0.152856	0.557537	0.756715
HVM53_MOUSE	1.18275	-1.54928	0.140503	0.556014	0.757292
KV5A3_MOUSE	-2.22126	-0.556093	0.0692729	0.552235	0.758724
LV2A_MOUSE	2.41734	-0.999851	1.68101	0.542494	0.762428
MYOME_MOUSE	-1.74617	-1.06437	-1.46019	0.53896	0.763776
DNJC9_MOUSE	-2.13634	-0.646069	-0.892005	0.536211	0.764827
RL32_MOUSE	2.71547	-0.640538	-0.785232	0.535934	0.764933
RAI14_MOUSE	1.84965	-1.30959	0.0777075	0.529944	0.767227
AP1B1_MOUSE	2.7738	-0.476936	1.8424	0.529541	0.767382
PR40A_MOUSE	-0.587038	-1.50462	-0.470355	0.520573	0.770831
PRC2C_MOUSE	2.15467	-1.13655	-0.289212	0.519919	0.771083
NSUN2_MOUSE	1.55802	-1.39766	0.796918	0.517181	0.772139
U520_MOUSE	-1.80068	0.505555	1.42197	0.515568	0.772762
MA7D1_MOUSE	1.61111	-1.37667	0.541669	0.514919	0.773013
STRN_MOUSE	2.09982	0.694817	-2.38396	0.51463	0.773125
RS29_MOUSE	0.509908	-1.57231	0.0620156	0.510972	0.77454
DDX21_MOUSE	-1.76161	-0.988554	0.621746	0.510204	0.774838
LBX1_MOUSE	2.47087	-0.862927	-1.17381	0.507604	0.775845
TMPSD_MOUSE	-1.66881	-1.05188	-0.52091	0.50752	0.775878
MUM1_MOUSE	-1.42419	0.732962	-0.683779	0.506037	0.776453
NPM_MOUSE	-1.42913	-1.19231	-0.796439	0.504977	0.776865
MPP7_MOUSE	1.91798	-1.23345	0.469952	0.503373	0.777488
RS13_MOUSE	2.59921	-0.689135	0.0796035	0.502099	0.777984
CXAR_MOUSE	2.0344	-1.16261	-0.31172	0.497363	0.779828
FLNA_MOUSE	-0.544695	1.01488	0.211146	0.4962	0.780282
MARK2_MOUSE	-1.51022	0.661454	-0.234129	0.493609	0.781294
IFI3_MOUSE	2.45038	-0.835853	-1.83301	0.490784	0.782398
MPP9_MOUSE	-1.44859	0.689642	-0.483372	0.489963	0.782719
CP131_MOUSE	-0.0987904	1.0656	1.55657	0.487468	0.783696
TRM2A_MOUSE	-1.81642	0.41352	1.21021	0.485133	0.784611
HNRLL_MOUSE	0.499763	-1.53165	-1.83676	0.480318	0.786503
F10A1_MOUSE	-1.55697	-1.06103	1.41761	0.476489	0.78801
TR150_MOUSE	-1.32127	0.729407	-0.22024	0.475734	0.788307
SMCA5_MOUSE	1.57885	-1.3172	-0.913088	0.470504	0.790372
SRSF5_MOUSE	-2.07923	-0.101302	-0.256114	0.469929	0.790599
RS2_MOUSE	2.62176	-0.0921947	-0.0904719	0.457323	0.795598
MPPB_MOUSE	-2.03646	-0.0828192	-0.0102977	0.454734	0.796629
PTPM1_MOUSE	1.02621	0.970955	-1.68538	0.45344	0.797144
AP2S1_MOUSE	1.14759	0.946419	0.730244	0.453042	0.797303
RS9_MOUSE	2.22017	-0.944729	0.075919	0.453026	0.797309
RS16_MOUSE	0.550563	-1.48935	-0.228544	0.451799	0.797798
SYRC_MOUSE	2.61275	-0.315275	-0.468382	0.450289	0.798401
RS11_MOUSE	2.24469	-0.897903	0.252275	0.442724	0.801427
CSDE1_MOUSE	2.59229	-0.150548	0.748451	0.442341	0.80158
SYEP_MOUSE	1.77117	0.727679	-0.564661	0.442282	0.801603
IF4A3_MOUSE	2.33439	0.340992	1.33925	0.439998	0.80252
LC7L2_MOUSE	-0.250854	-1.4445	0.207219	0.438957	0.802937
PI5PA_MOUSE	-2.0091	-0.208909	1.5468	0.438116	0.803275
PDIP3_MOUSE	0.995921	0.947128	-1.649	0.433794	0.805013
FRG1_MOUSE	2.47749	0.124924	1.17267	0.433604	0.805089
TRA2B_MOUSE	-1.30896	-1.11685	-0.824695	0.432636	0.805479
EHMT2_MOUSE	1.0844	0.926799	4.52784	0.431424	0.805967
DDX41_MOUSE	-1.62502	0.429081	0.185279	0.427055	0.80773
RL19_MOUSE	1.92316	-1.08431	0.0387962	0.426765	0.807847
H2A2B_MOUSE	-0.740666	0.861867	-0.714978	0.425425	0.808388
ERI1_MOUSE	2.17473	-0.905136	-0.102036	0.423148	0.80931
SAMP_MOUSE	-1.95628	-0.170165	0.194444	0.419135	0.810935
RS20_MOUSE	2.51625	-0.386695	0.0541817	0.418633	0.811138
HSP7C_MOUSE	2.50793	-0.0635779	-0.412671	0.416805	0.81188
RS7_MOUSE	1.97376	0.569005	-1.00246	0.416723	0.811913
H2AV_MOUSE	-1.18204	0.682426	-0.723591	0.415289	0.812496
ALDOA_MOUSE	-1.91801	-0.415789	-3.09111	0.413459	0.81324
LYAR_MOUSE	2.21007	-0.839058	1.04858	0.410446	0.814466
RCD1_MOUSE	-1.88428	-0.480913	0.332024	0.409157	0.814991
RT17_MOUSE	0.951915	0.912513	-1.59614	0.406094	0.81624
SMC4_MOUSE	-1.44553	-0.973368	1.28375	0.404547	0.816872
GTPB1_MOUSE	-1.80038	-0.618867	-1.18155	0.404244	0.816995
TNR6C_MOUSE	0.721391	0.940899	-0.770191	0.403675	0.817228
PFKAP_MOUSE	-0.90333	0.77345	0.911072	0.40303	0.817491
DDX47_MOUSE	1.66332	0.695204	0.325005	0.399417	0.81897
KVM5_MOUSE	-0.516729	-1.33862	0.0712416	0.399328	0.819006
SPB1_MOUSE	1.00616	-1.34976	0.534933	0.395302	0.820656
BUB1_MOUSE	-1.49506	-0.913555	-0.764923	0.394988	0.820785
OPTN_MOUSE	-0.860101	-1.23673	0.108482	0.39429	0.821072
PTPR2_MOUSE	2.17987	-0.815908	0.348141	0.393108	0.821557
RS5_MOUSE	-0.920377	0.747859	-0.633343	0.392091	0.821975
RL38_MOUSE	2.43977	-0.361054	0.483637	0.38879	0.823333
RL15_MOUSE	0.320577	-1.40016	-0.215929	0.385136	0.824838
NOB1_MOUSE	-0.495893	-1.31691	-0.278842	0.383158	0.825654
MYLK_MOUSE	-0.681831	0.802422	0.174894	0.379971	0.826971
RPP30_MOUSE	-1.471	-0.886087	-0.975988	0.377561	0.827968
RS27A_MOUSE	-0.623803	-1.27585	0.527211	0.376498	0.828408
DNJA1_MOUSE	-1.80169	-0.450973	-0.104012	0.375992	0.828618
CWC25_MOUSE	2.40746	-0.337444	0.137163	0.375775	0.828708
EDC4_MOUSE	2.3323	-0.517948	0.0146605	0.36975	0.831208
LV1A_MOUSE	-0.0856376	-1.35806	0.56742	0.369403	0.831352
SPI1_MOUSE	2.3959	-0.22891	-0.825415	0.368584	0.831693
TNR6B_MOUSE	-1.7099	0.114574	0.205825	0.365197	0.833103
ICAM5_MOUSE	1.92564	0.478043	1.0086	0.364676	0.83332
KV5AA_MOUSE	0.173297	-1.36281	0.393856	0.361919	0.834469
CAD23_MOUSE	-0.126223	-1.34077	-0.0639267	0.361156	0.834787
KV2A7_MOUSE	-0.3232	-1.30699	0.0855432	0.357115	0.836476
SPAT5_MOUSE	-0.994781	-1.1114	-0.963072	0.354832	0.837431
PLRG1_MOUSE	1.02893	0.814227	0.115186	0.354319	0.837646
GRP75_MOUSE	-0.91835	-1.14034	-0.21192	0.353642	0.83793
IFM3_MOUSE	-1.71937	0.0281292	-0.556403	0.353549	0.837969
SYAC_MOUSE	1.06691	0.795223	2.69952	0.347989	0.840301
RL3_MOUSE	-0.465865	-1.26398	0.619853	0.347707	0.84042
SEP10_MOUSE	2.09577	0.28103	0.671626	0.345327	0.841421
SFSWA_MOUSE	0.843901	0.827547	-1.46639	0.342331	0.842682
AROS_MOUSE	1.21068	0.748071	-1.56415	0.341578	0.842999
RL8_MOUSE	0.45034	-1.3274	-0.5395	0.34076	0.843344
RLA0_MOUSE	-1.42812	-0.808837	-0.554677	0.338364	0.844355
RS17_MOUSE	0.345523	0.862334	-0.244525	0.338128	0.844455
KV5A6_MOUSE	-1.28085	-0.919175	-0.135795	0.337566	0.844692
OGT1_MOUSE	1.43159	-1.12084	-2.00395	0.331393	0.847304
EIF3C_MOUSE	-1.63678	0.0190156	1.74526	0.325285	0.849895
GBLP_MOUSE	-1.65251	-0.081349	0.547728	0.31896	0.852587
MPP10_MOUSE	1.13083	-1.18426	-0.630908	0.314779	0.854371
RS14_MOUSE	1.90214	-0.821276	-0.137117	0.314105	0.854659
SF3B1_MOUSE	2.21408	-0.29687	0.0653843	0.308918	0.856878
HVM06_MOUSE	2.02418	-0.673768	0.891364	0.305109	0.858512
IQGA1_MOUSE	1.25813	0.648419	-0.81351	0.296721	0.86212
NOP56_MOUSE	-1.53707	-0.499528	-0.126733	0.296686	0.862135
RS24_MOUSE	2.14091	-0.0295106	-1.09502	0.296352	0.862279
RL31_MOUSE	2.09363	-0.521978	-0.287177	0.294172	0.86322
RRP15_MOUSE	-1.24779	-0.817822	1.04622	0.292643	0.86388
HNRPF_MOUSE	1.8983	0.285179	-0.484944	0.290536	0.864791
DHX58_MOUSE	-0.749988	-1.07143	0.148165	0.288293	0.865761
AP2A_MOUSE	-1.24429	-0.805673	0.8415	0.287776	0.865985
RL17_MOUSE	1.61645	-0.939284	-0.24684	0.287535	0.866089
SAS10_MOUSE	-0.469229	0.686456	0.594949	0.285599	0.866928
RL27_MOUSE	-0.498778	-1.14199	-0.5396	0.285073	0.867156
MBB1A_MOUSE	2.13275	-0.295479	1.59801	0.283427	0.86787
LAC1_MOUSE	-0.453132	0.683879	1.24468	0.282263	0.868375
DPM1_MOUSE	0.726172	0.734939	-1.32497	0.279679	0.869498
KIFA3_MOUSE	0.720457	0.730443	-1.3181	0.276819	0.870742
MCM4_MOUSE	-1.21337	-0.773144	0.629261	0.269758	0.873822
TRM1L_MOUSE	-0.444747	0.657679	1.32627	0.267891	0.874638
PUF60_MOUSE	2.02508	-0.451518	0.763798	0.263893	0.876388
RLA1_MOUSE	-1.48232	-0.195053	-0.455695	0.260532	0.877862
RL10_MOUSE	0.64584	-1.17255	0.260705	0.26023	0.877995
SF3B4_MOUSE	1.51087	0.459033	0.899957	0.258735	0.878651
H15_MOUSE	1.02015	-1.10076	0.75479	0.257419	0.879229
RL18A_MOUSE	1.4528	-0.943416	0.0410182	0.25534	0.880144
HNRL2_MOUSE	0.749086	0.685546	0.0863701	0.255126	0.880238
KV5AK_MOUSE	0.68273	0.690886	1.60927	0.253191	0.88109
SUCA_MOUSE	0.0378417	0.705099	-0.309383	0.252946	0.881198
RL1D1_MOUSE	1.95556	0.020999	0.386078	0.248707	0.883068
WIPF2_MOUSE	-1.15578	-0.745444	0.935688	0.247439	0.883628
KV5A1_MOUSE	-0.517318	-1.06017	0.0171112	0.247397	0.883646
RRP1B_MOUSE	0.803726	0.658844	-0.978121	0.245929	0.884295
RL4_MOUSE	0.441823	-1.15358	0.722362	0.241614	0.886205
H2B1C_MOUSE	1.02561	-1.06003	-0.0559481	0.238583	0.887549
PRP8_MOUSE	-0.652006	-0.979291	1.2165	0.230955	0.890941
KIF3C_MOUSE	-1.09446	-0.736801	-0.937671	0.230571	0.891112
KV6A1_MOUSE	-1.33633	-0.0341405	2.29997	0.230055	0.891341
VITRN_MOUSE	1.15939	0.535742	-3.06853	0.229244	0.891703
RL11_MOUSE	0.50695	0.659681	0.0907275	0.228273	0.892136
PHF6_MOUSE	1.91081	-0.371161	0.124069	0.223909	0.894085
MAGH1_MOUSE	1.05257	0.554503	7.61368	0.222975	0.894502
RS23_MOUSE	1.92316	-0.280884	0.293974	0.222453	0.894736
PYRG1_MOUSE	-1.2454	-0.538953	0.897249	0.22178	0.895037
MTMR5_MOUSE	0.598156	0.634239	-1.17119	0.219654	0.895989
RL22_MOUSE	1.80287	-0.541772	-0.80002	0.217425	0.896988
NUSAP_MOUSE	-1.30693	-0.10977	0.669686	0.215373	0.897909
RL35A_MOUSE	0.878474	-1.04384	0.161377	0.214884	0.898129
IDHP_MOUSE	0.506111	-1.08928	-0.361906	0.211322	0.899729
RL12_MOUSE	1.70942	0.128707	0.122065	0.204278	0.902904
U2AF2_MOUSE	0.979627	0.531219	-0.0878808	0.203985	0.903036
LSG1_MOUSE	-0.231533	0.56786	0.801106	0.20291	0.903522
HVM16_MOUSE	-0.0666444	0.592577	0.146114	0.202269	0.903811
TTHY_MOUSE	-0.291365	-1.012	0.262977	0.199565	0.905034
OAS3_MOUSE	0.319291	-1.07271	-0.295359	0.199523	0.905053
PRDX1_MOUSE	-0.179475	-1.03342	0.136711	0.199396	0.905111
PLEC_MOUSE	0.414756	0.605497	-0.427912	0.199199	0.9052
HVM05_MOUSE	1.24731	-0.888177	0.842756	0.197816	0.905826
CDC42_MOUSE	-1.09931	0.129521	-0.249134	0.196639	0.906359
SRPRB_MOUSE	1.01787	0.500631	-1.43076	0.195586	0.906837
RL13A_MOUSE	1.70383	-0.548623	0.129791	0.194556	0.907304
ZN638_MOUSE	0.295851	-1.06122	0.416605	0.194038	0.907539
HVM18_MOUSE	-0.454021	0.478136	0.0414782	0.187989	0.910288
NOP16_MOUSE	0.180056	0.5806	-1.46552	0.187255	0.910622
RL24_MOUSE	1.186	-0.883547	-0.211806	0.186661	0.910892
HVM02_MOUSE	1.31821	0.357936	1.03316	0.18619	0.911107
SP110_MOUSE	1.6439	0.109061	-0.982487	0.185292	0.911516
RBM25_MOUSE	-1.16805	-0.401486	0.0946336	0.184106	0.912057
RS3A_MOUSE	1.47414	0.246879	-0.169766	0.181371	0.913305
RFC1_MOUSE	-0.224293	0.51066	0.759479	0.177398	0.915121
SPKAP_MOUSE	-0.872117	-0.704883	1.31784	0.174845	0.91629
K1C15_MOUSE	-0.980834	-0.598942	-1.10386	0.171656	0.917752
ANXA1_MOUSE	0.526396	0.535712	-0.186937	0.170973	0.918066
CASC5_MOUSE	-0.366806	0.444717	-0.609909	0.1648	0.920903
ENV2_MOUSE	0.52177	-0.983235	3.01407	0.163776	0.921375
CAMP2_MOUSE	-0.95404	-0.586751	0.693352	0.16359	0.921461
PRPF3_MOUSE	-0.95404	-0.586751	0.693352	0.16359	0.921461
DHB12_MOUSE	-0.95404	-0.586751	0.693352	0.16359	0.921461
ACSF4_MOUSE	-0.95404	-0.586751	0.693352	0.16359	0.921461
ESCO2_MOUSE	-0.95404	-0.586751	0.693352	0.16359	0.921461
CREB5_MOUSE	-0.95404	-0.586751	0.693352	0.16359	0.921461
TTF1_MOUSE	-0.95404	-0.586751	0.693352	0.16359	0.921461
DDX50_MOUSE	-0.95404	-0.586751	0.693352	0.16359	0.921461
DDX27_MOUSE	-0.95404	-0.586751	0.693352	0.16359	0.921461
ARGAL_MOUSE	-0.95404	-0.586751	0.693352	0.16359	0.921461
BL1S2_MOUSE	-0.95404	-0.586751	0.693352	0.16359	0.921461
CDK13_MOUSE	-0.95404	-0.586751	0.693352	0.16359	0.921461
NLTP_MOUSE	-0.95404	-0.586751	0.693352	0.16359	0.921461
MPP2_MOUSE	-0.95404	-0.586751	0.693352	0.16359	0.921461
LACB2_MOUSE	-0.95404	-0.586751	0.693352	0.16359	0.921461
BRX1_MOUSE	-0.95404	-0.586751	0.693352	0.16359	0.921461
ZFX_MOUSE	-0.95404	-0.586751	0.693352	0.16359	0.921461
NOP9_MOUSE	-0.95404	-0.586751	0.693352	0.16359	0.921461
RNC_MOUSE	-0.95404	-0.586751	0.693352	0.16359	0.921461
CASC3_MOUSE	-0.95404	-0.586751	0.693352	0.16359	0.921461
DHX36_MOUSE	-0.95404	-0.586751	0.693352	0.16359	0.921461
DDX49_MOUSE	0.454138	0.520951	-0.998194	0.162218	0.922093
H14_MOUSE	-0.453806	-0.864186	1.10873	0.158481	0.923818
SRBD1_MOUSE	-0.274106	-0.913554	-3.79072	0.157329	0.92435
CWC22_MOUSE	-0.93518	-0.571916	0.670697	0.156823	0.924584
RL5_MOUSE	-1.03204	-0.43905	0.31873	0.15676	0.924613
RU2A_MOUSE	0.434759	0.508583	0.576982	0.156505	0.924731
PARP1_MOUSE	1.63145	-0.128892	0.463846	0.152691	0.926496
ERH_MOUSE	-0.532516	0.349797	0.710731	0.151393	0.927098
KV3A1_MOUSE	1.56683	0.0040651	0.744749	0.151353	0.927116
CAMP1_MOUSE	-0.931545	-0.542195	0.093044	0.150633	0.92745
EXOS1_MOUSE	-0.996083	-0.438676	-3.1223	0.148944	0.928233
ELMO1_MOUSE	0.414704	0.489932	-0.950825	0.148355	0.928507
PRPS1_MOUSE	1.57889	-0.0476421	1.53374	0.147791	0.928769
KV3AM_MOUSE	-0.574465	-0.781416	-1.16328	0.146952	0.929158
GELS_MOUSE	0.279845	-0.952741	3.67022	0.146594	0.929325
OAS1A_MOUSE	-1.01822	-0.361189	0.353551	0.146358	0.929435
KV2A1_MOUSE	-0.940341	0.0406564	-0.820284	0.146229	0.929494
DDX3X_MOUSE	1.60705	-0.299797	-0.288917	0.145604	0.929785
RL7A_MOUSE	0.453587	-0.941679	-0.257989	0.14439	0.93035
SRSF9_MOUSE	-0.949527	0.0147391	0.039287	0.144312	0.930386
RS25_MOUSE	1.54437	-0.439345	-0.218355	0.143049	0.930974
ELOA1_MOUSE	-0.0885819	-0.904465	-2.44169	0.139397	0.932675
EF1A1_MOUSE	-0.307503	0.386487	0.36709	0.137367	0.933622
RL35_MOUSE	1.03691	-0.799392	0.904911	0.137351	0.93363
MICU3_MOUSE	-0.398502	-0.819469	-0.491097	0.136534	0.934011
2ABD_MOUSE	-0.480412	0.324544	-0.15973	0.13641	0.934069
MAP11_MOUSE	1.56347	-0.168037	0.318983	0.136077	0.934225
HNRPL_MOUSE	-0.245562	-0.859932	0.693477	0.13492	0.934765
EXOS3_MOUSE	-0.855742	-0.509428	0.575273	0.13033	0.936913
RS19_MOUSE	1.48091	-0.417417	0.51957	0.127724	0.938135
DNJA3_MOUSE	0.472157	-0.896447	-0.431409	0.12739	0.938291
TALDO_MOUSE	0.422853	0.43278	-0.212353	0.126172	0.938863
KV6A8_MOUSE	-0.769591	-0.558446	-1.58466	0.122943	0.94038
CCSAP_MOUSE	0.0827249	-0.876991	-2.10338	0.120904	0.941339
TOE1_MOUSE	-0.806021	-0.470317	0.515548	0.115403	0.943932
RRP12_MOUSE	1.41391	-0.420675	-1.06345	0.115181	0.944037
H12_MOUSE	0.412909	-0.855339	0.967884	0.110936	0.946042
H13_MOUSE	0.412909	-0.855339	0.967884	0.110936	0.946042
MNDAL_MOUSE	0.0998783	-0.847389	1.47287	0.109815	0.946573
GRP78_MOUSE	-0.858676	-0.25355	-0.223915	0.109296	0.946818
RT09_MOUSE	-0.78259	-0.451885	0.487401	0.10881	0.947049
IGHG1_MOUSE	-0.578639	0.171503	-0.143616	0.108292	0.947294
SMC2_MOUSE	0.0182251	-0.830368	0.365796	0.107092	0.947862
MOT4_MOUSE	-0.768302	-0.440646	0.470238	0.104928	0.948888
SF3B5_MOUSE	1.37932	-0.0866731	-1.40521	0.104722	0.948986
RL21_MOUSE	1.23683	-0.546432	-0.0288411	0.102559	0.950013
HACD3_MOUSE	0.262685	0.37035	-0.768215	0.102406	0.950086
PSPC1_MOUSE	1.37448	-0.12691	0.462431	0.101006	0.950751
RL22L_MOUSE	0.244217	-0.8297	0.145046	0.100975	0.950766
EXOS2_MOUSE	-0.777763	-0.340511	-1.81437	0.0976312	0.952357
PJA2_MOUSE	0.564641	-0.800604	-0.770895	0.0975741	0.952384
RS6_MOUSE	1.12566	-0.593955	-0.16562	0.0951557	0.953536
ANM1_MOUSE	-0.779918	-0.215502	0.667726	0.0947637	0.953723
MYO9B_MOUSE	0.649928	0.310545	-0.834604	0.0938857	0.954142
UBF1_MOUSE	0.110636	-0.792073	0.354183	0.0911409	0.955452
CK098_MOUSE	0.983987	0.191205	-0.00975019	0.0906789	0.955673
RL7_MOUSE	0.494441	0.322962	0.787704	0.0904053	0.955804
UBP7_MOUSE	0.213536	0.331688	-0.709176	0.0900977	0.955951
ASPH_MOUSE	0.437036	0.326329	-0.126045	0.0897726	0.956106
HVM17_MOUSE	0.999592	0.172182	0.242784	0.0880602	0.956925
SR140_MOUSE	-0.706698	-0.0974899	0.216014	0.0872526	0.957312
RBM19_MOUSE	0.818927	-0.706853	1.53568	0.0869971	0.957434
SNW1_MOUSE	0.975195	-0.643434	-0.793781	0.0869233	0.957469
AGO1_MOUSE	-0.726819	-0.230403	-0.196585	0.0855086	0.958147
RL27A_MOUSE	1.19143	-0.479785	-0.0696065	0.0850095	0.958386
ALDH2_MOUSE	0.174386	0.307624	0.066941	0.0832202	0.959244
RCC2_MOUSE	1.1627	-0.495504	1.11394	0.0830397	0.95933
IKKB_MOUSE	0.242317	0.306692	0.272918	0.0820354	0.959812
WDR64_MOUSE	0.202439	-0.764915	1.0733	0.0807574	0.960426
LUC7L_MOUSE	-0.174745	-0.691042	1.26069	0.0772601	0.962107
SND1_MOUSE	-0.669912	-0.252972	-0.732086	0.0763144	0.962562
RRBP1_MOUSE	0.861716	-0.634605	-0.0798513	0.0730281	0.964145
GRWD1_MOUSE	-0.64116	-0.231204	-2.018	0.0716863	0.964792
WDR5_MOUSE	-0.45974	0.0650446	-0.249818	0.0713194	0.964969
EXOS5_MOUSE	0.0811766	0.257344	-1.1856	0.0711076	0.965071
RS8_MOUSE	1.16119	-0.0871347	1.20822	0.069139	0.966021
PDIA6_MOUSE	-0.605424	-0.312523	0.274585	0.0681116	0.966518
SYNC_MOUSE	1.1861	-0.25599	0.757135	0.0670454	0.967033
CHERP_MOUSE	-0.350215	0.109312	-0.148588	0.0666896	0.967205
NO66_MOUSE	-0.589227	-0.142806	0.607509	0.0661411	0.96747
FCGR1_MOUSE	0.61506	0.216362	-0.399453	0.0655652	0.967749
RL13_MOUSE	1.0414	-0.482867	-0.120774	0.064825	0.968107
RL9_MOUSE	0.943496	0.0843545	-0.634912	0.0638474	0.96858
RS18_MOUSE	0.980804	0.0565918	0.512701	0.0632816	0.968855
FXR1_MOUSE	-0.58008	-0.246498	0.503522	0.0626337	0.969168
TITIN_MOUSE	-0.00978881	-0.669157	-1.6073	0.061307	0.969812
RL23_MOUSE	1.11733	-0.142009	-0.234938	0.0593105	0.97078
PPIB_MOUSE	-0.492839	-0.223961	0.139343	0.0506508	0.974993
NAA16_MOUSE	-0.315331	0.0347596	-2.61555	0.0503056	0.975161
MCM5_MOUSE	0.275202	-0.649143	-0.554327	0.0491229	0.975738
KV5AE_MOUSE	0.967034	-0.0652981	0.492795	0.0460607	0.977233
CEAM5_MOUSE	-0.291022	0.0192796	-1.90626	0.0456572	0.97743
DDX46_MOUSE	0.38347	0.166774	-0.755819	0.0456065	0.977455
OAS1B_MOUSE	-0.434546	-0.178106	0.0693199	0.0441757	0.978154
STRP1_MOUSE	-0.0642131	0.113205	-0.375535	0.043924	0.978277
U2AF1_MOUSE	0.211825	-0.615967	-0.0551385	0.0420941	0.979173
RL36_MOUSE	-0.21727	-0.496079	-0.0192047	0.0408944	0.97976
PESC_MOUSE	0.681764	0.0814401	0.108142	0.0405553	0.979927
I20L2_MOUSE	-0.381389	-0.135432	-0.0128894	0.0398438	0.980275
STT3B_MOUSE	0.0400359	0.114405	0.403948	0.038961	0.980708
KITH_MOUSE	-0.132222	0.059708	-0.293841	0.0386746	0.980848
AGO2_MOUSE	-0.238056	-0.0147092	0.35883	0.0363052	0.982011
ABEC3_MOUSE	0.252438	0.112978	-3.87171	0.0336746	0.983304
TM9S1_MOUSE	0.0636064	0.0887653	0.313554	0.0332103	0.983532
EXOS8_MOUSE	-0.185898	-0.0135464	-2.02669	0.0321177	0.984069
OASL1_MOUSE	0.808539	-0.0674396	0.792075	0.0300924	0.985066
RL6_MOUSE	0.5411	0.0460354	0.390288	0.027105	0.986539
ARHG2_MOUSE	0.118013	-0.521255	-0.576673	0.0260221	0.987073
RL30_MOUSE	-0.263039	-0.180556	-0.458113	0.0259694	0.987099
ADT2_MOUSE	-0.0993241	-0.0485025	-0.407235	0.0219631	0.989079
RL14_MOUSE	-0.0358965	-0.417478	-0.0862251	0.0184339	0.990825
ABCF2_MOUSE	0.602069	-0.0671559	0.556286	0.0158306	0.992116
RL34_MOUSE	0.512978	-0.0415548	-0.188657	0.0144159	0.992818
CTR9_MOUSE	0.644832	-0.320603	0.787167	0.0127647	0.993638
PGAM5_MOUSE	-0.0664398	-0.318989	0.668061	0.0125803	0.99373
KV5AG_MOUSE	0.266774	-0.439518	-0.425527	0.0121951	0.993921
SF3A3_MOUSE	0.488672	-0.064178	0.179788	0.0112725	0.99438
SYVC_MOUSE	0.106933	-0.0702285	-1.85936	0.0101087	0.994958
RS3_MOUSE	0.551619	-0.343891	0.25441	0.00928866	0.995366
RT26_MOUSE	0.243731	-0.0804848	-1.12146	0.00663755	0.996687
ANS1B_MOUSE	0.191274	-0.369448	0.102295	0.00611584	0.996947
KV2A3_MOUSE	0.15647	-0.335358	-0.771065	0.00445962	0.997773
1433E_MOUSE	0.152742	-0.134471	1.04565	0.00420586	0.997899
RRS1_MOUSE	0.172148	-0.302708	-1.85826	0.00253249	0.998735
RS27L_MOUSE	0.308627	-0.194305	0.256415	0.000434012	0.999783

## Sheet: Ago2-IgG
Statistical test to assess the enrichment of Ago2-IP proteins over IgG immunoprecipitation
Accession	Abundance score in Ago2_undigest	Abundance score in IgG_undigest	Anova (p)
RL29_MOUSE	1991.67	0.78	4.02e-09
YBOX1_MOUSE	32400	344.42	7.01e-09
G3BP1_MOUSE	9878.97	320.56	1.21e-08
HVM18_MOUSE	74.85	1405.21	5.67e-08
KV5A3_MOUSE	652.04	15700	6.9e-08
PSPC1_MOUSE	55600	1295.75	1.01e-07
NONO_MOUSE	98800	1337.26	1.07e-07
HVM32_MOUSE	309.87	10900	1.17e-07
KV2A6_MOUSE	615.71	8240.26	1.41e-07
RL8_MOUSE	7654.14	996.25	1.87e-07
SSF1_MOUSE	87.35	0.27	2.29e-07
GCAB_MOUSE	1814.32	209000	2.35e-07
LAC1_MOUSE	1349.24	21400	3.57e-07
KHDR1_MOUSE	3275.33	55.48	3.7e-07
AGO1_MOUSE	237.99	2	4.5e-07
PURB_MOUSE	4377.77	88.29	4.52e-07
IGG2B_MOUSE	880.78	26200	4.6e-07
LARP1_MOUSE	6936.7	197.34	4.89e-07
RS3_MOUSE	9168.64	1714.44	4.91e-07
FXR2_MOUSE	3112.67	303.3	5.58e-07
RS4X_MOUSE	7407.02	386.47	5.76e-07
RL15_MOUSE	3858.03	411.09	8.05e-07
RL28_MOUSE	5745.78	140.46	9.92e-07
MNDAL_MOUSE	392.44	87.51	1.75e-06
HNRH1_MOUSE	4401.28	228.93	2.05e-06
GCAA_MOUSE	3288.79	194000	2.53e-06
RS6_MOUSE	7199.47	1489.64	3.3e-06
ELAV1_MOUSE	8718.9	867.68	3.98e-06
RL7A_MOUSE	6377.76	639.13	4.44e-06
HNRPK_MOUSE	19000	2131.35	4.52e-06
ROA1_MOUSE	9005.42	153.13	4.84e-06
HSP7C_MOUSE	43800	2189.02	5.86e-06
RL37A_MOUSE	1140.58	152.24	6.11e-06
SRSF1_MOUSE	3435.65	413.75	7.99e-06
RL23A_MOUSE	11800	644.64	8e-06
FCGR1_MOUSE	3394.8	28400	8.15e-06
ABEC1_MOUSE	14100	344.48	9.12e-06
SNUT1_MOUSE	253.23	8.54	1e-05
ZCCHV_MOUSE	114.06	1.5	1.03e-05
PTBP3_MOUSE	2803.92	729.25	1.05e-05
RS3A_MOUSE	9257.14	1895.86	1.13e-05
KV5A4_MOUSE	33.87	1118.13	1.15e-05
RS20_MOUSE	4995.74	408.18	1.2e-05
DDX5_MOUSE	9732.19	732.21	1.31e-05
THOC4_MOUSE	669.45	185.01	1.38e-05
ROA2_MOUSE	7677.16	888.03	1.57e-05
RL36A_MOUSE	7412.61	309.31	1.67e-05
ODP2_MOUSE	4.19	235.49	1.71e-05
CN166_MOUSE	1173.41	54.58	1.83e-05
YBOX3_MOUSE	1411.02	63.62	1.86e-05
RL26_MOUSE	8014.67	461.54	1.98e-05
AGO2_MOUSE	33700	1177.15	2e-05
RS27A_MOUSE	1957.58	171.97	2.05e-05
F120A_MOUSE	12800	610.54	2.19e-05
RS15A_MOUSE	5105.26	385.01	2.19e-05
PGAM5_MOUSE	799.62	227.91	2.21e-05
RL35_MOUSE	2986.34	109.54	2.3e-05
RL17_MOUSE	12700	1857.29	2.46e-05
RL31_MOUSE	6620.83	474.15	2.51e-05
ROAA_MOUSE	6294.3	489.35	2.58e-05
SFPQ_MOUSE	374000	22400	2.84e-05
RBM14_MOUSE	7249.66	1516.99	3.13e-05
LG3BP_MOUSE	8959.33	264.71	3.25e-05
ROA3_MOUSE	16200	1222.96	3.41e-05
PRC2C_MOUSE	1676.69	389.28	3.56e-05
HNRPM_MOUSE	9020.32	816.44	3.83e-05
GRP78_MOUSE	2613.97	771.97	4e-05
SMD2_MOUSE	245.33	11700	4.46e-05
RS27L_MOUSE	198.66	21.57	4.82e-05
PHF6_MOUSE	352.17	20.67	4.86e-05
RS26_MOUSE	6431.62	773.91	4.91e-05
SUH_MOUSE	206.81	15.96	5.05e-05
KV5A7_MOUSE	293.14	5140.31	5.08e-05
TTHY_MOUSE	114.48	478.83	5.21e-05
RS27_MOUSE	2401.2	286.48	5.54e-05
IGHG3_MOUSE	2490.07	10800	5.87e-05
TR150_MOUSE	769.09	117.88	5.94e-05
IF4G1_MOUSE	2347.8	301.06	6.58e-05
TRM1L_MOUSE	2186.88	16700	6.73e-05
ERI1_MOUSE	171.39	16.04	6.76e-05
FMR1_MOUSE	2728.18	153.06	7.32e-05
PESC_MOUSE	55.68	0.27	7.81e-05
SRSF5_MOUSE	968.97	112.42	8.57e-05
RL34_MOUSE	1921.61	85.75	9.38e-05
RL10A_MOUSE	4521.57	764.28	9.62e-05
TOP1_MOUSE	562	60.03	0.000105
HNRPU_MOUSE	29300	1382.14	0.000105
SYDC_MOUSE	479.53	73.03	0.000105
HELZ2_MOUSE	1414.01	146.86	0.000114
RL13_MOUSE	4069.6	295.57	0.000134
IF4E_MOUSE	862.49	63.45	0.000139
KV3A1_MOUSE	703.3	4784.41	0.000142
ENOA_MOUSE	9741.51	49100	0.000146
NSUN5_MOUSE	74.93	4.19	0.000155
FXR1_MOUSE	19900	65300	0.000157
PRDX1_MOUSE	955.95	121.33	0.000175
DDX17_MOUSE	2524.75	264.33	0.000186
TNR6C_MOUSE	3571.99	281.13	0.000188
G3BP2_MOUSE	6297.26	786.92	0.000207
DHX15_MOUSE	1239.48	225.27	0.000222
UBF1_MOUSE	438.91	111.34	0.000222
1433E_MOUSE	275.32	971.03	0.000234
CCAR2_MOUSE	1734.22	36.95	0.000244
FCSD2_MOUSE	875.04	69.29	0.000256
RL27_MOUSE	2424.33	145.05	0.000259
KV5A1_MOUSE	34800	7598.69	0.000263
TRA2B_MOUSE	1876.44	215.2	0.000271
RS11_MOUSE	9806.77	2917.66	0.00029
RS16_MOUSE	9043.28	1824.14	0.000329
HNRPQ_MOUSE	4535.79	1121.52	0.00034
SF3B3_MOUSE	1537.02	241.01	0.000345
ILF3_MOUSE	1584.34	76.28	0.000354
HVM05_MOUSE	693.3	3504.79	0.000383
SRRM1_MOUSE	656.11	141.13	0.000395
HVM51_MOUSE	62200	21000	0.000407
RL24_MOUSE	3219.7	386.4	0.000499
RFC1_MOUSE	760.2	328.28	0.000504
PHF8_MOUSE	316.89	13.97	0.000525
PAIRB_MOUSE	4413.79	807.72	0.000569
TCPA_MOUSE	137.15	1538.62	0.000578
RS23_MOUSE	11600	1333.74	0.000585
PABP1_MOUSE	58300	6167.72	0.000625
HP1B3_MOUSE	1543.63	251.63	0.000678
KVM5_MOUSE	368.43	4474.75	0.000693
HNRPD_MOUSE	432.24	27.62	0.000707
RL7L_MOUSE	39.03	0.25	0.000765
RL36_MOUSE	2675.04	813.58	0.000801
SPT6H_MOUSE	2737.46	9153.56	0.000883
H2B1C_MOUSE	4043.34	157.35	0.000923
H12_MOUSE	737.34	127.71	0.000953
CSDE1_MOUSE	743.12	101.2	0.000969
MOV10_MOUSE	4679.9	1124.29	0.00102
RS10_MOUSE	2735.97	215.01	0.00103
IF4A3_MOUSE	345.81	49.6	0.00104
RL7_MOUSE	8625.23	884.84	0.00105
RL19_MOUSE	3827.1	960.79	0.00107
RL37_MOUSE	366	54.74	0.00113
RL13A_MOUSE	6666.99	1919.66	0.00114
RL10_MOUSE	3800.03	765.39	0.00115
RENT1_MOUSE	8822.57	1909.75	0.00126
IF2G_MOUSE	411.67	3403.3	0.0013
NOM1_MOUSE	1338.84	6.96	0.0013
PRC1_MOUSE	253.48	24.21	0.00133
PFKAP_MOUSE	326.79	29.41	0.00134
RL14_MOUSE	10600	4314.43	0.00135
SRPK1_MOUSE	1002.08	115.94	0.00144
LAR4B_MOUSE	777.52	81.85	0.00146
LC7L2_MOUSE	3808.24	1359.82	0.00157
H4_MOUSE	1039.79	218.96	0.0016
RS2_MOUSE	6699.81	1214.6	0.00162
SP110_MOUSE	216.7	1174.97	0.00163
TNR6B_MOUSE	12100	1134.51	0.00163
SYIC_MOUSE	190.81	5982.34	0.00167
K1C10_MOUSE	240.25	1810.62	0.00171
SRRM2_MOUSE	488.24	111.59	0.00172
ATX2L_MOUSE	5269.96	891.76	0.00179
SYK_MOUSE	120.36	8.91	0.00181
HVM16_MOUSE	161.52	4669.95	0.00197
DDX6_MOUSE	1482.54	156.98	0.00199
EIF3C_MOUSE	245.9	44.72	0.00204
RS19_MOUSE	970.64	98.83	0.00208
XPO1_MOUSE	46.36	4.47	0.00209
RL18A_MOUSE	5987.01	1252.78	0.00214
UBP10_MOUSE	453.8	6.3	0.00218
VIME_MOUSE	525.09	2236.47	0.00221
FA98B_MOUSE	245.7	55.16	0.00225
HNRL1_MOUSE	2503.77	594.21	0.00229
SRP68_MOUSE	198.47	6.81	0.00253
ZNFX1_MOUSE	231.75	5.5	0.00257
H11_MOUSE	1262.49	341.64	0.00271
RL38_MOUSE	2005.61	159.2	0.00283
CKAP4_MOUSE	115.25	13.73	0.00285
RL30_MOUSE	7370.35	1393.94	0.00287
GEMI5_MOUSE	271.08	10.37	0.00297
TADBP_MOUSE	2752.89	399.77	0.003
RL4_MOUSE	5450.8	1299.13	0.00352
RL35A_MOUSE	2556.25	151.7	0.0037
PRPS1_MOUSE	275.99	53.43	0.00372
CAPR1_MOUSE	5621.56	556.31	0.00377
IF2B_MOUSE	741.19	97.14	0.00402
SYEP_MOUSE	680.99	133.41	0.00405
U2AF1_MOUSE	693.25	2222.71	0.00422
RPN1_MOUSE	54.14	7.65	0.00426
TRI25_MOUSE	656.88	169.37	0.00427
NUCL_MOUSE	9532.75	3644.57	0.00432
NEUA_MOUSE	125.15	6.46	0.00446
RL27A_MOUSE	6110.25	1925.61	0.00469
EF1A1_MOUSE	4098.09	1228.79	0.00482
SF3B1_MOUSE	872.53	74.71	0.00499
FEN1_MOUSE	449.28	42.02	0.00514
KV5AK_MOUSE	472.01	1922.15	0.00525
SRSF7_MOUSE	3097.97	527.24	0.00566
IGKC_MOUSE	54000	362000	0.00571
RL22_MOUSE	1591.34	370.07	0.00588
IFI3_MOUSE	150.95	45.37	0.00591
ROA0_MOUSE	2203.11	406.78	0.00605
OAS3_MOUSE	3036.79	1393.91	0.00611
RL5_MOUSE	5181.69	1935.17	0.00641
ARGL1_MOUSE	7597.41	2131.43	0.00662
DOCK2_MOUSE	3161.05	339.16	0.00699
PIMT_MOUSE	543.23	129.37	0.00714
ARHG2_MOUSE	736.83	157.93	0.00738
HNRPF_MOUSE	7553.87	2439.22	0.00741
RFC3_MOUSE	400.41	66.32	0.0075
HNRPC_MOUSE	1973.88	99.55	0.00847
RS14_MOUSE	12000	3505.14	0.00853
HNRPL_MOUSE	6448.8	3665.27	0.00863
SPB1_MOUSE	1869.64	7914.01	0.00883
RL11_MOUSE	4823.72	764.29	0.00943
SMC2_MOUSE	268.57	45.44	0.00981
CLH1_MOUSE	252.35	2513.28	0.01
RL21_MOUSE	2144.34	992.83	0.01
SMD3_MOUSE	351.58	63.84	0.01
SPOP_MOUSE	510.57	44.42	0.01
PPM1G_MOUSE	55	10.22	0.01
LAC2_MOUSE	705.64	2735.87	0.01
PR38B_MOUSE	33.74	2.64	0.01
KV5A2_MOUSE	55.23	342.14	0.01
ZN638_MOUSE	59.96	10.97	0.01
MPEG1_MOUSE	1890.93	96.81	0.01
ENV2_MOUSE	11.64	1.02	0.01
KV6A1_MOUSE	1322.75	4187.04	0.01
PRC2A_MOUSE	1488.97	999.31	0.02
RU2B_MOUSE	72.1	17.2	0.02
RALY_MOUSE	945.16	217.13	0.02
DHX9_MOUSE	13400	3093.61	0.02
MCM6_MOUSE	29.14	5.41	0.02
AP2A1_MOUSE	367.01	95.44	0.02
MBB1A_MOUSE	1066.5	359.19	0.02
1433T_MOUSE	116.41	19.74	0.02
PARP1_MOUSE	265.65	107.35	0.02
IF2P_MOUSE	420.44	128.3	0.02
E2AK2_MOUSE	773.97	3931.68	0.02
RS13_MOUSE	7372.02	1441.23	0.02
CNOT1_MOUSE	767.32	287.76	0.02
RL23_MOUSE	6907.41	1914.04	0.02
RL9_MOUSE	4784.37	1215.7	0.02
SAMP_MOUSE	340.48	6095.65	0.02
RL22L_MOUSE	542.63	143.82	0.02
MCM5_MOUSE	517.03	158.82	0.02
RL3_MOUSE	9280.08	4100.06	0.02
EIF3I_MOUSE	72.08	14.81	0.02
TRM2A_MOUSE	124.06	29.64	0.02
H14_MOUSE	2142.91	563.67	0.02
RFC5_MOUSE	343.12	8.15	0.02
CDC42_MOUSE	452.06	180.55	0.02
PR40A_MOUSE	530.47	153.95	0.02
IF4A1_MOUSE	78.6	28.91	0.02
GNL3_MOUSE	602.13	289.1	0.02
TITIN_MOUSE	109.37	619.85	0.02
NUFP2_MOUSE	9822.59	4896.17	0.03
FRG1_MOUSE	374.68	83.85	0.03
ABCF1_MOUSE	718.73	344.55	0.03
PUF60_MOUSE	3532.88	1907.84	0.03
RS25_MOUSE	3003.57	1162.72	0.03
IGHM_MOUSE	1117.98	446.58	0.03
PURA_MOUSE	3332.57	881.04	0.03
RC3H1_MOUSE	10200	2735.49	0.03
AN32B_MOUSE	364.11	107.91	0.03
MYO1F_MOUSE	332.24	66.7	0.03
RMXL1_MOUSE	2237.13	317.03	0.03
RN213_MOUSE	404.69	87.39	0.03
LSM12_MOUSE	2670.52	128.5	0.03
BCLF1_MOUSE	248.89	92.96	0.03
ECHA_MOUSE	386.85	47.42	0.03
SND1_MOUSE	258	488.35	0.03
ECHB_MOUSE	258.92	61.56	0.03
SRSF9_MOUSE	661.64	297.52	0.03
SRBD1_MOUSE	45.6	8.55	0.03
TDRD3_MOUSE	671.08	2304.86	0.04
PK1IP_MOUSE	367.48	145.48	0.04
ACTG_MOUSE	5886.14	11600	0.04
TOP3B_MOUSE	162.61	125.22	0.04
RL12_MOUSE	3394.32	1765.23	0.04
RTCB_MOUSE	3316.99	1527.1	0.04
KV5AE_MOUSE	2560.15	18000	0.04
NAT10_MOUSE	909.33	319.7	0.04
TSR1_MOUSE	96.39	16.99	0.04
RS18_MOUSE	7336.69	2914.61	0.04
F133B_MOUSE	737.75	37.1	0.04
PTBP1_MOUSE	7243.87	1777.35	0.04
LUC7L_MOUSE	85.33	36.28	0.04
ANXA2_MOUSE	122.06	31.76	0.04
ANM1_MOUSE	1810.34	5071.46	0.04
GRP75_MOUSE	200.01	47.14	0.04
MMTA2_MOUSE	825.59	501.45	0.05
RS7_MOUSE	6648.56	2537.37	0.05
FUBP2_MOUSE	996.65	103.23	0.05
RAI14_MOUSE	245.13	76.43	0.05
SPI1_MOUSE	280.38	89.79	0.05
DGKZ_MOUSE	53.45	183.57	0.05
RAN_MOUSE	3048.88	1217.71	0.05
RAC2_MOUSE	152.75	51.74	0.05
EFTU_MOUSE	108.43	28.26	0.05
FBRL_MOUSE	121.85	3.22	0.05
IDHP_MOUSE	394.32	81.73	0.05
TNR6A_MOUSE	7217.08	4031.28	0.05
LPPRC_MOUSE	191.07	37.21	0.05
MAP2_MOUSE	22.67	0.65	0.05
RCC2_MOUSE	1381.09	748.77	0.06
LIPL_MOUSE	124.37	50.12	0.06
RRBP1_MOUSE	2090.3	1147.09	0.06
EIF3E_MOUSE	277.19	172.07	0.06
HMGB2_MOUSE	149.11	17.62	0.06
ABEC3_MOUSE	525.31	30.6	0.06
IF4G3_MOUSE	416.69	650.21	0.07
RS15_MOUSE	4177.39	2117.73	0.07
NO40_MOUSE	63.36	116.37	0.07
CWC25_MOUSE	124.34	51.33	0.07
AP3B1_MOUSE	33.63	73.99	0.07
RS24_MOUSE	1572.3	290.79	0.07
RED_MOUSE	140.26	61.83	0.07
NOP56_MOUSE	45.36	9.25	0.07
DNMT1_MOUSE	430.12	2806.1	0.07
DDX1_MOUSE	3731.58	2266.61	0.08
SRSF6_MOUSE	2231.85	1238.63	0.08
KPYM_MOUSE	906.13	1610.22	0.08
HVM06_MOUSE	335.88	3256.78	0.08
NEMF_MOUSE	361.02	136.59	0.08
GBLP_MOUSE	1911.52	1350.37	0.08
PLEC_MOUSE	1873.99	1136.04	0.08
ALDOA_MOUSE	175.41	21.77	0.08
DSRAD_MOUSE	1462.32	899.91	0.09
STRAP_MOUSE	215.29	109.65	0.09
1433Z_MOUSE	90.75	31.4	0.09
SYNC_MOUSE	1307.82	439.46	0.09
RS17_MOUSE	4324.62	1844.94	0.09
PHF5A_MOUSE	186.66	23.03	0.09
ARF5_MOUSE	228.84	70.65	0.09
EIF3B_MOUSE	491.1	279.95	0.1
DDX20_MOUSE	302.7	56.91	0.1
ALDH2_MOUSE	238.47	128.94	0.1
OAS1A_MOUSE	388.91	208.77	0.1
SYRC_MOUSE	192.73	164.19	0.11
SRSF3_MOUSE	2251.07	851.42	0.11
NOG2_MOUSE	218.1	123.51	0.11
TECR_MOUSE	92.31	51.91	0.11
PRP8_MOUSE	1532.43	784.36	0.11
U520_MOUSE	96.99	22.25	0.11
SR140_MOUSE	323.85	264.57	0.11
LYRIC_MOUSE	1503.49	1037.4	0.12
PRP19_MOUSE	1405.04	704.43	0.12
RBBP6_MOUSE	174.81	71.3	0.12
ABCE1_MOUSE	119.93	55.94	0.12
NO66_MOUSE	51.99	210.18	0.12
LARP4_MOUSE	1253.9	2588.43	0.13
DDX3X_MOUSE	4957.96	3243.19	0.13
MYO1E_MOUSE	114.68	229.85	0.13
EIF3L_MOUSE	4.68	0.41	0.14
OASL1_MOUSE	2729.47	4698.35	0.14
RSBN1_MOUSE	254.46	110.05	0.14
ELMO1_MOUSE	3.93	0	0.14
RBM39_MOUSE	626.53	397.49	0.14
RS9_MOUSE	5543.26	4367.22	0.15
U2AF2_MOUSE	1864.3	1161.07	0.15
MINA_MOUSE	6.84	0.03	0.15
KV2A7_MOUSE	41200	93000	0.15
PGK1_MOUSE	102.09	12.35	0.15
RS12_MOUSE	108.3	36.24	0.15
MA7D1_MOUSE	491.66	272.99	0.17
ADT2_MOUSE	359.04	116.4	0.17
EF1G_MOUSE	108.65	55.98	0.18
IGHG1_MOUSE	187000	144000	0.18
RYR1_MOUSE	3283.82	711.29	0.19
DDX21_MOUSE	1228.12	915.35	0.19
SYVC_MOUSE	409.23	188.66	0.19
RFC2_MOUSE	77.58	208.46	0.19
NOP58_MOUSE	117.78	92.88	0.2
RSSA_MOUSE	691.02	492.63	0.2
SFSWA_MOUSE	13.37	0.18	0.2
CG050_MOUSE	83.37	212.6	0.2
KV5A9_MOUSE	932.66	2323.83	0.21
CDK1_MOUSE	19.68	13.69	0.21
COR1A_MOUSE	123.72	33.7	0.22
DDX18_MOUSE	835.89	510.8	0.22
EIF3F_MOUSE	59.87	53.12	0.23
SGPL1_MOUSE	1019.16	622.89	0.23
RLA0_MOUSE	4317.55	2757.6	0.23
SMHD1_MOUSE	84.62	59.64	0.24
NPM_MOUSE	2682.1	2024.88	0.25
RL18_MOUSE	3752.76	3301.36	0.25
U5S1_MOUSE	135.33	80.31	0.27
SYYC_MOUSE	36.16	14.41	0.27
NFX1_MOUSE	227.67	200.36	0.28
TRA2A_MOUSE	371.7	884.99	0.28
CH60_MOUSE	42.67	24.64	0.28
HS90A_MOUSE	14.51	9.51	0.29
ABCF2_MOUSE	773.44	659.43	0.29
SRS10_MOUSE	584.05	101	0.29
CALR_MOUSE	732.78	1756.5	0.3
ZRAB2_MOUSE	31.82	117.14	0.3
DDX47_MOUSE	72.38	79.93	0.3
GRSF1_MOUSE	163.3	6.9	0.31
CSK22_MOUSE	28.01	10.7	0.32
ERH_MOUSE	881.96	1101.24	0.32
MARK2_MOUSE	927.41	759.58	0.33
ILF2_MOUSE	630.02	358.05	0.34
HS90B_MOUSE	1125.22	872.74	0.34
RO52_MOUSE	1075.23	1755.8	0.34
RS5_MOUSE	2060.33	1421.52	0.35
ASPH_MOUSE	668.61	446.78	0.36
SYFA_MOUSE	202.02	112.4	0.36
XRN2_MOUSE	147.17	97.92	0.37
FPPS_MOUSE	305.87	168.33	0.37
RL6_MOUSE	11800	10400	0.39
LA_MOUSE	348.88	231.23	0.4
RL32_MOUSE	3678.41	12200	0.41
IGEB_MOUSE	477.77	150.34	0.41
RBP2_MOUSE	12.35	9.88	0.43
PLRG1_MOUSE	95.74	175.62	0.45
FA98A_MOUSE	2377.03	1881.72	0.47
RHOC_MOUSE	44.98	49.56	0.47
EF2_MOUSE	179.68	184.48	0.47
DNJA1_MOUSE	83.19	252.37	0.47
ELOA1_MOUSE	155.83	135.61	0.47
HVM52_MOUSE	13400	7827.06	0.49
DHX30_MOUSE	740.05	2816.96	0.5
MYH9_MOUSE	462.59	506.2	0.5
SPAT5_MOUSE	30.09	28.76	0.5
MYEF2_MOUSE	232.36	184.99	0.51
PUR4_MOUSE	37.05	60.43	0.51
EXOSX_MOUSE	12.36	7.14	0.51
GRWD1_MOUSE	35.55	29.98	0.51
GTPB1_MOUSE	66.96	70.94	0.51
RU17_MOUSE	272.75	201.82	0.52
TIF1B_MOUSE	126.41	98.29	0.52
LDHA_MOUSE	38.23	39.66	0.53
RL1D1_MOUSE	306.48	295.42	0.54
RRP12_MOUSE	348.55	193.04	0.54
CENPE_MOUSE	265.26	377.31	0.55
NSUN2_MOUSE	370.29	351.65	0.55
NUSAP_MOUSE	194.21	176.04	0.55
RAB14_MOUSE	224.59	407.6	0.56
CP131_MOUSE	290.36	415.95	0.56
H15_MOUSE	1059.46	1282.66	0.57
ENPL_MOUSE	6.29	5.84	0.57
FETUA_MOUSE	30.2	27.98	0.57
OST48_MOUSE	30.29	230.79	0.58
BIEA_MOUSE	13.07	33.73	0.59
MYO9B_MOUSE	95.03	49.07	0.59
RBM45_MOUSE	58.84	69.76	0.59
SSRP1_MOUSE	17.47	10.92	0.61
SPAS2_MOUSE	206.59	305.66	0.62
SERA_MOUSE	46.88	36.4	0.63
GNL3L_MOUSE	73.39	43.17	0.63
NOP2_MOUSE	291.16	600.62	0.63
RS8_MOUSE	23300	27900	0.64
PFKAL_MOUSE	562.9	503.53	0.64
AROS_MOUSE	278.62	316.45	0.64
MATR3_MOUSE	3020.01	2202.79	0.65
CFA20_MOUSE	41.98	92.67	0.65
DDX24_MOUSE	294.93	208.26	0.66
RBM25_MOUSE	1816.14	1564.19	0.66
KIF23_MOUSE	564.92	422.86	0.67
LV2A_MOUSE	3495.17	3790.17	0.68
RGAP1_MOUSE	237.27	519.71	0.7
G3P_MOUSE	14900	12100	0.7
RSRC1_MOUSE	61.62	31.63	0.7
TBB4B_MOUSE	819.22	909.81	0.71
PYR1_MOUSE	128.84	4614.96	0.72
FLNA_MOUSE	100.36	349.77	0.74
NP1L1_MOUSE	33.35	14.05	0.75
COPA_MOUSE	17.72	9.75	0.76
RPN2_MOUSE	39.18	35.84	0.77
COPG1_MOUSE	7.85	30.96	0.78
GYS1_MOUSE	23.59	56.49	0.79
DNJA3_MOUSE	356.46	196.11	0.79
IDHC_MOUSE	59.51	43.67	0.8
SK2L2_MOUSE	28.98	21.26	0.8
IF4G2_MOUSE	7.95	3.75	0.81
CDC5L_MOUSE	399.18	344.74	0.86
CATB_MOUSE	514.92	575.37	0.86
DNJC9_MOUSE	377.12	375.55	0.87
LYAR_MOUSE	83.14	147.15	0.88
NOB1_MOUSE	65.63	54.31	0.88
SMD1_MOUSE	566.67	198.85	0.89
IQGA1_MOUSE	3711.12	5257.02	0.9
BUD13_MOUSE	50.66	58.58	0.91
TBB5_MOUSE	1774.51	3790.02	0.92
NOG1_MOUSE	70.64	37.29	0.92
TCPG_MOUSE	105.29	110.04	0.93
HXK2_MOUSE	4.93	5.89	0.93
COF1_MOUSE	285.59	291.36	0.93
DDX41_MOUSE	81.66	63.31	0.93
I20L2_MOUSE	3.32	4.7	0.94
CSK21_MOUSE	85.63	76.68	0.95
COPB2_MOUSE	11.77	38.74	0.96
RP9_MOUSE	416.04	279.11	0.96
RAGP1_MOUSE	18.88	26.66	0.99
YTDC2_MOUSE	189.46	225.36	0.99
NOP16_MOUSE	701.4	983.97	1
