# Supplementary material for: Post-transcriptional gene silencing mediated by microRNAs is controlled by nucleoplasmic Sfpq
Source: Nat Commun. 2017 Oct 30;8:1189. doi: 10.1038/s41467-017-01126-x (PMC5662751; doi:10.1038/s41467-017-01126-x)
Supplement: Supplementary file 6 — Supplementary Data 3 [file 41467_2017_1126_MOESM6_ESM.xls]

## Sheet: Legend
Supplementary Data 3. Bioinformatics analysis on label-free quantitative mass spectrometry

## Sheet: RNA dep
	abundance score
Accession	Ago2_undigest	Ago2_RNaseA	RNaseA/undig_all	Anova (p) IgG/Ago2	unique peptides	RNaseA/undigested	(RNaseA/undig)_norm	log((RNaseA/undig)_norm)	gaussiannull dist	gaussian MS	LOD
SFPQ_MOUSE	374000	40100	-3.22136	2.84e-05	64	0.107219	0.130444	-2.9385	0.019033	0.082937	-1.47192
MOV10_MOUSE	4679.9	856.79	-2.44946	0.00102	38	0.183079	0.222735	-2.1666	0.049923	0.110017	-0.79016
NONO_MOUSE	98800	1523.85	-6.01872	1.07e-07	36	0.0154236	0.0187644	-5.73586	5e-05	0.006797	-4.90822
RENT1_MOUSE	8822.57	572.04	-3.94701	0.00126	35	0.0648383	0.0788826	-3.66415	0.005893	0.054143	-2.21792
PABP1_MOUSE	58300	1114.33	-5.70925	0.000625	34	0.0191137	0.0232539	-5.42638	0.000117	0.010046	-4.4536
HNRPM_MOUSE	9020.32	544.5	-4.05017	3.83e-05	34	0.0603637	0.0734389	-3.76731	0.004885	0.050317	-2.33225
MBB1A_MOUSE	1066.5	313.5	-1.76635	0.02	30	0.293952	0.357624	-1.48348	0.091895	0.121947	-0.282945
LARP1_MOUSE	6936.7	415.67	-4.06074	4.89e-07	29	0.0599233	0.0729031	-3.77788	0.00479	0.049932	-2.34407
DHX9_MOUSE	13400	1287.31	-3.3798	0.02	29	0.0960679	0.116877	-3.09694	0.015062	0.076575	-1.62611
RC3H1_MOUSE	10200	1646.33	-2.63124	0.03	28	0.161405	0.196366	-2.34838	0.040839	0.104582	-0.940337
HNRPU_MOUSE	29300	1436.6	-4.35017	0.000105	26	0.0490307	0.0596511	-4.06731	0.002748	0.039939	-2.6764
F120A_MOUSE	12800	978.06	-3.71008	2.19e-05	26	0.0764109	0.092962	-3.42721	0.008889	0.063308	-1.96314
RS3A_MOUSE	9257.14	3697.17	-1.32415	1.13e-05	26	0.399386	0.485895	-1.04128	0.120766	0.121097	-0.002735
DDX5_MOUSE	9732.19	1688.02	-2.52743	1.31e-05	24	0.173447	0.211017	-2.24457	0.045893	0.107781	-0.853791
RS4X_MOUSE	7407.02	1685.33	-2.13586	5.76e-07	24	0.227531	0.276816	-1.853	0.067962	0.117337	-0.546103
PSPC1_MOUSE	55600	22000	-1.33758	1.01e-07	23	0.395683	0.481391	-1.05472	0.119936	0.121226	-0.010692
RBM14_MOUSE	7249.66	1397.68	-2.37488	3.13e-05	22	0.192792	0.234553	-2.09202	0.053958	0.112011	-0.730391
DOCK2_MOUSE	3161.05	299.88	-3.39795	0.00699	21	0.0948672	0.115416	-3.11508	0.014652	0.075842	-1.64408
IF4G1_MOUSE	2347.8	442.83	-2.40648	6.58e-05	21	0.188615	0.22947	-2.12362	0.052227	0.111184	-0.755587
LG3BP_MOUSE	8959.33	866.68	-3.36982	3.25e-05	20	0.0967349	0.117688	-3.08696	0.015291	0.076978	-1.61625
RS2_MOUSE	6699.81	1633.25	-2.03637	0.00162	19	0.243776	0.296579	-1.75351	0.074199	0.119033	-0.472653
NAT10_MOUSE	909.33	184.8	-2.29884	0.04	17	0.203227	0.247247	-2.01598	0.058244	0.113887	-0.670564
RL13A_MOUSE	6666.99	2396.56	-1.47607	0.00114	17	0.359467	0.437329	-1.19321	0.111139	0.122183	-0.09474
ATX2L_MOUSE	5269.96	178.01	-4.88776	0.00179	16	0.0337782	0.0410948	-4.6049	0.000878	0.024699	-3.33667
HNRPK_MOUSE	19000	1900.43	-3.3216	4.52e-06	16	0.100023	0.121688	-3.03874	0.016437	0.078921	-1.5689
RL23A_MOUSE	11800	1952.71	-2.59524	8e-06	16	0.165484	0.201329	-2.31237	0.042551	0.105719	-0.910083
HSP7C_MOUSE	43800	9894.95	-2.14617	5.86e-06	16	0.225912	0.274846	-1.8633	0.067328	0.117143	-0.55382
RS11_MOUSE	9806.77	2737.36	-1.84099	0.00029	16	0.27913	0.339591	-1.55813	0.086928	0.121396	-0.333977
RL10A_MOUSE	4521.57	481.14	-3.2323	9.62e-05	15	0.10641	0.129459	-2.94943	0.018735	0.082501	-1.4824
PRC2C_MOUSE	1676.69	534.43	-1.64954	3.56e-05	15	0.318741	0.387782	-1.36668	0.099695	0.122409	-0.205254
RL17_MOUSE	12700	4295.47	-1.56394	2.46e-05	15	0.338226	0.411488	-1.28108	0.10538	0.122434	-0.149992
RL18A_MOUSE	5987.01	2327.1	-1.3633	0.00214	15	0.388692	0.472885	-1.08044	0.118335	0.121455	-0.026021
G3BP1_MOUSE	9878.97	361.83	-4.77098	1.21e-08	14	0.0366263	0.0445598	-4.48811	0.001139	0.027617	-3.18848
HNRPQ_MOUSE	4535.79	171.15	-4.72802	0.00034	14	0.0377332	0.0459065	-4.44516	0.001251	0.028746	-3.13464
RTCB_MOUSE	3316.99	605.24	-2.4543	0.04	14	0.182467	0.22199	-2.17143	0.049667	0.109883	-0.794069
CSDE1_MOUSE	743.12	180.29	-2.04328	0.000969	14	0.242612	0.295164	-1.76041	0.07376	0.118926	-0.477686
SF3B1_MOUSE	872.53	246.04	-1.82631	0.00499	14	0.281985	0.343064	-1.54345	0.087902	0.12152	-0.323855
NUFP2_MOUSE	9822.59	211.03	-5.54058	0.03	13	0.0214842	0.0261378	-5.25772	0.000182	0.012282	-4.21363
PAIRB_MOUSE	4413.79	424.27	-3.37896	0.000569	13	0.0961237	0.116945	-3.0961	0.015081	0.076609	-1.62528
CAPR1_MOUSE	5621.56	693.69	-3.01861	0.00377	13	0.123398	0.150127	-2.73574	0.025222	0.090865	-1.28168
HELZ2_MOUSE	1414.01	192.04	-2.88031	0.000114	13	0.135812	0.16523	-2.59745	0.03021	0.096031	-1.15648
RS13_MOUSE	7372.02	1824.8	-2.01432	0.02	13	0.247531	0.301147	-1.73146	0.075608	0.119365	-0.456631
CN166_MOUSE	1173.41	53.09	-4.46612	1.83e-05	12	0.0452442	0.0550444	-4.18326	0.002175	0.036267	-2.81408
RL26_MOUSE	8014.67	1515.11	-2.40322	1.98e-05	12	0.189042	0.22999	-2.12036	0.052404	0.11127	-0.752976
RL19_MOUSE	3827.1	1250.4	-1.61386	0.00107	12	0.326723	0.397493	-1.331	0.102071	0.122451	-0.182047
SYEP_MOUSE	680.99	223.66	-1.60633	0.00405	12	0.328434	0.399574	-1.32346	0.102572	0.122454	-0.177178
FMR1_MOUSE	2728.18	204.91	-3.73488	7.32e-05	11	0.0751087	0.0913777	-3.45201	0.008526	0.062328	-1.9893
RL9_MOUSE	4784.37	1845.96	-1.37396	0.02	11	0.385831	0.469405	-1.0911	0.117667	0.121543	-0.032409
RL24_MOUSE	3219.7	1255.07	-1.35916	0.000499	11	0.38981	0.474245	-1.0763	0.118594	0.12142	-0.023543
ROA2_MOUSE	7677.16	223.35	-5.10319	1.57e-05	10	0.0290928	0.0353945	-4.82033	0.000534	0.019889	-3.61695
ROA3_MOUSE	16200	764.26	-4.40579	3.41e-05	10	0.0471765	0.0573953	-4.12292	0.002458	0.038153	-2.74212
ELAV1_MOUSE	8718.9	455.2	-4.25957	3.98e-06	10	0.0522084	0.0635171	-3.97671	0.003285	0.042945	-2.57063
ABEC1_MOUSE	14100	917.28	-3.94219	9.12e-06	10	0.0650553	0.0791467	-3.65933	0.005944	0.054324	-2.21263
RS23_MOUSE	11600	3797.39	-1.61104	0.000585	10	0.327361	0.39827	-1.32818	0.102258	0.122453	-0.180225
RS19_MOUSE	970.64	366.03	-1.40697	0.00208	10	0.377102	0.458784	-1.12411	0.11558	0.121791	-0.052343
ROA1_MOUSE	9005.42	171.6	-5.71367	4.84e-06	9	0.0190552	0.0231827	-5.43081	0.000116	0.009992	-4.45997
SRPK1_MOUSE	1002.08	84.12	-3.57441	0.00144	9	0.0839454	0.102129	-3.29154	0.011111	0.068722	-1.82214
SF3B3_MOUSE	1537.02	150.3	-3.35422	0.000345	9	0.0977866	0.118968	-3.07136	0.015655	0.077607	-1.60088
ABCF1_MOUSE	718.73	140.12	-2.35879	0.03	9	0.194955	0.237184	-2.07592	0.054851	0.112421	-0.717637
HNRPF_MOUSE	7553.87	2110.7	-1.83949	0.00741	9	0.27942	0.339944	-1.55663	0.087028	0.121409	-0.332942
PUF60_MOUSE	3532.88	1062.24	-1.73373	0.03	9	0.300673	0.3658	-1.45087	0.094072	0.122126	-0.260988
RS15A_MOUSE	5105.26	1535.27	-1.73349	2.19e-05	9	0.300723	0.365862	-1.45063	0.094088	0.122127	-0.260825
YBOX1_MOUSE	32400	910.24	-5.1536	7.01e-09	8	0.0280938	0.0341791	-4.87074	0.000474	0.018868	-3.68383
KHDR1_MOUSE	3275.33	129.25	-4.6634	3.7e-07	8	0.0394617	0.0480093	-4.38054	0.001438	0.0305	-3.05432
PRC2A_MOUSE	1488.97	148.97	-3.32122	0.02	8	0.100049	0.12172	-3.03836	0.016446	0.078936	-1.56853
RMXL1_MOUSE	2237.13	246.94	-3.17942	0.03	8	0.110382	0.134292	-2.89655	0.020208	0.084603	-1.43191
RL31_MOUSE	6620.83	1887.73	-1.81036	2.51e-05	8	0.28512	0.346879	-1.5275	0.088963	0.121647	-0.312904
RS14_MOUSE	12000	3805.68	-1.65681	0.00853	8	0.31714	0.385835	-1.37395	0.09921	0.122394	-0.210009
RL23_MOUSE	6907.41	2458.17	-1.49056	0.02	8	0.355874	0.432959	-1.2077	0.110197	0.122244	-0.103749
G3BP2_MOUSE	6297.26	171.76	-5.19626	0.000207	7	0.0272754	0.0331834	-4.9134	0.000428	0.018035	-3.74081
TRI25_MOUSE	656.88	111.32	-2.56092	0.00427	7	0.169468	0.206176	-2.27805	0.044223	0.106776	-0.881479
RL28_MOUSE	5745.78	1042.85	-2.46197	9.92e-07	7	0.181498	0.220812	-2.17911	0.049263	0.109669	-0.800288
MPEG1_MOUSE	1890.93	540.36	-1.8071	0.01	7	0.285764	0.347663	-1.52424	0.089179	0.121671	-0.310674
PTBP3_MOUSE	2803.92	836.96	-1.74421	1.05e-05	7	0.298496	0.363153	-1.46135	0.093372	0.122073	-0.268021
RL12_MOUSE	3394.32	1063.43	-1.6744	0.04	7	0.313297	0.381159	-1.39153	0.098036	0.122352	-0.221565
RL37A_MOUSE	1140.58	443.67	-1.36221	6.11e-06	7	0.388986	0.473243	-1.07935	0.118404	0.121446	-0.025367
TOP1_MOUSE	562	26.27	-4.41908	0.000105	6	0.0467438	0.0568688	-4.13622	0.002393	0.037732	-2.75791
GEMI5_MOUSE	271.08	32.24	-3.0718	0.00297	6	0.118932	0.144693	-2.78893	0.023472	0.088819	-1.33081
HNRPC_MOUSE	1973.88	249.14	-2.98601	0.00847	6	0.126218	0.153558	-2.70314	0.02634	0.092104	-1.25183
RS26_MOUSE	6431.62	1318.26	-2.28655	4.91e-05	6	0.204965	0.249362	-2.00368	0.058953	0.114175	-0.660998
RL38_MOUSE	2005.61	470.77	-2.09095	0.00283	6	0.234727	0.28557	-1.80808	0.070752	0.118143	-0.512706
RS20_MOUSE	4995.74	1187.5	-2.07277	1.2e-05	6	0.237703	0.28919	-1.78991	0.071894	0.11845	-0.499302
RS25_MOUSE	3003.57	1019.2	-1.55924	0.03	6	0.33933	0.412831	-1.27638	0.105691	0.122427	-0.146999
DDX17_MOUSE	2524.75	895.87	-1.49478	0.000186	6	0.354835	0.431695	-1.21192	0.109922	0.12226	-0.106379
RL29_MOUSE	1991.67	753.93	-1.40148	4.02e-09	6	0.378542	0.460536	-1.11861	0.115929	0.121752	-0.049008
ILF3_MOUSE	1584.34	49.23	-5.0082	0.000354	5	0.0310729	0.0378035	-4.72534	0.000667	0.021919	-3.49226
HNRL1_MOUSE	2503.77	117.59	-4.41226	0.00229	5	0.0469652	0.0571381	-4.1294	0.002426	0.037947	-2.74981
ROAA_MOUSE	6294.3	309.2	-4.34743	2.58e-05	5	0.0491238	0.0597643	-4.06457	0.002763	0.040028	-2.67318
PURA_MOUSE	3332.57	428.69	-2.95863	0.03	5	0.128636	0.1565	-2.67577	0.027307	0.093135	-1.22693
HP1B3_MOUSE	1543.63	226.89	-2.76626	0.000678	5	0.146985	0.178823	-2.4834	0.034813	0.100084	-1.05602
RL36A_MOUSE	7412.61	1711.85	-2.11443	1.67e-05	5	0.230938	0.28096	-1.83156	0.069288	0.117729	-0.530115
SYDC_MOUSE	479.53	124.93	-1.9405	0.000105	5	0.260526	0.316958	-1.65764	0.080381	0.120357	-0.403682
PK1IP_MOUSE	367.48	12.43	-4.88577	0.04	4	0.033825	0.0411517	-4.6029	0.000882	0.024747	-3.33412
FUBP2_MOUSE	996.65	39.72	-4.64915	0.05	4	0.0398535	0.048486	-4.36629	0.001483	0.030896	-3.03671
DDX6_MOUSE	1482.54	68.15	-4.44321	0.00199	4	0.0459684	0.0559255	-4.16035	0.002279	0.036977	-2.78668
RALY_MOUSE	945.16	59.79	-3.98258	0.02	4	0.0632591	0.0769615	-3.69972	0.005527	0.052811	-2.25711
YBOX3_MOUSE	1411.02	139.5	-3.3384	1.86e-05	4	0.0988647	0.120279	-3.05554	0.01603	0.078245	-1.58535
IF4E_MOUSE	862.49	99.04	-3.12242	0.000139	4	0.11483	0.139703	-2.83956	0.021891	0.086847	-1.37809
IF2B_MOUSE	741.19	88.74	-3.06219	0.00402	4	0.119726	0.14566	-2.77932	0.023781	0.089191	-1.3219
FA98B_MOUSE	245.7	34.47	-2.83348	0.00225	4	0.140293	0.170681	-2.55062	0.032046	0.09772	-1.11493
RS10_MOUSE	2735.97	639.57	-2.09688	0.00103	4	0.233764	0.284398	-1.81402	0.070381	0.11804	-0.517094
RN213_MOUSE	404.69	109.84	-1.88141	0.03	4	0.271418	0.330208	-1.59855	0.084256	0.121016	-0.362061
RFC3_MOUSE	400.41	118.75	-1.75355	0.0075	4	0.296571	0.36081	-1.47069	0.092749	0.122022	-0.274305
LAC2_MOUSE	705.64	213.23	-1.72652	0.01	4	0.30218	0.367634	-1.44366	0.094554	0.12216	-0.256159
SYIC_MOUSE	190.81	73.01	-1.38597	0.00167	4	0.382632	0.465513	-1.10311	0.116911	0.121638	-0.039638
ECHA_MOUSE	386.85	152.5	-1.34297	0.03	4	0.39421	0.479598	-1.0601	0.119603	0.121276	-0.01389
PURB_MOUSE	4377.77	88.03	-5.63606	4.52e-07	3	0.0201084	0.024464	-5.35319	0.000142	0.010972	-4.34879
CCAR2_MOUSE	1734.22	42.08	-5.36501	0.000244	3	0.0242645	0.0295204	-5.08215	0.000283	0.015006	-3.96967
FBRL_MOUSE	121.85	6.58	-4.21087	0.05	3	0.0540008	0.0656977	-3.92801	0.003609	0.044608	-2.51444
UBP10_MOUSE	453.8	28.74	-3.98092	0.00218	3	0.0633319	0.07705	-3.69806	0.005543	0.052873	-2.25528
NOM1_MOUSE	1338.84	104.62	-3.67775	0.0013	3	0.0781423	0.0950684	-3.39489	0.009382	0.06459	-1.92922
FXR2_MOUSE	3112.67	255.26	-3.60811	5.58e-07	3	0.0820068	0.09977	-3.32525	0.010521	0.067369	-1.85684
HNRH1_MOUSE	4401.28	399.49	-3.46169	2.05e-06	3	0.0907668	0.110427	-3.17883	0.013282	0.073267	-1.70771
TADBP_MOUSE	2752.89	254.3	-3.43634	0.003	3	0.0923756	0.112385	-3.15348	0.013814	0.074291	-1.68231
IF2G_MOUSE	411.67	44.46	-3.21091	0.0013	3	0.107999	0.131392	-2.92805	0.019321	0.083353	-1.46191
NSUN5_MOUSE	74.93	8.28	-3.17784	0.000155	3	0.110503	0.134439	-2.89498	0.020253	0.084665	-1.43041
TSR1_MOUSE	96.39	12.84	-2.90824	0.04	3	0.133209	0.162063	-2.62538	0.029151	0.095008	-1.18146
SNUT1_MOUSE	253.23	34.06	-2.8943	1e-05	3	0.134502	0.163636	-2.61144	0.029677	0.09552	-1.16898
MYO1F_MOUSE	332.24	45.6	-2.86512	0.03	3	0.13725	0.166979	-2.58226	0.030798	0.096583	-1.14295
RU2B_MOUSE	72.1	10.32	-2.80456	0.02	3	0.143135	0.174138	-2.52169	0.033218	0.098747	-1.08947
SMD2_MOUSE	245.33	36.94	-2.73147	4.46e-05	3	0.150573	0.183188	-2.44861	0.036306	0.101276	-1.02587
LAR4B_MOUSE	777.52	121.86	-2.67366	0.00146	3	0.156729	0.190678	-2.39079	0.038879	0.103208	-0.976295
PHF8_MOUSE	316.89	62.18	-2.34946	0.000525	3	0.19622	0.238722	-2.0666	0.055372	0.112656	-0.710267
ROA0_MOUSE	2203.11	506.59	-2.12065	0.00605	3	0.229943	0.27975	-1.83779	0.068902	0.117617	-0.534749
IF4A3_MOUSE	345.81	90.44	-1.93495	0.00104	3	0.261531	0.31818	-1.65208	0.080743	0.120424	-0.399741
SUH_MOUSE	206.81	54.29	-1.92955	5.05e-05	3	0.262511	0.319373	-1.64668	0.081096	0.120488	-0.395915
ERI1_MOUSE	171.39	48.29	-1.82749	6.76e-05	3	0.281755	0.342785	-1.54462	0.087824	0.121511	-0.324663
RL22_MOUSE	1591.34	451.4	-1.81776	0.00588	3	0.28366	0.345103	-1.5349	0.08847	0.121589	-0.317981
RFC5_MOUSE	343.12	106.82	-1.68353	0.02	3	0.31132	0.378754	-1.40067	0.097426	0.122325	-0.227589
IFI3_MOUSE	150.95	47.04	-1.68211	0.00591	3	0.311626	0.379127	-1.39925	0.097521	0.12233	-0.226651
PHF6_MOUSE	352.17	120.12	-1.5518	4.86e-05	3	0.341085	0.414967	-1.26893	0.106182	0.122416	-0.142266
RL37_MOUSE	366	129.6	-1.49778	0.00113	3	0.354098	0.430798	-1.21492	0.109726	0.122271	-0.108251
PARP1_MOUSE	265.65	95.01	-1.48338	0.02	3	0.357651	0.435121	-1.20051	0.110664	0.122215	-0.099277
TOP3B_MOUSE	162.61	3.4	-5.57974	0.04	2	0.0209089	0.0254379	-5.29687	0.000164	0.011731	-4.26884
ZNFX1_MOUSE	231.75	5.14	-5.49466	0.00257	2	0.0221791	0.0269832	-5.21179	0.000204	0.012954	-4.14924
NEUA_MOUSE	125.15	5.22	-4.58346	0.00446	2	0.0417099	0.0507446	-4.3006	0.001704	0.032763	-2.95607
LSM12_MOUSE	2670.52	116.79	-4.51513	0.03	2	0.0437331	0.0532059	-4.23227	0.001966	0.034777	-2.87306
SRP68_MOUSE	198.47	9.64	-4.36374	0.00253	2	0.0485716	0.0590925	-4.08088	0.002675	0.039498	-2.69238
TDRD3_MOUSE	671.08	33.78	-4.31224	0.04	2	0.0503368	0.06124	-4.02938	0.002963	0.041183	-2.63193
HNRPD_MOUSE	432.24	24.6	-4.1351	0.000707	2	0.0569128	0.0692405	-3.85224	0.004169	0.047259	-2.42791
KV5A2_MOUSE	55.23	3.46	-3.99661	0.01	2	0.0626471	0.0762169	-3.71375	0.005388	0.052289	-2.27263
SPOP_MOUSE	510.57	36.37	-3.81129	0.01	2	0.0712341	0.0866639	-3.52843	0.007483	0.059337	-2.07064
RL7L_MOUSE	39.03	2.97	-3.71605	0.000765	2	0.0760953	0.0925781	-3.43319	0.008801	0.063072	-1.96943
SSF1_MOUSE	87.35	9.6	-3.1857	2.29e-07	2	0.109903	0.133708	-2.90284	0.020028	0.084354	-1.43788
PRC1_MOUSE	253.48	27.96	-3.18044	0.00133	2	0.110305	0.134197	-2.89757	0.020178	0.084562	-1.43287
AP2A1_MOUSE	367.01	44.32	-3.04979	0.02	2	0.12076	0.146917	-2.76693	0.024184	0.089669	-1.31042
F133B_MOUSE	737.75	94.6	-2.96322	0.04	2	0.128228	0.156003	-2.68036	0.027143	0.092963	-1.23109
SPT6H_MOUSE	2737.46	369.77	-2.88814	0.000883	2	0.135078	0.164336	-2.60528	0.029911	0.095745	-1.16347
PIMT_MOUSE	543.23	81.63	-2.73439	0.00714	2	0.150268	0.182817	-2.45153	0.036179	0.101177	-1.02839
THOC4_MOUSE	669.45	113.94	-2.5547	1.38e-05	2	0.170199	0.207066	-2.27184	0.04453	0.106964	-0.876323
ZCCHV_MOUSE	114.06	19.72	-2.53206	1.03e-05	2	0.172891	0.210341	-2.2492	0.04566	0.107644	-0.857606
FCSD2_MOUSE	875.04	193.1	-2.18	0.000256	2	0.220676	0.268475	-1.89714	0.065264	0.116483	-0.579303
PR38B_MOUSE	33.74	7.57	-2.15609	0.01	2	0.224363	0.272961	-1.87323	0.066719	0.116953	-0.561275
SMD3_MOUSE	351.58	85.81	-2.03464	0.01	2	0.24407	0.296937	-1.75177	0.07431	0.11906	-0.471386
SYK_MOUSE	120.36	29.95	-2.00673	0.00181	2	0.248837	0.302736	-1.72387	0.076095	0.119476	-0.451135
FRG1_MOUSE	374.68	95.65	-1.96982	0.03	2	0.255285	0.310581	-1.68696	0.078475	0.119985	-0.424587
IF2P_MOUSE	420.44	113.03	-1.89519	0.02	2	0.268837	0.327069	-1.61233	0.083349	0.120873	-0.371707
CKAP4_MOUSE	115.25	31.52	-1.87043	0.00285	2	0.273492	0.332733	-1.58756	0.084981	0.121125	-0.354396
KV3A1_MOUSE	703.3	236.47	-1.57248	0.000142	2	0.336229	0.409059	-1.28962	0.104816	0.122443	-0.155443
PRPS1_MOUSE	275.99	94.49	-1.54638	0.00372	2	0.342367	0.416526	-1.26352	0.106539	0.122406	-0.138832
SP110_MOUSE	216.7	79.47	-1.44722	0.00163	2	0.366728	0.446164	-1.16435	0.113004	0.12204	-0.076923
HVM05_MOUSE	693.3	273.13	-1.34389	0.000383	2	0.393956	0.47929	-1.06103	0.119545	0.121284	-0.014441
SPI1_MOUSE	280.38	58.36	-2.26433	0.05	4	0.208146	0.253232	-1.98147	0.060244	0.114684	-0.643783
DGKZ_MOUSE	53.45	13.86	-1.94726	0.05	2	0.259308	0.315476	-1.6644	0.07994	0.120274	-0.408488
RS7_MOUSE	6648.56	1765.42	-1.91303	0.05	14	0.265534	0.323051	-1.63017	0.082177	0.120678	-0.384248
RAI14_MOUSE	245.13	77	-1.67062	0.05	2	0.314119	0.382159	-1.38775	0.098289	0.122362	-0.219076

## Sheet: No RNA dep
	abundance score
Accession	Ago2_undigest	Ago2_RNaseA	RNaseA/undig_all	Anova (p) IgG/Ago2	uniques peptides	RNaseA/undigested	(RNaseA/undig)_norm	log((RNaseA/undig)_norm)	gaussiannull dist	gaussian MS	LOD
AGO2_MOUSE	33700	27700	-0.282863	2e-05	48	0.821958	1	0	0.157462	0.094773	0.5077
TNR6B_MOUSE	12100	20900	0.788496	0.00163	38	1.72727	2.10141	1.07136	0.118903	0.052685	0.81398
RL3_MOUSE	9280.08	7099.95	-0.386328	0.02	34	0.765074	0.930794	-0.103466	0.15705	0.098514	0.466365
RL7_MOUSE	8625.23	4237.39	-1.02539	0.00105	28	0.491278	0.597693	-0.742524	0.137588	0.11664	0.16517
OAS3_MOUSE	3036.79	1717.32	-0.822388	0.00611	28	0.565505	0.687997	-0.539526	0.146636	0.112005	0.269406
RL4_MOUSE	5450.8	3247.46	-0.747156	0.00352	28	0.595777	0.724826	-0.464294	0.149371	0.109993	0.306012
RL7A_MOUSE	6377.76	3622.45	-0.816084	4.44e-06	26	0.567982	0.69101	-0.533221	0.146879	0.111843	0.272516
FXR1_MOUSE	19900	17200	-0.21036	0.000157	22	0.864322	1.05154	0.0725027	0.15726	0.092063	0.535431
CLH1_MOUSE	252.35	3158.01	3.64552	0.01	22	12.5144	15.2251	3.92838	0.003607	0.002091	0.545299
RS6_MOUSE	7199.47	3300.15	-1.12536	3.3e-06	21	0.458388	0.557678	-0.842496	0.132355	0.118461	0.110907
RS3_MOUSE	9168.64	5044	-0.862139	4.91e-07	19	0.550136	0.669299	-0.579277	0.145049	0.113007	0.249622
NUCL_MOUSE	9532.75	9015.25	-0.080525	0.00432	19	0.945713	1.15056	0.202338	0.155893	0.087062	0.58255
CNOT1_MOUSE	767.32	1666.38	1.11882	0.02	19	2.17169	2.64209	1.40168	0.097359	0.041049	0.863634
RL10_MOUSE	3800.03	1942.55	-0.968059	0.00115	18	0.511193	0.621921	-0.685196	0.140372	0.115455	0.195414
ARGL1_MOUSE	7597.41	12700	0.741249	0.00662	18	1.67162	2.03371	1.02411	0.121818	0.054455	0.805152
ARHG2_MOUSE	736.83	393.96	-0.903283	0.00738	17	0.534669	0.650482	-0.62042	0.143307	0.113996	0.228824
GRP78_MOUSE	2613.97	2514.13	-0.0561833	4e-05	17	0.961805	1.17014	0.226679	0.155495	0.086107	0.591021
RL8_MOUSE	7654.14	4642.21	-0.721429	1.87e-07	16	0.606497	0.737868	-0.438566	0.150223	0.109272	0.31828
RL13_MOUSE	4069.6	1909.12	-1.09198	0.000134	15	0.469117	0.570731	-0.809117	0.134153	0.117889	0.12924
FCGR1_MOUSE	3394.8	1703.82	-0.994554	8.15e-06	15	0.501891	0.610604	-0.711691	0.139106	0.116015	0.181516
RS16_MOUSE	9043.28	5330.76	-0.762505	0.000329	15	0.589472	0.717155	-0.479642	0.148842	0.110416	0.298633
TNR6C_MOUSE	3571.99	1615.54	-1.14471	0.000188	14	0.45228	0.550247	-0.861849	0.131291	0.118776	0.100179
DHX15_MOUSE	1239.48	682	-0.861891	0.000222	14	0.550231	0.669414	-0.579029	0.145059	0.113001	0.249747
GNL3_MOUSE	602.13	1569.21	1.38189	0.02	14	2.6061	3.1706	1.66475	0.079917	0.032882	0.888082
IGKC_MOUSE	54000	34900	-0.629732	0.00571	13	0.646296	0.786288	-0.34687	0.152894	0.106568	0.36096
RL27_MOUSE	2424.33	2052.39	-0.240281	0.000259	13	0.84658	1.02996	0.0425814	0.157392	0.093189	0.52411
RS18_MOUSE	7336.69	3351.1	-1.13049	0.04	12	0.456759	0.555696	-0.847632	0.132074	0.118546	0.108067
GCAA_MOUSE	3288.79	1873.91	-0.811505	2.53e-06	12	0.569787	0.693207	-0.528643	0.147054	0.111724	0.27477
RL15_MOUSE	3858.03	2420.56	-0.672524	8.05e-07	12	0.627408	0.763309	-0.389661	0.151719	0.107855	0.341245
EF1A1_MOUSE	4098.09	2965.88	-0.466491	0.00482	12	0.723723	0.880486	-0.183629	0.156168	0.101293	0.432917
RL5_MOUSE	5181.69	5372.34	0.0521279	0.00641	12	1.03679	1.26137	0.334991	0.153197	0.08181	0.627324
SRRM2_MOUSE	488.24	904.63	0.889737	0.00172	12	1.85284	2.25418	1.1726	0.112473	0.048973	0.831442
RL21_MOUSE	2144.34	886.94	-1.27363	0.01	11	0.413619	0.503212	-0.990763	0.123838	0.120555	0.02687
ENOA_MOUSE	9741.51	12100	0.31279	0.000146	11	1.24211	1.51116	0.595652	0.144367	0.071305	0.705389
VIME_MOUSE	525.09	1063.72	1.01848	0.00221	11	2.02579	2.46458	1.30134	0.104039	0.044433	0.850783
SRSF1_MOUSE	3435.65	12200	1.82823	7.99e-06	11	3.551	4.32017	2.11109	0.05291	0.021534	0.898938
RL27A_MOUSE	6110.25	2471.95	-1.30558	0.00469	10	0.404558	0.492188	-1.02272	0.121903	0.120908	0.008201
GCAB_MOUSE	1814.32	1162.03	-0.642782	2.35e-07	10	0.640477	0.779208	-0.359919	0.152549	0.106965	0.354985
LC7L2_MOUSE	3808.24	2874.83	-0.405648	0.00157	10	0.754897	0.918413	-0.122785	0.156882	0.099194	0.458418
EIF3C_MOUSE	245.9	293.89	0.257205	0.00204	10	1.19516	1.45404	0.540067	0.146615	0.07355	0.689844
SRSF7_MOUSE	3097.97	10200	1.71917	0.00566	10	3.29248	4.00565	2.00204	0.059048	0.024011	0.899843
RL35A_MOUSE	2556.25	1250.61	-1.0314	0.0037	9	0.489236	0.595208	-0.748534	0.137287	0.116759	0.161962
RL30_MOUSE	7370.35	4609.64	-0.677079	0.00287	9	0.62543	0.760903	-0.394216	0.151586	0.107989	0.339125
RL14_MOUSE	10600	7260.37	-0.545949	0.00135	9	0.684941	0.833303	-0.263087	0.154818	0.103929	0.398535
RFC1_MOUSE	760.2	665.64	-0.191637	0.000504	9	0.875612	1.06527	0.0912257	0.157142	0.091352	0.542427
PTBP1_MOUSE	7243.87	3046.69	-1.24952	0.04	8	0.420589	0.511691	-0.966655	0.125276	0.120265	0.040824
UBF1_MOUSE	438.91	288.77	-0.604004	0.000222	8	0.657925	0.800436	-0.321142	0.153538	0.105774	0.372643
HNRPL_MOUSE	6448.8	4833.51	-0.41596	0.00863	8	0.749521	0.911872	-0.133097	0.156781	0.099554	0.454146
RS27A_MOUSE	1957.58	1902.52	-0.0411596	2.05e-05	8	0.971873	1.18239	0.241703	0.155227	0.085516	0.596192
SRRM1_MOUSE	656.11	6828.97	3.37966	0.000395	8	10.4083	12.6628	3.66252	0.00591	0.003126	0.636924
TR150_MOUSE	769.09	937.3	0.285358	5.94e-05	8	1.21871	1.48269	0.568221	0.1455	0.072413	0.697792
ACTG_MOUSE	5886.14	47400	3.00949	0.04	8	8.05282	9.79711	3.29236	0.011096	0.005285	0.741728
SAMP_MOUSE	340.48	473.88	0.476952	0.02	8	1.3918	1.69327	0.759814	0.136717	0.064722	0.747809
IGHM_MOUSE	1117.98	3233.56	1.53223	0.03	8	2.89232	3.51882	1.81509	0.070314	0.028701	0.896042
PR40A_MOUSE	530.47	405.64	-0.387071	0.02	7	0.76468	0.930315	-0.104209	0.157044	0.09854	0.466061
H2B1C_MOUSE	4043.34	1722.86	-1.23074	0.000923	6	0.426098	0.518394	-0.947879	0.126383	0.120026	0.051613
RL11_MOUSE	4823.72	2198.28	-1.13377	0.00943	6	0.455723	0.554436	-0.850908	0.131895	0.118599	0.106253
RL35_MOUSE	2986.34	1369.53	-1.1247	2.3e-05	6	0.458598	0.557933	-0.841835	0.132391	0.11845	0.111272
PRDX1_MOUSE	955.95	657.53	-0.539878	0.000175	6	0.687829	0.836817	-0.257016	0.154937	0.103732	0.401205
PGAM5_MOUSE	799.62	567.82	-0.493881	2.21e-05	6	0.710112	0.863927	-0.211018	0.155756	0.102216	0.421203
SRSF9_MOUSE	661.64	675.14	0.0291402	0.03	6	1.0204	1.24143	0.312003	0.153756	0.082728	0.619808
IGG2B_MOUSE	880.78	1441.36	0.710577	4.6e-07	6	1.63646	1.99093	0.99344	0.123677	0.055617	0.799191
AN32B_MOUSE	364.11	1562.52	2.10143	0.03	6	4.29134	5.22087	2.38429	0.039175	0.016143	0.886572
IGHG3_MOUSE	2490.07	9739.23	1.96762	5.87e-05	6	3.91123	4.75842	2.25048	0.045595	0.018641	0.894432
FEN1_MOUSE	449.28	185.33	-1.27752	0.00514	5	0.412504	0.501856	-0.994656	0.123604	0.1206	0.024607
RL34_MOUSE	1921.61	1120.5	-0.778173	9.38e-05	5	0.583105	0.709409	-0.49531	0.148287	0.110841	0.291053
MNDAL_MOUSE	392.44	264.71	-0.568059	1.75e-06	5	0.674523	0.82063	-0.285197	0.154359	0.10464	0.388751
LAC1_MOUSE	1349.24	967.59	-0.479679	3.57e-07	5	0.717137	0.872474	-0.196817	0.155977	0.101739	0.427295
GRP75_MOUSE	200.01	168.13	-0.250495	0.04	5	0.840608	1.02269	0.0323677	0.157422	0.093571	0.520206
TRA2B_MOUSE	1876.44	1931.39	0.0416414	0.000271	5	1.02928	1.25223	0.324504	0.153456	0.082229	0.623908
TCPA_MOUSE	137.15	189.03	0.462861	0.000578	5	1.37827	1.67681	0.745723	0.137428	0.065283	0.744372
SRSF5_MOUSE	968.97	1362.58	0.491817	8.57e-05	5	1.40621	1.71081	0.77468	0.135956	0.064131	0.751393
HVM51_MOUSE	62200	99400	0.676331	0.000407	5	1.59807	1.94422	0.959194	0.125718	0.056924	0.792319
HVM32_MOUSE	309.87	614.09	0.986787	1.17e-07	5	1.98177	2.41103	1.26965	0.106135	0.045531	0.846319
BCLF1_MOUSE	248.89	795.8	1.6769	0.03	5	3.1974	3.88997	1.95976	0.061518	0.025022	0.899575
PESC_MOUSE	55.68	22.45	-1.31044	7.81e-05	4	0.403197	0.490532	-1.02758	0.121606	0.120958	0.005343
MCM5_MOUSE	517.03	256.42	-1.01174	0.02	4	0.495948	0.603374	-0.728877	0.138266	0.116367	0.172428
SPB1_MOUSE	1869.64	961.24	-0.959792	0.00883	4	0.514131	0.625495	-0.676929	0.140759	0.115276	0.199724
TITIN_MOUSE	109.37	56.53	-0.952128	0.02	4	0.516869	0.628827	-0.669266	0.141115	0.115108	0.203706
RL36_MOUSE	2675.04	2094.88	-0.352693	0.000801	4	0.783121	0.95275	-0.0698302	0.157274	0.097316	0.48003
KVM5_MOUSE	368.43	297.61	-0.307968	0.000693	4	0.807779	0.982749	-0.0251049	0.157438	0.095695	0.497861
KV5A1_MOUSE	34800	29000	-0.263034	0.000263	4	0.833333	1.01384	0.0198282	0.157447	0.094039	0.515385
ECHB_MOUSE	258.92	239.97	-0.109652	0.03	4	0.926811	1.12756	0.17321	0.15631	0.088198	0.572263
RS27_MOUSE	2401.2	1023.39	-1.2304	5.54e-05	3	0.426199	0.518517	-0.947537	0.126403	0.120021	0.05181
KV5AE_MOUSE	2560.15	1153.53	-1.15017	0.04	3	0.450571	0.548168	-0.86731	0.130988	0.118863	0.097139
U2AF1_MOUSE	693.25	430.62	-0.68696	0.00422	3	0.621161	0.755709	-0.404098	0.151294	0.108279	0.334514
RL22L_MOUSE	542.63	341	-0.670197	0.02	3	0.628421	0.764541	-0.387334	0.151786	0.107786	0.342326
1433E_MOUSE	275.32	174.8	-0.655404	0.000234	3	0.634898	0.772421	-0.372542	0.152204	0.107345	0.349175
LUC7L_MOUSE	85.33	58.48	-0.54511	0.04	3	0.685339	0.833788	-0.262247	0.154834	0.103902	0.398905
H11_MOUSE	1262.49	870.55	-0.536273	0.00271	3	0.68955	0.838911	-0.25341	0.155007	0.103615	0.402788
TTHY_MOUSE	114.48	85.81	-0.415878	5.21e-05	3	0.749563	0.911924	-0.133015	0.156782	0.099552	0.45418
H14_MOUSE	2142.91	1622.89	-0.401006	0.02	3	0.75733	0.921373	-0.118143	0.156925	0.099031	0.460334
KV6A1_MOUSE	1322.75	1120.6	-0.239269	0.01	3	0.847174	1.03068	0.0435936	0.157389	0.093151	0.524496
AGO1_MOUSE	237.99	211.19	-0.172359	4.5e-07	3	0.88739	1.0796	0.110503	0.156992	0.090617	0.549559
SND1_MOUSE	258	241.85	-0.0932585	0.03	3	0.937403	1.14045	0.189604	0.156083	0.087559	0.578073
TRM2A_MOUSE	124.06	147.67	0.251339	0.02	3	1.19031	1.44814	0.534201	0.146841	0.073787	0.688169
IF4A1_MOUSE	78.6	128.36	0.707594	0.02	3	1.63308	1.98681	0.990457	0.123856	0.05573	0.798601
KV5A7_MOUSE	293.14	502.99	0.77894	5.08e-05	3	1.71587	2.08754	1.0618	0.119497	0.053041	0.812229
KV5A3_MOUSE	652.04	1138.17	0.803684	6.9e-08	3	1.74555	2.12365	1.08655	0.117953	0.052121	0.816726
PPM1G_MOUSE	55	100.36	0.867681	0.01	3	1.82473	2.21998	1.15054	0.113892	0.049772	0.827806
KV2A6_MOUSE	615.71	1963.5	1.6731	1.41e-07	3	3.189	3.87976	1.95597	0.061742	0.025114	0.899534
1433T_MOUSE	116.41	389.85	1.7437	0.02	3	3.34894	4.07434	2.02657	0.057637	0.023437	0.89984
HVM16_MOUSE	161.52	79.77	-1.01779	0.00197	2	0.493871	0.600846	-0.734932	0.137967	0.116489	0.169212
H12_MOUSE	737.34	408.49	-0.852029	0.000953	2	0.554005	0.674006	-0.569167	0.145461	0.112756	0.254683
E2AK2_MOUSE	773.97	430.13	-0.847505	0.02	2	0.555745	0.676123	-0.564642	0.145644	0.112643	0.256941
RS27L_MOUSE	198.66	116.32	-0.772202	4.82e-05	2	0.585523	0.712351	-0.48934	0.148501	0.11068	0.293947
ZN638_MOUSE	59.96	35.52	-0.755369	0.01	2	0.592395	0.720712	-0.472506	0.14909	0.11022	0.30207
KV5AK_MOUSE	472.01	291.91	-0.693294	0.00525	2	0.61844	0.752398	-0.410431	0.151103	0.108464	0.331548
SMC2_MOUSE	268.57	177.39	-0.598373	0.00981	2	0.660498	0.803566	-0.315511	0.153673	0.105598	0.375183
TRM1L_MOUSE	2186.88	1631.75	-0.422454	6.73e-05	2	0.746154	0.907776	-0.139591	0.156713	0.09978	0.451445
SRBD1_MOUSE	45.6	34.64	-0.396595	0.03	2	0.759649	0.924194	-0.113732	0.156965	0.098876	0.462151
HVM18_MOUSE	74.85	68.33	-0.131483	5.67e-08	2	0.912892	1.11063	0.151379	0.156582	0.089044	0.564445
ANM1_MOUSE	1810.34	1733.37	-0.062681	0.04	2	0.957483	1.16488	0.220182	0.155605	0.086362	0.588771
CDC42_MOUSE	452.06	460.38	0.0263109	0.02	2	1.0184	1.239	0.309174	0.153822	0.082841	0.618876
ENV2_MOUSE	11.64	12.89	0.147161	0.01	2	1.10739	1.34726	0.430024	0.150496	0.077994	0.657307
ANXA2_MOUSE	122.06	135.76	0.153468	0.04	2	1.11224	1.35316	0.436331	0.150294	0.077739	0.659235
PFKAP_MOUSE	326.79	369.89	0.178732	0.00134	2	1.13189	1.37706	0.461595	0.149462	0.07672	0.666882
XPO1_MOUSE	46.36	65.42	0.496851	0.00209	2	1.41113	1.71679	0.779714	0.135695	0.063932	0.752597
KV5A4_MOUSE	33.87	215.85	2.67195	1.15e-05	2	6.3729	7.75331	2.95481	0.01859	0.008235	0.814194
ODP2_MOUSE	4.19	7.44	0.828352	1.71e-05	2	1.77566	2.16028	1.11121	0.116398	0.05121	0.821091
EIF3I_MOUSE	72.08	138.24	0.939504	0.02	2	1.91787	2.33329	1.22237	0.10924	0.047193	0.839298
K1C10_MOUSE	240.25	496.6	1.04755	0.00171	2	2.06701	2.51474	1.33041	0.10211	0.043438	0.854706
MCM6_MOUSE	29.14	152.5	2.38774	0.02	2	5.23336	6.36694	2.6706	0.027492	0.011655	0.85812
H4_MOUSE	1039.79	2190.27	1.07482	0.0016	2	2.10645	2.56273	1.35768	0.100295	0.042516	0.858238
RPN1_MOUSE	54.14	143.79	1.4092	0.00426	2	2.65589	3.23118	1.69206	0.078145	0.032095	0.889853
IDHP_MOUSE	394.32	188.76	-1.06281	0.05	3	0.478698	0.582386	-0.779951	0.135683	0.117359	0.145082
LPPRC_MOUSE	191.07	93.17	-1.03616	0.05	3	0.487622	0.593245	-0.753301	0.137047	0.116852	0.159413
MAP2_MOUSE	22.67	23.52	0.0531037	0.05	2	1.03749	1.26222	0.335966	0.153172	0.081771	0.62764
TNR6A_MOUSE	7217.08	10900	0.594841	0.05	44	1.51031	1.83745	0.877704	0.130408	0.060076	0.775056
RAN_MOUSE	3048.88	4778.95	0.648414	0.05	10	1.56744	1.90696	0.931277	0.127352	0.057998	0.78655
EFTU_MOUSE	108.43	188.25	0.795886	0.05	4	1.73614	2.1122	1.07875	0.118441	0.05241	0.815322
MMTA2_MOUSE	825.59	4967.31	2.58897	0.05	12	6.01668	7.31993	2.87183	0.020925	0.009137	0.828634
RAC2_MOUSE	152.75	302.39	0.985238	0.05	5	1.97964	2.40844	1.2681	0.106237	0.045585	0.846096

## Sheet: biological process_RNA dep
GOID	TERM	CORRECTED_PVALUE	UNCORRECTED_PVALUE	N of genes	N of genes in Go Term	FDR_RATE	EXPECTED_FALSE_POSITIVES	ANNOTATED_GENES
GO:XXXXXXX	unannotated	4.58188e-100	6.69866e-103	95	693	0	0	ROAA, MPEG1, FUBP2, ROA3, IFI3, IF2B, ROA2, RS3A, SNUT1, RL24, YBOX3, IF4A3, HVM05, RL37, RS26, KHDR1, RS25, RL31, GEMI5, RN213, RL19, SYEP, RL10A, RS15A, KV3A1, LG3BP, HP1B3, MBB1A, RS19, ZCCHV, RL23A, PRC2C, HNRPQ, RS20, RL7L, ELAV1, RS14, RL23, RU2B, RS23, YBOX1, SPT6H, SYDC, PAIRB, RL17, F133B, RL18A, KV5A2, SUH, HNRL1, TRI25, RS10, RL37A, ABEC1, F120A, RS13, RL22, PK1IP, RL28, RS4X, FCSD2, U…
GO:0016071	mRNA metabolic process	2.71926e-13	3.97553e-16	26	482	0	0	PTBP3, HNRPF, MOV10, PUF60, SF3B3, RALY, HNRPK, CCAR2, SF3B1, PSPC1, THOC4, SMD2, SRPK1, TDRD3, NONO, DDX5, SFPQ, FRG1, HNRPU, RENT1, HNRPC, PABP1, RC3H1, SMD3, HNRPM, CSDE1
GO:0008380	RNA splicing	3.58267e-13	5.23783e-16	22	318	0	0	PTBP3, HNRPF, PUF60, SF3B3, RALY, HNRPK, CCAR2, SF3B1, PSPC1, THOC4, SMD2, SRPK1, NONO, DDX5, SFPQ, HNRPU, FRG1, HNRPC, PABP1, SMD3, HNRPM, RTCB
GO:0006397	mRNA processing	3.30669e-11	4.83434e-14	22	396	0	0	PTBP3, HNRPF, PUF60, SF3B3, RALY, HNRPK, CCAR2, SF3B1, PSPC1, THOC4, SMD2, TDRD3, SRPK1, NONO, DDX5, SFPQ, HNRPU, FRG1, HNRPC, PABP1, SMD3, HNRPM
GO:0006396	RNA processing	1.35648e-09	1.98316e-12	26	695	0	0	PTBP3, ERI1, HNRPF, PUF60, SF3B3, RALY, HNRPK, DHX9, CCAR2, SF3B1, PSPC1, THOC4, SMD2, NSUN5, TDRD3, SRPK1, NONO, DDX5, SFPQ, FRG1, HNRPU, HNRPC, PABP1, SMD3, HNRPM, RTCB
GO:0000377	RNA splicing, via transesterification reactions with bulged adenosine as nucleophile	7.16228e-06	1.04712e-08	12	194	0	0	PTBP3, DDX5, SFPQ, SF3B3, HNRPK, HNRPC, SF3B1, SMD3, PSPC1, HNRPM, SMD2, NONO
GO:0000398	mRNA splicing, via spliceosome	7.16228e-06	1.04712e-08	12	194	0	0	PTBP3, DDX5, SFPQ, SF3B3, HNRPK, HNRPC, SF3B1, SMD3, PSPC1, HNRPM, SMD2, NONO
GO:0000375	RNA splicing, via transesterification reactions	7.58705e-06	1.10922e-08	12	195	0	0	PTBP3, DDX5, SFPQ, SF3B3, HNRPK, HNRPC, SF3B1, SMD3, PSPC1, HNRPM, SMD2, NONO
GO:0010608	posttranscriptional regulation of gene expression	3.45089e-05	5.04517e-08	15	374	0	0	FMR1, MOV10, FXR2, RENT1, HNRPU, HNRPC, DHX9, HNRPD, DDX6, RC3H1, LARP1, ILF3, ABCF1, IF4E, PURB
GO:0007623	circadian rhythm	0.00135011	1.97384e-06	9	163	0	0	DDX5, SFPQ, HNRPU, DHX9, CCAR2, HNRPD, TOP1, PSPC1, NONO
GO:0006417	regulation of translation	0.00794049	1.16089e-05	10	256	0.0091	0.1	FMR1, FXR2, RENT1, HNRPD, DDX6, LARP1, ILF3, ABCF1, IF4E, PURB

## Sheet: biological process_No RNA dep
GOID	TERM	CORRECTED_PVALUE	UNCORRECTED_PVALUE	N of genes	N of genes in Go Term	FDR_RATE	EXPECTED_FALSE_POSITIVES	ANNOTATED_GENES
GO:XXXXXXX	unannotated	1.76452e-94	3.06873e-97	84	682	0	0	RL22L, RL7A, H12, ODP2, TTHY, RL7, RL11, ENV2, H14, H11, RL10, HVM51, RS6, IDHP, RL4, PR40A, ANM1, PESC, PFKAP, ARGL1, RS27L, HVM32, VIME, TRM2A, LC7L2, RL21, ARHG2, KV5A4, NUCL, KV5A1, RL15, RS18, HVM18, RL14, RL27A, GCAB, 1433E, KV5A7, GCAA, RL13, ACTG, SAMP, RS3, TITIN, RL35, ECHB, KV5A3, KV6A1, 1433T, KVM5, TCPA, HVM16, TR150, KV5AE, RL3, RL34, BCLF1, RL27, TNR6B, ENOA, TRM1L, TNR6C, RL30, RS…
GO:0006397	mRNA processing	2.17021e-05	3.77428e-08	14	396	0	0	HNRPL, SRSF7, SRSF9, SRRM2, Ago2, DHX15, U2AF1, PTBP1, LUC7L, TRA2B, SRRM1, CNOT1, SRSF5, SRSF1
GO:0016071	mRNA metabolic process	3.67922e-05	6.39864e-08	15	482	0	0	HNRPL, SRSF7, SRSF9, SRRM2, Ago2, DHX15, U2AF1, PTBP1, LUC7L, TRA2B, SRRM1, CNOT1, Ago1, SRSF5, SRSF1
GO:0008380	RNA splicing	0.000106747	1.85646e-07	12	318	0	0	HNRPL, SRSF7, SRSF9, SRRM2, DHX15, U2AF1, PTBP1, LUC7L, TRA2B, SRRM1, SRSF5, SRSF1
GO:0050684	regulation of mRNA processing	0.000563154	9.79398e-07	7	96	0	0	HNRPL, SRSF7, TRA2B, SRSF9, CNOT1, Ago2, PTBP1
GO:1903311	regulation of mRNA metabolic process	0.00168983	2.93884e-06	7	113	0	0	HNRPL, SRSF7, TRA2B, SRSF9, CNOT1, Ago2, PTBP1
GO:0006396	RNA processing	0.00358279	6.23093e-06	15	695	0	0	HNRPL, SRSF7, SRSF9, SRRM2, Ago2, DHX15, U2AF1, PTBP1, LUC7L, TRA2B, SRRM1, CNOT1, Ago1, SRSF5, SRSF1
GO:0048025	negative regulation of mRNA splicing, via spliceosome	0.00476146	8.2808e-06	4	24	0	0	HNRPL, SRSF7, SRSF9, PTBP1
GO:0000377	RNA splicing, via transesterification reactions with bulged adenosine as nucleophile	0.00672876	1.17022e-05	8	194	0	0	HNRPL, SRSF7, SRSF9, PTBP1, LUC7L, TRA2B, SRRM1, SRSF1
GO:0000398	mRNA splicing, via spliceosome	0.00672876	1.17022e-05	8	194	0	0	HNRPL, SRSF7, SRSF9, PTBP1, LUC7L, TRA2B, SRRM1, SRSF1
GO:0000375	RNA splicing, via transesterification reactions	0.00698477	1.21474e-05	8	195	0	0	HNRPL, SRSF7, SRSF9, PTBP1, LUC7L, TRA2B, SRRM1, SRSF1
GO:0033119	negative regulation of RNA splicing	0.00902079	1.56883e-05	4	28	0	0	HNRPL, SRSF7, SRSF9, PTBP1

## Sheet: molecular function_RNA dep
GOID	TERM	CORRECTED_PVALUE	UNCORRECTED_PVALUE	N of genes	N of genes in Go Term	FDR_RATE	EXPECTED_FALSE_POSITIVES	ANNOTATED_GENES
GO:XXXXXXX	unannotated	6.38205e-76	4.37127e-78	95	1246	0	0	ROAA, MPEG1, FUBP2, ROA3, IFI3, IF2B, ROA2, RS3A, SNUT1, RL24, YBOX3, IF4A3, HVM05, RL37, RS26, KHDR1, RS25, RL31, GEMI5, RN213, RL19, SYEP, RL10A, RS15A, KV3A1, LG3BP, HP1B3, MBB1A, RS19, ZCCHV, RL23A, PRC2C, HNRPQ, RS20, RL7L, ELAV1, RS14, RL23, RU2B, RS23, YBOX1, SPT6H, SYDC, PAIRB, RL17, F133B, RL18A, KV5A2, SUH, HNRL1, TRI25, RS10, RL37A, ABEC1, F120A, RS13, RL22, PK1IP, RL28, RS4X, FCSD2, U…
GO:0044822	poly(A) RNA binding	1.01459e-27	6.94924e-30	53	1135	0	0	MOV10, PUF60, SRP68, RBM14, RALY, G3BP2, TOP3B, G3BP1, SF3B1, CKAP4, NOM1, NAT10, TOP1, HELZ2, SMD2, PURA, IF4E, TDRD3, PHF6, FRG1, HNRPU, RC3H1, DDX17, HNRPM, CSDE1, RTCB, PTBP3, FMR1, HNRPF, FXR2, HNRPK, DHX9, CCAR2, HNRPD, SSF1, ILF3, PSPC1, SRPK1, NSUN5, NONO, DDX5, SFPQ, TSR1, RENT1, HNRPC, PARP1, PABP1, DDX6, SMD3, LARP1, ABCF1, PURB, ZNFX1
GO:0003723	RNA binding	5.01787e-25	3.4369e-27	57	1533	0	0	ERI1, MOV10, PUF60, SRP68, RBM14, RALY, G3BP2, SPI1, TOP3B, G3BP1, SF3B1, CKAP4, NOM1, NAT10, TOP1, HELZ2, THOC4, SMD2, PURA, IF4E, TDRD3, PHF6, FRG1, HNRPU, RC3H1, DDX17, HNRPM, CSDE1, RTCB, PTBP3, FMR1, HNRPF, FXR2, SF3B3, HNRPK, DHX9, CCAR2, HNRPD, SSF1, ILF3, PSPC1, SRPK1, NSUN5, NONO, DDX5, SFPQ, TSR1, RENT1, HNRPC, PARP1, PABP1, DDX6, SMD3, LARP1, ABCF1, PURB, ZNFX1
GO:0003676	nucleic acid binding	6.56464e-11	4.49633e-13	60	3352	0	0	ERI1, MOV10, PUF60, SRP68, RBM14, RALY, G3BP2, SPI1, TOP3B, G3BP1, SF3B1, CKAP4, NOM1, NAT10, TOP1, HELZ2, THOC4, SMD2, PURA, IF4E, TDRD3, PHF6, FRG1, HNRPU, RC3H1, DDX17, RFC3, HNRPM, RFC5, CSDE1, RTCB, PTBP3, FMR1, HNRPF, FXR2, SF3B3, HNRPK, DHX9, CCAR2, HNRPD, SSF1, ILF3, PSPC1, SP110, SRPK1, NSUN5, NONO, DDX5, SFPQ, TSR1, RENT1, HNRPC, PARP1, PABP1, DDX6, SMD3, LARP1, ABCF1, PURB, ZNFX1
GO:0003729	mRNA binding	1.53924e-06	1.05428e-08	11	155	0	0	FMR1, HNRPD, G3BP1, PABP1, SF3B1, RC3H1, FXR2, LARP1, HNRPK, HNRPC, PURB
GO:1901363	heterocyclic compound binding	3.73434e-05	2.55777e-07	64	5133	0	0	ERI1, MOV10, PUF60, SRP68, RBM14, RALY, G3BP2, PRPS1, SPI1, TOP3B, G3BP1, SF3B1, CKAP4, NOM1, NAT10, TOP1, HELZ2, THOC4, SMD2, DGKZ, PURA, IF4E, TDRD3, MYO1F, PHF6, FRG1, HNRPU, RC3H1, DDX17, RFC3, HNRPM, RFC5, CSDE1, SYK, RTCB, PTBP3, FMR1, HNRPF, FXR2, SF3B3, HNRPK, DHX9, CCAR2, HNRPD, SSF1, ILF3, PSPC1, SP110, SRPK1, NSUN5, NONO, DDX5, SFPQ, TSR1, RENT1, HNRPC, PARP1, PABP1, DDX6, SMD3, LARP1,…
GO:0097159	organic cyclic compound binding	6.47709e-05	4.43636e-07	64	5209	0	0	ERI1, MOV10, PUF60, SRP68, RBM14, RALY, G3BP2, PRPS1, SPI1, TOP3B, G3BP1, SF3B1, CKAP4, NOM1, NAT10, TOP1, HELZ2, THOC4, SMD2, DGKZ, PURA, IF4E, TDRD3, MYO1F, PHF6, FRG1, HNRPU, RC3H1, DDX17, RFC3, HNRPM, RFC5, CSDE1, SYK, RTCB, PTBP3, FMR1, HNRPF, FXR2, SF3B3, HNRPK, DHX9, CCAR2, HNRPD, SSF1, ILF3, PSPC1, SP110, SRPK1, NSUN5, NONO, DDX5, SFPQ, TSR1, RENT1, HNRPC, PARP1, PABP1, DDX6, SMD3, LARP1,…
GO:0043021	ribonucleoprotein complex binding	0.000176799	1.21095e-06	7	79	0	0	ERI1, SRP68, PHF6, HNRPU, ABCF1, HNRPK, HNRPC
GO:0090079	translation regulator activity, nucleic acid binding	0.000402343	2.75577e-06	4	15	0	0	LARP1, ABCF1, PURA, PURB
GO:0000166	nucleotide binding	0.00083745	5.73596e-06	33	2106	0	0	MOV10, PUF60, RBM14, RALY, G3BP2, PRPS1, G3BP1, NAT10, HELZ2, THOC4, DGKZ, MYO1F, HNRPU, DDX17, HNRPM, RFC5, SYK, RTCB, PTBP3, HNRPF, DHX9, HNRPD, PSPC1, SRPK1, NONO, DDX5, SFPQ, RENT1, HNRPC, PABP1, PARP1, DDX6, ABCF1
GO:1901265	nucleoside phosphate binding	0.00083745	5.73596e-06	33	2106	0	0	MOV10, PUF60, RBM14, RALY, G3BP2, PRPS1, G3BP1, NAT10, HELZ2, THOC4, DGKZ, MYO1F, HNRPU, DDX17, HNRPM, RFC5, SYK, RTCB, PTBP3, HNRPF, DHX9, HNRPD, PSPC1, SRPK1, NONO, DDX5, SFPQ, RENT1, HNRPC, PABP1, PARP1, DDX6, ABCF1
GO:0004386	helicase activity	0.00204402	1.40001e-05	8	158	0	0	DDX5, MOV10, RENT1, DHX9, G3BP1, DDX6, HELZ2, DDX17
GO:0003730	mRNA 3'-UTR binding	0.00205005	1.40414e-05	5	45	0	0	HNRPD, RC3H1, LARP1, HNRPK, HNRPC
GO:0045182	translation regulator activity	0.00851291	5.83076e-05	4	31	0.0043	0.06	LARP1, ABCF1, PURA, PURB
GO:0004004	ATP-dependent RNA helicase activity	0.00988372	6.76967e-05	5	62	0.004	0.06	DDX5, DDX6, DDX17, RENT1, DHX9
GO:0008186	RNA-dependent ATPase activity	0.00988372	6.76967e-05	5	62	0.0038	0.06	DDX5, DDX6, DDX17, RENT1, DHX9

## Sheet: molecular function_No RNA dep
GOID	TERM	CORRECTED_PVALUE	UNCORRECTED_PVALUE	N of genes	N of genes in Go Term	FDR_RATE	EXPECTED_FALSE_POSITIVES	ANNOTATED_GENES
GO:XXXXXXX	unannotated	6.46046e-73	5.2524e-75	84	1235	0	0	RL22L, RL7A, H12, ODP2, TTHY, RL7, RL11, ENV2, H14, RL10, HVM51, RS6, IDHP, RL4, PR40A, ANM1, PESC, PFKAP, ARGL1, RS27L, HVM32, VIME, TRM2A, LC7L2, RL21, ARHG2, KV5A4, NUCL, KV5A1, RL15, RS18, HVM18, RL14, RL27A, GCAB, 1433E, KV5A7, GCAA, RL13, ACTG, SAMP, RS3, TITIN, RL35, ECHB, KV5A3, KV6A1, 1433T, KVM5, TCPA, HVM16, TR150, KV5AE, RL3, RL34, BCLF1, RL27, TNR6B, ENOA, TRM1L, TNR6C, RL30, RS27A, …
GO:0003723	RNA binding	3.76962e-07	3.06473e-09	29	1533	0	0	HNRPL, UBF1, SRSF7, OAS3, GNL3, EIF3C, EFTU, DHX15, MNDAL, PTBP1, EIF3I, SND1, Ago1, SRSF1, XPO1, SRBD1, PRDX1, RPN1, SRSF9, Ago2, U2AF1, RAN, ANXA2, LUC7L, TRA2B, CNOT1, SRSF5, FXR1, GRP75
GO:0050733	RS domain binding	1.55177e-06	1.2616e-08	4	6	0	0	LUC7L, SRSF5, U2AF1, SRSF1
GO:0044822	poly(A) RNA binding	6.14766e-06	4.9981e-08	23	1135	0	0	HNRPL, UBF1, SRSF7, GNL3, EIF3C, EFTU, DHX15, MNDAL, PTBP1, SND1, Ago1, SRSF1, PRDX1, RPN1, SRSF9, Ago2, RAN, ANXA2, LUC7L, TRA2B, CNOT1, FXR1, GRP75
GO:0070883	pre-miRNA binding	0.00160365	1.30378e-05	3	9	0.004	0.02	Ago1, Ago2, RAN
GO:0003729	mRNA binding	0.00287861	2.34033e-05	7	155	0.01	0.06	LUC7L, HNRPL, TRA2B, Ago2, FXR1, SRSF1, PTBP1

## Sheet: cellular component_RNA dep
GOID	TERM	CORRECTED_PVALUE	UNCORRECTED_PVALUE	N of genes	N of genes in Go Term	FDR_RATE	EXPECTED_FALSE_POSITIVES	ANNOTATED_GENES
GO:XXXXXXX	unannotated	3.75607e-88	2.80304e-90	93	863	0	0
GO:0030529	ribonucleoprotein complex	8.35088e-15	6.232e-17	31	686	0	0
GO:0071013	catalytic step 2 spliceosome	4.81335e-12	3.59205e-14	13	88	0	0
GO:0005681	spliceosomal complex	8.48615e-12	6.33295e-14	16	172	0	0
GO:0036464	cytoplasmic ribonucleoprotein granule	1.97504e-06	1.47391e-08	10	124	0	0
GO:0035770	ribonucleoprotein granule	3.35026e-06	2.50019e-08	10	131	0	0
GO:0042382	paraspeckles	9.88403e-06	7.37614e-08	4	7	0	0
GO:0010494	cytoplasmic stress granule	1.21653e-05	9.07856e-08	6	33	0	0
GO:0044428	nuclear part	5.54377e-05	4.13714e-07	47	3272	0	0
GO:0070937	CRD-mediated mRNA stability complex	0.000838582	6.25808e-06	3	6	0	0
GO:0005689	U12-type spliceosomal complex	0.00381294	2.84548e-05	4	26	0.0018	0.02
GO:0031981	nuclear lumen	0.00627077	4.67968e-05	38	2870	0.0017	0.02
GO:0000932	cytoplasmic mRNA processing body	0.00656697	4.90073e-05	5	58	0.0031	0.04
GO:0005657	replication fork	0.00838599	6.2582e-05	5	61	0.0043	0.06

## Sheet: cellular component_No RNA dep
GOID	TERM	CORRECTED_PVALUE	UNCORRECTED_PVALUE	N of genes	N of genes in Go Term	FDR_RATE	EXPECTED_FALSE_POSITIVES	ANNOTATED_GENES
GO:XXXXXXX	unannotated	2.74816e-88	2.18108e-90	85	855	0	0	RL22L, RL7A, H12, ODP2, TTHY, RL7, RL11, ENV2, H14, RL10, HVM51, RS6, IDHP, RL4, PR40A, ANM1, PESC, PFKAP, ARGL1, RS27L, HVM32, VIME, TRM2A, EFTU, LC7L2, RL21, ARHG2, KV5A4, NUCL, KV5A1, RL15, RS18, HVM18, RL14, RL27A, GCAB, 1433E, KV5A7, GCAA, RL13, SAMP, ACTG, RS3, TITIN, RL35, ECHB, KV5A3, KV6A1, 1433T, KVM5, TCPA, HVM16, TR150, KV5AE, RL3, RL34, BCLF1, RL27, TNR6B, ENOA, TRM1L, IGKC, TNR6C, R…
GO:0016442	RISC complex	0.00320112	2.54057e-05	3	11	0	0	SND1, Ago1, Ago2
GO:0031332	RNAi effector complex	0.00320112	2.54057e-05	3	11	0	0	SND1, Ago1, Ago2

## Sheet: Pfam domain
Pfam domain	RNA dependent	NO RNA dependent	pvalue Fisher exact test
Pfam:RRM_6	53	9	3.31749e-06
Pfam:RRM_1	52	9	4.70872e-06
RRM	56	13	3.81814e-05
WD40	17	1	0.000515541
Pfam:KH_1	11	1	0.010117
coiled_coil_region	51	21	0.0110097
Pfam:RRM_5	22	6	0.0127274
KH	11	2	0.0317247
AAA	8	1	0.0431635
Pfam:KH_3	8	1	0.0431635
ANK	7	1	0.0691592
Pfam:AAA_11	7	1	0.0691592
CSP	6	1	0.109787
Pfam:CSD	6	1	0.109787
Pfam:WD40	6	1	0.109787
PUR	5	1	0.172146
Pfam:AAA_19	5	1	0.172146
DEXDc	4	1	0.265441
HELICc	4	1	0.265441
Pfam:AAA_12	4	1	0.265441
Pfam:Ank_4	4	1	0.265441
Pfam:DEAD	4	1	0.265441
Pfam:Helicase_C	4	1	0.265441
Pfam:RRM_7	4	1	0.265441
DSRM	3	1	0.399786
Pfam:SH3_1	3	1	0.399786
Pfam:SH3_2	3	1	0.399786
Pfam:dsrm	3	1	0.399786
SH3	3	1	0.399786
transmembrane_domain	3	1	0.399786
DM15	2	1	0.581629
H15	2	1	0.581629
PHD	2	1	0.581629
Pfam:Agenet	2	1	0.581629
Pfam:Ank	2	1	0.581629
Pfam:Ank_2	2	1	0.581629
Pfam:Ank_3	2	1	0.581629
Pfam:Ank_5	2	1	0.581629
Pfam:Linker_histone	2	1	0.581629
Pfam:NOPS	2	1	0.581629
Pfam:SAP	2	1	0.581629
Pfam:SH3_9	2	1	0.581629
Pfam:SPRY	2	1	0.581629
Pfam:WHEP-TRS	2	1	0.581629
RING	2	1	0.581629
SAP	2	1	0.581629
SPRY	2	1	0.581629
WHEP-TRS	2	1	0.581629
AARP2CN	1	1	0.800994
AD	1	1	0.800994
Alpha_adaptinC2	1	1	0.800994
BACK	1	1	0.800994
BRCT	1	1	0.800994
BTB	1	1	0.800994
BTD	1	1	0.800994
Brix	1	1	0.800994
C1	1	1	0.800994
DAGKa	1	1	0.800994
DAGKc	1	1	0.800994
DBC1	1	1	0.800994
DUF1767	1	1	0.800994
DUF663	1	1	0.800994
DZF	1	1	0.800994
ETS	1	1	0.800994
EXOIII	1	1	0.800994
Fibrillarin	1	1	0.800994
FoP_duplication	1	1	0.800994
HA2	1	1	0.800994
HABP4_PAI-RBP1	1	1	0.800994
IQ	1	1	0.800994
JmjC	1	1	0.800994
KOW	1	1	0.800994
LA	1	1	0.800994
LAG1_DNAbind	1	1	0.800994
LsmAD	1	1	0.800994
MA3	1	1	0.800994
MACPF	1	1	0.800994
MATH	1	1	0.800994
MIF4G	1	1	0.800994
MYSc	1	1	0.800994
PADR1	1	1	0.800994
PRY	1	1	0.800994
PYRIN	1	1	0.800994
Pfam:3HCDH	1	1	0.800994
Pfam:3HCDH_N	1	1	0.800994
Pfam:40S_S4_C	1	1	0.800994
Pfam:AAA	1	1	0.800994
Pfam:AAA_30	1	1	0.800994
Pfam:AAA_33	1	1	0.800994
Pfam:AARP2CN	1	1	0.800994
Pfam:ABC_tran	1	1	0.800994
Pfam:ABC_tran_Xtn	1	1	0.800994
Pfam:AD	1	1	0.800994
Pfam:APOBEC_C	1	1	0.800994
Pfam:APOBEC_N	1	1	0.800994
Pfam:Adaptin_N	1	1	0.800994
Pfam:Alpha_adaptinC2	1	1	0.800994
Pfam:Alpha_adaptin_C	1	1	0.800994
Pfam:Anticodon_1	1	1	0.800994
Pfam:BACK	1	1	0.800994
Pfam:BAT2_N	1	1	0.800994
Pfam:BRCT	1	1	0.800994
Pfam:BTB	1	1	0.800994
Pfam:BTD	1	1	0.800994
Pfam:Brix	1	1	0.800994
Pfam:C1_1	1	1	0.800994
Pfam:CBFNT	1	1	0.800994
Pfam:CPSF_A	1	1	0.800994
Pfam:CTP_transf_3	1	1	0.800994
Pfam:Caprin-1_C	1	1	0.800994
Pfam:Cupin_8	1	1	0.800994
Pfam:DAGK_acc	1	1	0.800994
Pfam:DAGK_cat	1	1	0.800994
Pfam:DBC1	1	1	0.800994
Pfam:DHR-2	1	1	0.800994
Pfam:DLD	1	1	0.800994
Pfam:DNA_pol3_delta2	1	1	0.800994
Pfam:DNA_pol_phi	1	1	0.800994
Pfam:DOCK-C2	1	1	0.800994
Pfam:DOCK_N	1	1	0.800994
Pfam:DUF1726	1	1	0.800994
Pfam:DUF1897	1	1	0.800994
Pfam:DUF2465	1	1	0.800994
Pfam:DZF	1	1	0.800994
Pfam:ECH_1	1	1	0.800994
Pfam:ECH_2	1	1	0.800994
Pfam:Ets	1	1	0.800994
Pfam:FCH	1	1	0.800994
Pfam:FRG1	1	1	0.800994
Pfam:FXMRP1_C_core	1	1	0.800994
Pfam:FXMR_C2	1	1	0.800994
Pfam:FXR_C1	1	1	0.800994
Pfam:Fascin	1	1	0.800994
Pfam:Fibrillarin	1	1	0.800994
Pfam:FoP_duplication	1	1	0.800994
Pfam:GCD14	1	1	0.800994
Pfam:GNAT_acetyltr_2	1	1	0.800994
Pfam:GST_C	1	1	0.800994
Pfam:GST_C_3	1	1	0.800994
Pfam:GTP_EFTU	1	1	0.800994
Pfam:GTP_EFTU_D2	1	1	0.800994
Pfam:HA2	1	1	0.800994
Pfam:HABP4_PAI-RBP1	1	1	0.800994
Pfam:HGTP_anticodon	1	1	0.800994
Pfam:HHH_3	1	1	0.800994
Pfam:HHH_7	1	1	0.800994
Pfam:HIN	1	1	0.800994
Pfam:HSP70	1	1	0.800994
Pfam:HTH_44	1	1	0.800994
Pfam:Helicase_RecD	1	1	0.800994
Pfam:HnRNPA1	1	1	0.800994
Pfam:HnRNP_M	1	1	0.800994
Pfam:IF-2	1	1	0.800994
Pfam:IF4E	1	1	0.800994
Pfam:IHABP4_N	1	1	0.800994
Pfam:JmjC	1	1	0.800994
Pfam:KH_2	1	1	0.800994
Pfam:KOW	1	1	0.800994
Pfam:LAG1-DNAbind	1	1	0.800994
Pfam:LSM	1	1	0.800994
Pfam:La	1	1	0.800994
Pfam:LsmAD	1	1	0.800994
Pfam:MA3	1	1	0.800994
Pfam:MACPF	1	1	0.800994
Pfam:MAP65_ASE1	1	1	0.800994
Pfam:MATH	1	1	0.800994
Pfam:MIF4G	1	1	0.800994
Pfam:MMR_HSR1	1	1	0.800994
Pfam:MMS1_N	1	1	0.800994
Pfam:Methyltransf_11	1	1	0.800994
Pfam:Methyltransf_31	1	1	0.800994
Pfam:MreB_Mbl	1	1	0.800994
Pfam:Myosin_TH1	1	1	0.800994
Pfam:Myosin_head	1	1	0.800994
Pfam:NTF2	1	1	0.800994
Pfam:NTP_transf_3	1	1	0.800994
Pfam:NUFIP2	1	1	0.800994
Pfam:Nol1_Nop2_Fmu	1	1	0.800994
Pfam:OB_NTP_bind	1	1	0.800994
Pfam:P68HR	1	1	0.800994
Pfam:PABP	1	1	0.800994
Pfam:PADR1	1	1	0.800994
Pfam:PAM2	1	1	0.800994
Pfam:PARP	1	1	0.800994
Pfam:PARP_reg	1	1	0.800994
Pfam:PCMT	1	1	0.800994
Pfam:PHD	1	1	0.800994
Pfam:PRP38	1	1	0.800994
Pfam:PRY	1	1	0.800994
Pfam:PYRIN	1	1	0.800994
Pfam:Pkinase	1	1	0.800994
Pfam:Pkinase_Tyr	1	1	0.800994
Pfam:Pribosyl_synth	1	1	0.800994
Pfam:Pribosyltran	1	1	0.800994
Pfam:Pribosyltran_N	1	1	0.800994
Pfam:ProRS-C_1	1	1	0.800994
Pfam:PurA	1	1	0.800994
Pfam:Qua1	1	1	0.800994
Pfam:RBM1CTR	1	1	0.800994
Pfam:RIBIOP_C	1	1	0.800994
Pfam:RLL	1	1	0.800994
Pfam:RMI1_N	1	1	0.800994
Pfam:RNB	1	1	0.800994
Pfam:RNase_T	1	1	0.800994
Pfam:ROKNT	1	1	0.800994
Pfam:RS4NT	1	1	0.800994
Pfam:Rad17	1	1	0.800994
Pfam:Rep_fac_C	1	1	0.800994
Pfam:ResIII	1	1	0.800994
Pfam:Ribosom_S12_S23	1	1	0.800994
Pfam:Ribosomal_L1	1	1	0.800994
Pfam:Ribosomal_L11	1	1	0.800994
Pfam:Ribosomal_L11_N	1	1	0.800994
Pfam:Ribosomal_L13	1	1	0.800994
Pfam:Ribosomal_L14	1	1	0.800994
Pfam:Ribosomal_L18ae	1	1	0.800994
Pfam:Ribosomal_L19e	1	1	0.800994
Pfam:Ribosomal_L22	1	1	0.800994
Pfam:Ribosomal_L22e	1	1	0.800994
Pfam:Ribosomal_L23	1	1	0.800994
Pfam:Ribosomal_L23eN	1	1	0.800994
Pfam:Ribosomal_L24e	1	1	0.800994
Pfam:Ribosomal_L26	1	1	0.800994
Pfam:Ribosomal_L28e	1	1	0.800994
Pfam:Ribosomal_L29e	1	1	0.800994
Pfam:Ribosomal_L30	1	1	0.800994
Pfam:Ribosomal_L30_N	1	1	0.800994
Pfam:Ribosomal_L31e	1	1	0.800994
Pfam:Ribosomal_L37ae	1	1	0.800994
Pfam:Ribosomal_L37e	1	1	0.800994
Pfam:Ribosomal_L38e	1	1	0.800994
Pfam:Ribosomal_L44	1	1	0.800994
Pfam:Ribosomal_L6	1	1	0.800994
Pfam:Ribosomal_S10	1	1	0.800994
Pfam:Ribosomal_S11	1	1	0.800994
Pfam:Ribosomal_S13_N	1	1	0.800994
Pfam:Ribosomal_S15	1	1	0.800994
Pfam:Ribosomal_S17	1	1	0.800994
Pfam:Ribosomal_S17_N	1	1	0.800994
Pfam:Ribosomal_S19e	1	1	0.800994
Pfam:Ribosomal_S25	1	1	0.800994
Pfam:Ribosomal_S26e	1	1	0.800994
Pfam:Ribosomal_S3Ae	1	1	0.800994
Pfam:Ribosomal_S4e	1	1	0.800994
Pfam:Ribosomal_S5	1	1	0.800994
Pfam:Ribosomal_S5_C	1	1	0.800994
Pfam:Ribosomal_S7e	1	1	0.800994
Pfam:Ribosomal_S8	1	1	0.800994
Pfam:RtcB	1	1	0.800994
Pfam:RuvB_N	1	1	0.800994
Pfam:S1	1	1	0.800994
Pfam:S1-like	1	1	0.800994
Pfam:S10_plectin	1	1	0.800994
Pfam:S4	1	1	0.800994
Pfam:SAND	1	1	0.800994
Pfam:SART-1	1	1	0.800994
Pfam:SF3b1	1	1	0.800994
Pfam:SH2	1	1	0.800994
Pfam:SH2_2	1	1	0.800994
Pfam:SM-ATX	1	1	0.800994
Pfam:SMN	1	1	0.800994
Pfam:SPT6_acidic	1	1	0.800994
Pfam:SRCR	1	1	0.800994
Pfam:SRP68	1	1	0.800994
Pfam:SUZ-C	1	1	0.800994
Pfam:Sam68-YY	1	1	0.800994
Pfam:Sp100	1	1	0.800994
Pfam:TUDOR	1	1	0.800994
Pfam:Topo_C_assoc	1	1	0.800994
Pfam:Topoisom_I	1	1	0.800994
Pfam:Topoisom_I_N	1	1	0.800994
Pfam:Topoisom_bac	1	1	0.800994
Pfam:Toprim	1	1	0.800994
Pfam:UBA	1	1	0.800994
Pfam:UCH	1	1	0.800994
Pfam:UCH_1	1	1	0.800994
Pfam:UPF1_Zn_bind	1	1	0.800994
Pfam:Ubie_methyltran	1	1	0.800994
Pfam:W2	1	1	0.800994
Pfam:WGR	1	1	0.800994
Pfam:WWE	1	1	0.800994
Pfam:YqgF	1	1	0.800994
Pfam:eIF-5_eIF-2B	1	1	0.800994
Pfam:eIF2_C	1	1	0.800994
Pfam:tRNA-synt_1	1	1	0.800994
Pfam:tRNA-synt_1c	1	1	0.800994
Pfam:tRNA-synt_1c_C	1	1	0.800994
Pfam:tRNA-synt_1g	1	1	0.800994
Pfam:tRNA-synt_2	1	1	0.800994
Pfam:tRNA-synt_2b	1	1	0.800994
Pfam:tRNA_anti-codon	1	1	0.800994
Pfam:tRNA_bind_2	1	1	0.800994
Pfam:zf-C3HC4	1	1	0.800994
Pfam:zf-C3HC4_2	1	1	0.800994
Pfam:zf-C3HC4_3	1	1	0.800994
Pfam:zf-C3HC4_4	1	1	0.800994
Pfam:zf-CCCH	1	1	0.800994
Pfam:zf-HC5HC2H	1	1	0.800994
Pfam:zf-HC5HC2H_2	1	1	0.800994
Pfam:zf-PARP	1	1	0.800994
Pfam:zf-RING_2	1	1	0.800994
Pfam:zf-RING_5	1	1	0.800994
Pfam:zf-RING_UBOX	1	1	0.800994
Pfam:zf-RNPHF	1	1	0.800994
PolyA	1	1	0.800994
ProRS-C_1	1	1	0.800994
RL11	1	1	0.800994
RNB	1	1	0.800994
Ribosomal_L14	1	1	0.800994
Ribosomal_L31e	1	1	0.800994
Ribosomal_S13_N	1	1	0.800994
Ribosomal_S15	1	1	0.800994
S1	1	1	0.800994
S4	1	1	0.800994
SAND	1	1	0.800994
SH2	1	1	0.800994
SR	1	1	0.800994
Sm	1	1	0.800994
TOP1Ac	1	1	0.800994
TOP1Bc	1	1	0.800994
TOPEUc	1	1	0.800994
TOPRIM	1	1	0.800994
TRASH	1	1	0.800994
TUDOR	1	1	0.800994
UBA	1	1	0.800994
WGR	1	1	0.800994
YqgFc	1	1	0.800994
eIF2B_5	1	1	0.800994
eIF5C	1	1	0.800994
zf-PARP	1	1	0.800994
14_3_3	1	1	0.800994
ACTIN	1	1	0.800994
CRM1_C	1	1	0.800994
CTD	1	1	0.800994
Filament	1	1	0.800994
H2B	1	1	0.800994
H4	1	1	0.800994
IBN_N	1	1	0.800994
LRRcap	1	1	0.800994
MCM	1	1	0.800994
PINT	1	1	0.800994
PTX	1	1	0.800994
PWI	1	1	0.800994
Pfam:14-3-3	1	1	0.800994
Pfam:Actin	1	1	0.800994
Pfam:Ago_hook	1	1	0.800994
Pfam:Arf	1	1	0.800994
Pfam:CBFD_NFYB_HMF	1	1	0.800994
Pfam:CENP-T_C	1	1	0.800994
Pfam:CRM1_C	1	1	0.800994
Pfam:Clathrin-link	1	1	0.800994
Pfam:Clathrin_H_link	1	1	0.800994
Pfam:Cpn60_TCP1	1	1	0.800994
Pfam:FGGY_C	1	1	0.800994
Pfam:FXR_C3	1	1	0.800994
Pfam:Filament	1	1	0.800994
Pfam:Filament_head	1	1	0.800994
Pfam:GTP_EFTU_D3	1	1	0.800994
Pfam:Histone	1	1	0.800994
Pfam:IBN_N	1	1	0.800994
Pfam:LRR_8	1	1	0.800994
Pfam:LRR_9	1	1	0.800994
Pfam:LUC7	1	1	0.800994
Pfam:Laminin_G_3	1	1	0.800994
Pfam:MCM	1	1	0.800994
Pfam:MCM_N	1	1	0.800994
Pfam:MTS	1	1	0.800994
Pfam:M_domain	1	1	0.800994
Pfam:Methyltransf_18	1	1	0.800994
Pfam:NTP_transf_2	1	1	0.800994
Pfam:PCI	1	1	0.800994
Pfam:PRMT5	1	1	0.800994
Pfam:PWI	1	1	0.800994
Pfam:Pentaxin	1	1	0.800994
Pfam:Peptidase_M24	1	1	0.800994
Pfam:PrmA	1	1	0.800994
Pfam:Ras	1	1	0.800994
Pfam:Ribosomal_L13e	1	1	0.800994
Pfam:Ribosomal_L14e	1	1	0.800994
Pfam:Ribosomal_L15e	1	1	0.800994
Pfam:Ribosomal_L16	1	1	0.800994
Pfam:Ribosomal_L18_c	1	1	0.800994
Pfam:Ribosomal_L18e	1	1	0.800994
Pfam:Ribosomal_L18p	1	1	0.800994
Pfam:Ribosomal_L2	1	1	0.800994
Pfam:Ribosomal_L27e	1	1	0.800994
Pfam:Ribosomal_L29	1	1	0.800994
Pfam:Ribosomal_L2_C	1	1	0.800994
Pfam:Ribosomal_L34e	1	1	0.800994
Pfam:Ribosomal_L36e	1	1	0.800994
Pfam:Ribosomal_L5	1	1	0.800994
Pfam:Ribosomal_L5_C	1	1	0.800994
Pfam:Ribosomal_L7Ae	1	1	0.800994
Pfam:Ribosomal_S3_C	1	1	0.800994
Pfam:Ribosomal_S9	1	1	0.800994
Pfam:Roc	1	1	0.800994
Pfam:SMC_N	1	1	0.800994
Pfam:SMC_hinge	1	1	0.800994
Pfam:TAF	1	1	0.800994
Pfam:THRAP3_BCLAF1	1	1	0.800994
Pfam:TLV_coat	1	1	0.800994
Pfam:TNRC6-PABC_bdg	1	1	0.800994
Pfam:TRM	1	1	0.800994
Pfam:Tex_N	1	1	0.800994
Pfam:Tex_YqgF	1	1	0.800994
Pfam:WW	1	1	0.800994
Pfam:Xpo1	1	1	0.800994
Pfam:cwf21	1	1	0.800994
Pfam:eIF-3c_N	1	1	0.800994
Pfam:tRNA_U5-meth_tr	1	1	0.800994
RAN	1	1	0.800994
RHO	1	1	0.800994
Ribosomal_L15e	1	1	0.800994
Ribosomal_L2	1	1	0.800994
Ribosomal_L2_C	1	1	0.800994
SMC_hinge	1	1	0.800994
S_TKc	1	1	0.800994
WW	1	1	0.800994
ZnF_C2HC	1	1	0.800994
ZnF_C3H1	1	1	0.800994
ZnF_U1	1	1	0.800994
Pfam:OAS1_C	1	2	0.910677
Pfam:PPR	1	2	0.910677
Pfam:PPR_3	1	2	0.910677
signal_peptide	3	5	0.913173
ANX	1	3	0.959746
Pfam:Annexin	1	3	0.959746
SNc	1	3	0.959746
ZnF_C2H2	1	3	0.959746
FF	1	4	0.981787
Pfam:Clathrin_propel	1	4	0.981787
Pfam:FF	1	4	0.981787
Pfam:SNase	1	4	0.981787
Pfam:C2-set_2	1	5	0.991727
CLH	1	6	0.996227
Pfam:Clathrin	1	6	0.996227
Pfam:Titin_Z	1	6	0.996227
IGv	2	9	0.997668
Pfam:V-set	2	9	0.997668
IGc1	1	8	0.999206
IG_like	1	10	0.99983
Pfam:PPAK	1	10	0.99983
Pfam:C1-set	1	13	0.999983
Pfam:Ig_2	1	31	1
Pfam:I-set	1	166	1
Pfam:Ig_3	1	47	1
Pfam:ig	2	53	1
FN3	1	131	1
IG	1	92	1
IGc2	1	69	1
Pfam:fn3	1	131	1
