# Supplementary material for: Post-transcriptional gene silencing mediated by microRNAs is controlled by nucleoplasmic Sfpq
Source: Nat Commun. 2017 Oct 30;8:1189. doi: 10.1038/s41467-017-01126-x (PMC5662751; doi:10.1038/s41467-017-01126-x)
Supplement: Supplementary file 7 — Supplementary Data 4 [file 41467_2017_1126_MOESM7_ESM.xlsx]

## Sheet: Legend and sequencing quality
Supplementary Data 4. Bioinformatics of small RNA sequencing analysis from Ago2 or Sfpq RNA-IP in RAW 264.7 cells
Sequencing quality check
RIP-small-seq	mapped reads	unmapped reads
RIP_Ago2 Rep1	13702500	718722
RIP_Ago2 Rep2	17546300	919007
RIP_Ago2 Rep3	10458500	570474
RIP_Sfpq Rep1	12265600	1047580
RIP_Sfpq Rep2	14350600	1285590
RIP_Sfpq Rep3	11260100	929375
Input Rep1	7784530	2894260
Input Rep2	10295400	3634150
Input Rep3	9484730	3041830

## Sheet: Ago2 RIP
smallRNA id	type	RIP_Ago2	Input	log2(Ago2/input)	pvalue	fdr (false discovery rate)
mmu-let-7a-1-3p	mature_miRNA	48.8498	74.4171	-0.607282	0.46818	0.83538
mmu-let-7a-5p	mature_miRNA	512892	372425	0.461705	0.380081	0.757425
mmu-let-7b-3p	mature_miRNA	15.7428	32.2403	-1.03417	0.381936	0.760071
mmu-let-7b-5p	mature_miRNA	420541	326610	0.364677	0.448424	0.823567
mmu-let-7c-1-3p	mature_miRNA	27.0677	129.558	-2.25895	0.00598813	0.032101
mmu-let-7c-2-3p	mature_miRNA	50.2205	66.7557	-0.410615	0.663588	0.982732
mmu-let-7c-5p	mature_miRNA	1456010	1044580	0.479097	0.346902	0.71313
mmu-let-7d-3p	mature_miRNA	2918.61	2305.39	0.340271	0.440224	0.817665
mmu-let-7d-5p	mature_miRNA	158988	141023	0.172987	0.682171	0.992983
mmu-let-7e-3p	mature_miRNA	30.6115	61.1288	-0.997779	0.261334	0.610626
mmu-let-7e-5p	mature_miRNA	42157.8	31725.6	0.410152	0.407571	0.786074
mmu-let-7f-1-3p	mature_miRNA	9.30912	17.7147	-0.92823	0.451475	0.826017
mmu-let-7f-2-3p	mature_miRNA	37.0646	21.5407	0.782977	0.562192	0.904573
mmu-let-7f-5p	mature_miRNA	725512	437044	0.731221	0.199381	0.522597
mmu-let-7g-3p	mature_miRNA	3.28419	0.594423	2.46598	0.636093	0.964545
mmu-let-7g-5p	mature_miRNA	86058.1	93021.9	-0.112259	0.90507	1
mmu-let-7i-3p	mature_miRNA	16.0186	22.3368	-0.479674	0.796488	1
mmu-let-7i-5p	mature_miRNA	1036290	584611	0.825879	0.140612	0.40916
mmu-let-7j	mature_miRNA	25429.8	16781.3	0.599666	0.263874	0.613028
mmu-let-7k	mature_miRNA	65.1502	54.9793	0.244881	0.659209	0.980774
mmu-miR-100-3p	mature_miRNA	1.26914	2.01089	-0.663983	0.926463	1
mmu-miR-100-5p	mature_miRNA	221.086	133.524	0.727509	0.251987	0.599784
mmu-miR-101a-3p	mature_miRNA	5968.61	1055.31	2.49973	0.000134888	0.00105527
mmu-miR-101a-5p	mature_miRNA	3.13181	5.7048	-0.86518	0.808823	1
mmu-miR-101b-3p	mature_miRNA	7104.96	2561.53	1.47182	0.0159089	0.0752614
mmu-miR-101b-5p	mature_miRNA	2.25559	11.8436	-2.39253	0.173305	0.471208
mmu-miR-101c	mature_miRNA	105.358	15.1825	2.79482	0.000989925	0.00641218
mmu-miR-103-2-5p	mature_miRNA	0.410549	0	-inf	0.978096	1
mmu-miR-103-3p	mature_miRNA	101048	47964.9	1.07499	0.0725891	0.262173
mmu-miR-106a-5p	mature_miRNA	12.5354	14.6707	-0.22693	0.879762	1
mmu-miR-106b-3p	mature_miRNA	16029	7883.49	1.02378	0.0804621	0.285486
mmu-miR-106b-5p	mature_miRNA	542.902	540.32	0.00687771	0.985753	1
mmu-miR-107-3p	mature_miRNA	15390	7703.35	0.998435	0.0934575	0.317354
mmu-miR-107-5p	mature_miRNA	0.410549	0.891634	-1.1189	0.903576	1
mmu-miR-10a-3p	mature_miRNA	213.571	212.371	0.00812899	0.947036	1
mmu-miR-10a-5p	mature_miRNA	69729.1	35304.1	0.981925	0.111677	0.349439
mmu-miR-10b-5p	mature_miRNA	91.519	45.2244	1.01697	0.195443	0.515745
mmu-miR-1191	mature_miRNA	4.17339	7.25807	-0.798366	0.723193	1
mmu-miR-1198-3p	mature_miRNA	17.111	23.1907	-0.438622	0.854028	1
mmu-miR-1198-5p	mature_miRNA	9253.5	4867.78	0.926735	0.112668	0.350264
mmu-miR-1231-3p	mature_miRNA	1.32426	1.78327	-0.429339	0.841444	1
mmu-miR-1231-5p	mature_miRNA	6.62999	3.70807	0.838338	0.834117	1
mmu-miR-1247-5p	mature_miRNA	0	0.297211	inf	0.96989	1
mmu-miR-1249-3p	mature_miRNA	113.963	66.7946	0.770762	0.314424	0.673669
mmu-miR-1249-5p	mature_miRNA	0.653312	0	-inf	0.943475	1
mmu-miR-125a-3p	mature_miRNA	609.758	683.897	-0.165542	0.90199	1
mmu-miR-125a-5p	mature_miRNA	2716.36	2159.62	0.330897	0.519083	0.876892
mmu-miR-125b-1-3p	mature_miRNA	358.773	362.571	-0.0151922	0.912678	1
mmu-miR-125b-2-3p	mature_miRNA	7885.58	4765.44	0.726607	0.211997	0.544503
mmu-miR-125b-5p	mature_miRNA	1216.52	792.977	0.617409	0.309798	0.666562
mmu-miR-126-3p	mature_miRNA	7.73967	9.47655	-0.29209	0.702953	1
mmu-miR-126-5p	mature_miRNA	61.5762	28.8106	1.09577	0.227083	0.568625
mmu-miR-127-3p	mature_miRNA	0	2.00264	inf	0.439831	0.817619
mmu-miR-128-1-5p	mature_miRNA	50.2703	93.3962	-0.893658	0.346541	0.71305
mmu-miR-128-3p	mature_miRNA	2017.64	1714.6	0.234797	0.672436	0.988401
mmu-miR-129-5p	mature_miRNA	8.11575	3.77647	1.10369	0.649041	0.975544
mmu-miR-1306-3p	mature_miRNA	144.712	122.24	0.243468	0.6161	0.948572
mmu-miR-1306-5p	mature_miRNA	21.3508	19.5003	0.130794	0.749256	1
mmu-miR-130a-3p	mature_miRNA	1.26914	0.594423	1.09429	0.978382	1
mmu-miR-130b-3p	mature_miRNA	27259.7	14533.1	0.907427	0.129758	0.386654
mmu-miR-130b-5p	mature_miRNA	1904.56	2267.74	-0.251798	0.750931	1
mmu-miR-132-3p	mature_miRNA	555.779	821.031	-0.562925	0.519133	0.876892
mmu-miR-132-5p	mature_miRNA	9.5079	21.26	-1.16094	0.38698	0.766504
mmu-miR-133a-3p	mature_miRNA	0.979968	0	-inf	0.848806	1
mmu-miR-134-5p	mature_miRNA	0.205275	0	-inf	1	1
mmu-miR-138-5p	mature_miRNA	4.86419	2.58291	0.913202	0.599375	0.931894
mmu-miR-139-3p	mature_miRNA	1290.92	1160.68	0.153429	0.611559	0.943549
mmu-miR-139-5p	mature_miRNA	514.64	487.81	0.0772443	0.772821	1
mmu-miR-140-3p	mature_miRNA	25185.4	21902.1	0.201518	0.697677	1
mmu-miR-140-5p	mature_miRNA	1489.65	1686.36	-0.178939	0.78594	1
mmu-miR-141-3p	mature_miRNA	269.191	130.596	1.04352	0.159587	0.447814
mmu-miR-141-5p	mature_miRNA	2.73647	3.21742	-0.233588	0.968515	1
mmu-miR-142-3p	mature_miRNA	2207.84	846.039	1.38384	0.0243258	0.107931
mmu-miR-142-5p	mature_miRNA	8252.05	4306.65	0.938186	0.125421	0.379003
mmu-miR-143-3p	mature_miRNA	2.57111	0	-inf	0.436811	0.817619
mmu-miR-146a-3p	mature_miRNA	3.55757	0	-inf	0.289701	0.64592
mmu-miR-146a-5p	mature_miRNA	112469	52710.4	1.09337	0.0904123	0.312823
mmu-miR-146b-3p	mature_miRNA	35.3391	15.5552	1.18387	0.172523	0.471208
mmu-miR-146b-5p	mature_miRNA	97634.2	38143.7	1.35594	0.0208903	0.094047
mmu-miR-147-3p	mature_miRNA	3.28197	2.2397	0.551257	0.784285	1
mmu-miR-148a-3p	mature_miRNA	19.2434	9.24302	1.05793	0.427602	0.809625
mmu-miR-148a-5p	mature_miRNA	0	4.13266	inf	0.332344	0.69679
mmu-miR-148b-3p	mature_miRNA	11280.1	8340.71	0.435538	0.50711	0.869323
mmu-miR-148b-5p	mature_miRNA	306.826	181.809	0.754997	0.271311	0.621781
mmu-miR-149-5p	mature_miRNA	0.931338	0	-inf	0.826764	1
mmu-miR-151-3p	mature_miRNA	36584.5	15805.3	1.21082	0.0352395	0.147208
mmu-miR-151-5p	mature_miRNA	3530.83	3285.88	0.103728	0.825175	1
mmu-miR-152-3p	mature_miRNA	583.089	271.682	1.1018	0.100678	0.326913
mmu-miR-152-5p	mature_miRNA	24.2069	6.39947	1.91939	0.125763	0.379345
mmu-miR-155-3p	mature_miRNA	1.04158	1.20653	-0.21209	1	1
mmu-miR-155-5p	mature_miRNA	12038.6	12866.2	-0.0959184	0.954567	1
mmu-miR-15a-3p	mature_miRNA	70.0746	10.8034	2.69741	0.00365106	0.0206211
mmu-miR-15a-5p	mature_miRNA	1207.42	661.815	0.867428	0.159578	0.447814
mmu-miR-15b-3p	mature_miRNA	171.229	142.141	0.268604	0.679231	0.991908
mmu-miR-15b-5p	mature_miRNA	586.771	183.4	1.6778	0.00834461	0.0430652
mmu-miR-16-1-3p	mature_miRNA	104.155	118.403	-0.184974	0.885853	1
mmu-miR-16-2-3p	mature_miRNA	260.926	291.871	-0.16169	0.813458	1
mmu-miR-16-5p	mature_miRNA	38125.7	29186.5	0.385463	0.498287	0.859196
mmu-miR-17-3p	mature_miRNA	1506.58	1559.32	-0.0496397	0.997671	1
mmu-miR-17-5p	mature_miRNA	8528.38	10733.1	-0.331723	0.630587	0.964545
mmu-miR-181a-1-3p	mature_miRNA	460.721	352.982	0.384299	0.564309	0.906127
mmu-miR-181a-2-3p	mature_miRNA	1066.56	400.725	1.41228	0.0260371	0.114151
mmu-miR-181a-5p	mature_miRNA	176336	59365.8	1.57062	0.0102954	0.0516872
mmu-miR-181b-1-3p	mature_miRNA	13.079	28.3577	-1.11649	0.293419	0.649615
mmu-miR-181b-2-3p	mature_miRNA	1.34189	6.43251	-2.26112	0.409121	0.787117
mmu-miR-181b-5p	mature_miRNA	87808.1	45443.6	0.950277	0.0968579	0.321504
mmu-miR-181c-3p	mature_miRNA	6.86404	0.891634	2.94453	0.308727	0.666562
mmu-miR-181c-5p	mature_miRNA	683.353	116.194	2.5561	0.000130603	0.00102902
mmu-miR-181d-3p	mature_miRNA	0	0.594423	inf	0.855111	1
mmu-miR-181d-5p	mature_miRNA	2530.89	1459.87	0.793805	0.16159	0.451719
mmu-miR-182-3p	mature_miRNA	7.13093	16.9222	-1.24675	0.417656	0.799904
mmu-miR-182-5p	mature_miRNA	172937	50928	1.76372	0.00360996	0.0205461
mmu-miR-183-3p	mature_miRNA	50.2701	38.9323	0.368733	0.553613	0.894019
mmu-miR-183-5p	mature_miRNA	26377	17935.6	0.556454	0.322849	0.683197
mmu-miR-1839-3p	mature_miRNA	23.2449	44.6158	-0.94064	0.445837	0.8212
mmu-miR-1839-5p	mature_miRNA	9807.2	3875.97	1.33928	0.0313547	0.134534
mmu-miR-184-3p	mature_miRNA	56.4634	15.7239	1.84436	0.0315686	0.134928
mmu-miR-1843a-3p	mature_miRNA	165.92	111.367	0.575166	0.392031	0.771393
mmu-miR-1843a-5p	mature_miRNA	2327.91	535.514	2.12004	0.000764703	0.00505389
mmu-miR-1843b-3p	mature_miRNA	105.016	160.445	-0.61147	0.414541	0.796004
mmu-miR-1843b-5p	mature_miRNA	2309.54	474.69	2.28255	0.000297964	0.00209426
mmu-miR-185-3p	mature_miRNA	116.316	65.0008	0.83952	0.244756	0.590938
mmu-miR-185-5p	mature_miRNA	767.4	704.368	0.123649	0.741874	1
mmu-miR-186-3p	mature_miRNA	2.93768	2.06633	0.507607	0.769005	1
mmu-miR-186-5p	mature_miRNA	7477.37	5220.34	0.518387	0.385209	0.764205
mmu-miR-187-3p	mature_miRNA	20.3802	31.5044	-0.628385	0.464818	0.83396
mmu-miR-188-3p	mature_miRNA	0.931338	0	-inf	0.826764	1
mmu-miR-188-5p	mature_miRNA	9.38652	12.931	-0.462172	0.672357	0.988401
mmu-miR-18a-3p	mature_miRNA	413.188	435.782	-0.0768083	0.918075	1
mmu-miR-18a-5p	mature_miRNA	527.024	694.953	-0.399047	0.576225	0.917662
mmu-miR-18b-5p	mature_miRNA	0.876218	1.29381	-0.562264	0.936274	1
mmu-miR-190a-5p	mature_miRNA	60.8923	68.2642	-0.164869	0.842998	1
mmu-miR-190b-3p	mature_miRNA	1.47441	2.6749	-0.859347	0.704175	1
mmu-miR-190b-5p	mature_miRNA	494.005	208.315	1.24576	0.0458315	0.183492
mmu-miR-191-3p	mature_miRNA	48.2329	73.2318	-0.602453	0.478464	0.846102
mmu-miR-191-5p	mature_miRNA	79474.2	43993.3	0.853203	0.14143	0.410927
mmu-miR-192-5p	mature_miRNA	2335.24	1014.3	1.20309	0.0451231	0.182304
mmu-miR-1927	mature_miRNA	1.02637	0	-inf	0.786131	1
mmu-miR-1929-3p	mature_miRNA	0.931338	0	-inf	0.826764	1
mmu-miR-1929-5p	mature_miRNA	1.45213	1.18885	0.288604	1	1
mmu-miR-1930-3p	mature_miRNA	6.95442	9.25127	-0.411721	0.794238	1
mmu-miR-1930-5p	mature_miRNA	30.9692	35.4955	-0.196802	0.948862	1
mmu-miR-1932	mature_miRNA	81.3985	20.4038	1.99616	0.0202463	0.0922331
mmu-miR-1933-3p	mature_miRNA	14.595	14.0255	0.057422	0.925182	1
mmu-miR-1933-5p	mature_miRNA	35.73	42.9435	-0.265304	1	1
mmu-miR-1934-3p	mature_miRNA	71.9066	44.4814	0.692922	0.256251	0.605486
mmu-miR-1934-5p	mature_miRNA	55.9876	35.0992	0.673669	0.445155	0.821042
mmu-miR-1935	mature_miRNA	0.531931	0.516582	0.0422417	1	1
mmu-miR-1936	mature_miRNA	11.7325	7.74518	0.59914	0.87638	1
mmu-miR-1938	mature_miRNA	9.87447	22.1328	-1.16441	0.370968	0.746796
mmu-miR-193a-3p	mature_miRNA	35.8974	2.81524	3.67255	0.00210275	0.0124146
mmu-miR-193a-5p	mature_miRNA	74.081	76.0637	-0.0381045	0.892713	1
mmu-miR-194-1-3p	mature_miRNA	0	2.58291	inf	0.431049	0.812207
mmu-miR-194-2-3p	mature_miRNA	14.4541	22.7862	-0.656682	0.568541	0.90964
mmu-miR-194-5p	mature_miRNA	99.8561	128.874	-0.368039	0.63899	0.966341
mmu-miR-1940	mature_miRNA	4.4737	22.8145	-2.35041	0.102371	0.329461
mmu-miR-1941-5p	mature_miRNA	0	2.06633	inf	0.534141	0.886498
mmu-miR-1943-3p	mature_miRNA	8.27625	7.52464	0.137355	0.940723	1
mmu-miR-1943-5p	mature_miRNA	155.784	107.33	0.537494	0.376424	0.752847
mmu-miR-1945	mature_miRNA	28.0799	17.9872	0.642567	0.548807	0.890225
mmu-miR-1947-5p	mature_miRNA	48.8439	25.4175	0.942356	0.304628	0.661872
mmu-miR-1949	mature_miRNA	1.45213	15.4385	-3.41029	0.0483232	0.190031
mmu-miR-1950	mature_miRNA	6.50639	4.7082	0.466682	0.680088	0.991908
mmu-miR-1951	mature_miRNA	2.56462	2.01089	0.350911	0.987148	1
mmu-miR-1953	mature_miRNA	16.639	13.7779	0.272213	0.741495	1
mmu-miR-1955-3p	mature_miRNA	75.1868	36.4013	1.04649	0.114165	0.353109
mmu-miR-1955-5p	mature_miRNA	6.89465	8.13675	-0.238975	1	1
mmu-miR-1956	mature_miRNA	107.723	36.9733	1.54277	0.072393	0.261892
mmu-miR-1958	mature_miRNA	4.49356	0	-inf	0.201005	0.524004
mmu-miR-195a-3p	mature_miRNA	37.171	34.6723	0.100394	0.73682	1
mmu-miR-195a-5p	mature_miRNA	51.5895	19.4414	1.40795	0.0712854	0.258731
mmu-miR-1960	mature_miRNA	13.3899	13.9371	-0.0577852	0.903231	1
mmu-miR-1964-3p	mature_miRNA	251.695	186.626	0.431527	0.42301	0.805976
mmu-miR-1964-5p	mature_miRNA	0.615824	0	-inf	0.915615	1
mmu-miR-1965	mature_miRNA	112.403	103.998	0.112125	0.706133	1
mmu-miR-1966-3p	mature_miRNA	5.46016	0.594423	3.19938	0.31802	0.67832
mmu-miR-1966-5p	mature_miRNA	0	2.81524	inf	0.333319	0.697513
mmu-miR-1968-3p	mature_miRNA	0.653312	0	-inf	0.943475	1
mmu-miR-1968-5p	mature_miRNA	195.701	94.4023	1.05176	0.106475	0.339677
mmu-miR-1969	mature_miRNA	2.05275	0	-inf	0.513331	0.872908
mmu-miR-196a-5p	mature_miRNA	0.781183	0	-inf	0.883359	1
mmu-miR-1970	mature_miRNA	0.260394	0	-inf	1	1
mmu-miR-1981-3p	mature_miRNA	43.8537	54.5065	-0.31373	0.85182	1
mmu-miR-1981-5p	mature_miRNA	4442.04	2119.61	1.06742	0.0671744	0.247461
mmu-miR-1982.1-3p	mature_miRNA	0	1.18885	inf	0.636931	0.964545
mmu-miR-1982.2-3p	mature_miRNA	0	1.18885	inf	0.636931	0.964545
mmu-miR-1983	mature_miRNA	6.01194	15.3182	-1.34934	0.349064	0.71492
mmu-miR-199a-3p	mature_miRNA	1725.74	775.085	1.15479	0.0890225	0.309899
mmu-miR-199a-5p	mature_miRNA	27.5443	6.76627	2.02532	0.12709	0.381525
mmu-miR-199b-3p	mature_miRNA	862.52	386.204	1.15919	0.0927652	0.3158
mmu-miR-19a-3p	mature_miRNA	2323.3	1228.46	0.919325	0.133235	0.394361
mmu-miR-19a-5p	mature_miRNA	2.25559	5.57152	-1.30457	0.637633	0.964948
mmu-miR-19b-1-5p	mature_miRNA	4.4208	3.61608	0.289881	0.798872	1
mmu-miR-19b-3p	mature_miRNA	5193.44	3114.81	0.737546	0.236707	0.582306
mmu-miR-1a-3p	mature_miRNA	1.34189	0.891634	0.589743	1	1
mmu-miR-1b-3p	mature_miRNA	2.10544	0	-inf	0.531456	0.886498
mmu-miR-200a-3p	mature_miRNA	27.8522	17.6192	0.660643	0.513336	0.872908
mmu-miR-200a-5p	mature_miRNA	0.821099	0	-inf	0.850468	1
mmu-miR-200b-3p	mature_miRNA	12.2047	11.767	0.0526903	0.933601	1
mmu-miR-200c-3p	mature_miRNA	565.938	433.381	0.385008	0.507016	0.869323
mmu-miR-201-5p	mature_miRNA	28.8394	5.87464	2.29547	0.0706744	0.257357
mmu-miR-203-3p	mature_miRNA	54.1807	51.2253	0.0809225	0.741124	1
mmu-miR-206-3p	mature_miRNA	0.410549	0	-inf	0.978096	1
mmu-miR-20a-3p	mature_miRNA	7.93439	9.88107	-0.316548	0.895857	1
mmu-miR-20a-5p	mature_miRNA	5820.95	7521.82	-0.369827	0.591093	0.924862
mmu-miR-20b-5p	mature_miRNA	6.57265	10.8706	-0.725885	0.604714	0.936905
mmu-miR-210-3p	mature_miRNA	14850.2	10723.2	0.469747	0.415347	0.796861
mmu-miR-210-5p	mature_miRNA	173.253	267.89	-0.62876	0.461585	0.83396
mmu-miR-212-3p	mature_miRNA	55.9195	99.3016	-0.828466	0.629069	0.963846
mmu-miR-212-5p	mature_miRNA	9.05986	19.4944	-1.1055	0.382096	0.760071
mmu-miR-2137	mature_miRNA	2.78752	422.453	-7.24366	0.00352458	0.0201639
mmu-miR-215-5p	mature_miRNA	19.3844	15.8064	0.294387	0.836043	1
mmu-miR-219-1-3p	mature_miRNA	40.5693	41.731	-0.0407311	0.983335	1
mmu-miR-219-5p	mature_miRNA	1.06386	0	-inf	0.800321	1
mmu-miR-21a-3p	mature_miRNA	2614.02	917.211	1.51094	0.0144588	0.0691399
mmu-miR-21a-5p	mature_miRNA	373508	265164	0.494254	0.392762	0.771584
mmu-miR-21b	mature_miRNA	1.46327	0	-inf	0.677202	0.990975
mmu-miR-21c	mature_miRNA	87.0528	58.3288	0.577682	0.405184	0.782789
mmu-miR-22-3p	mature_miRNA	53413.8	37747.9	0.500816	0.372993	0.74825
mmu-miR-22-5p	mature_miRNA	24.1957	34.7136	-0.52075	0.695622	1
mmu-miR-221-3p	mature_miRNA	775019	513446	0.594019	0.29534	0.649615
mmu-miR-221-5p	mature_miRNA	699.071	1441.65	-1.04421	0.151501	0.432805
mmu-miR-222-3p	mature_miRNA	259432	272905	-0.0730424	0.968237	1
mmu-miR-222-5p	mature_miRNA	241.179	568.072	-1.23597	0.0914831	0.314629
mmu-miR-223-3p	mature_miRNA	219.82	103.35	1.08878	0.138197	0.404286
mmu-miR-223-5p	mature_miRNA	188.965	188.386	0.00442729	0.902452	1
mmu-miR-23a-3p	mature_miRNA	2336.29	1504.99	0.634465	0.268283	0.6168
mmu-miR-23a-5p	mature_miRNA	7.84827	119.434	-3.9277	0.00122089	0.00774375
mmu-miR-23b-3p	mature_miRNA	2620.64	1617.79	0.695895	0.264937	0.613668
mmu-miR-23b-5p	mature_miRNA	5.0654	12.3484	-1.28558	0.46825	0.83538
mmu-miR-24-1-5p	mature_miRNA	85.4125	65.0279	0.393388	0.480645	0.849281
mmu-miR-24-2-5p	mature_miRNA	3458.43	2281.77	0.599964	0.290018	0.645976
mmu-miR-24-3p	mature_miRNA	42227.7	36558.4	0.207987	0.676817	0.990975
mmu-miR-25-3p	mature_miRNA	130657	41675	1.64853	0.00617494	0.0330225
mmu-miR-25-5p	mature_miRNA	64.2268	318.969	-2.31217	0.00160481	0.00986955
mmu-miR-26a-2-3p	mature_miRNA	1.80756	25.8762	-3.83951	0.0053398	0.0288349
mmu-miR-26a-5p	mature_miRNA	98487.4	52075.2	0.919343	0.134916	0.3976
mmu-miR-26b-3p	mature_miRNA	9.85239	25.2583	-1.35821	0.289673	0.64592
mmu-miR-26b-5p	mature_miRNA	110568	74981.1	0.560335	0.342622	0.70886
mmu-miR-27a-3p	mature_miRNA	2874.79	1567.64	0.874862	0.153962	0.435899
mmu-miR-27a-5p	mature_miRNA	26.8624	814.909	-4.92298	4.81127e-09	8.73128e-08
mmu-miR-27b-3p	mature_miRNA	69615.6	35282.7	0.98045	0.119002	0.365931
mmu-miR-27b-5p	mature_miRNA	17.758	32.3606	-0.865769	0.377479	0.753596
mmu-miR-28a-3p	mature_miRNA	2522.75	1057.88	1.25382	0.0370753	0.154294
mmu-miR-28a-5p	mature_miRNA	648.63	576.885	0.169112	0.761938	1
mmu-miR-28c	mature_miRNA	25.9903	26.9235	-0.0508927	0.978693	1
mmu-miR-296-3p	mature_miRNA	1.9952	1.48606	0.425041	1	1
mmu-miR-298-5p	mature_miRNA	0.781183	0	-inf	0.883359	1
mmu-miR-29a-3p	mature_miRNA	3555.94	2356.97	0.593298	0.31132	0.669187
mmu-miR-29a-5p	mature_miRNA	5.4032	6.27683	-0.216222	0.974598	1
mmu-miR-29b-1-5p	mature_miRNA	76.8436	277.828	-1.85419	0.0108268	0.0536255
mmu-miR-29b-2-5p	mature_miRNA	25.4586	35.5309	-0.480921	0.617497	0.950062
mmu-miR-29b-3p	mature_miRNA	304.821	93.1958	1.70963	0.0142996	0.0686751
mmu-miR-29c-3p	mature_miRNA	239.601	128.625	0.897463	0.217501	0.553501
mmu-miR-29c-5p	mature_miRNA	3.96812	6.01497	-0.600102	0.768733	1
mmu-miR-300-3p	mature_miRNA	0.520789	0	-inf	0.961651	1
mmu-miR-301a-3p	mature_miRNA	2926.61	1452.17	1.01102	0.0984335	0.324303
mmu-miR-301a-5p	mature_miRNA	113.22	220.881	-0.96414	0.185908	0.500123
mmu-miR-301b-3p	mature_miRNA	2062.66	1182.06	0.803203	0.207295	0.534908
mmu-miR-301b-5p	mature_miRNA	13.6327	25.4351	-0.899749	0.395282	0.772822
mmu-miR-302d-3p	mature_miRNA	0.931338	0	-inf	0.826764	1
mmu-miR-3057-5p	mature_miRNA	262.585	174.304	0.591179	0.308979	0.666562
mmu-miR-3058-3p	mature_miRNA	0.410549	0	-inf	0.978096	1
mmu-miR-3060-3p	mature_miRNA	6.952	9.84335	-0.501721	0.519467	0.876892
mmu-miR-3061-3p	mature_miRNA	34.7101	35.4235	-0.0293512	0.89657	1
mmu-miR-3061-5p	mature_miRNA	8.23713	2.97211	1.47065	0.557329	0.898708
mmu-miR-3062-5p	mature_miRNA	8.61832	17.5178	-1.02334	0.517968	0.876892
mmu-miR-3063-3p	mature_miRNA	0	1.60871	inf	0.581932	0.917662
mmu-miR-3064-3p	mature_miRNA	0	0.891634	inf	0.741136	1
mmu-miR-3064-5p	mature_miRNA	13.0638	16.8219	-0.364766	0.990776	1
mmu-miR-3065-5p	mature_miRNA	0	3.28701	inf	0.224179	0.564655
mmu-miR-3066-3p	mature_miRNA	2.70606	5.22479	-0.949179	0.87766	1
mmu-miR-3066-5p	mature_miRNA	155.343	99.6353	0.640728	0.299077	0.654574
mmu-miR-3068-3p	mature_miRNA	249.681	223.452	0.160121	0.791468	1
mmu-miR-3068-5p	mature_miRNA	900.324	644.52	0.482219	0.388939	0.768849
mmu-miR-3069-3p	mature_miRNA	11.2891	7.41375	0.606655	0.710146	1
mmu-miR-3069-5p	mature_miRNA	1.39052	4.00409	-1.52585	0.54065	0.889537
mmu-miR-3074-1-3p	mature_miRNA	12.4369	20.3861	-0.712959	0.729826	1
mmu-miR-3074-5p	mature_miRNA	9.31862	55.5843	-2.57649	0.00892257	0.0458343
mmu-miR-3075-5p	mature_miRNA	7.27459	1.78327	2.02834	0.466023	0.834094
mmu-miR-3076-3p	mature_miRNA	13.7605	9.63815	0.513705	0.80613	1
mmu-miR-3077-3p	mature_miRNA	1.06386	7.3371	-2.7859	0.189195	0.50528
mmu-miR-3079-3p	mature_miRNA	1.30197	0	-inf	0.729248	1
mmu-miR-3079-5p	mature_miRNA	49.4581	28.833	0.778486	0.355219	0.724844
mmu-miR-3082-3p	mature_miRNA	44.6614	43.1534	0.0495542	0.783991	1
mmu-miR-3082-5p	mature_miRNA	3.56871	2.41306	0.564539	0.850436	1
mmu-miR-3083-5p	mature_miRNA	0.410549	1.48606	-1.85587	0.741983	1
mmu-miR-3084-3p	mature_miRNA	0	5.11628	inf	0.0919493	0.315621
mmu-miR-3084-5p	mature_miRNA	6.53922	1.48606	2.13763	0.448095	0.823567
mmu-miR-3086-5p	mature_miRNA	22.1237	3.18205	2.79756	0.0548336	0.20788
mmu-miR-3087-3p	mature_miRNA	1.9952	2.41306	-0.27433	1	1
mmu-miR-3088-3p	mature_miRNA	0	6.71557	inf	0.267701	0.616102
mmu-miR-3089-3p	mature_miRNA	14.1054	6.88894	1.03389	0.291313	0.647118
mmu-miR-3091-3p	mature_miRNA	1.04158	3.17733	-1.60904	0.712088	1
mmu-miR-3091-5p	mature_miRNA	16.3719	4.2105	1.95916	0.122445	0.372379
mmu-miR-3092-3p	mature_miRNA	1.26914	2.41306	-0.927013	0.848901	1
mmu-miR-3094-3p	mature_miRNA	0.410549	0.594423	-0.533936	0.994027	1
mmu-miR-3094-5p	mature_miRNA	12.9242	5.8428	1.14534	0.452556	0.826017
mmu-miR-3095-3p	mature_miRNA	80.8729	68.4483	0.240642	0.537659	0.889005
mmu-miR-3095-5p	mature_miRNA	0	5.10213	inf	0.121115	0.369862
mmu-miR-3096a-3p	mature_miRNA	7.50399	48.4525	-2.69084	0.22022	0.55777
mmu-miR-3096a-5p	mature_miRNA	97.4951	572.776	-2.55457	0.112799	0.350264
mmu-miR-3096b-3p	mature_miRNA	20.9295	50.6557	-1.27519	0.348409	0.714884
mmu-miR-3096b-5p	mature_miRNA	139.305	775.177	-2.47628	0.163998	0.457295
mmu-miR-3097-5p	mature_miRNA	0.653312	0	-inf	0.943475	1
mmu-miR-3098-3p	mature_miRNA	11.1061	7.48807	0.568686	0.681628	0.992983
mmu-miR-3098-5p	mature_miRNA	0.260394	0	-inf	1	1
mmu-miR-30a-3p	mature_miRNA	10608.2	6793.17	0.643023	0.241791	0.586337
mmu-miR-30a-5p	mature_miRNA	78002.8	29257.8	1.4147	0.0197619	0.0907735
mmu-miR-30b-3p	mature_miRNA	376.574	912.493	-1.27688	0.0855345	0.299947
mmu-miR-30b-5p	mature_miRNA	935.44	468.513	0.997556	0.111093	0.349139
mmu-miR-30c-1-3p	mature_miRNA	155.64	238.449	-0.615468	0.49527	0.855993
mmu-miR-30c-2-3p	mature_miRNA	908.968	863.044	0.0747954	0.798384	1
mmu-miR-30c-5p	mature_miRNA	6565.93	5898.31	0.154698	0.772491	1
mmu-miR-30d-3p	mature_miRNA	162.084	110.888	0.547638	0.43765	0.817619
mmu-miR-30d-5p	mature_miRNA	110945	68279.3	0.700324	0.238491	0.583171
mmu-miR-30e-3p	mature_miRNA	5642.54	3073.14	0.876631	0.131301	0.390202
mmu-miR-30e-5p	mature_miRNA	11981.9	6139.59	0.964642	0.108356	0.343206
mmu-miR-30f	mature_miRNA	26.747	5.52552	2.27519	0.0474032	0.187078
mmu-miR-3100-5p	mature_miRNA	0.653312	4.13266	-2.66123	0.530772	0.886498
mmu-miR-3101-3p	mature_miRNA	2.10544	0	-inf	0.531456	0.886498
mmu-miR-3101-5p	mature_miRNA	1.82276	0	-inf	0.594034	0.927418
mmu-miR-3102-3p	mature_miRNA	2.93525	0	-inf	0.393592	0.772529
mmu-miR-3102-3p.2-3p	mature_miRNA	0.520789	0	-inf	0.961651	1
mmu-miR-3102-5p.2-5p	mature_miRNA	4.21088	3.62079	0.217817	1	1
mmu-miR-3103-3p	mature_miRNA	34.5288	17.7301	0.9616	0.373111	0.74825
mmu-miR-3103-5p	mature_miRNA	8.06449	0	-inf	0.0526628	0.202423
mmu-miR-3107-5p	mature_miRNA	78.0872	31.7261	1.29942	0.0954345	0.318954
mmu-miR-3109-3p	mature_miRNA	6.30334	6.38297	-0.0181114	0.791146	1
mmu-miR-3109-5p	mature_miRNA	1.67969	4.3013	-1.35658	0.594821	0.927418
mmu-miR-3110-5p	mature_miRNA	1.02637	4.13266	-2.00952	0.740518	1
mmu-miR-3112-5p	mature_miRNA	0	1.60871	inf	0.581932	0.917662
mmu-miR-32-3p	mature_miRNA	78.598	138.201	-0.814204	0.239179	0.583196
mmu-miR-32-5p	mature_miRNA	11.1454	14.2803	-0.357578	0.975773	1
mmu-miR-320-3p	mature_miRNA	49209.4	22017	1.16032	0.0399726	0.164182
mmu-miR-320-5p	mature_miRNA	0	5.49134	inf	0.0750075	0.270027
mmu-miR-322-3p	mature_miRNA	152.685	161.094	-0.0773444	0.885974	1
mmu-miR-322-5p	mature_miRNA	670.474	423.332	0.663392	0.295205	0.649615
mmu-miR-324-3p	mature_miRNA	514.39	436.74	0.236088	0.684085	0.994461
mmu-miR-324-5p	mature_miRNA	712.603	544.664	0.387732	0.536547	0.888585
mmu-miR-326-3p	mature_miRNA	331.89	245.874	0.432786	0.507694	0.869323
mmu-miR-326-5p	mature_miRNA	3.90651	127.828	-5.03218	0.000894239	0.00584025
mmu-miR-328-3p	mature_miRNA	993.921	701.022	0.503671	0.33558	0.6996
mmu-miR-33-3p	mature_miRNA	0.781183	2.73859	-1.8097	0.647994	0.975082
mmu-miR-33-5p	mature_miRNA	86.9762	21.8155	1.99527	0.0133599	0.0645825
mmu-miR-330-3p	mature_miRNA	144.189	90.2755	0.675555	0.286434	0.642157
mmu-miR-330-5p	mature_miRNA	642.828	259.524	1.30856	0.0472485	0.187078
mmu-miR-331-3p	mature_miRNA	12.5031	13.4075	-0.100754	0.875696	1
mmu-miR-331-5p	mature_miRNA	11.0974	22.1293	-0.995736	0.543632	0.889537
mmu-miR-338-3p	mature_miRNA	49.1947	4.59851	3.41926	0.00165211	0.0100804
mmu-miR-338-5p	mature_miRNA	12.0638	12.1857	-0.0145047	0.778556	1
mmu-miR-339-3p	mature_miRNA	36.3645	63.8249	-0.811589	0.426085	0.808356
mmu-miR-339-5p	mature_miRNA	1382.36	576.271	1.26231	0.048622	0.190867
mmu-miR-340-3p	mature_miRNA	52.1136	49.4031	0.0770583	0.937958	1
mmu-miR-340-5p	mature_miRNA	7588.88	2503.31	1.60005	0.011932	0.0587052
mmu-miR-342-3p	mature_miRNA	287.515	321.502	-0.16119	0.904015	1
mmu-miR-342-5p	mature_miRNA	1514.98	1176.51	0.364785	0.487856	0.853317
mmu-miR-345-3p	mature_miRNA	1461.48	1279.93	0.191365	0.669441	0.988401
mmu-miR-345-5p	mature_miRNA	24.0672	12.7671	0.914637	0.273136	0.623425
mmu-miR-3473d	mature_miRNA	14.6126	5.47719	1.41571	0.306975	0.665101
mmu-miR-3474	mature_miRNA	26.599	11.7516	1.17851	0.282506	0.639539
mmu-miR-34a-3p	mature_miRNA	0	1.60871	inf	0.581932	0.917662
mmu-miR-34a-5p	mature_miRNA	3584.61	2470.41	0.537066	0.427851	0.809625
mmu-miR-34b-3p	mature_miRNA	0.520789	0	-inf	0.961651	1
mmu-miR-34c-5p	mature_miRNA	13.4849	16.4893	-0.290185	0.934602	1
mmu-miR-350-3p	mature_miRNA	30.0996	12.3154	1.28928	0.219585	0.557523
mmu-miR-350-5p	mature_miRNA	338.539	283.107	0.257975	0.552042	0.8929
mmu-miR-351-3p	mature_miRNA	2.20047	5.70008	-1.37317	0.509448	0.870316
mmu-miR-351-5p	mature_miRNA	4789.61	2936.68	0.705722	0.22689	0.568625
mmu-miR-3572-3p	mature_miRNA	0.410549	0	-inf	0.978096	1
mmu-miR-3572-5p	mature_miRNA	2.56462	8.17331	-1.67218	0.425807	0.808356
mmu-miR-361-3p	mature_miRNA	529.93	446.661	0.246622	0.674679	0.990544
mmu-miR-361-5p	mature_miRNA	3231.01	2034.21	0.667517	0.272689	0.623425
mmu-miR-362-3p	mature_miRNA	52.7636	37.2162	0.503612	0.640028	0.966591
mmu-miR-362-5p	mature_miRNA	3.70123	0.891634	2.05348	0.640001	0.966591
mmu-miR-365-2-5p	mature_miRNA	361.192	649.624	-0.846839	0.292805	0.649571
mmu-miR-365-3p	mature_miRNA	45.7312	11.1596	2.03489	0.041887	0.171103
mmu-miR-374b-3p	mature_miRNA	72.4242	240.175	-1.72954	0.0158198	0.075
mmu-miR-374b-5p	mature_miRNA	440.689	285.446	0.626543	0.377145	0.753596
mmu-miR-374c-3p	mature_miRNA	0	1.43534	inf	0.671741	0.988401
mmu-miR-374c-5p	mature_miRNA	0	0.402177	inf	0.969925	1
mmu-miR-375-3p	mature_miRNA	2.36826	3.21742	-0.442077	0.993707	1
mmu-miR-376b-5p	mature_miRNA	0	0.594423	inf	0.855111	1
mmu-miR-378a-3p	mature_miRNA	66199.3	30604.3	1.11308	0.0603742	0.226173
mmu-miR-378a-5p	mature_miRNA	309.685	243.307	0.348024	0.516924	0.876892
mmu-miR-378b	mature_miRNA	43.4656	21.9783	0.983794	0.26498	0.613668
mmu-miR-378c	mature_miRNA	5310.72	2098.12	1.33981	0.0270502	0.11743
mmu-miR-378d	mature_miRNA	1067.8	382.62	1.48066	0.020014	0.0915515
mmu-miR-379-5p	mature_miRNA	0.653312	0	-inf	0.943475	1
mmu-miR-3962	mature_miRNA	14.9944	13.759	0.124048	0.894177	1
mmu-miR-3963	mature_miRNA	0	2.4225	inf	0.399002	0.775683
mmu-miR-3964	mature_miRNA	0	0.891634	inf	0.741136	1
mmu-miR-3967	mature_miRNA	3.73649	1.51318	1.3041	0.661045	0.981167
mmu-miR-3968	mature_miRNA	1.40815	47.1374	-5.065	3.27875e-05	0.000301209
mmu-miR-3969	mature_miRNA	0	0.804355	inf	0.830908	1
mmu-miR-3970	mature_miRNA	692.733	289.061	1.26093	0.0374307	0.15519
mmu-miR-421-3p	mature_miRNA	3080.3	2339.57	0.396827	0.465806	0.834094
mmu-miR-421-5p	mature_miRNA	0.979968	0	-inf	0.848806	1
mmu-miR-423-3p	mature_miRNA	17709.2	13191.2	0.424923	0.437153	0.817619
mmu-miR-423-5p	mature_miRNA	11221.1	8273.52	0.439641	0.394829	0.772822
mmu-miR-425-3p	mature_miRNA	1206.93	676.032	0.836179	0.19105	0.50834
mmu-miR-425-5p	mature_miRNA	8094.31	3351.5	1.2721	0.0429037	0.174933
mmu-miR-429-3p	mature_miRNA	9.71967	2.97211	1.70942	0.461946	0.83396
mmu-miR-449a-5p	mature_miRNA	226.453	135.381	0.742186	0.275935	0.628518
mmu-miR-449c-5p	mature_miRNA	233.003	133.382	0.804785	0.225864	0.566965
mmu-miR-450a-1-3p	mature_miRNA	2.58225	0	-inf	0.435375	0.817184
mmu-miR-450a-2-3p	mature_miRNA	0.653312	0.804355	-0.30006	1	1
mmu-miR-450a-5p	mature_miRNA	12.7342	5.47246	1.21845	0.527851	0.886498
mmu-miR-450b-3p	mature_miRNA	171.847	126.329	0.443939	0.518164	0.876892
mmu-miR-450b-5p	mature_miRNA	138.616	49.3311	1.49052	0.0256155	0.112749
mmu-miR-451a	mature_miRNA	0.520789	0	-inf	0.961651	1
mmu-miR-455-3p	mature_miRNA	132.994	60.8056	1.12909	0.122335	0.372379
mmu-miR-455-5p	mature_miRNA	18.3584	19.3859	-0.0785674	0.897702	1
mmu-miR-465c-5p	mature_miRNA	0	3.44623	inf	0.260024	0.608555
mmu-miR-470-5p	mature_miRNA	0	0.594423	inf	0.855111	1
mmu-miR-484	mature_miRNA	5011.69	3559.83	0.493489	0.398763	0.775683
mmu-miR-486-3p	mature_miRNA	0	1.20653	inf	0.698355	1
mmu-miR-486-5p	mature_miRNA	79.1511	31.7261	1.31894	0.0903534	0.312823
mmu-miR-491-5p	mature_miRNA	8.06042	14.3357	-0.830685	0.477619	0.845307
mmu-miR-497-5p	mature_miRNA	108.454	35.3115	1.61887	0.0527975	0.202589
mmu-miR-499-5p	mature_miRNA	0.410549	0	-inf	0.978096	1
mmu-miR-500-3p	mature_miRNA	33.4329	1.9932	4.06811	0.00193366	0.0115084
mmu-miR-500-5p	mature_miRNA	2.31071	4.82613	-1.06253	0.704941	1
mmu-miR-501-3p	mature_miRNA	149.182	102.807	0.537135	0.392317	0.771393
mmu-miR-501-5p	mature_miRNA	15.1186	6.89246	1.13323	0.36334	0.736963
mmu-miR-503-3p	mature_miRNA	5.72278	6.02914	-0.0752361	0.973117	1
mmu-miR-503-5p	mature_miRNA	361.143	274.418	0.396195	0.425902	0.808356
mmu-miR-504-3p	mature_miRNA	1.30197	1.60871	-0.305208	1	1
mmu-miR-504-5p	mature_miRNA	123.886	92.1803	0.426483	0.370779	0.746796
mmu-miR-505-3p	mature_miRNA	8.78426	10.551	-0.264387	0.931939	1
mmu-miR-505-5p	mature_miRNA	43.6506	52.2078	-0.258264	0.994467	1
mmu-miR-5097	mature_miRNA	2.9154	172.456	-5.88639	4.95034e-09	8.83875e-08
mmu-miR-5099	mature_miRNA	1548.9	40756.8	-4.71772	1.30251e-11	4.43654e-10
mmu-miR-5100	mature_miRNA	0	21.9606	inf	0.000100993	0.000828139
mmu-miR-5104	mature_miRNA	0	1.54975	inf	0.659608	0.980774
mmu-miR-5105	mature_miRNA	190.411	6554.46	-5.10529	1.00773e-12	4.20966e-11
mmu-miR-5107-3p	mature_miRNA	22.2868	18.2207	0.290611	0.856177	1
mmu-miR-5107-5p	mature_miRNA	42.7628	15.5788	1.45677	0.172851	0.471208
mmu-miR-5108	mature_miRNA	0.520789	2.14417	-2.04165	0.718589	1
mmu-miR-5109	mature_miRNA	971.737	6041.14	-2.63618	0.00115339	0.00740178
mmu-miR-511-3p	mature_miRNA	3.40984	0	-inf	0.29551	0.649615
mmu-miR-5110	mature_miRNA	0.781183	0	-inf	0.883359	1
mmu-miR-5113	mature_miRNA	37.5151	43.7915	-0.223179	0.884635	1
mmu-miR-5114	mature_miRNA	439.858	346.393	0.344628	0.50301	0.865319
mmu-miR-5115	mature_miRNA	56.2764	2120.53	-5.23575	0.0100954	0.0511316
mmu-miR-5116	mature_miRNA	1.1741	1.20653	-0.0393085	1	1
mmu-miR-5117-3p	mature_miRNA	1720.62	391.923	2.13429	0.00275763	0.0161518
mmu-miR-5117-5p	mature_miRNA	1837.94	875.11	1.07055	0.237855	0.583171
mmu-miR-5119	mature_miRNA	0.520789	1.03316	-0.988293	1	1
mmu-miR-5121	mature_miRNA	378.171	39.719	3.25114	3.34305e-05	0.000304589
mmu-miR-5122	mature_miRNA	0	0.891634	inf	0.741136	1
mmu-miR-5123	mature_miRNA	11.0879	8.78188	0.336384	0.8476	1
mmu-miR-5124a	mature_miRNA	0	1.10157	inf	0.711747	1
mmu-miR-5126	mature_miRNA	0	7.94687	inf	0.125478	0.379003
mmu-miR-5128	mature_miRNA	11.7483	10.0203	0.229526	0.722361	1
mmu-miR-5129-3p	mature_miRNA	11.0024	6.74387	0.70617	0.687009	0.997121
mmu-miR-5129-5p	mature_miRNA	22.8256	9.52608	1.2607	0.231569	0.574591
mmu-miR-5130	mature_miRNA	0	2.00264	inf	0.439831	0.817619
mmu-miR-5132-5p	mature_miRNA	34.2714	67.1673	-0.970754	0.241477	0.586217
mmu-miR-5134-3p	mature_miRNA	0.410549	2.08048	-2.34129	0.602858	0.935994
mmu-miR-5134-5p	mature_miRNA	1.84747	0	-inf	0.560355	0.902274
mmu-miR-5136	mature_miRNA	0	5.51256	inf	0.11093	0.349139
mmu-miR-532-3p	mature_miRNA	47.7138	41.6367	0.196551	0.83009	1
mmu-miR-532-5p	mature_miRNA	10019.6	4732.42	1.08217	0.0860018	0.300328
mmu-miR-541-5p	mature_miRNA	0.931338	0	-inf	0.826764	1
mmu-miR-542-3p	mature_miRNA	326.128	111.747	1.5452	0.031677	0.135131
mmu-miR-542-5p	mature_miRNA	13.4914	11.8955	0.181624	0.903373	1
mmu-miR-547-3p	mature_miRNA	13.4168	8.23346	0.70447	0.548851	0.890225
mmu-miR-5615-5p	mature_miRNA	2.27323	1.18885	0.935177	0.914164	1
mmu-miR-5616-3p	mature_miRNA	3.41206	3.21742	0.0847387	1	1
mmu-miR-5619-3p	mature_miRNA	3.18044	0	-inf	0.343699	0.70918
mmu-miR-5620-5p	mature_miRNA	10.2915	6.43484	0.677477	0.624883	0.958096
mmu-miR-5621-3p	mature_miRNA	0.410549	0	-inf	0.978096	1
mmu-miR-5622-3p	mature_miRNA	0	11.3648	inf	0.210988	0.542541
mmu-miR-5622-5p	mature_miRNA	0.520789	0	-inf	0.961651	1
mmu-miR-5624-3p	mature_miRNA	0.205275	0	-inf	1	1
mmu-miR-5624-5p	mature_miRNA	0.726064	2.69259	-1.89083	0.594587	0.927418
mmu-miR-5625-3p	mature_miRNA	0.653312	3.90385	-2.57905	0.472583	0.839053
mmu-miR-5626-3p	mature_miRNA	1.67969	2.06633	-0.298876	1	1
mmu-miR-5627-3p	mature_miRNA	8.46855	5.57742	0.602517	0.947427	1
mmu-miR-5627-5p	mature_miRNA	0.410549	13.0113	-4.98607	0.0206938	0.0936932
mmu-miR-574-3p	mature_miRNA	97.7326	77.0473	0.343095	0.519688	0.876892
mmu-miR-582-3p	mature_miRNA	2294	643.709	1.83338	0.00372063	0.0209605
mmu-miR-582-5p	mature_miRNA	32.8908	23.2898	0.497986	0.578213	0.917662
mmu-miR-592-5p	mature_miRNA	1.26914	0.594423	1.09429	0.978382	1
mmu-miR-6236	mature_miRNA	2.12307	77.3811	-5.18776	0.0166222	0.0778046
mmu-miR-6238	mature_miRNA	1.83855	55.9937	-4.92862	2.18301e-05	0.000211056
mmu-miR-6239	mature_miRNA	0.531931	138.207	-8.02138	1.38863e-12	5.49007e-11
mmu-miR-6240	mature_miRNA	9.79242	154.749	-3.98212	0.000162925	0.00124385
mmu-miR-6243	mature_miRNA	36.6899	460.83	-3.65078	0.0238512	0.106037
mmu-miR-6390	mature_miRNA	0	4.78604	inf	0.143288	0.413611
mmu-miR-6395	mature_miRNA	5.09824	1.91536	1.41238	0.581779	0.917662
mmu-miR-6412	mature_miRNA	0	1.03316	inf	0.807957	1
mmu-miR-6418-3p	mature_miRNA	3.74521	0.804355	2.21914	0.524385	0.88218
mmu-miR-652-3p	mature_miRNA	1430.15	956.456	0.580396	0.29576	0.649615
mmu-miR-652-5p	mature_miRNA	2.12772	0.804355	1.4034	0.792591	1
mmu-miR-6537-3p	mature_miRNA	20.4817	6.1353	1.73913	0.11206	0.349439
mmu-miR-6538	mature_miRNA	0	5.3215	inf	0.115492	0.355633
mmu-miR-6539	mature_miRNA	4.32577	22.2625	-2.36359	0.0344137	0.144303
mmu-miR-6541	mature_miRNA	3.90185	0	-inf	0.246982	0.595015
mmu-miR-664-3p	mature_miRNA	36.1161	22.187	0.702928	0.390934	0.770977
mmu-miR-664-5p	mature_miRNA	1938.85	694.46	1.48124	0.0165733	0.07774
mmu-miR-669c-5p	mature_miRNA	0.410549	0	-inf	0.978096	1
mmu-miR-671-3p	mature_miRNA	129.697	147.294	-0.183554	0.913162	1
mmu-miR-671-5p	mature_miRNA	256.088	361.357	-0.496785	0.468746	0.835591
mmu-miR-672-5p	mature_miRNA	0.931338	0	-inf	0.826764	1
mmu-miR-674-3p	mature_miRNA	1073.74	1051.21	0.0305938	0.894335	1
mmu-miR-674-5p	mature_miRNA	4689.76	2623.37	0.838093	0.152792	0.43425
mmu-miR-676-5p	mature_miRNA	0.520789	0	-inf	0.961651	1
mmu-miR-677-3p	mature_miRNA	17.6324	11.9781	0.55783	0.818601	1
mmu-miR-677-5p	mature_miRNA	40.6456	109.323	-1.42743	0.1392	0.406046
mmu-miR-693-3p	mature_miRNA	4.44958	0	-inf	0.20363	0.528531
mmu-miR-700-3p	mature_miRNA	152.336	57.3712	1.40886	0.0597756	0.22431
mmu-miR-700-5p	mature_miRNA	25.3058	16.1862	0.644704	0.581027	0.917662
mmu-miR-702-3p	mature_miRNA	19.3273	8.4422	1.19495	0.252754	0.599784
mmu-miR-702-5p	mature_miRNA	65.0223	134.795	-1.05176	0.433703	0.815126
mmu-miR-703	mature_miRNA	1.7348	12.5006	-2.84916	0.255897	0.605295
mmu-miR-704	mature_miRNA	32.6286	17.0318	0.937906	0.278695	0.633203
mmu-miR-708-3p	mature_miRNA	1.69489	0.891634	0.926668	1	1
mmu-miR-708-5p	mature_miRNA	23.4634	15.5894	0.589847	0.532097	0.886498
mmu-miR-744-3p	mature_miRNA	6.25064	8.98357	-0.523285	0.709968	1
mmu-miR-744-5p	mature_miRNA	5311.34	1948.94	1.44639	0.00867009	0.0446409
mmu-miR-760-3p	mature_miRNA	39.8306	24.8053	0.683229	0.463747	0.83396
mmu-miR-760-5p	mature_miRNA	0	0.516582	inf	0.969963	1
mmu-miR-7a-1-3p	mature_miRNA	130.462	268.298	-1.04021	0.143101	0.413611
mmu-miR-7a-5p	mature_miRNA	149962	115429	0.377591	0.546113	0.890225
mmu-miR-7b-5p	mature_miRNA	101.557	120.31	-0.244467	0.671708	0.988401
mmu-miR-872-3p	mature_miRNA	15.6282	10.2844	0.603694	0.661729	0.981167
mmu-miR-872-5p	mature_miRNA	1230.25	1199.16	0.0369274	0.971594	1
mmu-miR-874-3p	mature_miRNA	4.83784	0	-inf	0.171412	0.470612
mmu-miR-877-3p	mature_miRNA	62.9167	95.1712	-0.597082	0.596681	0.92901
mmu-miR-877-5p	mature_miRNA	240.195	296.785	-0.305212	0.681867	0.992983
mmu-miR-879-5p	mature_miRNA	0.653312	0	-inf	0.943475	1
mmu-miR-9-5p	mature_miRNA	216.802	93.598	1.21183	0.0456422	0.183065
mmu-miR-92a-1-5p	mature_miRNA	142.006	1530.05	-3.42956	0.00622863	0.0332293
mmu-miR-92a-3p	mature_miRNA	1134460	628142	0.852843	0.123715	0.375728
mmu-miR-92b-3p	mature_miRNA	571.887	145.506	1.97465	0.0034451	0.0198116
mmu-miR-92b-5p	mature_miRNA	11.7349	1.78327	2.71821	0.171537	0.470612
mmu-miR-93-3p	mature_miRNA	19.8837	44.7998	-1.17191	0.184018	0.495641
mmu-miR-93-5p	mature_miRNA	42493.3	31393	0.436792	0.443603	0.8205
mmu-miR-96-3p	mature_miRNA	1.82741	1.48606	0.298308	0.974802	1
mmu-miR-96-5p	mature_miRNA	54.5483	37.7906	0.529507	0.44147	0.818071
mmu-miR-98-3p	mature_miRNA	11.3442	2.41306	2.23302	0.183	0.493498
mmu-miR-98-5p	mature_miRNA	120686	61319.2	0.976848	0.0949424	0.318954
mmu-miR-99a-3p	mature_miRNA	311.454	158.322	0.976157	0.111333	0.349139
mmu-miR-99a-5p	mature_miRNA	12262.9	6980.88	0.812819	0.170839	0.470444
mmu-miR-99b-3p	mature_miRNA	2032.57	899.263	1.17649	0.052403	0.201775
mmu-miR-99b-5p	mature_miRNA	16557.3	15019.9	0.140592	0.769447	1
mmu-piRNA-mmu_piR_000133;mmu-piRNA-mmu_piR_038606	piRNA	0.205275	0	-inf	1	1
mmu-piRNA-mmu_piR_000159	piRNA	2344.84	10139.8	-2.11247	0.00199379	0.0118345
mmu-piRNA-mmu_piR_000164	piRNA	1.4345	20.9499	-3.86832	0.0832525	0.293505
mmu-piRNA-mmu_piR_000168	piRNA	0.205275	8.1285	-5.30736	0.0653557	0.241163
mmu-piRNA-mmu_piR_000168;mmu-piRNA-mmu_piR_001534;mmu-piRNA-mmu_piR_004803	piRNA	0	0.594423	inf	0.855111	1
mmu-piRNA-mmu_piR_000193	piRNA	0	2.01089	inf	0.482866	0.851845
mmu-piRNA-mmu_piR_000216;mmu-piRNA-mmu_piR_000870	piRNA	9.40415	354.213	-5.23518	0.0011683	0.00747579
mmu-piRNA-mmu_piR_000219	piRNA	503.132	5102.23	-3.34212	0.00434205	0.0240333
mmu-piRNA-mmu_piR_000224	piRNA	0.94248	1.78327	-0.919991	0.787524	1
mmu-piRNA-mmu_piR_000267	piRNA	1.39701	15.6779	-3.48832	0.0928572	0.3158
mmu-piRNA-mmu_piR_000319;mmu-piRNA-mmu_piR_011835;mmu-piRNA-mmu_piR_032005;mmu-piRNA-mmu_piR_017648;mmu-piRNA-mmu_piR_017989	piRNA	0.979968	0	-inf	0.848806	1
mmu-piRNA-mmu_piR_000362;mmu-piRNA-mmu_piR_038322	piRNA	598.179	7407.85	-3.63041	6.30642e-08	9.56329e-07
mmu-piRNA-mmu_piR_000414	piRNA	1191.56	5315.94	-2.15747	0.00157999	0.00977121
mmu-piRNA-mmu_piR_000463	piRNA	0.781183	0	-inf	0.883359	1
mmu-piRNA-mmu_piR_000536;mmu-piRNA-mmu_piR_002435	piRNA	72.121	778.982	-3.4331	0.000103318	0.000844081
mmu-piRNA-mmu_piR_000578	piRNA	216.301	5813.4	-4.74827	8.41335e-07	1.04062e-05
mmu-piRNA-mmu_piR_000580	piRNA	152.26	540.915	-1.82886	0.019585	0.0903359
mmu-piRNA-mmu_piR_000585	piRNA	56.7643	640.572	-3.4963	4.02758e-06	4.37111e-05
mmu-piRNA-mmu_piR_000593	piRNA	0	0.891634	inf	0.741136	1
mmu-piRNA-mmu_piR_000619;mmu-piRNA-mmu_piR_005355	piRNA	256.858	5228.72	-4.34741	8.17932e-08	1.1836e-06
mmu-piRNA-mmu_piR_000620	piRNA	105.072	3306.42	-4.97582	0.0206191	0.0935466
mmu-piRNA-mmu_piR_000622	piRNA	91.182	1438.9	-3.98007	0.000320991	0.00224188
mmu-piRNA-mmu_piR_000622;mmu-piRNA-mmu_piR_000616;mmu-piRNA-mmu_piR_001570	piRNA	237.098	1549.92	-2.70864	0.00443804	0.0243214
mmu-piRNA-mmu_piR_000634	piRNA	11.1171	223.734	-4.33093	0.000302149	0.00211696
mmu-piRNA-mmu_piR_000644;mmu-piRNA-mmu_piR_003758;mmu-piRNA-mmu_piR_008475	piRNA	23.6638	115.945	-2.29269	0.0036405	0.020614
mmu-piRNA-mmu_piR_000662	piRNA	0	1.03316	inf	0.807957	1
mmu-piRNA-mmu_piR_000685	piRNA	2.23331	12.9523	-2.53595	0.0953305	0.318954
mmu-piRNA-mmu_piR_000691	piRNA	2181.37	273238	-6.96878	1.89816e-19	4.20252e-17
mmu-piRNA-mmu_piR_000705	piRNA	53.1581	807.549	-3.92519	0.082	0.28955
mmu-piRNA-mmu_piR_000729	piRNA	0.653312	0	-inf	0.943475	1
mmu-piRNA-mmu_piR_000802	piRNA	62.2917	1453.66	-4.54451	1.35016e-09	2.98926e-08
mmu-piRNA-mmu_piR_000818;mmu-piRNA-mmu_piR_000310	piRNA	554.001	6878.92	-3.63422	2.66671e-08	4.27833e-07
mmu-piRNA-mmu_piR_000858	piRNA	1.13661	0.9966	0.189651	1	1
mmu-piRNA-mmu_piR_000858;mmu-piRNA-mmu_piR_004115	piRNA	0	1.54975	inf	0.659608	0.980774
mmu-piRNA-mmu_piR_000858;mmu-piRNA-mmu_piR_004115;mmu-piRNA-mmu_piR_009108	piRNA	0	1.48606	inf	0.544811	0.889537
mmu-piRNA-mmu_piR_000858;mmu-piRNA-mmu_piR_004115;mmu-piRNA-mmu_piR_009108;mmu-piRNA-mmu_piR_004801;mmu-piRNA-mmu_piR_001529;mmu-piRNA-mmu_piR_000224	piRNA	0	0.891634	inf	0.741136	1
mmu-piRNA-mmu_piR_000870;mmu-piRNA-mmu_piR_000216;mmu-piRNA-mmu_piR_038312	piRNA	57.7212	1222.75	-4.40488	0.00243567	0.0143039
mmu-piRNA-mmu_piR_000885	piRNA	0	7.16846	inf	0.081351	0.28773
mmu-piRNA-mmu_piR_000935	piRNA	166.506	24199.8	-7.18328	4.59197e-20	1.12962e-17
mmu-piRNA-mmu_piR_000949	piRNA	18.65	731.909	-5.29442	3.2341e-05	0.000299594
mmu-piRNA-mmu_piR_000958	piRNA	1615.93	12926.9	-2.99994	6.72676e-06	7.05832e-05
mmu-piRNA-mmu_piR_001226	piRNA	0	1.48606	inf	0.544811	0.889537
mmu-piRNA-mmu_piR_001278	piRNA	2.02155	73.4831	-5.18388	4.71205e-07	6.17306e-06
mmu-piRNA-mmu_piR_001526;mmu-piRNA-mmu_piR_004801;mmu-piRNA-mmu_piR_009084;mmu-piRNA-mmu_piR_004114	piRNA	0.615824	0	-inf	0.915615	1
mmu-piRNA-mmu_piR_001526;mmu-piRNA-mmu_piR_004801;mmu-piRNA-mmu_piR_009108;mmu-piRNA-mmu_piR_004115;mmu-piRNA-mmu_piR_000858	piRNA	0.326656	0	-inf	1	1
mmu-piRNA-mmu_piR_001534;mmu-piRNA-mmu_piR_000168	piRNA	0	1.20653	inf	0.698355	1
mmu-piRNA-mmu_piR_001553	piRNA	0.670944	5.15756	-2.94242	0.30325	0.660174
mmu-piRNA-mmu_piR_001553;mmu-piRNA-mmu_piR_029973	piRNA	1.13661	7.83246	-2.78473	0.325264	0.686496
mmu-piRNA-mmu_piR_001553;mmu-piRNA-mmu_piR_029973;mmu-piRNA-mmu_piR_003884;mmu-piRNA-mmu_piR_028962	piRNA	1.54716	11.5264	-2.89725	0.107665	0.342486
mmu-piRNA-mmu_piR_001567;mmu-piRNA-mmu_piR_017103	piRNA	0.615824	0	-inf	0.915615	1
mmu-piRNA-mmu_piR_001570;mmu-piRNA-mmu_piR_000616;mmu-piRNA-mmu_piR_000622	piRNA	106.933	1145.69	-3.42144	9.57545e-05	0.000800002
mmu-piRNA-mmu_piR_001866	piRNA	0	1.78327	inf	0.46475	0.83396
mmu-piRNA-mmu_piR_002015	piRNA	0	2.97211	inf	0.262012	0.610626
mmu-piRNA-mmu_piR_002027	piRNA	0.260394	0	-inf	1	1
mmu-piRNA-mmu_piR_002048	piRNA	0	4.64924	inf	0.315439	0.673784
mmu-piRNA-mmu_piR_002098	piRNA	0	5.6824	inf	0.288484	0.644504
mmu-piRNA-mmu_piR_002119	piRNA	0	0.891634	inf	0.741136	1
mmu-piRNA-mmu_piR_002142	piRNA	6.032	65.5929	-3.44283	0.124602	0.377903
mmu-piRNA-mmu_piR_002163	piRNA	22.238	1104.68	-5.63446	1.09825e-13	6.39872e-12
mmu-piRNA-mmu_piR_002408	piRNA	0.410549	0	-inf	0.978096	1
mmu-piRNA-mmu_piR_002490	piRNA	254.029	3764.75	-3.88949	0.000284333	0.00200482
mmu-piRNA-mmu_piR_002642	piRNA	0	0.297211	inf	0.96989	1
mmu-piRNA-mmu_piR_002643	piRNA	297.497	5301.06	-4.15533	0.0217875	0.0975115
mmu-piRNA-mmu_piR_002828	piRNA	0.410549	0	-inf	0.978096	1
mmu-piRNA-mmu_piR_002945	piRNA	16.7254	869.026	-5.69929	8.67857e-11	2.40179e-09
mmu-piRNA-mmu_piR_002962	piRNA	78.9944	1158.55	-3.87443	1.67778e-08	2.83558e-07
mmu-piRNA-mmu_piR_002993	piRNA	2.53827	2.58762	-0.0277802	0.945481	1
mmu-piRNA-mmu_piR_003119	piRNA	0	0.891634	inf	0.741136	1
mmu-piRNA-mmu_piR_003145	piRNA	0	5.6824	inf	0.288484	0.644504
mmu-piRNA-mmu_piR_003399	piRNA	672.41	121.137	2.4727	0.00119055	0.00757751
mmu-piRNA-mmu_piR_003484	piRNA	0	1.18885	inf	0.636931	0.964545
mmu-piRNA-mmu_piR_003541	piRNA	0	1.18885	inf	0.636931	0.964545
mmu-piRNA-mmu_piR_003583	piRNA	0	0.594423	inf	0.855111	1
mmu-piRNA-mmu_piR_003704	piRNA	0	4.16096	inf	0.227296	0.568625
mmu-piRNA-mmu_piR_003738	piRNA	0	0.402177	inf	0.969925	1
mmu-piRNA-mmu_piR_003763	piRNA	0	0.594423	inf	0.855111	1
mmu-piRNA-mmu_piR_003770	piRNA	18.3074	109.909	-2.58581	0.000820185	0.00538839
mmu-piRNA-mmu_piR_003861	piRNA	700.683	2096.47	-1.58113	0.0124765	0.0612484
mmu-piRNA-mmu_piR_003862	piRNA	12.9822	6.78396	0.936335	0.634321	0.964545
mmu-piRNA-mmu_piR_003884;mmu-piRNA-mmu_piR_028962	piRNA	2.12307	24.7665	-3.54417	0.0257794	0.113245
mmu-piRNA-mmu_piR_003884;mmu-piRNA-mmu_piR_028962;mmu-piRNA-mmu_piR_029973	piRNA	0.465669	7.63551	-4.03535	0.0928085	0.3158
mmu-piRNA-mmu_piR_003884;mmu-piRNA-mmu_piR_028962;mmu-piRNA-mmu_piR_029973;mmu-piRNA-mmu_piR_001553	piRNA	2.32835	13.9041	-2.57813	0.161263	0.451373
mmu-piRNA-mmu_piR_003898	piRNA	0	0.402177	inf	0.969925	1
mmu-piRNA-mmu_piR_003907	piRNA	0	0.594423	inf	0.855111	1
mmu-piRNA-mmu_piR_003993	piRNA	0	1.78327	inf	0.46475	0.83396
mmu-piRNA-mmu_piR_004086	piRNA	779.444	1099.7	-0.496593	0.486628	0.853317
mmu-piRNA-mmu_piR_004102	piRNA	0	1.18885	inf	0.636931	0.964545
mmu-piRNA-mmu_piR_004114	piRNA	1.47441	7.12246	-2.27224	0.338662	0.701401
mmu-piRNA-mmu_piR_004114;mmu-piRNA-mmu_piR_009084	piRNA	0	2.08048	inf	0.395836	0.772822
mmu-piRNA-mmu_piR_004115	piRNA	0.531931	0.516582	0.0422417	1	1
mmu-piRNA-mmu_piR_004115;mmu-piRNA-mmu_piR_000858	piRNA	0.615824	0	-inf	0.915615	1
mmu-piRNA-mmu_piR_004115;mmu-piRNA-mmu_piR_009108	piRNA	0.260394	0	-inf	1	1
mmu-piRNA-mmu_piR_004115;mmu-piRNA-mmu_piR_009108;mmu-piRNA-mmu_piR_004801	piRNA	0	0.891634	inf	0.741136	1
mmu-piRNA-mmu_piR_004294	piRNA	0	8.71229	inf	0.023823	0.106037
mmu-piRNA-mmu_piR_004368	piRNA	0.653312	0	-inf	0.943475	1
mmu-piRNA-mmu_piR_004374	piRNA	12.9601	239.094	-4.20543	0.00824756	0.0426638
mmu-piRNA-mmu_piR_004424	piRNA	0	1.48606	inf	0.544811	0.889537
mmu-piRNA-mmu_piR_004431	piRNA	0	1.78327	inf	0.46475	0.83396
mmu-piRNA-mmu_piR_004435	piRNA	0	2.01089	inf	0.482866	0.851845
mmu-piRNA-mmu_piR_004567;mmu-piRNA-mmu_piR_000639	piRNA	767.727	7535.97	-3.29513	0.00106899	0.0069001
mmu-piRNA-mmu_piR_004579	piRNA	0	3.56654	inf	0.242674	0.587297
mmu-piRNA-mmu_piR_004636	piRNA	0	2.84356	inf	0.328694	0.691101
mmu-piRNA-mmu_piR_004649	piRNA	0.615824	0	-inf	0.915615	1
mmu-piRNA-mmu_piR_004801;mmu-piRNA-mmu_piR_001527	piRNA	0.520789	0	-inf	0.961651	1
mmu-piRNA-mmu_piR_004801;mmu-piRNA-mmu_piR_001529;mmu-piRNA-mmu_piR_000224	piRNA	0.781183	0	-inf	0.883359	1
mmu-piRNA-mmu_piR_004803;mmu-piRNA-mmu_piR_001534;mmu-piRNA-mmu_piR_000168	piRNA	0	0.594423	inf	0.855111	1
mmu-piRNA-mmu_piR_004855	piRNA	0	0.891634	inf	0.741136	1
mmu-piRNA-mmu_piR_004957	piRNA	0	1.78327	inf	0.46475	0.83396
mmu-piRNA-mmu_piR_004958	piRNA	0	0.516582	inf	0.969963	1
mmu-piRNA-mmu_piR_004958;mmu-piRNA-mmu_piR_006955	piRNA	0	0.516582	inf	0.969963	1
mmu-piRNA-mmu_piR_004974	piRNA	0.410549	0	-inf	0.978096	1
mmu-piRNA-mmu_piR_005010	piRNA	0.410549	0	-inf	0.978096	1
mmu-piRNA-mmu_piR_005117	piRNA	0	0.891634	inf	0.741136	1
mmu-piRNA-mmu_piR_005227	piRNA	0.781183	0	-inf	0.883359	1
mmu-piRNA-mmu_piR_005761;mmu-piRNA-mmu_piR_035568	piRNA	0	0.813794	inf	0.829896	1
mmu-piRNA-mmu_piR_005822;mmu-piRNA-mmu_piR_004589;mmu-piRNA-mmu_piR_022986	piRNA	0.979968	1.03316	-0.0762571	1	1
mmu-piRNA-mmu_piR_005964	piRNA	0.653312	0	-inf	0.943475	1
mmu-piRNA-mmu_piR_005976	piRNA	1.89367	0	-inf	0.60414	0.936905
mmu-piRNA-mmu_piR_005979	piRNA	0.410549	0	-inf	0.978096	1
mmu-piRNA-mmu_piR_006156;mmu-piRNA-mmu_piR_003040	piRNA	11.4942	155.327	-3.75633	2.26603e-06	2.61301e-05
mmu-piRNA-mmu_piR_006156;mmu-piRNA-mmu_piR_003040;mmu-piRNA-mmu_piR_007729	piRNA	24.0923	612.669	-4.66846	9.01299e-08	1.2874e-06
mmu-piRNA-mmu_piR_006423	piRNA	4.1669	51.5225	-3.62816	0.000264264	0.00187526
mmu-piRNA-mmu_piR_006423;mmu-piRNA-mmu_piR_006563	piRNA	171.413	1266.84	-2.88569	1.03133e-05	0.000106203
mmu-piRNA-mmu_piR_006563	piRNA	4.16041	25.5731	-2.61983	0.0208637	0.094047
mmu-piRNA-mmu_piR_006563;mmu-piRNA-mmu_piR_006423	piRNA	306.621	2709.33	-3.14341	1.4684e-06	1.75732e-05
mmu-piRNA-mmu_piR_006649;mmu-piRNA-mmu_piR_000168	piRNA	0.653312	0	-inf	0.943475	1
mmu-piRNA-mmu_piR_006803	piRNA	0.520789	0	-inf	0.961651	1
mmu-piRNA-mmu_piR_006854	piRNA	406.163	1976.94	-2.28314	0.000340331	0.00236204
mmu-piRNA-mmu_piR_006955	piRNA	0.913706	8.66867	-3.24601	0.0946739	0.318954
mmu-piRNA-mmu_piR_007113;mmu-piRNA-mmu_piR_029507;mmu-piRNA-mmu_piR_026387;mmu-piRNA-mmu_piR_023225;mmu-piRNA-mmu_piR_018655;mmu-piRNA-mmu_piR_028200	piRNA	0.205275	0	-inf	1	1
mmu-piRNA-mmu_piR_007259	piRNA	0	1.60871	inf	0.581932	0.917662
mmu-piRNA-mmu_piR_007323	piRNA	0	1.18885	inf	0.636931	0.964545
mmu-piRNA-mmu_piR_007404	piRNA	0	0.804355	inf	0.830908	1
mmu-piRNA-mmu_piR_007446	piRNA	1.30197	0	-inf	0.729248	1
mmu-piRNA-mmu_piR_007582	piRNA	0.653312	4.79548	-2.87583	0.325799	0.686971
mmu-piRNA-mmu_piR_007729;mmu-piRNA-mmu_piR_003040	piRNA	26.6323	640.423	-4.58778	6.64448e-07	8.40621e-06
mmu-piRNA-mmu_piR_007729;mmu-piRNA-mmu_piR_003040;mmu-piRNA-mmu_piR_006156	piRNA	46.6412	748.073	-4.0035	7.93844e-05	0.000691957
mmu-piRNA-mmu_piR_007776	piRNA	0	0.594423	inf	0.855111	1
mmu-piRNA-mmu_piR_007886	piRNA	0.520789	0	-inf	0.961651	1
mmu-piRNA-mmu_piR_007949	piRNA	0.653312	0	-inf	0.943475	1
mmu-piRNA-mmu_piR_008437	piRNA	0	0.891634	inf	0.741136	1
mmu-piRNA-mmu_piR_008473	piRNA	0.821099	0.594423	0.466066	1	1
mmu-piRNA-mmu_piR_008475;mmu-piRNA-mmu_piR_003758;mmu-piRNA-mmu_piR_000644	piRNA	47.3276	233.701	-2.30391	0.00131334	0.00826061
mmu-piRNA-mmu_piR_008745;mmu-piRNA-mmu_piR_028344	piRNA	0.726064	2.6749	-1.88132	0.547426	0.890225
mmu-piRNA-mmu_piR_008766	piRNA	0.653312	0	-inf	0.943475	1
mmu-piRNA-mmu_piR_008855	piRNA	0.410549	0	-inf	0.978096	1
mmu-piRNA-mmu_piR_009007	piRNA	0.615824	0	-inf	0.915615	1
mmu-piRNA-mmu_piR_009084	piRNA	727.568	15174.8	-4.38245	3.33892e-09	6.5642e-08
mmu-piRNA-mmu_piR_009108	piRNA	2.11658	102.498	-5.59772	8.43539e-05	0.000715554
mmu-piRNA-mmu_piR_009108;mmu-piRNA-mmu_piR_004115	piRNA	1.91131	9.21356	-2.2692	0.371458	0.746796
mmu-piRNA-mmu_piR_009130	piRNA	0.615824	0	-inf	0.915615	1
mmu-piRNA-mmu_piR_009254	piRNA	0	4.45817	inf	0.22069	0.55777
mmu-piRNA-mmu_piR_009321	piRNA	1.98406	0	-inf	0.550496	0.891586
mmu-piRNA-mmu_piR_009360	piRNA	0.465669	7.48336	-4.00631	0.158463	0.446358
mmu-piRNA-mmu_piR_009423	piRNA	0.410549	0	-inf	0.978096	1
mmu-piRNA-mmu_piR_009446	piRNA	0.410549	0	-inf	0.978096	1
mmu-piRNA-mmu_piR_009694	piRNA	0	1.48606	inf	0.544811	0.889537
mmu-piRNA-mmu_piR_009798	piRNA	0.653312	0	-inf	0.943475	1
mmu-piRNA-mmu_piR_009972	piRNA	0.653312	0	-inf	0.943475	1
mmu-piRNA-mmu_piR_010095	piRNA	1.6574	1.18885	0.479355	1	1
mmu-piRNA-mmu_piR_010114;mmu-piRNA-mmu_piR_010854	piRNA	0	1.48606	inf	0.544811	0.889537
mmu-piRNA-mmu_piR_010313	piRNA	0.205275	0	-inf	1	1
mmu-piRNA-mmu_piR_010593;mmu-piRNA-mmu_piR_016466	piRNA	0.520789	0	-inf	0.961651	1
mmu-piRNA-mmu_piR_010707	piRNA	1.43692	9.80798	-2.77098	0.389983	0.770225
mmu-piRNA-mmu_piR_010768	piRNA	0.410549	0	-inf	0.978096	1
mmu-piRNA-mmu_piR_010831	piRNA	0.520789	0.594423	-0.190791	1	1
mmu-piRNA-mmu_piR_010842	piRNA	0	0.594423	inf	0.855111	1
mmu-piRNA-mmu_piR_010892	piRNA	0.58705	0.594423	-0.0180066	1	1
mmu-piRNA-mmu_piR_010942	piRNA	0	2.58291	inf	0.431049	0.812207
mmu-piRNA-mmu_piR_011465;mmu-piRNA-mmu_piR_013493	piRNA	0.205275	0	-inf	1	1
mmu-piRNA-mmu_piR_011812	piRNA	0	0.891634	inf	0.741136	1
mmu-piRNA-mmu_piR_011833	piRNA	0	1.54975	inf	0.659608	0.980774
mmu-piRNA-mmu_piR_012087	piRNA	8.70037	2.37769	1.87152	0.441983	0.818185
mmu-piRNA-mmu_piR_012107	piRNA	521.199	552.076	-0.0830326	0.667021	0.986891
mmu-piRNA-mmu_piR_012163	piRNA	0	0.594423	inf	0.855111	1
mmu-piRNA-mmu_piR_012266	piRNA	0	0.594423	inf	0.855111	1
mmu-piRNA-mmu_piR_012713	piRNA	5.33229	50.3538	-3.23927	0.0949404	0.318954
mmu-piRNA-mmu_piR_012774	piRNA	0.653312	0	-inf	0.943475	1
mmu-piRNA-mmu_piR_012785	piRNA	0	0.516582	inf	0.969963	1
mmu-piRNA-mmu_piR_012810;mmu-piRNA-mmu_piR_037128	piRNA	0.653312	0	-inf	0.943475	1
mmu-piRNA-mmu_piR_012987	piRNA	0.205275	0	-inf	1	1
mmu-piRNA-mmu_piR_013006;mmu-piRNA-mmu_piR_023317	piRNA	0	0.297211	inf	0.96989	1
mmu-piRNA-mmu_piR_013019	piRNA	0	0.297211	inf	0.96989	1
mmu-piRNA-mmu_piR_013094	piRNA	0	2.81524	inf	0.333319	0.697513
mmu-piRNA-mmu_piR_013309	piRNA	0.781183	0	-inf	0.883359	1
mmu-piRNA-mmu_piR_013362	piRNA	0.410549	0	-inf	0.978096	1
mmu-piRNA-mmu_piR_013493	piRNA	0.205275	0	-inf	1	1
mmu-piRNA-mmu_piR_013707;mmu-piRNA-mmu_piR_029148	piRNA	0	0.594423	inf	0.855111	1
mmu-piRNA-mmu_piR_013854	piRNA	0	0.594423	inf	0.855111	1
mmu-piRNA-mmu_piR_014108	piRNA	0	3.61608	inf	0.35255	0.720062
mmu-piRNA-mmu_piR_014111	piRNA	0.737205	0	-inf	0.891602	1
mmu-piRNA-mmu_piR_014142	piRNA	0	0.9966	inf	0.72598	1
mmu-piRNA-mmu_piR_014161	piRNA	0	1.48606	inf	0.544811	0.889537
mmu-piRNA-mmu_piR_014377	piRNA	0.205275	0	-inf	1	1
mmu-piRNA-mmu_piR_014538	piRNA	0	1.03316	inf	0.807957	1
mmu-piRNA-mmu_piR_014550	piRNA	0.520789	0	-inf	0.961651	1
mmu-piRNA-mmu_piR_014617;mmu-piRNA-mmu_piR_010492	piRNA	0	0.594423	inf	0.855111	1
mmu-piRNA-mmu_piR_014742	piRNA	0.410549	0	-inf	0.978096	1
mmu-piRNA-mmu_piR_014792	piRNA	0	1.48606	inf	0.544811	0.889537
mmu-piRNA-mmu_piR_014872	piRNA	0.520789	17.9624	-5.10814	0.00394797	0.0221286
mmu-piRNA-mmu_piR_014875	piRNA	0	0.891634	inf	0.741136	1
mmu-piRNA-mmu_piR_014901	piRNA	0	6.71557	inf	0.267701	0.616102
mmu-piRNA-mmu_piR_014923	piRNA	0.410549	5.99729	-3.86868	0.173003	0.471208
mmu-piRNA-mmu_piR_014929;mmu-piRNA-mmu_piR_002816;mmu-piRNA-mmu_piR_002556	piRNA	0.520789	0	-inf	0.961651	1
mmu-piRNA-mmu_piR_014958	piRNA	0.410549	2.46851	-2.58801	0.712884	1
mmu-piRNA-mmu_piR_015128	piRNA	5.05832	47.969	-3.24537	0.00161538	0.00990706
mmu-piRNA-mmu_piR_015215	piRNA	0.726064	7.79119	-3.42368	0.153879	0.435899
mmu-piRNA-mmu_piR_015290	piRNA	0	3.86375	inf	0.234581	0.578999
mmu-piRNA-mmu_piR_015386	piRNA	0	1.78327	inf	0.46475	0.83396
mmu-piRNA-mmu_piR_015426	piRNA	0.520789	1.03316	-0.988293	1	1
mmu-piRNA-mmu_piR_015485	piRNA	1.92894	0	-inf	0.559546	0.901627
mmu-piRNA-mmu_piR_015668	piRNA	5396.03	1399.06	1.94744	0.00530991	0.0288013
mmu-piRNA-mmu_piR_015694	piRNA	1.88496	2.08048	-0.142383	0.9125	1
mmu-piRNA-mmu_piR_015717	piRNA	0.821099	11.557	-3.81507	0.0439161	0.178077
mmu-piRNA-mmu_piR_015832	piRNA	1.54716	0.594423	1.38006	0.889866	1
mmu-piRNA-mmu_piR_015847	piRNA	0.520789	2.41306	-2.21209	0.641026	0.966778
mmu-piRNA-mmu_piR_016134	piRNA	2.37698	6.21785	-1.38729	0.437844	0.817619
mmu-piRNA-mmu_piR_016195	piRNA	0	4.88747	inf	0.0974526	0.322994
mmu-piRNA-mmu_piR_016233	piRNA	0	13.9288	inf	0.00294628	0.0171659
mmu-piRNA-mmu_piR_016262	piRNA	0.326656	1.78327	-2.44868	0.580589	0.917662
mmu-piRNA-mmu_piR_016487	piRNA	0	0.891634	inf	0.741136	1
mmu-piRNA-mmu_piR_016496	piRNA	0	1.60871	inf	0.581932	0.917662
mmu-piRNA-mmu_piR_016755;mmu-piRNA-mmu_piR_021608	piRNA	0	0.402177	inf	0.969925	1
mmu-piRNA-mmu_piR_017174	piRNA	0	1.03316	inf	0.807957	1
mmu-piRNA-mmu_piR_017289	piRNA	639.784	2437.5	-1.92975	0.0163276	0.0768678
mmu-piRNA-mmu_piR_017751	piRNA	0.520789	0	-inf	0.961651	1
mmu-piRNA-mmu_piR_017797	piRNA	1.04158	2.14417	-1.04165	0.867803	1
mmu-piRNA-mmu_piR_017834	piRNA	2.68378	0.891634	1.58974	0.758002	1
mmu-piRNA-mmu_piR_017848	piRNA	1.34189	0	-inf	0.701109	1
mmu-piRNA-mmu_piR_017852;mmu-piRNA-mmu_piR_001819;mmu-piRNA-mmu_piR_026831;mmu-piRNA-mmu_piR_013473;mmu-piRNA-mmu_piR_018507;mmu-piRNA-mmu_piR_003605	piRNA	0	0.297211	inf	0.96989	1
mmu-piRNA-mmu_piR_017984	piRNA	0	0.594423	inf	0.855111	1
mmu-piRNA-mmu_piR_017993	piRNA	0	0.516582	inf	0.969963	1
mmu-piRNA-mmu_piR_018164	piRNA	0	0.594423	inf	0.855111	1
mmu-piRNA-mmu_piR_018261	piRNA	0.781183	0	-inf	0.883359	1
mmu-piRNA-mmu_piR_018323	piRNA	268.248	10519.5	-5.29335	0.0103656	0.051767
mmu-piRNA-mmu_piR_018376	piRNA	0.520789	0	-inf	0.961651	1
mmu-piRNA-mmu_piR_018386	piRNA	0	0.594423	inf	0.855111	1
mmu-piRNA-mmu_piR_018417	piRNA	0	2.37769	inf	0.336858	0.699897
mmu-piRNA-mmu_piR_018568	piRNA	1.34189	7.33829	-2.45118	0.247772	0.596269
mmu-piRNA-mmu_piR_018585	piRNA	0	0.594423	inf	0.855111	1
mmu-piRNA-mmu_piR_018588	piRNA	0.410549	0	-inf	0.978096	1
mmu-piRNA-mmu_piR_018621	piRNA	0.410549	0	-inf	0.978096	1
mmu-piRNA-mmu_piR_018746	piRNA	3.30182	3.86375	-0.22674	0.751744	1
mmu-piRNA-mmu_piR_018861	piRNA	0.821099	0	-inf	0.850468	1
mmu-piRNA-mmu_piR_018872	piRNA	0	0.594423	inf	0.855111	1
mmu-piRNA-mmu_piR_018895;mmu-piRNA-mmu_piR_036942	piRNA	0.465669	0.804355	-0.788528	1	1
mmu-piRNA-mmu_piR_019070	piRNA	0	0.297211	inf	0.96989	1
mmu-piRNA-mmu_piR_019359	piRNA	593.565	240.398	1.30398	0.103852	0.332267
mmu-piRNA-mmu_piR_019426	piRNA	0	0.699389	inf	0.842592	1
mmu-piRNA-mmu_piR_019598	piRNA	0	1.03316	inf	0.807957	1
mmu-piRNA-mmu_piR_019637	piRNA	4.96814	15.0304	-1.59711	0.346316	0.71305
mmu-piRNA-mmu_piR_019710	piRNA	0.520789	0	-inf	0.961651	1
mmu-piRNA-mmu_piR_019731	piRNA	1.06386	0	-inf	0.800321	1
mmu-piRNA-mmu_piR_019766	piRNA	0	1.60871	inf	0.581932	0.917662
mmu-piRNA-mmu_piR_019979	piRNA	0	3.21742	inf	0.314647	0.673669
mmu-piRNA-mmu_piR_019979;mmu-piRNA-mmu_piR_019979	piRNA	0	1.78327	inf	0.46475	0.83396
mmu-piRNA-mmu_piR_019979;mmu-piRNA-mmu_piR_019979;mmu-piRNA-mmu_piR_019979	piRNA	0	2.6749	inf	0.286563	0.642157
mmu-piRNA-mmu_piR_019979;mmu-piRNA-mmu_piR_019979;mmu-piRNA-mmu_piR_019979;mmu-piRNA-mmu_piR_019979	piRNA	0	0.594423	inf	0.855111	1
mmu-piRNA-mmu_piR_020013	piRNA	1.50725	3.40966	-1.17771	0.704158	1
mmu-piRNA-mmu_piR_020126;mmu-piRNA-mmu_piR_011677;mmu-piRNA-mmu_piR_035960;mmu-piRNA-mmu_piR_029035	piRNA	0	3.86375	inf	0.234581	0.578999
mmu-piRNA-mmu_piR_020209	piRNA	0.615824	0	-inf	0.915615	1
mmu-piRNA-mmu_piR_020221	piRNA	0.260394	7.5376	-4.85534	0.0712571	0.258731
mmu-piRNA-mmu_piR_020402	piRNA	1.04158	0	-inf	0.804621	1
mmu-piRNA-mmu_piR_020492	piRNA	96.365	1689.33	-4.1318	0.000454318	0.0031045
mmu-piRNA-mmu_piR_020692	piRNA	365.929	201.05	0.864009	0.152529	0.43425
mmu-piRNA-mmu_piR_021026	piRNA	0	1.78327	inf	0.46475	0.83396
mmu-piRNA-mmu_piR_021037	piRNA	0.653312	0	-inf	0.943475	1
mmu-piRNA-mmu_piR_021091	piRNA	2.08781	0.594423	1.81243	0.84491	1
mmu-piRNA-mmu_piR_021175	piRNA	0.520789	0	-inf	0.961651	1
mmu-piRNA-mmu_piR_021320	piRNA	0.653312	0	-inf	0.943475	1
mmu-piRNA-mmu_piR_021333	piRNA	0	1.18885	inf	0.636931	0.964545
mmu-piRNA-mmu_piR_021370	piRNA	0.260394	0	-inf	1	1
mmu-piRNA-mmu_piR_021653	piRNA	0.205275	2.37769	-3.53393	0.459423	0.83396
mmu-piRNA-mmu_piR_021810;mmu-piRNA-mmu_piR_009198	piRNA	0.653312	0	-inf	0.943475	1
mmu-piRNA-mmu_piR_021862	piRNA	0	0.594423	inf	0.855111	1
mmu-piRNA-mmu_piR_021873	piRNA	0	3.42854	inf	0.23671	0.582306
mmu-piRNA-mmu_piR_021998	piRNA	0.326656	0	-inf	1	1
mmu-piRNA-mmu_piR_022067	piRNA	0.410549	3.19149	-2.9586	0.425262	0.808356
mmu-piRNA-mmu_piR_022097;mmu-piRNA-mmu_piR_000366	piRNA	154.125	1578.37	-3.35626	3.36843e-07	4.4926e-06
mmu-piRNA-mmu_piR_022120	piRNA	0	0.516582	inf	0.969963	1
mmu-piRNA-mmu_piR_022194	piRNA	2.6086	3.40966	-0.386352	0.85662	1
mmu-piRNA-mmu_piR_022197	piRNA	0.520789	0	-inf	0.961651	1
mmu-piRNA-mmu_piR_022370	piRNA	0	1.03316	inf	0.807957	1
mmu-piRNA-mmu_piR_022507	piRNA	0	1.48606	inf	0.544811	0.889537
mmu-piRNA-mmu_piR_022877	piRNA	8492.14	1121.77	2.92035	2.35029e-05	0.000226241
mmu-piRNA-mmu_piR_023123	piRNA	0.979968	0	-inf	0.848806	1
mmu-piRNA-mmu_piR_023212	piRNA	1.1741	0	-inf	0.779861	1
mmu-piRNA-mmu_piR_023481	piRNA	0.205275	7.7275	-5.23437	0.243178	0.587769
mmu-piRNA-mmu_piR_023670	piRNA	0.410549	0	-inf	0.978096	1
mmu-piRNA-mmu_piR_023671	piRNA	0	0.594423	inf	0.855111	1
mmu-piRNA-mmu_piR_023832	piRNA	0	2.97211	inf	0.262012	0.610626
mmu-piRNA-mmu_piR_024148;mmu-piRNA-mmu_piR_027356;mmu-piRNA-mmu_piR_009592	piRNA	0.260394	0.297211	-0.190791	1	1
mmu-piRNA-mmu_piR_024221	piRNA	14.6327	114.443	-2.96736	0.154567	0.437052
mmu-piRNA-mmu_piR_024234	piRNA	0	0.516582	inf	0.969963	1
mmu-piRNA-mmu_piR_024576	piRNA	0.781183	0	-inf	0.883359	1
mmu-piRNA-mmu_piR_024620;mmu-piRNA-mmu_piR_038191;mmu-piRNA-mmu_piR_030797;mmu-piRNA-mmu_piR_027432;mmu-piRNA-mmu_piR_010865;mmu-piRNA-mmu_piR_003293	piRNA	0	0.594423	inf	0.855111	1
mmu-piRNA-mmu_piR_024635	piRNA	0	1.21597	inf	0.697189	1
mmu-piRNA-mmu_piR_025007	piRNA	313.004	301.131	0.0557899	0.771758	1
mmu-piRNA-mmu_piR_025251	piRNA	0	0.891634	inf	0.741136	1
mmu-piRNA-mmu_piR_025275	piRNA	0	0.891634	inf	0.741136	1
mmu-piRNA-mmu_piR_025397	piRNA	0.653312	3.55239	-2.44295	0.439133	0.817619
mmu-piRNA-mmu_piR_025515	piRNA	0	7.74873	inf	0.251014	0.599784
mmu-piRNA-mmu_piR_025595;mmu-piRNA-mmu_piR_038471;mmu-piRNA-mmu_piR_038341	piRNA	0	0.804355	inf	0.830908	1
mmu-piRNA-mmu_piR_025596	piRNA	0.653312	0	-inf	0.943475	1
mmu-piRNA-mmu_piR_025652	piRNA	0	0.516582	inf	0.969963	1
mmu-piRNA-mmu_piR_025652;mmu-piRNA-mmu_piR_019637	piRNA	0	0.297211	inf	0.96989	1
mmu-piRNA-mmu_piR_025727	piRNA	0	0.594423	inf	0.855111	1
mmu-piRNA-mmu_piR_025774;mmu-piRNA-mmu_piR_000180	piRNA	0	0.891634	inf	0.741136	1
mmu-piRNA-mmu_piR_025892	piRNA	0.821099	4.68579	-2.51266	0.371694	0.746796
mmu-piRNA-mmu_piR_025893	piRNA	0.520789	0	-inf	0.961651	1
mmu-piRNA-mmu_piR_025895	piRNA	0	0.813794	inf	0.829896	1
mmu-piRNA-mmu_piR_026074	piRNA	0.260394	0	-inf	1	1
mmu-piRNA-mmu_piR_026178	piRNA	0.205275	4.5997	-4.48591	0.195193	0.515745
mmu-piRNA-mmu_piR_026521	piRNA	0	3.26933	inf	0.251743	0.599784
mmu-piRNA-mmu_piR_026756	piRNA	0	0.594423	inf	0.855111	1
mmu-piRNA-mmu_piR_026871;mmu-piRNA-mmu_piR_033510	piRNA	0.781183	0	-inf	0.883359	1
mmu-piRNA-mmu_piR_026924;mmu-piRNA-mmu_piR_005946	piRNA	1.30662	0	-inf	0.756921	1
mmu-piRNA-mmu_piR_026971	piRNA	0	2.6749	inf	0.286563	0.642157
mmu-piRNA-mmu_piR_026988;mmu-piRNA-mmu_piR_030525;mmu-piRNA-mmu_piR_012205;mmu-piRNA-mmu_piR_015390;mmu-piRNA-mmu_piR_011316;mmu-piRNA-mmu_piR_010412;mmu-piRNA-mmu_piR_023458;mmu-piRNA-mmu_piR_001314;mmu-piRNA-mmu_piR_003855;mmu-piRNA-mmu_piR_015828	piRNA	0	0.594423	inf	0.855111	1
mmu-piRNA-mmu_piR_027027	piRNA	0	0.297211	inf	0.96989	1
mmu-piRNA-mmu_piR_027065	piRNA	0	0.891634	inf	0.741136	1
mmu-piRNA-mmu_piR_027093	piRNA	0.520789	2.01089	-1.94906	0.722302	1
mmu-piRNA-mmu_piR_027293	piRNA	0	3.61608	inf	0.35255	0.720062
mmu-piRNA-mmu_piR_027474	piRNA	5.94326	32.6425	-2.45743	0.0141595	0.0681501
mmu-piRNA-mmu_piR_027533	piRNA	0	0.891634	inf	0.741136	1
mmu-piRNA-mmu_piR_027606;mmu-piRNA-mmu_piR_000661;mmu-piRNA-mmu_piR_014610;mmu-piRNA-mmu_piR_038037;mmu-piRNA-mmu_piR_010922;mmu-piRNA-mmu_piR_024681;mmu-piRNA-mmu_piR_023052	piRNA	0.410549	2.9898	-2.86442	0.471373	0.838249
mmu-piRNA-mmu_piR_027673	piRNA	62.7104	257.536	-2.038	0.19117	0.50834
mmu-piRNA-mmu_piR_027837	piRNA	0.410549	0	-inf	0.978096	1
mmu-piRNA-mmu_piR_027845;mmu-piRNA-mmu_piR_004308	piRNA	0.653312	1.03316	-0.66122	1	1
mmu-piRNA-mmu_piR_027914;mmu-piRNA-mmu_piR_035497;mmu-piRNA-mmu_piR_028814	piRNA	0	0.402177	inf	0.969925	1
mmu-piRNA-mmu_piR_027955	piRNA	1.34189	7.55294	-2.49277	0.215239	0.549009
mmu-piRNA-mmu_piR_027972	piRNA	0.205275	0	-inf	1	1
mmu-piRNA-mmu_piR_028046	piRNA	0.653312	0	-inf	0.943475	1
mmu-piRNA-mmu_piR_028139	piRNA	0.821099	0	-inf	0.850468	1
mmu-piRNA-mmu_piR_028344;mmu-piRNA-mmu_piR_008745	piRNA	1.57351	7.43029	-2.23943	0.388071	0.767819
mmu-piRNA-mmu_piR_028357;mmu-piRNA-mmu_piR_025955;mmu-piRNA-mmu_piR_036345;mmu-piRNA-mmu_piR_003994;mmu-piRNA-mmu_piR_014666	piRNA	0	0.297211	inf	0.96989	1
mmu-piRNA-mmu_piR_028410	piRNA	0	5.9796	inf	0.0577135	0.217679
mmu-piRNA-mmu_piR_028521	piRNA	0	0.594423	inf	0.855111	1
mmu-piRNA-mmu_piR_028541	piRNA	0.410549	0	-inf	0.978096	1
mmu-piRNA-mmu_piR_028585;mmu-piRNA-mmu_piR_031674;mmu-piRNA-mmu_piR_035520	piRNA	0	0.813794	inf	0.829896	1
mmu-piRNA-mmu_piR_028634	piRNA	0.410549	0	-inf	0.978096	1
mmu-piRNA-mmu_piR_028783	piRNA	0.520789	0	-inf	0.961651	1
mmu-piRNA-mmu_piR_028826	piRNA	0	4.13266	inf	0.332344	0.69679
mmu-piRNA-mmu_piR_028842	piRNA	0	1.78327	inf	0.46475	0.83396
mmu-piRNA-mmu_piR_028901	piRNA	0	2.06633	inf	0.534141	0.886498
mmu-piRNA-mmu_piR_028940	piRNA	1.18524	5.94423	-2.32631	0.367423	0.742221
mmu-piRNA-mmu_piR_029087;mmu-piRNA-mmu_piR_017972;mmu-piRNA-mmu_piR_006055	piRNA	2.77638	2.08048	0.416289	1	1
mmu-piRNA-mmu_piR_029143	piRNA	0.410549	0	-inf	0.978096	1
mmu-piRNA-mmu_piR_029301	piRNA	0.205275	0	-inf	1	1
mmu-piRNA-mmu_piR_029322;mmu-piRNA-mmu_piR_039881;mmu-piRNA-mmu_piR_026203;mmu-piRNA-mmu_piR_039851;mmu-piRNA-mmu_piR_039865;mmu-piRNA-mmu_piR_022654;mmu-piRNA-mmu_piR_027329;mmu-piRNA-mmu_piR_007820;mmu-piRNA-mmu_piR_013576;mmu-piRNA-mmu_piR_007459;mmu-piRNA-mmu_piR_022130;mmu-piRNA-mmu_piR_019617;mmu-piRNA-mmu_piR_035780;mmu-piRNA-mmu_piR_004078	piRNA	0	0.297211	inf	0.96989	1
mmu-piRNA-mmu_piR_029424	piRNA	0.410549	0	-inf	0.978096	1
mmu-piRNA-mmu_piR_029489	piRNA	0	6.85709	inf	0.0467893	0.185981
mmu-piRNA-mmu_piR_029516	piRNA	0	3.27286	inf	0.29978	0.655055
mmu-piRNA-mmu_piR_029555	piRNA	0	2.41306	inf	0.399834	0.77652
mmu-piRNA-mmu_piR_029674;mmu-piRNA-mmu_piR_012311	piRNA	0	0.516582	inf	0.969963	1
mmu-piRNA-mmu_piR_029675;mmu-piRNA-mmu_piR_000685	piRNA	6.06706	61.5676	-3.3431	0.000378531	0.00261896
mmu-piRNA-mmu_piR_029737	piRNA	0	0.594423	inf	0.855111	1
mmu-piRNA-mmu_piR_029849;mmu-piRNA-mmu_piR_039521;mmu-piRNA-mmu_piR_026981;mmu-piRNA-mmu_piR_022460	piRNA	2.42338	1.21597	0.994913	0.77547	1
mmu-piRNA-mmu_piR_029879	piRNA	0	1.54975	inf	0.659608	0.980774
mmu-piRNA-mmu_piR_029899	piRNA	0.410549	0.594423	-0.533936	0.994027	1
mmu-piRNA-mmu_piR_029984	piRNA	0	1.78327	inf	0.46475	0.83396
mmu-piRNA-mmu_piR_030130	piRNA	44.7236	338.82	-2.92141	0.210585	0.542133
mmu-piRNA-mmu_piR_030161;mmu-piRNA-mmu_piR_032413	piRNA	0	0.594423	inf	0.855111	1
mmu-piRNA-mmu_piR_030291	piRNA	1.71717	6.35467	-1.88778	0.441239	0.818071
mmu-piRNA-mmu_piR_030307	piRNA	0	0.297211	inf	0.96989	1
mmu-piRNA-mmu_piR_030337	piRNA	11.4832	102.836	-3.16275	0.111306	0.349139
mmu-piRNA-mmu_piR_030519	piRNA	0	0.594423	inf	0.855111	1
mmu-piRNA-mmu_piR_030624	piRNA	0	2.6749	inf	0.286563	0.642157
mmu-piRNA-mmu_piR_030698	piRNA	0.653312	0	-inf	0.943475	1
mmu-piRNA-mmu_piR_030739	piRNA	0	3.26933	inf	0.251743	0.599784
mmu-piRNA-mmu_piR_030801	piRNA	1.37938	24.6178	-4.15761	0.00187098	0.0111955
mmu-piRNA-mmu_piR_030866	piRNA	0	0.516582	inf	0.969963	1
mmu-piRNA-mmu_piR_030887	piRNA	0	2.08048	inf	0.395836	0.772822
mmu-piRNA-mmu_piR_030891;mmu-piRNA-mmu_piR_013493;mmu-piRNA-mmu_piR_011465	piRNA	2.11658	3.26933	-0.62726	0.688628	0.997121
mmu-piRNA-mmu_piR_030911	piRNA	0	1.18885	inf	0.636931	0.964545
mmu-piRNA-mmu_piR_030955	piRNA	0	0.402177	inf	0.969925	1
mmu-piRNA-mmu_piR_031084	piRNA	0.410549	0	-inf	0.978096	1
mmu-piRNA-mmu_piR_031123;mmu-piRNA-mmu_piR_030901	piRNA	0	1.78327	inf	0.46475	0.83396
mmu-piRNA-mmu_piR_031358	piRNA	0	1.61815	inf	0.580832	0.917662
mmu-piRNA-mmu_piR_031490;mmu-piRNA-mmu_piR_018780	piRNA	0.520789	0	-inf	0.961651	1
mmu-piRNA-mmu_piR_031747	piRNA	1.45213	0	-inf	0.679328	0.991908
mmu-piRNA-mmu_piR_031766;mmu-piRNA-mmu_piR_031772;mmu-piRNA-mmu_piR_018756;mmu-piRNA-mmu_piR_010142;mmu-piRNA-mmu_piR_016145;mmu-piRNA-mmu_piR_013042	piRNA	0	0.516582	inf	0.969963	1
mmu-piRNA-mmu_piR_031812	piRNA	0.326656	0	-inf	1	1
mmu-piRNA-mmu_piR_031836	piRNA	0	0.516582	inf	0.969963	1
mmu-piRNA-mmu_piR_031912	piRNA	0	2.6749	inf	0.286563	0.642157
mmu-piRNA-mmu_piR_032031	piRNA	0.781183	0.594423	0.394171	1	1
mmu-piRNA-mmu_piR_032034	piRNA	0	11.1218	inf	0.0101882	0.0513819
mmu-piRNA-mmu_piR_032034;mmu-piRNA-mmu_piR_032034	piRNA	0	5.06557	inf	0.111044	0.349139
mmu-piRNA-mmu_piR_032034;mmu-piRNA-mmu_piR_032034;mmu-piRNA-mmu_piR_032034	piRNA	0	6.35819	inf	0.0627153	0.232582
mmu-piRNA-mmu_piR_032034;mmu-piRNA-mmu_piR_032034;mmu-piRNA-mmu_piR_032034;mmu-piRNA-mmu_piR_032034	piRNA	0	5.00188	inf	0.0946413	0.318954
mmu-piRNA-mmu_piR_032034;mmu-piRNA-mmu_piR_032034;mmu-piRNA-mmu_piR_032034;mmu-piRNA-mmu_piR_032034;mmu-piRNA-mmu_piR_032034	piRNA	0	1.33038	inf	0.683539	0.99432
mmu-piRNA-mmu_piR_032034;mmu-piRNA-mmu_piR_032034;mmu-piRNA-mmu_piR_032034;mmu-piRNA-mmu_piR_032034;mmu-piRNA-mmu_piR_032034;mmu-piRNA-mmu_piR_032034;mmu-piRNA-mmu_piR_032034;mmu-piRNA-mmu_piR_032034	piRNA	0	1.78327	inf	0.46475	0.83396
mmu-piRNA-mmu_piR_032071	piRNA	0.410549	0	-inf	0.978096	1
mmu-piRNA-mmu_piR_032204	piRNA	0	0.297211	inf	0.96989	1
mmu-piRNA-mmu_piR_032259	piRNA	0.781183	0	-inf	0.883359	1
mmu-piRNA-mmu_piR_032413;mmu-piRNA-mmu_piR_030161	piRNA	0	0.297211	inf	0.96989	1
mmu-piRNA-mmu_piR_032496	piRNA	0	0.594423	inf	0.855111	1
mmu-piRNA-mmu_piR_032718	piRNA	0.410549	0	-inf	0.978096	1
mmu-piRNA-mmu_piR_032864	piRNA	1.71717	0	-inf	0.632101	0.964545
mmu-piRNA-mmu_piR_032901	piRNA	19.1795	236.899	-3.62664	0.0693363	0.254157
mmu-piRNA-mmu_piR_032974	piRNA	5.97446	66.1885	-3.4697	0.0189211	0.0876387
mmu-piRNA-mmu_piR_033074	piRNA	0	1.78327	inf	0.46475	0.83396
mmu-piRNA-mmu_piR_033698	piRNA	3.53993	0	-inf	0.300011	0.655055
mmu-piRNA-mmu_piR_033737	piRNA	0	1.20653	inf	0.698355	1
mmu-piRNA-mmu_piR_034219	piRNA	1.30197	0	-inf	0.729248	1
mmu-piRNA-mmu_piR_034374	piRNA	0	0.804355	inf	0.830908	1
mmu-piRNA-mmu_piR_034416	piRNA	0.410549	0.297211	0.466067	1	1
mmu-piRNA-mmu_piR_034454	piRNA	0.260394	46.694	-7.4864	4.35983e-07	5.74563e-06
mmu-piRNA-mmu_piR_034500	piRNA	0	0.891634	inf	0.741136	1
mmu-piRNA-mmu_piR_034518	piRNA	0.931338	0	-inf	0.826764	1
mmu-piRNA-mmu_piR_034571	piRNA	0.520789	2.37769	-2.19079	0.536415	0.888585
mmu-piRNA-mmu_piR_034699	piRNA	0	0.804355	inf	0.830908	1
mmu-piRNA-mmu_piR_034778	piRNA	1.30662	0	-inf	0.756921	1
mmu-piRNA-mmu_piR_034793	piRNA	4273.8	1544.06	1.46879	0.0445771	0.180427
mmu-piRNA-mmu_piR_034935	piRNA	0	0.891634	inf	0.741136	1
mmu-piRNA-mmu_piR_034984	piRNA	1.30662	0	-inf	0.756921	1
mmu-piRNA-mmu_piR_034985	piRNA	0.781183	0	-inf	0.883359	1
mmu-piRNA-mmu_piR_035198	piRNA	0	0.594423	inf	0.855111	1
mmu-piRNA-mmu_piR_035235;mmu-piRNA-mmu_piR_036947;mmu-piRNA-mmu_piR_007334;mmu-piRNA-mmu_piR_007883;mmu-piRNA-mmu_piR_003870;mmu-piRNA-mmu_piR_020779;mmu-piRNA-mmu_piR_036453	piRNA	0.520789	1.54975	-1.57326	0.911296	1
mmu-piRNA-mmu_piR_035294	piRNA	27.9703	12.2376	1.19258	0.237027	0.582315
mmu-piRNA-mmu_piR_035331	piRNA	3.84024	65.6164	-4.09479	4.90131e-05	0.000437561
mmu-piRNA-mmu_piR_035336	piRNA	0	0.891634	inf	0.741136	1
mmu-piRNA-mmu_piR_035482	piRNA	0	1.03316	inf	0.807957	1
mmu-piRNA-mmu_piR_035608	piRNA	0.615824	1.78327	-1.53394	0.732772	1
mmu-piRNA-mmu_piR_035675	piRNA	0	0.402177	inf	0.969925	1
mmu-piRNA-mmu_piR_036105	piRNA	0	3.61608	inf	0.35255	0.720062
mmu-piRNA-mmu_piR_036107	piRNA	1.69489	5.64702	-1.7363	0.424848	0.808356
mmu-piRNA-mmu_piR_036206	piRNA	0.520789	0	-inf	0.961651	1
mmu-piRNA-mmu_piR_036493	piRNA	0	9.14396	inf	0.0368717	0.153736
mmu-piRNA-mmu_piR_036826	piRNA	0	2.08048	inf	0.395836	0.772822
mmu-piRNA-mmu_piR_036857	piRNA	0	0.891634	inf	0.741136	1
mmu-piRNA-mmu_piR_037171	piRNA	0	12.9865	inf	0.00325018	0.0187882
mmu-piRNA-mmu_piR_037223	piRNA	0.410549	0	-inf	0.978096	1
mmu-piRNA-mmu_piR_037271;mmu-piRNA-mmu_piR_007265;mmu-piRNA-mmu_piR_034891;mmu-piRNA-mmu_piR_003884;mmu-piRNA-mmu_piR_025907;mmu-piRNA-mmu_piR_025419;mmu-piRNA-mmu_piR_008544;mmu-piRNA-mmu_piR_038876	piRNA	0	3.47455	inf	0.258426	0.60674
mmu-piRNA-mmu_piR_037320	piRNA	5.6478	217.968	-5.27028	4.73339e-10	1.16441e-08
mmu-piRNA-mmu_piR_037366	piRNA	0.653312	7.57063	-3.53457	0.0843765	0.296995
mmu-piRNA-mmu_piR_037459;mmu-piRNA-mmu_piR_034158;mmu-piRNA-mmu_piR_017855	piRNA	0.931338	7.57063	-3.02304	0.148985	0.427824
mmu-piRNA-mmu_piR_037483	piRNA	0.520789	0	-inf	0.961651	1
mmu-piRNA-mmu_piR_037624	piRNA	0.410549	5.16582	-3.65337	0.501027	0.862577
mmu-piRNA-mmu_piR_037867	piRNA	0	0.516582	inf	0.969963	1
mmu-piRNA-mmu_piR_037891	piRNA	2.5559	36.4815	-3.83526	0.0756101	0.271314
mmu-piRNA-mmu_piR_038014	piRNA	0.615824	10.9272	-4.14926	0.129744	0.386654
mmu-piRNA-mmu_piR_038153	piRNA	0	2.08048	inf	0.395836	0.772822
mmu-piRNA-mmu_piR_038305	piRNA	0.205275	1.18885	-2.53394	0.748567	1
mmu-piRNA-mmu_piR_038312;mmu-piRNA-mmu_piR_000216;mmu-piRNA-mmu_piR_000870	piRNA	37.4184	734.169	-4.29429	0.00395987	0.0221393
mmu-piRNA-mmu_piR_038323	piRNA	2999.87	15468.8	-2.36639	0.000275268	0.00194711
mmu-piRNA-mmu_piR_038328	piRNA	267.341	4750.94	-4.15146	8.42153e-05	0.000715554
mmu-piRNA-mmu_piR_038351	piRNA	0	0.594423	inf	0.855111	1
mmu-piRNA-mmu_piR_038428	piRNA	2.66614	43.9637	-4.04349	0.205413	0.53067
mmu-piRNA-mmu_piR_038857	piRNA	0.410549	5.45477	-3.73189	0.265324	0.613706
mmu-piRNA-mmu_piR_038956;mmu-piRNA-mmu_piR_039091;mmu-piRNA-mmu_piR_005952	piRNA	0	0.402177	inf	0.969925	1
mmu-piRNA-mmu_piR_039114	piRNA	60.0222	689.712	-3.52243	2.92112e-06	3.26634e-05
mmu-piRNA-mmu_piR_039147;mmu-piRNA-mmu_piR_039114;mmu-piRNA-mmu_piR_000159	piRNA	3100.8	74295.9	-4.58257	1.22855e-06	1.49451e-05
mmu-rRNA-5_8S_rRNA-chr18-73533403-73533551	rRNA	1065.51	12337	-3.53338	1.2584e-07	1.76336e-06
mmu-rRNA-5S_rRNA-chr1-154311408-154311527	rRNA	0	0.516582	inf	0.969963	1
mmu-rRNA-5S_rRNA-chr1-26959103-26959221	rRNA	2.97517	112.363	-5.23905	1.60958e-08	2.74123e-07
mmu-rRNA-5S_rRNA-chr1-37005439-37005557	rRNA	2.84913	2876.65	-9.97965	4.55606e-27	1.00871e-23
mmu-rRNA-5S_rRNA-chr1-46374197-46374315	rRNA	0	36.6454	inf	8.05182e-07	1.0015e-05
mmu-rRNA-5S_rRNA-chr1-82635013-82635111	rRNA	0	10.6395	inf	0.050719	0.196658
mmu-rRNA-5S_rRNA-chr1-85674875-85674993	rRNA	0	27.1677	inf	1.91657e-05	0.000189432
mmu-rRNA-5S_rRNA-chr10-118827966-118828066	rRNA	0	0.297211	inf	0.96989	1
mmu-rRNA-5S_rRNA-chr10-27952379-27952479	rRNA	0.326656	20.1596	-5.94755	0.000714555	0.00475083
mmu-rRNA-5S_rRNA-chr10-31317169-31317281	rRNA	0	2.13473	inf	0.470465	0.837306
mmu-rRNA-5S_rRNA-chr10-78314165-78314283	rRNA	0	79.3117	inf	1.32154e-10	3.52518e-09
mmu-rRNA-5S_rRNA-chr10-78518623-78518738	rRNA	0.737205	1151.72	-10.6094	1.36331e-25	5.0306e-23
mmu-rRNA-5S_rRNA-chr11-27085126-27085242	rRNA	0	11.2504	inf	0.00760674	0.0397201
mmu-rRNA-5S_rRNA-chr11-57764427-57764545	rRNA	1.58465	708.927	-8.80533	4.57499e-21	1.26613e-18
mmu-rRNA-5S_rRNA-chr12-119919324-119919441	rRNA	0	3.11364	inf	0.255562	0.605182
mmu-rRNA-5S_rRNA-chr12-53046708-53046826	rRNA	0	80.352	inf	5.28018e-11	1.51822e-09
mmu-rRNA-5S_rRNA-chr12-54666677-54666786	rRNA	0	8.85029	inf	0.0177929	0.0827596
mmu-rRNA-5S_rRNA-chr12-67489113-67489231	rRNA	0	6.31338	inf	0.053164	0.203642
mmu-rRNA-5S_rRNA-chr12-85718477-85718595	rRNA	0	61.0863	inf	3.71783e-09	7.15763e-08
mmu-rRNA-5S_rRNA-chr12-90801619-90801735	rRNA	0.781183	114.773	-7.19891	7.93356e-11	2.24054e-09
mmu-rRNA-5S_rRNA-chr13-103396202-103396306	rRNA	1.84504	4.14562	-1.16794	0.69853	1
mmu-rRNA-5S_rRNA-chr13-14118743-14118855	rRNA	0	66.4526	inf	1.47305e-09	3.19739e-08
mmu-rRNA-5S_rRNA-chr13-30584935-30585049	rRNA	0	15.3642	inf	0.00175568	0.0105915
mmu-rRNA-5S_rRNA-chr13-58439849-58439947	rRNA	0	10.7609	inf	0.00999324	0.0507455
mmu-rRNA-5S_rRNA-chr14-36855929-36856044	rRNA	0	6.99862	inf	0.0496313	0.193117
mmu-rRNA-5S_rRNA-chr14-62869714-62869832	rRNA	0	2.24914	inf	0.459632	0.83396
mmu-rRNA-5S_rRNA-chr14-78311225-78311342	rRNA	0	1.11101	inf	0.710509	1
mmu-rRNA-5S_rRNA-chr15-100449684-100449793	rRNA	0	8.30067	inf	0.0284622	0.122837
mmu-rRNA-5S_rRNA-chr15-79692501-79692625	rRNA	0	15.6897	inf	0.00152225	0.00946701
mmu-rRNA-5S_rRNA-chr15-82342653-82342771	rRNA	0	6.12113	inf	0.0606313	0.226753
mmu-rRNA-5S_rRNA-chr15-87169113-87169216	rRNA	0	0.297211	inf	0.96989	1
mmu-rRNA-5S_rRNA-chr16-41217745-41217857	rRNA	0	7.35598	inf	0.0350639	0.146751
mmu-rRNA-5S_rRNA-chr16-61373027-61373144	rRNA	0	61.8966	inf	1.8861e-09	3.90263e-08
mmu-rRNA-5S_rRNA-chr17-47848834-47848952	rRNA	10.4856	925.7	-6.46406	7.70971e-16	8.53465e-14
mmu-rRNA-5S_rRNA-chr17-78858936-78859050	rRNA	0.205275	181.531	-9.78844	4.48993e-15	4.04095e-13
mmu-rRNA-5S_rRNA-chr18-34647400-34647518	rRNA	0.726064	256.697	-8.46575	4.99276e-16	5.81788e-14
mmu-rRNA-5S_rRNA-chr18-6085372-6085488	rRNA	0	3.72575	inf	0.200949	0.524004
mmu-rRNA-5S_rRNA-chr2-113205947-113206041	rRNA	0	4.78604	inf	0.143288	0.413611
mmu-rRNA-5S_rRNA-chr2-119631118-119631236	rRNA	0	10.8529	inf	0.00699763	0.0368875
mmu-rRNA-5S_rRNA-chr2-120640711-120640819	rRNA	3.6836	2552.87	-9.43679	2.71407e-26	1.50224e-23
mmu-rRNA-5S_rRNA-chr2-166655027-166655142	rRNA	0	5.62696	inf	0.108335	0.343206
mmu-rRNA-5S_rRNA-chr2-76515086-76515192	rRNA	0	0.516582	inf	0.969963	1
mmu-rRNA-5S_rRNA-chr3-39635964-39636082	rRNA	5.12924	534.828	-6.70419	4.35154e-16	5.35239e-14
mmu-rRNA-5S_rRNA-chr3-4338998-4339116	rRNA	9.13727	1063.77	-6.86321	1.86042e-17	2.74597e-15
mmu-rRNA-5S_rRNA-chr3-51828912-51829028	rRNA	0	0.297211	inf	0.96989	1
mmu-rRNA-5S_rRNA-chr3-88906510-88906628	rRNA	6.38966	2747.58	-8.74821	3.4106e-24	1.07872e-21
mmu-rRNA-5S_rRNA-chr4-111427815-111427930	rRNA	0	0.516582	inf	0.969963	1
mmu-rRNA-5S_rRNA-chr4-12812706-12812812	rRNA	4.33691	2671.33	-9.26667	4.9417e-26	2.18818e-23
mmu-rRNA-5S_rRNA-chr4-149817732-149817840	rRNA	6.68289	452.19	-6.08031	1.23975e-13	7.03794e-12
mmu-rRNA-5S_rRNA-chr4-41303158-41303272	rRNA	0	9.74192	inf	0.0113818	0.0561229
mmu-rRNA-5S_rRNA-chr4-48762851-48762962	rRNA	16.7446	107.447	-2.68186	0.168447	0.466282
mmu-rRNA-5S_rRNA-chr5-107401319-107401437	rRNA	0	7.55647	inf	0.0334939	0.141234
mmu-rRNA-5S_rRNA-chr5-119297245-119297361	rRNA	0	22.1009	inf	0.000114307	0.000920275
mmu-rRNA-5S_rRNA-chr5-22430331-22430443	rRNA	0	4.37443	inf	0.173288	0.471208
mmu-rRNA-5S_rRNA-chr5-3561154-3561273	rRNA	0.615824	84.8443	-7.10616	3.35029e-09	6.5642e-08
mmu-rRNA-5S_rRNA-chr6-112234156-112234263	rRNA	0	0.402177	inf	0.969925	1
mmu-rRNA-5S_rRNA-chr6-132564972-132565092	rRNA	0	6.86652	inf	0.0466886	0.185915
mmu-rRNA-5S_rRNA-chr6-140319635-140319731	rRNA	0	0.297211	inf	0.96989	1
mmu-rRNA-5S_rRNA-chr6-30379101-30379214	rRNA	3.35694	2532.85	-9.5594	1.56432e-26	1.15447e-23
mmu-rRNA-5S_rRNA-chr6-60250792-60250910	rRNA	0	4.40746	inf	0.130255	0.387614
mmu-rRNA-5S_rRNA-chr7-132058641-132058760	rRNA	0	0.516582	inf	0.969963	1
mmu-rRNA-5S_rRNA-chr7-16471813-16471931	rRNA	5.27474	324.472	-5.94285	1.37168e-12	5.49007e-11
mmu-rRNA-5S_rRNA-chr7-20010084-20010202	rRNA	0	5.58096	inf	0.0989103	0.325332
mmu-rRNA-5S_rRNA-chr7-6512232-6512339	rRNA	0	6.09754	inf	0.0802403	0.285156
mmu-rRNA-5S_rRNA-chr7-99497718-99497822	rRNA	0	109.511	inf	1.24189e-12	5.09173e-11
mmu-rRNA-5S_rRNA-chr8-123554060-123554178	rRNA	4.71646	737.383	-7.28857	1.38411e-17	2.18887e-15
mmu-rRNA-5S_rRNA-chr8-123593071-123593189	rRNA	54.2799	6464.96	-6.89608	7.23685e-19	1.45658e-16
mmu-rRNA-5S_rRNA-chr8-47719246-47719369	rRNA	0	2.76572	inf	0.370996	0.746796
mmu-rRNA-5S_rRNA-chr8-5069259-5069377	rRNA	4.94808	303.888	-5.94053	2.18795e-12	8.49845e-11
mmu-rRNA-5S_rRNA-chr9-102127888-102128005	rRNA	0	3.32358	inf	0.242718	0.587297
mmu-rRNA-5S_rRNA-chr9-103011417-103011520	rRNA	0	74.5446	inf	2.25299e-10	5.60463e-09
mmu-rRNA-5S_rRNA-chr9-111613898-111614015	rRNA	0	3.3507	inf	0.265551	0.613706
mmu-rRNA-5S_rRNA-chr9-115626600-115626718	rRNA	0	16.6073	inf	0.00119104	0.00757751
mmu-rRNA-5S_rRNA-chr9-53699806-53699929	rRNA	0	23.3323	inf	8.73201e-05	0.000737888
mmu-rRNA-5S_rRNA-chr9-74059339-74059457	rRNA	0	1.59102	inf	0.531035	0.886498
mmu-rRNA-5S_rRNA-chrX-13215698-13215809	rRNA	0	1.40822	inf	0.606628	0.93738
mmu-rRNA-5S_rRNA-chrX-151777671-151777789	rRNA	0	10.2856	inf	0.0101155	0.0511316
mmu-rRNA-5S_rRNA-chrX-152304001-152304111	rRNA	0	203.483	inf	5.92648e-17	8.20077e-15
mmu-rRNA-5S_rRNA-chrX-159449277-159449394	rRNA	0.326656	35.9354	-6.78149	7.79956e-06	8.10715e-05
mmu-rRNA-5S_rRNA-chrX-18323444-18323562	rRNA	0.737205	1366.57	-10.8562	1.26101e-26	1.15447e-23
mmu-rRNA-5S_rRNA-chrX-68949564-68949684	rRNA	0	2.75628	inf	0.371712	0.746796
mmu-rRNA-5S_rRNA-chrX-86406128-86406246	rRNA	1.67969	489.06	-8.18567	1.61097e-18	2.97224e-16
mmu-rRNA-5S_rRNA-chrY-991630-991748	rRNA	0	48.4726	inf	3.54998e-08	5.57422e-07
mmu-rRNA-SSU_rRNA_5-chrM-2-348	rRNA	164.779	10514.1	-5.99565	1.70448e-15	1.797e-13
mmu-snoRNA-SCARNA1-chr4-132838383-132838547	snoRNA	1.23165	9.18406	-2.89854	0.180938	0.488532
mmu-snoRNA-SCARNA11-chr6-125121724-125121859	snoRNA	8.83289	381.909	-5.4342	7.47575e-12	2.71333e-10
mmu-snoRNA-SCARNA13-chr12-105031075-105031349	snoRNA	14.2643	17.526	-0.297088	0.789193	1
mmu-snoRNA-SCARNA14-chr9-64295931-64296065	snoRNA	1.80107	146.612	-6.34701	3.42569e-11	1.0534e-09
mmu-snoRNA-SCARNA16-chr11-117077243-117077435	snoRNA	133.199	770.465	-2.53215	0.000100602	0.000828139
mmu-snoRNA-SCARNA17-chr18-74778561-74778700	snoRNA	0	1.48606	inf	0.544811	0.889537
mmu-snoRNA-SCARNA18-chr18-74778391-74778469	snoRNA	19.5812	39.9702	-1.02946	0.232704	0.575649
mmu-snoRNA-SCARNA20-chr5-135053988-135054116	snoRNA	3.52008	17.2677	-2.2944	0.103835	0.332267
mmu-snoRNA-SCARNA21-chr11-69350518-69350661	snoRNA	0.520789	3.918	-2.91135	0.358822	0.729963
mmu-snoRNA-SCARNA23-chr5-92056064-92056192	snoRNA	1.67969	13.7661	-3.03485	0.0559151	0.211617
mmu-snoRNA-SCARNA3-chr12-80391613-80391751	snoRNA	2494.53	720.383	1.79193	0.00408076	0.0227577
mmu-snoRNA-SCARNA4-chr1-127331812-127331941	snoRNA	0.531931	31.4607	-5.88617	5.82606e-05	0.000511861
mmu-snoRNA-SCARNA4-chr11-116163910-116164036	snoRNA	0	3.26933	inf	0.251743	0.599784
mmu-snoRNA-SCARNA4-chr3-88693930-88694057	snoRNA	6.95442	39.7909	-2.51644	0.0129814	0.0631666
mmu-snoRNA-SCARNA4-chr5-4985111-4985238	snoRNA	0.205275	26.0897	-6.98978	9.6492e-05	0.000803132
mmu-snoRNA-SCARNA6-chr1-87776938-87777209	snoRNA	11.8492	161.96	-3.77278	0.000328987	0.00229049
mmu-snoRNA-SCARNA6-chr1-87784556-87784820	snoRNA	28.6998	175.106	-2.60912	0.023428	0.104576
mmu-snoRNA-SCARNA8-chr4-86586453-86586583	snoRNA	11.7811	155.47	-3.72209	2.49131e-05	0.000238777
mmu-snoRNA-snoMBII-202-chr8-123103038-123103120	snoRNA	2450.8	455.228	2.42859	0.000557237	0.00374992
mmu-snoRNA-snoR38-chr11-116672506-116672581	snoRNA	79.7747	49.5965	0.685693	0.564386	0.906127
mmu-snoRNA-snoR38-chr11-116674148-116674222	snoRNA	196.578	131.459	0.580489	0.742481	1
mmu-snoRNA-snoR38-chr11-56263165-56263240	snoRNA	79.7747	49.0021	0.703088	0.546754	0.890225
mmu-snoRNA-SNORA1-chr9-15315189-15315321	snoRNA	14.178	40.5139	-1.51476	0.0648531	0.239707
mmu-snoRNA-SNORA11-chr15-58146616-58146742	snoRNA	3.74986	1.39878	1.42267	0.733845	1
mmu-snoRNA-SNORA11-chr2-112500869-112500997	snoRNA	1.6422	10.0509	-2.61362	0.252721	0.599784
mmu-snoRNA-SNORA12-chr19-44113979-44114124	snoRNA	0	3.26933	inf	0.251743	0.599784
mmu-snoRNA-SNORA13-chr18-33795164-33795295	snoRNA	2.43209	9.70184	-1.99606	0.228501	0.570352
mmu-snoRNA-SNORA13-chr7-110023210-110023342	snoRNA	2.08781	0	-inf	0.552571	0.892986
mmu-snoRNA-SNORA14-chr8-126944847-126944980	snoRNA	5.54628	0.804355	2.78562	0.31941	0.679322
mmu-snoRNA-SNORA15-chr5-129794546-129794676	snoRNA	0	10.6737	inf	0.0111177	0.0549435
mmu-snoRNA-SNORA16-chr4-132309465-132309600	snoRNA	17.2547	62.0582	-1.84663	0.0505855	0.196485
mmu-snoRNA-SNORA17-chr1-15757832-15757963	snoRNA	0	0.516582	inf	0.969963	1
mmu-snoRNA-SNORA17-chr12-73145774-73145905	snoRNA	1.19173	0	-inf	0.750898	1
mmu-snoRNA-SNORA17-chr16-76132541-76132671	snoRNA	0	0.297211	inf	0.96989	1
mmu-snoRNA-SNORA17-chr2-26639190-26639321	snoRNA	9.23879	16.2759	-0.816962	0.441552	0.818071
mmu-snoRNA-SNORA17-chr4-130857751-130857880	snoRNA	0	0.516582	inf	0.969963	1
mmu-snoRNA-SNORA17-chr4-4729573-4729704	snoRNA	0	0.516582	inf	0.969963	1
mmu-snoRNA-SNORA17-chr4-56897626-56897757	snoRNA	3.29717	0.891634	1.8867	0.689517	0.997121
mmu-snoRNA-SNORA17-chr6-143465269-143465397	snoRNA	0	0.516582	inf	0.969963	1
mmu-snoRNA-SNORA18-chr9-15313802-15313932	snoRNA	107.093	109.113	-0.0269588	0.908181	1
mmu-snoRNA-SNORA19-chr19-24942236-24942367	snoRNA	3.03678	3.4887	-0.200147	0.851728	1
mmu-snoRNA-SNORA19-chr19-60774330-60774461	snoRNA	3.03678	3.4887	-0.200147	0.851728	1
mmu-snoRNA-SNORA19-chr3-96176361-96176487	snoRNA	0	0.804355	inf	0.830908	1
mmu-snoRNA-SNORA2-chr13-51648199-51648334	snoRNA	3.86253	5.17997	-0.423398	0.881258	1
mmu-snoRNA-SNORA2-chr15-38058285-38058420	snoRNA	3.86253	5.17997	-0.423398	0.881258	1
mmu-snoRNA-SNORA2-chr15-98519716-98519853	snoRNA	5.31708	21.6976	-2.02883	0.172461	0.471208
mmu-snoRNA-SNORA2-chr15-98526346-98526482	snoRNA	3.29717	0.891634	1.8867	0.689517	0.997121
mmu-snoRNA-SNORA2-chr2-168335700-168335836	snoRNA	0	0.297211	inf	0.96989	1
mmu-snoRNA-SNORA20-chr17-12922790-12922917	snoRNA	15.7715	23.6389	-0.583843	0.430669	0.812207
mmu-snoRNA-SNORA21-chr11-97781639-97781775	snoRNA	218.658	78.2775	1.48201	0.0845715	0.297208
mmu-snoRNA-SNORA21-chr7-68952100-68952236	snoRNA	18.4377	18.4448	-0.000555447	0.779572	1
mmu-snoRNA-SNORA22-chr5-129789539-129789673	snoRNA	0.876218	3.41086	-1.96077	0.544488	0.889537
mmu-snoRNA-SNORA23-chr7-110046364-110046547	snoRNA	1.26914	58.2227	-5.51966	0.00309643	0.0179463
mmu-snoRNA-SNORA24-chr3-123507937-123508066	snoRNA	7.87056	142.462	-4.17797	0.000492119	0.00333196
mmu-snoRNA-SNORA25-chr13-62136930-62137062	snoRNA	0	9.07437	inf	0.0132456	0.0641703
mmu-snoRNA-SNORA25-chr13-62543203-62543335	snoRNA	0	1.80096	inf	0.505671	0.86922
mmu-snoRNA-SNORA25-chr9-15316676-15316808	snoRNA	0	9.07437	inf	0.0132456	0.0641703
mmu-snoRNA-SNORA26-chr1-160876202-160876322	snoRNA	0	1.03316	inf	0.807957	1
mmu-snoRNA-SNORA26-chr1-86087301-86087422	snoRNA	0	1.03316	inf	0.807957	1
mmu-snoRNA-SNORA26-chr12-59134072-59134193	snoRNA	10.6405	2.14417	2.31107	0.172919	0.471208
mmu-snoRNA-SNORA26-chr5-74093530-74093650	snoRNA	7.77126	3.92744	0.984559	0.710115	1
mmu-snoRNA-SNORA28-chr12-111540941-111541067	snoRNA	22.9053	45.2563	-0.982437	0.201176	0.524004
mmu-snoRNA-SNORA29-chr11-55482694-55482833	snoRNA	61.1758	14.7733	2.04997	0.0585603	0.220498
mmu-snoRNA-SNORA29-chr17-12919585-12919722	snoRNA	1.71717	2.6749	-0.639452	0.704234	1
mmu-snoRNA-SNORA3-chr7-109520120-109520251	snoRNA	21.3494	13.6104	0.649486	0.635264	0.964545
mmu-snoRNA-SNORA3-chr7-109521280-109521409	snoRNA	1.04158	11.6797	-3.48716	0.0705293	0.257357
mmu-snoRNA-SNORA3-chr8-13876097-13876226	snoRNA	3.64611	2.08048	0.809442	0.940521	1
mmu-snoRNA-SNORA30-chr14-96588827-96588956	snoRNA	5.93697	10.9402	-0.88184	0.713438	1
mmu-snoRNA-SNORA30-chr7-127527874-127528003	snoRNA	6.55279	10.9402	-0.739458	0.7938	1
mmu-snoRNA-SNORA31-chr14-75847905-75848034	snoRNA	46.9958	474.12	-3.33465	0.000128656	0.00102462
mmu-snoRNA-SNORA32-chr11-99017031-99017152	snoRNA	1.77878	7.00452	-1.9774	0.283498	0.641128
mmu-snoRNA-SNORA32-chr12-16939994-16940115	snoRNA	0.531931	2.40482	-2.17662	0.583152	0.918072
mmu-snoRNA-SNORA32-chr13-24811447-24811568	snoRNA	0.737205	0.699389	0.0759708	1	1
mmu-snoRNA-SNORA32-chr16-90602496-90602617	snoRNA	0	1.40822	inf	0.606628	0.93738
mmu-snoRNA-SNORA32-chr19-46359036-46359144	snoRNA	0.531931	0.297211	0.839752	1	1
mmu-snoRNA-SNORA32-chr3-86100534-86100655	snoRNA	0.531931	0.402177	0.403409	1	1
mmu-snoRNA-SNORA32-chr6-52639234-52639355	snoRNA	0.531931	2.40482	-2.17662	0.583152	0.918072
mmu-snoRNA-SNORA32-chr7-97521808-97521916	snoRNA	0.531931	0.516582	0.0422417	1	1
mmu-snoRNA-SNORA32-chr8-121666628-121666743	snoRNA	0.531931	0	-inf	0.960059	1
mmu-snoRNA-SNORA32-chr9-15316489-15316588	snoRNA	0.531931	0.891634	-0.745213	0.904993	1
mmu-snoRNA-SNORA32-chrX-156455999-156456106	snoRNA	0	0.402177	inf	0.969925	1
mmu-snoRNA-SNORA33-chr10-23785347-23785475	snoRNA	2.23331	26.742	-3.58185	0.0319967	0.135971
mmu-snoRNA-SNORA33-chr12-43743037-43743165	snoRNA	0	0.891634	inf	0.741136	1
mmu-snoRNA-SNORA36-chr1-185242907-185243038	snoRNA	1974.35	715.097	1.46517	0.0176452	0.0822454
mmu-snoRNA-SNORA36-chr10-9852019-9852149	snoRNA	2.51599	0	-inf	0.444032	0.820607
mmu-snoRNA-SNORA36-chr14-64753918-64754052	snoRNA	0	0.594423	inf	0.855111	1
mmu-snoRNA-SNORA36-chr4-46495155-46495285	snoRNA	18.8616	6.28035	1.58654	0.186874	0.501502
mmu-snoRNA-SNORA36-chr6-97162817-97162947	snoRNA	0.979968	0.594423	0.721245	1	1
mmu-snoRNA-SNORA38-chr10-108363665-108363798	snoRNA	0.205275	1.78327	-3.1189	0.589599	0.924021
mmu-snoRNA-SNORA38-chr17-35162563-35162696	snoRNA	2.16299	8.30777	-1.94143	0.287038	0.642571
mmu-snoRNA-SNORA4-chr1-153440079-153440218	snoRNA	0	4.67754	inf	0.132756	0.393469
mmu-snoRNA-SNORA4-chr16-23111617-23111755	snoRNA	1.91131	138.299	-6.17709	5.71587e-05	0.000504181
mmu-snoRNA-SNORA4-chr9-95624460-95624611	snoRNA	0	4.67754	inf	0.132756	0.393469
mmu-snoRNA-SNORA4-chrX-151539700-151539816	snoRNA	0	3.77647	inf	0.166804	0.462786
mmu-snoRNA-SNORA40-chr7-28351508-28351632	snoRNA	21.0838	57.3205	-1.44292	0.0516189	0.199449
mmu-snoRNA-SNORA41-chr1-63179004-63179135	snoRNA	1061.96	605.832	0.80974	0.18673	0.501502
mmu-snoRNA-SNORA41-chr3-90126535-90126666	snoRNA	0.847445	1.80096	-1.08757	0.799964	1
mmu-snoRNA-SNORA42-chr11-98999508-98999622	snoRNA	1.52953	11.1384	-2.86438	0.259435	0.608039
mmu-snoRNA-SNORA42-chr12-17546146-17546281	snoRNA	8.88336	100.775	-3.50389	0.0103661	0.051767
mmu-snoRNA-SNORA42-chr15-61357871-61358004	snoRNA	1.52953	11.4356	-2.90237	0.258241	0.60674
mmu-snoRNA-SNORA42-chr19-38071929-38072053	snoRNA	0.260394	47.9772	-7.52551	0.000428339	0.00293605
mmu-snoRNA-SNORA42-chr3-88707158-88707292	snoRNA	0	2.97211	inf	0.262012	0.610626
mmu-snoRNA-SNORA42-chr5-100831281-100831414	snoRNA	0	0.891634	inf	0.741136	1
mmu-snoRNA-SNORA42-chr5-121205010-121205143	snoRNA	7.0823	22.6954	-1.68011	0.223924	0.564655
mmu-snoRNA-SNORA42-chr8-82409091-82409226	snoRNA	0.260394	40.6224	-7.28544	0.00488569	0.0266427
mmu-snoRNA-SNORA42-chr9-85472734-85472869	snoRNA	0	0.891634	inf	0.741136	1
mmu-snoRNA-SNORA43-chr2-26637847-26637985	snoRNA	5.55277	103.273	-4.21711	2.57798e-06	2.91206e-05
mmu-snoRNA-SNORA44-chr4-132309941-132310069	snoRNA	204.415	490.661	-1.26323	0.0453534	0.182452
mmu-snoRNA-SNORA46-chr8-95746060-95746195	snoRNA	3.60213	5.19413	-0.528032	0.692062	0.999873
mmu-snoRNA-SNORA47-chr13-95330600-95330737	snoRNA	4.4737	24.0034	-2.4237	0.097778	0.32304
mmu-snoRNA-SNORA48-chr11-69669635-69669778	snoRNA	0.821099	2.6749	-1.70386	0.607138	0.93738
mmu-snoRNA-SNORA49-chr5-110692049-110692181	snoRNA	0	0.891634	inf	0.741136	1
mmu-snoRNA-SNORA5-chr11-6619808-6619940	snoRNA	39.2722	29.3319	0.421038	0.75259	1
mmu-snoRNA-SNORA5-chr11-6620319-6620454	snoRNA	21.0649	12.2494	0.78213	0.786336	1
mmu-snoRNA-SNORA5-chr14-75972486-75972619	snoRNA	0.520789	0.594423	-0.190791	1	1
mmu-snoRNA-SNORA5-chr3-96724265-96724400	snoRNA	2.4633	2.37769	0.0510317	0.995969	1
mmu-snoRNA-SNORA5-chr6-70855444-70855579	snoRNA	1.71717	6.53865	-1.92896	0.403567	0.78103
mmu-snoRNA-SNORA51-chr2-130276237-130276369	snoRNA	25.8665	191.779	-2.89029	0.0963032	0.320143
mmu-snoRNA-SNORA52-chr7-141448803-141448939	snoRNA	5.72278	64.647	-3.4978	0.000115461	0.000922854
mmu-snoRNA-SNORA53-chr10-91118291-91118536	snoRNA	9.79058	129.766	-3.72837	2.84943e-06	3.20236e-05
mmu-snoRNA-SNORA54-chr7-143531394-143531520	snoRNA	9.5231	6.08457	0.646276	0.844728	1
mmu-snoRNA-SNORA55-chr13-46767520-46767649	snoRNA	1.28677	5.26253	-2.032	0.36608	0.740183
mmu-snoRNA-SNORA55-chr4-123291344-123291474	snoRNA	8.06469	7.0458	0.194856	0.944058	1
mmu-snoRNA-SNORA55-chr4-123293152-123293282	snoRNA	9.85927	8.07896	0.287311	1	1
mmu-snoRNA-SNORA57-chr19-8888538-8888685	snoRNA	7.66935	42.9659	-2.48602	0.0077469	0.0403568
mmu-snoRNA-SNORA57-chr8-110923116-110923263	snoRNA	1.61342	30.8321	-4.25624	0.0019043	0.0113642
mmu-snoRNA-SNORA61-chr4-132310240-132310369	snoRNA	4.28828	22.9207	-2.41818	0.156761	0.442691
mmu-snoRNA-SNORA62-chr6-148642524-148642655	snoRNA	0	0.297211	inf	0.96989	1
mmu-snoRNA-SNORA62-chr9-120128780-120128935	snoRNA	10.3888	17.7749	-0.774812	0.358365	0.729917
mmu-snoRNA-SNORA62-chr9-120130415-120130563	snoRNA	116.544	229.82	-0.97963	0.315589	0.673784
mmu-snoRNA-SNORA63-chr11-22846871-22846972	snoRNA	0	0.297211	inf	0.96989	1
mmu-snoRNA-SNORA63-chr16-23110383-23110507	snoRNA	0.520789	6.43251	-3.62661	0.193033	0.51244
mmu-snoRNA-SNORA63-chr16-23111301-23111429	snoRNA	21.2428	24.5494	-0.208714	0.671228	0.988401
mmu-snoRNA-SNORA64-chr17-24720772-24720905	snoRNA	32.0973	151.018	-2.2342	0.00159406	0.00983076
mmu-snoRNA-SNORA65-chr11-20847753-20847881	snoRNA	0	0.402177	inf	0.969925	1
mmu-snoRNA-SNORA65-chr12-31258933-31259062	snoRNA	0	3.02637	inf	0.286027	0.642157
mmu-snoRNA-SNORA65-chr14-57697809-57697937	snoRNA	0	3.02637	inf	0.286027	0.642157
mmu-snoRNA-SNORA65-chr2-32963291-32963420	snoRNA	1.6422	9.42112	-2.52027	0.257697	0.60674
mmu-snoRNA-SNORA66-chr5-107905177-107905308	snoRNA	11.3136	37.8024	-1.74042	0.0991374	0.325332
mmu-snoRNA-SNORA66-chr5-107907345-107907476	snoRNA	2.92654	40.5799	-3.7935	0.000531415	0.00358705
mmu-snoRNA-SNORA67-chr11-62776985-62777125	snoRNA	0.531931	7.17789	-3.75425	0.0979041	0.32304
mmu-snoRNA-SNORA67-chr11-69667834-69667976	snoRNA	12.4057	17.3031	-0.480027	0.538712	0.889537
mmu-snoRNA-SNORA67-chrX-37499317-37499459	snoRNA	0	0.516582	inf	0.969963	1
mmu-snoRNA-SNORA67-chrX-37632205-37632347	snoRNA	0	0.516582	inf	0.969963	1
mmu-snoRNA-SNORA67-chrX-37667233-37667376	snoRNA	0	0.516582	inf	0.969963	1
mmu-snoRNA-SNORA68-chr8-70895759-70895889	snoRNA	2.94882	8.20161	-1.47577	0.363489	0.736963
mmu-snoRNA-SNORA69-chrX-37082912-37083042	snoRNA	6.37203	59.8999	-3.23273	0.00432649	0.0240072
mmu-snoRNA-SNORA7-chr1-51938974-51939095	snoRNA	20.2539	23.5599	-0.218134	0.927722	1
mmu-snoRNA-SNORA7-chr6-115807975-115808114	snoRNA	37.6144	406.583	-3.43419	3.74377e-05	0.000336939
mmu-snoRNA-SNORA7-chr7-121040344-121040484	snoRNA	34.4566	25.9069	0.411444	0.583436	0.918072
mmu-snoRNA-SNORA70-chr16-56035753-56035887	snoRNA	2.51599	8.33961	-1.72885	0.321666	0.681552
mmu-snoRNA-SNORA70-chr2-144261589-144261726	snoRNA	1.30662	4.16096	-1.67108	0.426779	0.80898
mmu-snoRNA-SNORA70-chr6-131380273-131380406	snoRNA	0	7.76289	inf	0.0453022	0.182452
mmu-snoRNA-SNORA70-chrX-74272484-74272620	snoRNA	0.986458	7.39255	-2.90574	0.205374	0.53067
mmu-snoRNA-SNORA70-chrX-82401091-82401227	snoRNA	0	0.297211	inf	0.96989	1
mmu-snoRNA-SNORA71-chr2-158356424-158356554	snoRNA	3.22685	25.5354	-2.9843	0.191259	0.50834
mmu-snoRNA-SNORA71-chr2-158358360-158358472	snoRNA	2.12772	1.9248	0.1446	1	1
mmu-snoRNA-SNORA71-chr2-158359798-158359929	snoRNA	2.74355	12.7235	-2.21338	0.127016	0.381525
mmu-snoRNA-SNORA72-chr15-34440791-34440922	snoRNA	43.6924	24.849	0.814195	0.68938	0.997121
mmu-snoRNA-SNORA73-chr13-12589611-12589791	snoRNA	0	0.297211	inf	0.96989	1
mmu-snoRNA-SNORA73-chr4-132352322-132352526	snoRNA	1.1741	8.07425	-2.78177	0.151139	0.432329
mmu-snoRNA-SNORA73-chr4-132352775-132352979	snoRNA	3.41206	13.3745	-1.97077	0.383899	0.762973
mmu-snoRNA-SNORA73-chr9-120129351-120129553	snoRNA	2.83393	31.0043	-3.45159	0.144847	0.417023
mmu-snoRNA-SNORA74-chr14-32191854-32192050	snoRNA	3.913	20.7647	-2.40779	0.0592824	0.222837
mmu-snoRNA-SNORA74-chr18-35557032-35557227	snoRNA	11.8298	316.295	-4.74077	9.03943e-05	0.000760962
mmu-snoRNA-SNORA75-chr1-86351169-86351301	snoRNA	8.96968	32.6449	-1.86373	0.258164	0.60674
mmu-snoRNA-SNORA75-chr8-105988501-105988631	snoRNA	0.205275	0	-inf	1	1
mmu-snoRNA-SNORA76-chr11-106501245-106501377	snoRNA	37.2715	58.2675	-0.644619	0.326265	0.687298
mmu-snoRNA-SNORA76-chrX-162748556-162748674	snoRNA	0	1.54975	inf	0.659608	0.980774
mmu-snoRNA-SNORA77-chr16-18240717-18240842	snoRNA	0	5.0526	inf	0.209127	0.539006
mmu-snoRNA-SNORA79-chr12-91573430-91573572	snoRNA	6.49767	42.6345	-2.71403	0.00679292	0.0358939
mmu-snoRNA-SNORA79-chr15-69685578-69685706	snoRNA	0	0.813794	inf	0.829896	1
mmu-snoRNA-SNORA79-chr16-32243712-32243855	snoRNA	9.48804	36.3553	-1.93798	0.0511571	0.19801
mmu-snoRNA-SNORA8-chr2-32675109-32675245	snoRNA	0	2.37769	inf	0.336858	0.699897
mmu-snoRNA-SNORA8-chr9-15314845-15314981	snoRNA	13.7476	11.5912	0.24615	0.892132	1
mmu-snoRNA-SNORA81-chr15-71794188-71794365	snoRNA	13.3441	304.53	-4.51231	0.00418296	0.023269
mmu-snoRNA-SNORA81-chr16-23110756-23110933	snoRNA	22.5804	364.902	-4.01437	0.00446816	0.0244259
mmu-snoRNA-SNORA84-chr13-49684301-49684433	snoRNA	12.7483	14.5834	-0.194022	0.764743	1
mmu-snoRNA-SNORA84-chr16-43886682-43886814	snoRNA	1.23165	2.97211	-1.2709	0.651661	0.978154
mmu-snoRNA-SNORA9-chr11-6528033-6528165	snoRNA	0.781183	6.44666	-3.04482	0.193822	0.513919
mmu-snoRNA-SNORA9-chr17-62456987-62457120	snoRNA	0	3.47455	inf	0.258426	0.60674
mmu-snoRNA-SNORD100-chr10-23785750-23785823	snoRNA	136	178.093	-0.389024	0.422501	0.805976
mmu-snoRNA-SNORD101-chr10-23786470-23786543	snoRNA	14465.5	1563.13	3.21011	3.56711e-06	3.94879e-05
mmu-snoRNA-SNORD102-chr5-146834834-146834904	snoRNA	4478.52	1079.08	2.05322	0.00353809	0.020189
mmu-snoRNA-SNORD103-chr4-130766331-130766413	snoRNA	1.20287	10.3764	-3.10875	0.138231	0.404286
mmu-snoRNA-SNORD103-chr4-130775741-130775823	snoRNA	1.20287	10.3764	-3.10875	0.138231	0.404286
mmu-snoRNA-SNORD105-chr9-20889484-20889568	snoRNA	87.7154	75.9752	0.207302	0.964962	1
mmu-snoRNA-SNORD11-chr1-59704790-59704873	snoRNA	44.5412	90.6837	-1.0257	0.334851	0.698737
mmu-snoRNA-SNORD110-chr2-130275506-130275573	snoRNA	1762.74	386.852	2.18797	0.00168164	0.0102004
mmu-snoRNA-SNORD111-chr8-110838528-110838616	snoRNA	1094.06	374.169	1.54793	0.0494712	0.193117
mmu-snoRNA-SNORD111-chr8-110842383-110842458	snoRNA	21.8878	47.706	-1.12404	0.295721	0.649615
mmu-snoRNA-SNORD11B-chr1-59704258-59704338	snoRNA	44.2869	22.075	1.00447	0.520036	0.876892
mmu-snoRNA-SNORD12-chr2-167063473-167063565	snoRNA	2362.76	566.631	2.05999	0.00438208	0.0241943
mmu-snoRNA-SNORD12-chr2-167064998-167065086	snoRNA	183.334	164.793	0.153819	0.857425	1
mmu-snoRNA-SNORD12-chr2-167065276-167065365	snoRNA	466.645	229.946	1.02103	0.24083	0.586217
mmu-snoRNA-SNORD121A-chr4-41203053-41203137	snoRNA	16.8881	41.106	-1.28334	0.144827	0.417023
mmu-snoRNA-SNORD121A-chr4-41211498-41211586	snoRNA	725.291	139.748	2.37573	0.00152729	0.00947175
mmu-snoRNA-SNORD121A-chr4-41213772-41213857	snoRNA	21.0444	8.44457	1.31734	0.422711	0.805976
mmu-snoRNA-SNORD123-chr15-32241853-32241923	snoRNA	2.31071	12.4027	-2.42425	0.127752	0.382221
mmu-snoRNA-SNORD124-chr11-98710986-98711089	snoRNA	3.59099	2.20313	0.704827	0.858522	1
mmu-snoRNA-SNORD125-chr11-5038211-5038307	snoRNA	1.30662	0	-inf	0.756921	1
mmu-snoRNA-SNORD127-chr12-65056573-65056658	snoRNA	175.802	109.754	0.679678	0.542101	0.889537
mmu-snoRNA-SNORD14-chr7-116333171-116333257	snoRNA	33.8185	12.8792	1.39277	0.255576	0.605182
mmu-snoRNA-SNORD14-chr9-40803583-40803668	snoRNA	301.466	884.148	-1.55229	0.307316	0.665101
mmu-snoRNA-SNORD14-chr9-40803995-40804080	snoRNA	317.26	916.476	-1.53043	0.314322	0.673669
mmu-snoRNA-SNORD14-chr9-40804748-40804837	snoRNA	167.043	240.076	-0.523272	0.4977	0.858853
mmu-snoRNA-SNORD15-chr7-99479563-99479707	snoRNA	7.42232	93.0307	-3.64776	0.0094662	0.0482907
mmu-snoRNA-SNORD16-chr9-64175423-64175521	snoRNA	212.497	286.241	-0.429788	0.536972	0.888585
mmu-snoRNA-SNORD16-chr9-64176661-64176759	snoRNA	36.8378	79.7682	-1.11463	0.415885	0.797203
mmu-snoRNA-SNORD18-chr9-64175048-64175115	snoRNA	4477.6	681.802	2.7153	0.000109519	0.00089145
mmu-snoRNA-SNORD18-chr9-64175871-64175941	snoRNA	122.53	113.767	0.107053	0.831914	1
mmu-snoRNA-SNORD18-chr9-64177123-64177193	snoRNA	708.391	393.621	0.847739	0.336209	0.699897
mmu-snoRNA-SNORD19-chr14-31016206-31016281	snoRNA	335.574	287.16	0.224776	0.937635	1
mmu-snoRNA-SNORD19B-chr14-31015148-31015226	snoRNA	1294.31	403.671	1.68093	0.0204799	0.0931056
mmu-snoRNA-SNORD20-chr1-86352008-86352087	snoRNA	155.798	359.102	-1.20472	0.334845	0.698737
mmu-snoRNA-SNORD22-chr19-8725866-8725991	snoRNA	42.2192	197.241	-2.22399	0.204766	0.53067
mmu-snoRNA-SNORD23-chr7-15938762-15938870	snoRNA	0	8.25233	inf	0.0324871	0.13779
mmu-snoRNA-SNORD24-chr1-161036057-161036139	snoRNA	2240.64	445.18	2.33145	0.000798697	0.00526284
mmu-snoRNA-SNORD26-chr19-8724251-8724325	snoRNA	358.127	304.607	0.233522	0.868718	1
mmu-snoRNA-SNORD28-chr19-8724868-8724943	snoRNA	322.249	207.517	0.634946	0.760586	1
mmu-snoRNA-SNORD29-chr19-8725092-8725156	snoRNA	517.618	206.814	1.32355	0.0956574	0.318954
mmu-snoRNA-SNORD30-chr19-8725341-8725409	snoRNA	4635.79	1912.73	1.27718	0.0999334	0.326331
mmu-snoRNA-SNORD31-chr19-8725594-8725660	snoRNA	1400.07	526.802	1.41017	0.0437114	0.177573
mmu-snoRNA-SNORD33-chr7-45126864-45126947	snoRNA	387.805	91.9964	2.07568	0.00735393	0.038582
mmu-snoRNA-SNORD33-chr7-45127382-45127464	snoRNA	460.17	176.493	1.38256	0.0648468	0.239707
mmu-snoRNA-SNORD34-chr7-45126601-45126670	snoRNA	289.932	340.336	-0.231245	0.545262	0.889618
mmu-snoRNA-SNORD35-chr7-45123025-45123111	snoRNA	1.47441	27.814	-4.2376	0.000990499	0.00641218
mmu-snoRNA-SNORD35-chr7-45126346-45126435	snoRNA	19.0758	35.1712	-0.882651	0.307261	0.665101
mmu-snoRNA-SNORD36-chr2-26912218-26912291	snoRNA	2418.01	727.854	1.7321	0.0218014	0.0975115
mmu-snoRNA-SNORD36-chr2-26912530-26912600	snoRNA	1022.5	337.475	1.59925	0.0283054	0.122399
mmu-snoRNA-SNORD37-chr10-81178950-81179013	snoRNA	318.706	166.238	0.938976	0.334259	0.698737
mmu-snoRNA-SNORD38-chr4-117154514-117154584	snoRNA	359.1	253.559	0.502064	0.798029	1
mmu-snoRNA-SNORD41-chr8-85050207-85050276	snoRNA	156.235	169.36	-0.116375	0.646874	0.974484
mmu-snoRNA-SNORD42-chr11-78181299-78181363	snoRNA	71.6862	74.4927	-0.0554036	0.722608	1
mmu-snoRNA-SNORD42-chr11-78183056-78183124	snoRNA	391.424	188.46	1.05447	0.213322	0.547272
mmu-snoRNA-SNORD43-chr15-80082857-80082920	snoRNA	7363.8	2139.81	1.78297	0.0106806	0.0531389
mmu-snoRNA-SNORD45-chr3-153910563-153910633	snoRNA	16.0471	41.6815	-1.37709	0.127216	0.381525
mmu-snoRNA-SNORD45-chr3-153911610-153911690	snoRNA	779.822	359.311	1.11791	0.300658	0.655544
mmu-snoRNA-SNORD45-chr3-153912125-153912204	snoRNA	187.538	362.355	-0.950221	0.300828	0.655544
mmu-snoRNA-SNORD46-chr4-117155186-117155289	snoRNA	215.815	324.094	-0.586617	0.447425	0.82344
mmu-snoRNA-SNORD47-chr1-161038082-161038158	snoRNA	2154.35	1061.92	1.02058	0.214918	0.548822
mmu-snoRNA-SNORD48-chr17-34952013-34952075	snoRNA	778.623	608.698	0.355198	0.775921	1
mmu-snoRNA-SNORD49-chr11-62603077-62603150	snoRNA	306.378	127.224	1.26794	0.149604	0.428715
mmu-snoRNA-SNORD49-chr11-62603450-62603521	snoRNA	1287.36	1101.22	0.225313	0.920181	1
mmu-snoRNA-SNORD5-chr9-15314074-15314144	snoRNA	963.359	259.913	1.89004	0.00967556	0.0492453
mmu-snoRNA-SNORD50-chr9-88521529-88521600	snoRNA	57.7145	75.8549	-0.394309	0.507328	0.869323
mmu-snoRNA-SNORD50-chr9-88521797-88521868	snoRNA	1400.3	290.12	2.27101	0.0016573	0.0100804
mmu-snoRNA-SNORD50-chr9-88598348-88598419	snoRNA	70.6035	74.9633	-0.0864448	0.693018	1
mmu-snoRNA-SNORD50-chr9-88857693-88857764	snoRNA	1400.3	290.12	2.27101	0.0016573	0.0100804
mmu-snoRNA-SNORD50-chr9-89075336-89075407	snoRNA	57.7145	75.5577	-0.388645	0.509454	0.870316
mmu-snoRNA-SNORD51-chr1-63178677-63178754	snoRNA	104.24	74.4172	0.486201	0.726215	1
mmu-snoRNA-SNORD52-chr17-34950952-34951017	snoRNA	1131.73	464.829	1.28376	0.127347	0.381525
mmu-snoRNA-SNORD53-chr17-71640879-71640956	snoRNA	490.303	81.673	2.58574	0.000459505	0.00313029
mmu-snoRNA-SNORD53-chr17-71641584-71641659	snoRNA	166.067	56.3334	1.5597	0.0793191	0.282335
mmu-snoRNA-SNORD55-chr4-117155770-117155848	snoRNA	1143.81	1687.45	-0.560997	0.528219	0.886498
mmu-snoRNA-SNORD56-chr2-130277697-130277766	snoRNA	263.834	91.1531	1.53327	0.033112	0.139904
mmu-snoRNA-SNORD58-chr14-52069300-52069369	snoRNA	3.26434	26.8941	-3.04243	0.175017	0.474861
mmu-snoRNA-SNORD58-chr18-75001058-75001123	snoRNA	458.129	281.131	0.704511	0.574142	0.917137
mmu-snoRNA-SNORD58-chr18-75001455-75001519	snoRNA	2390.31	1073.62	1.15471	0.170025	0.468785
mmu-snoRNA-SNORD58-chr18-75001880-75001944	snoRNA	5439.48	2764.25	0.976581	0.238478	0.583171
mmu-snoRNA-SNORD59-chr10-128084143-128084216	snoRNA	523.422	246.622	1.08567	0.232078	0.574744
mmu-snoRNA-SNORD59-chr10-128085289-128085360	snoRNA	44.4794	110.127	-1.30796	0.152637	0.43425
mmu-snoRNA-SNORD60-chr17-24528476-24528553	snoRNA	80.6901	190.141	-1.23661	0.291408	0.647118
mmu-snoRNA-SNORD61-chrX-57391449-57391519	snoRNA	61.0616	34.828	0.810018	0.788323	1
mmu-snoRNA-SNORD62-chr2-32221970-32222054	snoRNA	98.4633	393.626	-1.99917	0.270792	0.621781
mmu-snoRNA-SNORD62-chr2-32225653-32225737	snoRNA	95.7708	388.519	-2.02033	0.271573	0.621781
mmu-snoRNA-SNORD62-chr3-95090625-95090709	snoRNA	104.441	397.591	-1.9286	0.285293	0.642157
mmu-snoRNA-SNORD63-chr18-34942644-34942713	snoRNA	30.3343	33.533	-0.144632	0.704438	1
mmu-snoRNA-SNORD65-chr11-62604515-62604586	snoRNA	260.421	175.533	0.569104	0.819689	1
mmu-snoRNA-SNORD66-chr16-20684239-20684313	snoRNA	91.6373	65.186	0.491373	0.688523	0.997121
mmu-snoRNA-SNORD67-chr2-91596070-91596180	snoRNA	6.44255	32.4526	-2.33263	0.197844	0.520222
mmu-snoRNA-SNORD69-chr14-31014287-31014366	snoRNA	207.306	745.671	-1.84678	0.138867	0.40561
mmu-snoRNA-SNORD70-chr1-59691934-59692020	snoRNA	45.8677	84.3821	-0.879458	0.309795	0.666562
mmu-snoRNA-SNORD70-chr1-59692509-59692592	snoRNA	195.366	78.169	1.32151	0.13348	0.394558
mmu-snoRNA-SNORD71-chr8-109839295-109839379	snoRNA	38.9043	79.6243	-1.03328	0.359047	0.729963
mmu-snoRNA-SNORD72-chr15-5118404-5118484	snoRNA	404.507	129.178	1.6468	0.0383231	0.157709
mmu-snoRNA-SNORD73-chr3-86138791-86138858	snoRNA	153.251	103.447	0.567005	0.829791	1
mmu-snoRNA-SNORD73-chr3-86140618-86140688	snoRNA	248.162	231.21	0.102078	0.804633	1
mmu-snoRNA-SNORD74-chr1-161035394-161035473	snoRNA	13417.7	1740.93	2.94621	1.72232e-05	0.000170996
mmu-snoRNA-SNORD75-chr1-161035850-161035911	snoRNA	3791.49	1071.39	1.82328	0.0250857	0.110858
mmu-snoRNA-SNORD78-chr1-161036984-161037049	snoRNA	129.749	217.007	-0.742018	0.305881	0.663943
mmu-snoRNA-SNORD79-chr1-161037356-161037439	snoRNA	1942.21	1059.49	0.874329	0.402177	0.779325
mmu-snoRNA-SNORD82-chr1-86356261-86356330	snoRNA	3225.97	1450.41	1.15327	0.12957	0.386654
mmu-snoRNA-SNORD83-chr17-35242678-35242754	snoRNA	6.13982	44.0392	-2.84252	0.00305698	0.0177642
mmu-snoRNA-SNORD83-chr17-35247175-35247250	snoRNA	43.5768	38.0938	0.194004	1	1
mmu-snoRNA-SNORD86-chr11-77244928-77245015	snoRNA	0	0.402177	inf	0.969925	1
mmu-snoRNA-SNORD86-chr14-56837071-56837156	snoRNA	0	1.88823	inf	0.452479	0.826017
mmu-snoRNA-SNORD86-chr16-8480660-8480741	snoRNA	0	0.402177	inf	0.969925	1
mmu-snoRNA-SNORD86-chr2-130277195-130277280	snoRNA	15.0078	27.5546	-0.876581	0.249095	0.598803
mmu-snoRNA-SNORD87-chr1-9942463-9942549	snoRNA	316.983	56.9631	2.47631	0.00139104	0.00869991
mmu-snoRNA-SNORD88-chr15-34288812-34288903	snoRNA	1.1741	1.62759	-0.471182	0.955707	1
mmu-snoRNA-SNORD88-chr7-44248090-44248180	snoRNA	303.253	334.381	-0.140971	0.687584	0.997121
mmu-snoRNA-SNORD88-chr7-44249852-44249941	snoRNA	69.031	127.273	-0.88261	0.433554	0.815126
mmu-snoRNA-SNORD88-chr7-44250135-44250224	snoRNA	565.4	167.534	1.75482	0.0211899	0.0951611
mmu-snoRNA-SNORD88-chr7-44250450-44250542	snoRNA	163.655	266.571	-0.703862	0.449133	0.823567
mmu-snoRNA-SNORD89-chr1-39548745-39548854	snoRNA	27.8686	249.14	-3.16024	1.18609e-05	0.000121574
mmu-snoRNA-SNORD90-chr2-37400047-37400157	snoRNA	13.5358	19.3164	-0.513046	0.598141	0.930628
mmu-snoRNA-SNORD91-chr11-74905424-74905516	snoRNA	198.013	138.912	0.511424	0.886461	1
mmu-snoRNA-SNORD92-chr17-71631279-71631366	snoRNA	15.8114	50.5979	-1.67811	0.160367	0.449433
mmu-snoRNA-SNORD93-chr5-23710991-23711061	snoRNA	105.326	621.228	-2.56026	0.120802	0.369414
mmu-snoRNA-SNORD93-chr5-23852210-23852280	snoRNA	153.133	826.788	-2.43273	0.168906	0.466282
mmu-snoRNA-SNORD94-chr6-71882557-71882693	snoRNA	6.84641	84.9966	-3.63399	0.0546603	0.20788
mmu-snoRNA-SNORD95-chr11-48800866-48800932	snoRNA	288.88	138.601	1.05953	0.173457	0.471208
mmu-snoRNA-SNORD95-chr11-48803139-48803206	snoRNA	683.775	332.169	1.0416	0.198805	0.522128
mmu-snoRNA-SNORD96-chr11-48802032-48802112	snoRNA	217.594	221.412	-0.0250946	0.735627	1
mmu-snoRNA-SNORD98-chr10-62765576-62765640	snoRNA	214.668	64.0184	1.74555	0.0375183	0.155262
mmu-snoRNA-SNORD99-chr4-132310691-132310764	snoRNA	998.828	492.651	1.01967	0.175499	0.475586
mmu-snoRNA-snosnR60_Z15-chr1-161037601-161037681	snoRNA	2399.65	874.499	1.4563	0.0431877	0.175767
mmu-snoRNA-snoU105B-chr9-20890757-20890836	snoRNA	46.579	21.1846	1.13666	0.220348	0.55777
mmu-snoRNA-snoU109-chr1-143778928-143779062	snoRNA	2.47607	19.1595	-2.95194	0.0335543	0.141234
mmu-snoRNA-snoU109-chr13-90098981-90099114	snoRNA	0.520789	56.0597	-6.75012	1.82408e-07	2.52407e-06
mmu-snoRNA-snoU109-chr3-64318407-64318539	snoRNA	0	1.60871	inf	0.581932	0.917662
mmu-snoRNA-snoU13-chr1-57865736-57865840	snoRNA	0	2.36354	inf	0.449354	0.823567
mmu-snoRNA-snoU13-chr19-17825527-17825627	snoRNA	1.04158	8.06362	-2.95265	0.165526	0.460975
mmu-snoRNA-snoU13-chr8-31149864-31149967	snoRNA	23.6712	143.86	-2.60346	0.112682	0.350264
mmu-snoRNA-snoU2_19-chr9-15326464-15326539	snoRNA	2.25559	23.4349	-3.37708	0.00749883	0.0392492
mmu-snoRNA-snoU2-25-chr3-108554338-108554751	snoRNA	1.58465	39.2378	-4.63001	0.000110709	0.000894558
mmu-snoRNA-snoU2-30-chr9-15326264-15326333	snoRNA	7.79073	41.6839	-2.41966	0.111269	0.349139
mmu-snoRNA-snoU54-chr4-3835079-3835146	snoRNA	15.4319	22.6128	-0.551224	0.435536	0.817184
mmu-snoRNA-snoU6-53-chr1-127375131-127375239	snoRNA	0.781183	2.51922	-1.68924	0.65287	0.978643
mmu-snoRNA-snoU6-53-chr14-52209785-52209894	snoRNA	2.23796	2.51922	-0.170793	0.934665	1
mmu-snoRNA-snoU6-77-chr11-69668852-69668995	snoRNA	94.1637	673.949	-2.8394	0.165794	0.461142
mmu-snoRNA-snoU82P-chr15-80081032-80081086	snoRNA	0	2.58762	inf	0.318726	0.678518
mmu-snoRNA-snoU83B-chr15-80078498-80078591	snoRNA	2085.53	1462.01	0.512461	0.845269	1
mmu-snoRNA-snoU85-chr6-125186359-125186683	snoRNA	13.8912	128.927	-3.21431	3.16386e-05	0.000294319
mmu-snoRNA-snoU89-chr6-124715232-124715502	snoRNA	12.7964	74.8678	-2.54861	0.0958896	0.319247
mmu-snoRNA-snoU90-chr3-69085105-69085447	snoRNA	182.959	608.263	-1.73317	0.00670079	0.0354917
mmu-snoRNA-snoU97-chr7-111076060-111076227	snoRNA	6698.27	6389.07	0.0681826	0.869614	1
mmu-snoRNA-snoZ17-chr11-78181686-78181756	snoRNA	1487.11	442.036	1.75028	0.0197096	0.0907214
mmu-snoRNA-snoZ30-chr11-83294304-83294400	snoRNA	9.26979	27.2562	-1.55598	0.412189	0.792175
mmu-snoRNA-snoZ39-chr13-86044989-86045048	snoRNA	16.0431	32.974	-1.03938	0.281221	0.637933
mmu-snoRNA-snoZ40-chr9-15315522-15315595	snoRNA	472.196	321.67	0.553804	0.602298	0.935782
mmu-snoRNA-U1-chr1-171027965-171028129	snoRNA	4.30591	97.5738	-4.5021	7.20778e-07	9.01583e-06
mmu-snoRNA-U1-chr1-178636905-178637071	snoRNA	0	8.88685	inf	0.0192206	0.0888402
mmu-snoRNA-U1-chr10-10100953-10101116	snoRNA	1.20287	37.2257	-4.95175	0.000156397	0.0012023
mmu-snoRNA-U1-chr10-105040273-105040438	snoRNA	0	20.458	inf	0.000161768	0.00123929
mmu-snoRNA-U1-chr10-12363410-12363573	snoRNA	0	8.41627	inf	0.0253692	0.111887
mmu-snoRNA-U1-chr10-4104313-4104469	snoRNA	0	1.48606	inf	0.544811	0.889537
mmu-snoRNA-U1-chr10-46838346-46838507	snoRNA	0	3.42854	inf	0.23671	0.582306
mmu-snoRNA-U1-chr11-26337540-26337703	snoRNA	0	2.70203	inf	0.309568	0.666562
mmu-snoRNA-U1-chr11-29179435-29179572	snoRNA	0.58705	7.32886	-3.64203	0.10303	0.330992
mmu-snoRNA-U1-chr11-94919689-94919833	snoRNA	0.205275	24.0647	-6.87322	0.000220215	0.00158297
mmu-snoRNA-U1-chr12-54239238-54239398	snoRNA	1.66854	54.6432	-5.03338	1.31959e-05	0.000134017
mmu-snoRNA-U1-chr13-35662135-35662276	snoRNA	3.04792	139.379	-5.51504	4.40914e-09	8.13486e-08
mmu-snoRNA-U1-chr15-36169796-36169954	snoRNA	0	0.516582	inf	0.969963	1
mmu-snoRNA-U1-chr15-89019221-89019379	snoRNA	0	2.10761	inf	0.428842	0.810807
mmu-snoRNA-U1-chr16-11167105-11167267	snoRNA	0	0.813794	inf	0.829896	1
mmu-snoRNA-U1-chr16-20745308-20745472	snoRNA	0	7.41967	inf	0.0412936	0.168991
mmu-snoRNA-U1-chr16-35387934-35388085	snoRNA	0	0.813794	inf	0.829896	1
mmu-snoRNA-U1-chr16-37980087-37980226	snoRNA	0	0.699389	inf	0.842592	1
mmu-snoRNA-U1-chr17-49292742-49292901	snoRNA	0	2.21257	inf	0.418399	0.800635
mmu-snoRNA-U1-chr2-116968040-116968182	snoRNA	0	26.6523	inf	2.06854e-05	0.000203544
mmu-snoRNA-U1-chr2-133008487-133008654	snoRNA	15.2994	1834.95	-6.90612	2.88355e-18	4.9109e-16
mmu-snoRNA-U1-chr3-18177462-18177625	snoRNA	7.14856	296.27	-5.37312	3.87181e-11	1.14296e-09
mmu-snoRNA-U1-chr3-66088114-66088261	snoRNA	0	0.402177	inf	0.969925	1
mmu-snoRNA-U1-chr3-86930743-86930902	snoRNA	0.58705	28.1207	-5.58201	0.000131584	0.00103307
mmu-snoRNA-U1-chr3-88862919-88863084	snoRNA	0	3.83072	inf	0.195985	0.515947
mmu-snoRNA-U1-chr3-89967999-89968163	snoRNA	0.792325	29.4145	-5.21429	0.000190158	0.00143689
mmu-snoRNA-U1-chr3-96359953-96360117	snoRNA	78.9618	4395.57	-5.79875	4.56295e-15	4.04095e-13
mmu-snoRNA-U1-chr3-96374021-96374185	snoRNA	78.9618	4395.57	-5.79875	4.56295e-15	4.04095e-13
mmu-snoRNA-U1-chr4-101271143-101271306	snoRNA	0	1.51318	inf	0.593372	0.927418
mmu-snoRNA-U1-chr4-121083986-121084149	snoRNA	0	8.79603	inf	0.0152998	0.0728466
mmu-snoRNA-U1-chr4-129458351-129458495	snoRNA	0	3.76232	inf	0.219228	0.557257
mmu-snoRNA-U1-chr4-150964735-150964894	snoRNA	0	1.50374	inf	0.594534	0.927418
mmu-snoRNA-U1-chr4-39259631-39259794	snoRNA	2.72126	56.4831	-4.37547	2.7431e-05	0.000259539
mmu-snoRNA-U1-chr6-53433974-53434137	snoRNA	0	11.8259	inf	0.00571231	0.0307714
mmu-snoRNA-U1-chr6-6924118-6924279	snoRNA	3.84024	116.843	-4.92723	4.57292e-08	7.03086e-07
mmu-snoRNA-U1-chr6-81638311-81638469	snoRNA	0	25.6097	inf	2.78169e-05	0.000262071
mmu-snoRNA-U1-chr6-97572076-97572238	snoRNA	0	13.7873	inf	0.00278009	0.0162404
mmu-snoRNA-U1-chr7-110003578-110003718	snoRNA	0	1.21597	inf	0.697189	1
mmu-snoRNA-U1-chr7-128061705-128061860	snoRNA	0	1.9248	inf	0.491933	0.853317
mmu-snoRNA-U1-chr7-19242130-19242289	snoRNA	0	0.813794	inf	0.829896	1
mmu-snoRNA-U1-chr7-84170565-84170722	snoRNA	0	1.59102	inf	0.531035	0.886498
mmu-snoRNA-U1-chr7-91667149-91667289	snoRNA	0.205275	34.3055	-7.38474	1.3074e-05	0.000133391
mmu-snoRNA-U1-chr9-35474885-35475046	snoRNA	0.792325	43.6547	-5.7839	5.74132e-06	6.08196e-05
mmu-snoRNA-U1-chr9-84188355-84188522	snoRNA	0	0.813794	inf	0.829896	1
mmu-snoRNA-U1-chr9-90351995-90352139	snoRNA	0	9.58624	inf	0.0139146	0.0671177
mmu-snoRNA-U1-chr9-94284496-94284652	snoRNA	0	0.813794	inf	0.829896	1
mmu-snoRNA-U1-chrX-109009681-109009847	snoRNA	0.326656	4.02297	-3.62242	0.271518	0.621781
mmu-snoRNA-U1-chrX-116345732-116345895	snoRNA	0	3.53351	inf	0.230956	0.573892
mmu-snoRNA-U1-chrX-116659074-116659220	snoRNA	57.3629	4621.57	-6.33212	9.33043e-17	1.21515e-14
mmu-snoRNA-U11-chr14-70428415-70428597	snoRNA	0.410549	21.5549	-5.71432	0.00122767	0.00774375
mmu-snoRNA-U11-chr18-51607544-51607668	snoRNA	0	1.21597	inf	0.697189	1
mmu-snoRNA-U11-chr4-132270080-132270213	snoRNA	51.9605	975.051	-4.22999	3.08772e-09	6.15874e-08
mmu-snoRNA-U11-chrX-101242738-101242871	snoRNA	1.51839	35.5474	-4.54913	0.000415013	0.00285354
mmu-snoRNA-U11-chrX-145160484-145160621	snoRNA	0	2.4225	inf	0.399002	0.775683
mmu-snoRNA-U12-chr14-21812711-21812855	snoRNA	0.205275	10.2043	-5.63548	0.0564297	0.2132
mmu-snoRNA-U12-chr2-129315329-129315479	snoRNA	0	3.0358	inf	0.285391	0.642157
mmu-snoRNA-U12-chr5-7177706-7177856	snoRNA	18.6318	90.4749	-2.27975	0.00380744	0.0213951
mmu-snoRNA-U2-chr11-96083673-96083856	snoRNA	0.792325	111.921	-7.14217	1.04426e-10	2.8543e-09
mmu-snoRNA-U2-chr11-98473673-98473808	snoRNA	1.52953	54.9947	-5.16813	5.7802e-06	6.09398e-05
mmu-snoRNA-U2-chr14-99351994-99352169	snoRNA	2.25559	152.054	-6.07494	1.60975e-10	4.14417e-09
mmu-snoRNA-U2-chr15-85351063-85351254	snoRNA	0.465669	48.8358	-6.71249	9.94577e-07	1.22333e-05
mmu-snoRNA-U2-chr17-28989969-28990148	snoRNA	0	0.594423	inf	0.855111	1
mmu-snoRNA-U2-chr4-39865687-39865891	snoRNA	0	4.53955	inf	0.137725	0.404286
mmu-snoRNA-U2-chr5-69919095-69919282	snoRNA	0	23.0858	inf	8.42316e-05	0.000715554
mmu-snoRNA-U2-chr5-96907632-96907825	snoRNA	0	0.516582	inf	0.969963	1
mmu-snoRNA-U2-chr7-30356732-30356924	snoRNA	2.05032	112.538	-5.77842	4.40507e-09	8.13486e-08
mmu-snoRNA-U2-chr8-72037642-72037817	snoRNA	0	9.92001	inf	0.0129627	0.0631666
mmu-snoRNA-U2-chrX-105819883-105820065	snoRNA	0	6.07632	inf	0.0519457	0.200362
mmu-snoRNA-U2-chrX-110622832-110623022	snoRNA	0	11.6066	inf	0.00597277	0.0320964
mmu-snoRNA-U2-chrX-43254046-43254235	snoRNA	2.59988	137.309	-5.72284	1.84778e-09	3.85942e-08
mmu-snoRNA-U3-chr1-39519533-39519746	snoRNA	20.2827	95.1206	-2.22951	0.00782833	0.0406853
mmu-snoRNA-U3-chr10-40258467-40258678	snoRNA	180.902	1120.14	-2.6304	5.53828e-05	0.00049047
mmu-snoRNA-U3-chr11-106725258-106725450	snoRNA	16.2108	20.9888	-0.372664	0.650433	0.976974
mmu-snoRNA-U3-chr11-87443237-87443450	snoRNA	69.9899	625.283	-3.15929	1.55082e-05	0.000155805
mmu-snoRNA-U3-chr11-87448627-87448840	snoRNA	69.9899	640.318	-3.19357	5.4002e-06	5.7481e-05
mmu-snoRNA-U3-chr11-87462286-87462499	snoRNA	70.1951	600.685	-3.09717	8.35763e-05	0.000715554
mmu-snoRNA-U3-chr11-87471368-87471581	snoRNA	70.1951	600.685	-3.09717	8.35763e-05	0.000715554
mmu-snoRNA-U3-chr11-96032678-96032891	snoRNA	29.8745	362.013	-3.59906	9.8657e-05	0.000818077
mmu-snoRNA-U3-chr12-102253474-102253687	snoRNA	3.18693	41.9634	-3.71889	0.000624143	0.00417478
mmu-snoRNA-U3-chr19-4078299-4078512	snoRNA	28.0295	336.956	-3.58754	1.48452e-05	0.000150079
mmu-snoRNA-U3-chr2-121004089-121004301	snoRNA	0.410549	7.74872	-4.23833	0.0998142	0.326331
mmu-snoRNA-U3-chr4-55299656-55299845	snoRNA	0	1.70543	inf	0.516871	0.876892
mmu-snoRNA-U4-chr1-151854823-151854955	snoRNA	0	0.699389	inf	0.842592	1
mmu-snoRNA-U4-chr10-56948253-56948372	snoRNA	0	0.699389	inf	0.842592	1
mmu-snoRNA-U4-chr13-60928086-60928184	snoRNA	0	0.699389	inf	0.842592	1
mmu-snoRNA-U4-chr16-35234795-35234923	snoRNA	0	5.46775	inf	0.0922797	0.3158
mmu-snoRNA-U4-chr16-91349659-91349784	snoRNA	0	1.91536	inf	0.492951	0.853317
mmu-snoRNA-U4-chr17-37267106-37267238	snoRNA	0	0.297211	inf	0.96989	1
mmu-snoRNA-U4-chr17-43454255-43454399	snoRNA	0	11.4285	inf	0.00526868	0.0286606
mmu-snoRNA-U4-chr19-26260331-26260493	snoRNA	0	0.297211	inf	0.96989	1
mmu-snoRNA-U4-chr3-33011958-33012114	snoRNA	0	0.594423	inf	0.855111	1
mmu-snoRNA-U4-chr4-31998624-31998741	snoRNA	0	0.804355	inf	0.830908	1
mmu-snoRNA-U4-chr4-83527628-83527768	snoRNA	0	9.85161	inf	0.0143552	0.068793
mmu-snoRNA-U4-chr5-38546458-38546611	snoRNA	0	2.32698	inf	0.407594	0.786074
mmu-snoRNA-U4-chr5-4268707-4268839	snoRNA	0	8.91869	inf	0.0161251	0.0761217
mmu-snoRNA-U4-chr6-48289228-48289347	snoRNA	0	14.7521	inf	0.00213479	0.0125703
mmu-snoRNA-U4-chr8-124357238-124357341	snoRNA	0	0.297211	inf	0.96989	1
mmu-snoRNA-U4-chr9-102304387-102304517	snoRNA	0	1.29381	inf	0.621967	0.95561
mmu-snoRNA-U4-chr9-88526679-88526794	snoRNA	0	0.297211	inf	0.96989	1
mmu-snoRNA-U5-chr14-96444955-96445070	snoRNA	0	16.9398	inf	0.000746268	0.00494682
mmu-snoRNA-U5-chr17-94869873-94869988	snoRNA	0.670944	97.2128	-7.17881	5.79594e-10	1.41013e-08
mmu-snoRNA-U5-chr19-61164365-61164481	snoRNA	0	6.38651	inf	0.0623176	0.231495
mmu-snoRNA-U6-chr1-107756602-107756708	snoRNA	0	1.91536	inf	0.492951	0.853317
mmu-snoRNA-U6-chr1-12374936-12375042	snoRNA	0	1.91536	inf	0.492951	0.853317
mmu-snoRNA-U6-chr1-124490856-124490959	snoRNA	0	1.48606	inf	0.544811	0.889537
mmu-snoRNA-U6-chr1-130595570-130595676	snoRNA	0	0.297211	inf	0.96989	1
mmu-snoRNA-U6-chr1-165809636-165809742	snoRNA	0	1.54975	inf	0.659608	0.980774
mmu-snoRNA-U6-chr1-181813607-181813700	snoRNA	0	1.91536	inf	0.492951	0.853317
mmu-snoRNA-U6-chr1-25279445-25279551	snoRNA	0	0.297211	inf	0.96989	1
mmu-snoRNA-U6-chr1-33422733-33422838	snoRNA	0	0.516582	inf	0.969963	1
mmu-snoRNA-U6-chr10-117662282-117662388	snoRNA	0	5.48543	inf	0.100998	0.326913
mmu-snoRNA-U6-chr10-19782854-19782960	snoRNA	0	0.804355	inf	0.830908	1
mmu-snoRNA-U6-chr11-102549196-102549299	snoRNA	0	0.804355	inf	0.830908	1
mmu-snoRNA-U6-chr11-16732605-16732711	snoRNA	0	1.91536	inf	0.492951	0.853317
mmu-snoRNA-U6-chr11-4324149-4324255	snoRNA	0	5.48543	inf	0.100998	0.326913
mmu-snoRNA-U6-chr11-98946444-98946550	snoRNA	0	1.91536	inf	0.492951	0.853317
mmu-snoRNA-U6-chr12-100769023-100769128	snoRNA	0	1.18885	inf	0.636931	0.964545
mmu-snoRNA-U6-chr12-76420384-76420490	snoRNA	0	0.804355	inf	0.830908	1
mmu-snoRNA-U6-chr13-14087439-14087545	snoRNA	0	0.297211	inf	0.96989	1
mmu-snoRNA-U6-chr13-16041046-16041152	snoRNA	0	4.20106	inf	0.199455	0.522597
mmu-snoRNA-U6-chr13-17809591-17809697	snoRNA	0	1.03316	inf	0.807957	1
mmu-snoRNA-U6-chr14-41247686-41247792	snoRNA	0	5.48543	inf	0.100998	0.326913
mmu-snoRNA-U6-chr15-18009263-18009369	snoRNA	0	1.91536	inf	0.492951	0.853317
mmu-snoRNA-U6-chr15-5035360-5035462	snoRNA	0	2.06633	inf	0.534141	0.886498
mmu-snoRNA-U6-chr15-72255350-72255456	snoRNA	0	1.91536	inf	0.492951	0.853317
mmu-snoRNA-U6-chr15-77067791-77067897	snoRNA	0	1.91536	inf	0.492951	0.853317
mmu-snoRNA-U6-chr15-88835300-88835406	snoRNA	0	2.31754	inf	0.408464	0.787066
mmu-snoRNA-U6-chr15-90054409-90054515	snoRNA	0	0.594423	inf	0.855111	1
mmu-snoRNA-U6-chr16-14807163-14807269	snoRNA	0	5.48543	inf	0.100998	0.326913
mmu-snoRNA-U6-chr16-17205792-17205898	snoRNA	0	1.91536	inf	0.492951	0.853317
mmu-snoRNA-U6-chr16-22224244-22224351	snoRNA	0	0.297211	inf	0.96989	1
mmu-snoRNA-U6-chr16-30814162-30814268	snoRNA	0	1.91536	inf	0.492951	0.853317
mmu-snoRNA-U6-chr16-82543229-82543335	snoRNA	0	2.71971	inf	0.338063	0.700816
mmu-snoRNA-U6-chr16-84294535-84294641	snoRNA	0	0.402177	inf	0.969925	1
mmu-snoRNA-U6-chr17-45620659-45620759	snoRNA	0	0.9966	inf	0.72598	1
mmu-snoRNA-U6-chr17-72987798-72987904	snoRNA	0	0.804355	inf	0.830908	1
mmu-snoRNA-U6-chr18-67174885-67174991	snoRNA	0	9.87874	inf	0.0156238	0.0742298
mmu-snoRNA-U6-chr18-86349586-86349692	snoRNA	0	0.516582	inf	0.969963	1
mmu-snoRNA-U6-chr3-103427437-103427543	snoRNA	0	1.91536	inf	0.492951	0.853317
mmu-snoRNA-U6-chr3-109863780-109863885	snoRNA	0	0.297211	inf	0.96989	1
mmu-snoRNA-U6-chr3-149028932-149029038	snoRNA	0	1.91536	inf	0.492951	0.853317
mmu-snoRNA-U6-chr3-65771511-65771617	snoRNA	0	0.804355	inf	0.830908	1
mmu-snoRNA-U6-chr3-67055958-67056064	snoRNA	0	1.91536	inf	0.492951	0.853317
mmu-snoRNA-U6-chr3-88970623-88970729	snoRNA	0	1.91536	inf	0.492951	0.853317
mmu-snoRNA-U6-chr3-89201167-89201273	snoRNA	0	1.91536	inf	0.492951	0.853317
mmu-snoRNA-U6-chr3-99707740-99707847	snoRNA	0	5.79208	inf	0.0857573	0.299947
mmu-snoRNA-U6-chr4-16861689-16861794	snoRNA	0	0.297211	inf	0.96989	1
mmu-snoRNA-U6-chr5-103898879-103898985	snoRNA	0	0.804355	inf	0.830908	1
mmu-snoRNA-U6-chr5-139443599-139443705	snoRNA	0	0.594423	inf	0.855111	1
mmu-snoRNA-U6-chr5-151700202-151700308	snoRNA	0	1.20653	inf	0.698355	1
mmu-snoRNA-U6-chr5-91217898-91218004	snoRNA	0	1.91536	inf	0.492951	0.853317
mmu-snoRNA-U6-chr6-130081419-130081511	snoRNA	0	0.297211	inf	0.96989	1
mmu-snoRNA-U6-chr6-42775573-42775680	snoRNA	0	5.79208	inf	0.0857573	0.299947
mmu-snoRNA-U6-chr6-95100201-95100307	snoRNA	0	0.516582	inf	0.969963	1
mmu-snoRNA-U6-chr6-97730439-97730545	snoRNA	0	0.516582	inf	0.969963	1
mmu-snoRNA-U6-chr7-104423274-104423380	snoRNA	0	5.48543	inf	0.100998	0.326913
mmu-snoRNA-U6-chr7-109076136-109076242	snoRNA	0	0.516582	inf	0.969963	1
mmu-snoRNA-U6-chr7-109774612-109774718	snoRNA	0	9.58153	inf	0.0181849	0.0844053
mmu-snoRNA-U6-chr7-126915720-126915826	snoRNA	0	0.297211	inf	0.96989	1
mmu-snoRNA-U6-chr7-12930774-12930880	snoRNA	0	0.297211	inf	0.96989	1
mmu-snoRNA-U6-chr7-14778669-14778772	snoRNA	0	0.804355	inf	0.830908	1
mmu-snoRNA-U6-chr7-15695213-15695317	snoRNA	0	0.804355	inf	0.830908	1
mmu-snoRNA-U6-chr7-18745103-18745209	snoRNA	0	1.91536	inf	0.492951	0.853317
mmu-snoRNA-U6-chr8-109840588-109840689	snoRNA	0	5.38991	inf	0.103155	0.330992
mmu-snoRNA-U6-chr8-128650997-128651103	snoRNA	0	1.91536	inf	0.492951	0.853317
mmu-snoRNA-U6-chr8-21040256-21040360	snoRNA	0	1.03316	inf	0.807957	1
mmu-snoRNA-U6-chr8-21176768-21176872	snoRNA	0	1.03316	inf	0.807957	1
mmu-snoRNA-U6-chr8-21548060-21548165	snoRNA	0	1.03316	inf	0.807957	1
mmu-snoRNA-U6-chr8-7428222-7428328	snoRNA	0	8.54836	inf	0.0270254	0.11743
mmu-snoRNA-U6-chr8-92039917-92040020	snoRNA	0.410549	0.516582	-0.331443	1	1
mmu-snoRNA-U6-chr9-45634706-45634812	snoRNA	0	0.516582	inf	0.969963	1
mmu-snoRNA-U6-chrX-154711258-154711365	snoRNA	0	0.594423	inf	0.855111	1
mmu-snoRNA-U6-chrX-155046610-155046719	snoRNA	0	8.79605	inf	0.0534505	0.204386
mmu-snoRNA-U6-chrX-61938891-61938997	snoRNA	0	0.891634	inf	0.741136	1
mmu-snoRNA-U6-chrX-74534285-74534391	snoRNA	0	2.06633	inf	0.534141	0.886498
mmu-snoRNA-U6atac-chr1-69955004-69955129	snoRNA	0	7.74872	inf	0.0294153	0.126703
mmu-snoRNA-U6atac-chr15-3603272-3603397	snoRNA	0	3.22686	inf	0.273044	0.623425
mmu-snoRNA-U6atac-chr2-27539805-27539930	snoRNA	2.84264	104.855	-5.20502	0.00122533	0.00774375
mmu-snoRNA-U6atac-chr5-69752403-69752528	snoRNA	0	3.4191	inf	0.237239	0.582315
mmu-snoRNA-U6atac-chr7-16234738-16234864	snoRNA	0	3.2823	inf	0.2992	0.654574
mmu-snoRNA-U6atac-chr8-67213296-67213419	snoRNA	0	1.88823	inf	0.452479	0.826017
mmu-snoRNA-U6atac-chr8-98675077-98675202	snoRNA	0	3.53351	inf	0.230956	0.573892
mmu-snoRNA-U7-chr1-136990211-136990270	snoRNA	0.260394	1.88823	-2.85827	0.577799	0.917662
mmu-snoRNA-U7-chr6-124741225-124741286	snoRNA	14.3346	122.367	-3.09364	7.78527e-05	0.000681288
mmu-snoRNA-U8-chr10-128349240-128349375	snoRNA	0.520789	0	-inf	0.961651	1
mmu-snoRNA-U8-chr11-69073427-69073561	snoRNA	461.925	3000.59	-2.69952	0.188167	0.504124
mmu-snoRNA-U8-chr12-13163629-13163763	snoRNA	0	12.5324	inf	0.0149156	0.0711708
mmu-tRNA-chr1-133033962-133034034	tRNA	0.326656	0	-inf	1	1
mmu-tRNA-chr1-133034327-133034399	tRNA	52.9516	860.747	-4.02284	8.95554e-09	1.56123e-07
mmu-tRNA-chr1-165641634-165641705	tRNA	70.7001	3343.44	-5.56348	3.67566e-14	2.5431e-12
mmu-tRNA-chr1-171033942-171034015	tRNA	14.9241	310.702	-4.37982	1.40043e-08	2.40354e-07
mmu-tRNA-chr1-171037029-171037100	tRNA	52.5875	1136.67	-4.43395	2.15177e-10	5.41365e-09
mmu-tRNA-chr1-171037997-171038068	tRNA	329.33	575.448	-0.805152	0.23055	0.573892
mmu-tRNA-chr1-171065984-171066066	tRNA	148.242	4250.39	-4.84157	2.04146e-08	3.37298e-07
mmu-tRNA-chr1-171066631-171066701	tRNA	1221.47	14008.6	-3.51962	8.0059e-08	1.16612e-06
mmu-tRNA-chr1-171073619-171073701	tRNA	148.242	4250.39	-4.84157	2.04146e-08	3.37298e-07
mmu-tRNA-chr1-171074302-171074372	tRNA	1221.47	14008.6	-3.51962	8.0059e-08	1.16612e-06
mmu-tRNA-chr1-171081233-171081315	tRNA	148.242	4250.39	-4.84157	2.04146e-08	3.37298e-07
mmu-tRNA-chr1-171081876-171081946	tRNA	1221.47	14008.6	-3.51962	8.0059e-08	1.16612e-06
mmu-tRNA-chr1-171102371-171102442	tRNA	30.7752	1128.78	-5.19685	8.51751e-13	3.6265e-11
mmu-tRNA-chr1-171102756-171102827	tRNA	329.33	570.754	-0.793335	0.238905	0.583171
mmu-tRNA-chr1-171103043-171103114	tRNA	890.996	22340.5	-4.6481	2.05551e-11	6.59549e-10
mmu-tRNA-chr1-171669439-171669511	tRNA	110.167	81.6965	0.431346	0.606606	0.93738
mmu-tRNA-chr1-188941406-188941479	tRNA	0	2.58762	inf	0.318726	0.678518
mmu-tRNA-chr1-24615567-24615636	tRNA	0	0.804355	inf	0.830908	1
mmu-tRNA-chr1-34434812-34434883	tRNA	151.66	5248.47	-5.11298	3.054e-13	1.43863e-11
mmu-tRNA-chr1-34752926-34752992	tRNA	0	1.03316	inf	0.807957	1
mmu-tRNA-chr1-34753051-34753121	tRNA	0.205275	0.891634	-2.11889	0.838238	1
mmu-tRNA-chr10-100037098-100037168	tRNA	65.2521	2079	-4.99372	0.00632497	0.0336622
mmu-tRNA-chr10-80249159-80249232	tRNA	13.0503	362.006	-4.79386	8.00424e-10	1.90552e-08
mmu-tRNA-chr10-87829886-87829958	tRNA	0.821099	121.265	-7.20639	3.05969e-05	0.000285829
mmu-tRNA-chr10-91181412-91181483	tRNA	41.8212	375.211	-3.1654	4.00965e-06	4.37111e-05
mmu-tRNA-chr10-91182097-91182168	tRNA	57.2444	1467.47	-4.68005	1.06824e-09	2.46364e-08
mmu-tRNA-chr11-100538158-100538230	tRNA	0	11.5558	inf	0.00715571	0.0376312
mmu-tRNA-chr11-107012866-107012938	tRNA	145.781	1471.49	-3.3354	5.17747e-07	6.70346e-06
mmu-tRNA-chr11-115412981-115413053	tRNA	134.026	2477.18	-4.20811	8.94307e-10	2.10638e-08
mmu-tRNA-chr11-115413779-115413851	tRNA	6.38907	330.875	-5.69454	5.24121e-07	6.72163e-06
mmu-tRNA-chr11-22491366-22491438	tRNA	12.4409	173.478	-3.80159	0.000114915	0.00092182
mmu-tRNA-chr11-48818542-48818614	tRNA	321.376	8938.39	-4.79768	1.55678e-05	0.000155805
mmu-tRNA-chr11-48823728-48823801	tRNA	3.76749	203.57	-5.75578	3.63608e-11	1.10278e-09
mmu-tRNA-chr11-48853619-48853691	tRNA	8.19256	217.598	-4.73121	0.00056844	0.00381372
mmu-tRNA-chr11-48856280-48856351	tRNA	128.434	5026.41	-5.29043	2.2755e-13	1.11955e-11
mmu-tRNA-chr11-48856637-48856709	tRNA	124.854	7383.56	-5.886	1.15945e-06	1.41825e-05
mmu-tRNA-chr11-67291139-67291210	tRNA	1.54716	10.3729	-2.74512	0.148396	0.426686
mmu-tRNA-chr11-69037003-69037076	tRNA	46.1932	896.357	-4.27832	2.33557e-09	4.74398e-08
mmu-tRNA-chr11-69037477-69037558	tRNA	30.3513	801.981	-4.72374	1.4418e-10	3.80018e-09
mmu-tRNA-chr11-69037853-69037926	tRNA	4.47592	55.3261	-3.6277	0.000140295	0.00108987
mmu-tRNA-chr11-69040385-69040456	tRNA	82.784	3880.95	-5.55091	4.26614e-14	2.8559e-12
mmu-tRNA-chr11-69040984-69041055	tRNA	25.646	1060.08	-5.3693	2.88636e-13	1.38922e-11
mmu-tRNA-chr11-69041826-69041897	tRNA	9.60943	263.734	-4.77849	4.93817e-08	7.54008e-07
mmu-tRNA-chr11-69063042-69063123	tRNA	0	2.58291	inf	0.431049	0.812207
mmu-tRNA-chr11-69110465-69110538	tRNA	2.51599	41.5824	-4.04677	0.000261781	0.00186361
mmu-tRNA-chr11-69110919-69111000	tRNA	8.78833	89.5431	-3.34892	8.27856e-05	0.000715554
mmu-tRNA-chr11-69124241-69124322	tRNA	46.4025	722.203	-3.96013	2.37954e-08	3.87375e-07
mmu-tRNA-chr11-79704650-79704721	tRNA	63.6732	2354.43	-5.20855	5.64289e-13	2.49867e-11
mmu-tRNA-chr11-97797072-97797143	tRNA	31.0926	1408.79	-5.50174	8.10033e-14	5.00651e-12
mmu-tRNA-chr12-110845338-110845411	tRNA	46.4823	854.646	-4.20057	4.59288e-09	8.40383e-08
mmu-tRNA-chr13-21160785-21160856	tRNA	918.194	22981.4	-4.64552	2.0951e-11	6.6265e-10
mmu-tRNA-chr13-21168075-21168147	tRNA	76.1646	1057.5	-3.79539	4.27978e-08	6.62618e-07
mmu-tRNA-chr13-21169687-21169759	tRNA	4.69234	59.6982	-3.66931	0.000146715	0.00113576
mmu-tRNA-chr13-21215458-21215530	tRNA	2.63088	240.796	-6.51612	2.16973e-08	3.55836e-07
mmu-tRNA-chr13-21249194-21249267	tRNA	1.06386	25.6226	-4.59004	0.0682644	0.250642
mmu-tRNA-chr13-21268469-21268540	tRNA	23.73	206.934	-3.12439	3.55345e-05	0.000321116
mmu-tRNA-chr13-21326717-21326789	tRNA	0.876218	71.175	-6.34394	5.28258e-07	6.72163e-06
mmu-tRNA-chr13-21710580-21710650	tRNA	1847.58	20805.4	-3.49325	6.93545e-08	1.04456e-06
mmu-tRNA-chr13-21710994-21711065	tRNA	63.5007	1316.91	-4.37424	2.16072e-06	2.53113e-05
mmu-tRNA-chr13-21795799-21795881	tRNA	0	8.21339	inf	0.0318068	0.135423
mmu-tRNA-chr13-21856021-21856094	tRNA	2.12772	98.798	-5.5371	0.0761194	0.272353
mmu-tRNA-chr13-21907111-21907182	tRNA	49.0271	1224.71	-4.64272	2.69958e-05	0.000256518
mmu-tRNA-chr13-21907940-21908012	tRNA	26.4361	502.221	-4.24774	1.37179e-08	2.37277e-07
mmu-tRNA-chr13-21911313-21911384	tRNA	69.3566	1259.6	-4.18279	1.38695e-09	3.04031e-08
mmu-tRNA-chr13-21919215-21919296	tRNA	59.8596	1097.26	-4.19618	2.76729e-09	5.56979e-08
mmu-tRNA-chr13-21920200-21920271	tRNA	28.7713	324.325	-3.49474	1.41058e-06	1.6973e-05
mmu-tRNA-chr13-21927857-21927938	tRNA	23.4743	718.618	-4.93607	3.82063e-11	1.14296e-09
mmu-tRNA-chr13-21971788-21971860	tRNA	1.30662	21.6316	-4.04923	0.00923754	0.0472331
mmu-tRNA-chr13-21975032-21975103	tRNA	63.5007	1321.22	-4.37895	2.29056e-06	2.62762e-05
mmu-tRNA-chr13-22026548-22026620	tRNA	340.971	15122	-5.47086	5.10668e-06	5.46192e-05
mmu-tRNA-chr13-22029223-22029296	tRNA	46.8465	864.762	-4.20629	3.81711e-09	7.28542e-08
mmu-tRNA-chr13-23285401-23285473	tRNA	23.9223	1432.14	-5.90367	2.65543e-15	2.67233e-13
mmu-tRNA-chr13-23285649-23285721	tRNA	12.174	297.962	-4.61325	1.57763e-09	3.35853e-08
mmu-tRNA-chr13-23298781-23298853	tRNA	228.068	1484.58	-2.70252	1.56227e-05	0.000155805
mmu-tRNA-chr13-23299061-23299133	tRNA	12.174	295.952	-4.60349	1.7019e-09	3.58857e-08
mmu-tRNA-chr13-23300122-23300194	tRNA	273.325	2650.57	-3.27761	5.25902e-07	6.72163e-06
mmu-tRNA-chr13-23307629-23307701	tRNA	51.4375	1333.97	-4.69676	2.50195e-08	4.0433e-07
mmu-tRNA-chr13-23317466-23317538	tRNA	0.670944	32.5765	-5.6015	8.04073e-05	0.000698125
mmu-tRNA-chr13-23397060-23397133	tRNA	41.2739	777.783	-4.23607	3.95883e-09	7.49133e-08
mmu-tRNA-chr13-23431412-23431484	tRNA	5.29702	227.668	-5.42561	7.99469e-11	2.24054e-09
mmu-tRNA-chr13-23436340-23436412	tRNA	97.783	1923	-4.29763	4.36294e-06	4.71198e-05
mmu-tRNA-chr13-23450622-23450695	tRNA	5.99431	51.7337	-3.10944	0.102309	0.329461
mmu-tRNA-chr13-23463535-23463606	tRNA	383.194	9486.47	-4.62972	2.50319e-11	7.80572e-10
mmu-tRNA-chr13-23498106-23498177	tRNA	3.20922	81.7389	-4.67073	2.35181e-06	2.68397e-05
mmu-tRNA-chr13-23500080-23500151	tRNA	63.1741	1318.59	-4.38352	2.51616e-06	2.85681e-05
mmu-tRNA-chr13-23506519-23506590	tRNA	3.00394	90.4937	-4.91289	4.83383e-07	6.29535e-06
mmu-tRNA-chr13-23517203-23517273	tRNA	1905.63	20966.8	-3.45977	8.86838e-08	1.27497e-06
mmu-tRNA-chr13-23526456-23526528	tRNA	5.09824	278.348	-5.77075	2.23506e-06	2.5908e-05
mmu-tRNA-chr13-23530348-23530419	tRNA	65.0191	1350.23	-4.3762	2.05902e-06	2.42483e-05
mmu-tRNA-chr13-4224148-4224220	tRNA	14.7299	185.935	-3.65798	0.00173279	0.0104819
mmu-tRNA-chr14-118089525-118089597	tRNA	0.520789	46.9145	-6.49319	1.93641e-06	2.29262e-05
mmu-tRNA-chr14-51064814-51064885	tRNA	70.9605	3299.54	-5.5391	4.38575e-14	2.8559e-12
mmu-tRNA-chr14-51065168-51065240	tRNA	9.24528	308.257	-5.05927	3.64002e-07	4.82575e-06
mmu-tRNA-chr14-51082830-51082911	tRNA	42.0818	882.127	-4.38972	7.62278e-10	1.83444e-08
mmu-tRNA-chr14-58818153-58818226	tRNA	0	12.2871	inf	0.00440589	0.0242653
mmu-tRNA-chr14-79481668-79481739	tRNA	161.19	5813.3	-5.17252	1.72397e-13	8.87645e-12
mmu-tRNA-chr15-69396623-69396694	tRNA	3.84024	86.8092	-4.49858	2.21533e-06	2.58144e-05
mmu-tRNA-chr16-3354658-3354730	tRNA	0.260394	4.69523	-4.17243	0.190241	0.507463
mmu-tRNA-chr16-75434179-75434252	tRNA	1.66854	65.8452	-5.30242	1.51495e-06	1.80328e-05
mmu-tRNA-chr17-23533962-23534034	tRNA	92.8062	1781.5	-4.26273	9.11679e-06	9.43204e-05
mmu-tRNA-chr17-23538766-23538837	tRNA	0	1.73255	inf	0.567915	0.90964
mmu-tRNA-chr17-23541096-23541168	tRNA	13.3283	163.9	-3.62025	2.95409e-06	3.28661e-05
mmu-tRNA-chr17-23546476-23546547	tRNA	126.11	5105.77	-5.33937	1.68144e-13	8.8636e-12
mmu-tRNA-chr17-23548768-23548840	tRNA	254.586	3795.07	-3.8979	4.20638e-09	7.89231e-08
mmu-tRNA-chr17-23550263-23550335	tRNA	5.50636	222.157	-5.33434	1.71327e-10	4.35999e-09
mmu-tRNA-chr17-71599271-71599342	tRNA	29.956	1267.26	-5.40272	1.64753e-13	8.8636e-12
mmu-tRNA-chr19-12002236-12002308	tRNA	1.50076	47.5042	-4.98429	2.10292e-05	0.000205105
mmu-tRNA-chr19-12006039-12006111	tRNA	94.8046	1306.54	-3.78465	3.78017e-08	5.89387e-07
mmu-tRNA-chr19-12008545-12008617	tRNA	0.260394	36.1359	-7.11659	7.68697e-06	8.0278e-05
mmu-tRNA-chr19-12011931-12012003	tRNA	46.4606	533.371	-3.52106	7.14901e-07	8.99314e-06
mmu-tRNA-chr19-12012266-12012338	tRNA	45.4807	306.228	-2.75128	0.000110326	0.000894558
mmu-tRNA-chr19-3576263-3576335	tRNA	3.82261	233.122	-5.93038	4.98683e-12	1.87133e-10
mmu-tRNA-chr19-5038304-5038385	tRNA	16.4113	268.079	-4.0299	7.47148e-08	1.11019e-06
mmu-tRNA-chr2-112209614-112209685	tRNA	18.42	295.572	-4.00416	1.05554e-07	1.49805e-06
mmu-tRNA-chr2-114103367-114103438	tRNA	1.20287	314.817	-8.03189	1.24247e-11	4.36639e-10
mmu-tRNA-chr2-119046750-119046831	tRNA	21.1125	1061.25	-5.65152	8.24139e-14	5.00651e-12
mmu-tRNA-chr2-119056153-119056226	tRNA	0	16.3584	inf	0.00532056	0.0288013
mmu-tRNA-chr2-122375494-122375565	tRNA	378.017	6607.97	-4.12768	1.30524e-09	2.91899e-08
mmu-tRNA-chr2-122377363-122377434	tRNA	367.25	6601.23	-4.1679	9.88778e-10	2.30437e-08
mmu-tRNA-chr2-22587964-22588033	tRNA	0	1.78327	inf	0.46475	0.83396
mmu-tRNA-chr2-22589649-22589715	tRNA	40.7701	412.289	-3.33807	0.000129554	0.00102808
mmu-tRNA-chr2-22589816-22589886	tRNA	0	7.79	inf	0.0246788	0.109278
mmu-tRNA-chr2-22589889-22589957	tRNA	0.94248	61.9461	-6.03841	2.2818e-07	3.09933e-06
mmu-tRNA-chr2-57182078-57182149	tRNA	3.25319	724.681	-7.79935	6.60656e-12	2.43782e-10
mmu-tRNA-chr3-19628995-19629067	tRNA	15.5069	303.091	-4.28877	6.86156e-09	1.21532e-07
mmu-tRNA-chr3-30601270-30601342	tRNA	125.115	7376.95	-5.8817	1.23975e-06	1.49989e-05
mmu-tRNA-chr3-51358354-51358425	tRNA	118.116	4688.79	-5.31094	2.01911e-13	1.01598e-11
mmu-tRNA-chr3-51359407-51359478	tRNA	64.9439	3614.69	-5.79853	5.79333e-15	4.75053e-13
mmu-tRNA-chr3-84229011-84229081	tRNA	1984.29	21317.8	-3.42536	1.14534e-07	1.61515e-06
mmu-tRNA-chr3-96311254-96311324	tRNA	264.549	11191.3	-5.4027	3.31024e-14	2.36415e-12
mmu-tRNA-chr3-96322074-96322147	tRNA	2.25559	185.822	-6.36427	1.88124e-11	6.21651e-10
mmu-tRNA-chr3-96332740-96332812	tRNA	207.837	9069.72	-5.44753	5.03031e-06	5.40636e-05
mmu-tRNA-chr3-96346675-96346746	tRNA	65.8473	2681.69	-5.34787	5.26697e-13	2.37981e-11
mmu-tRNA-chr3-96387405-96387476	tRNA	65.8473	2681.69	-5.34787	5.26697e-13	2.37981e-11
mmu-tRNA-chr3-96399059-96399130	tRNA	982.025	1245.34	-0.342708	0.566409	0.908718
mmu-tRNA-chr3-96424033-96424103	tRNA	667.148	2046.86	-1.61733	0.0278898	0.120838
mmu-tRNA-chr3-96451425-96451498	tRNA	0.205275	0	-inf	1	1
mmu-tRNA-chr3-96458070-96458141	tRNA	363.217	6441.49	-4.14849	1.12192e-09	2.53462e-08
mmu-tRNA-chr3-96459138-96459211	tRNA	16.3233	335.982	-4.36338	7.7414e-09	1.36028e-07
mmu-tRNA-chr3-96463972-96464043	tRNA	45.3769	340.038	-2.90567	5.40534e-05	0.000480619
mmu-tRNA-chr3-96499512-96499584	tRNA	107.048	2113.74	-4.30347	3.91094e-06	4.28655e-05
mmu-tRNA-chr3-96500366-96500437	tRNA	395.164	6544.63	-4.04979	2.3005e-09	4.71603e-08
mmu-tRNA-chr3-96501009-96501080	tRNA	329.33	600.173	-0.865844	0.194527	0.51517
mmu-tRNA-chr3-96501447-96501518	tRNA	915.821	22974.8	-4.64884	2.04262e-11	6.59549e-10
mmu-tRNA-chr3-97681459-97681530	tRNA	438.994	899.647	-1.03516	0.120282	0.368843
mmu-tRNA-chr4-10874064-10874145	tRNA	23.5183	705.704	-4.90721	4.92329e-11	1.43423e-09
mmu-tRNA-chr4-132125259-132125330	tRNA	5.66766	125.069	-4.46383	2.32632e-07	3.14053e-06
mmu-tRNA-chr4-32230250-32230320	tRNA	26.9216	1252.92	-5.54039	1.17146e-10	3.16293e-09
mmu-tRNA-chr4-80003915-80003983	tRNA	0.615824	3.6196	-2.55524	0.552114	0.8929
mmu-tRNA-chr5-100992874-100992945	tRNA	15.2619	860.144	-5.81657	2.15116e-14	1.58755e-12
mmu-tRNA-chr5-125409472-125409543	tRNA	9.82807	133.408	-3.76279	0.00148876	0.00928484
mmu-tRNA-chr5-30888515-30888587	tRNA	18.2768	360.923	-4.30361	3.38644e-09	6.57683e-08
mmu-tRNA-chr5-60042886-60042954	tRNA	0	24.6968	inf	2.80113e-05	0.000262784
mmu-tRNA-chr5-60042957-60043027	tRNA	10.2804	326.83	-4.99057	0.000471457	0.00320186
mmu-tRNA-chr5-90532516-90532588	tRNA	0	0.516582	inf	0.969963	1
mmu-tRNA-chr5-98041090-98041162	tRNA	0.792325	9.48127	-3.58092	0.0813546	0.28773
mmu-tRNA-chr6-29388824-29388895	tRNA	64.2179	3607.39	-5.81184	5.17321e-15	4.40519e-13
mmu-tRNA-chr6-48139510-48139581	tRNA	0	5.62343	inf	0.0745032	0.268648
mmu-tRNA-chr6-48140484-48140555	tRNA	0	2.72915	inf	0.337331	0.699954
mmu-tRNA-chr6-48144928-48144999	tRNA	0	20.8272	inf	0.000176236	0.00133625
mmu-tRNA-chr6-48156275-48156346	tRNA	0	20.8272	inf	0.000176236	0.00133625
mmu-tRNA-chr6-48207451-48207522	tRNA	0	20.53	inf	0.000199689	0.0014401
mmu-tRNA-chr6-48209838-48209909	tRNA	0.670944	61.1135	-6.50915	2.83258e-07	3.80081e-06
mmu-tRNA-chr6-48223094-48223165	tRNA	0	20.0134	inf	0.00023494	0.00167792
mmu-tRNA-chr6-48224329-48224400	tRNA	0.205275	121.274	-9.2065	3.80751e-06	4.19395e-05
mmu-tRNA-chr6-48244316-48244387	tRNA	0	26.144	inf	2.56489e-05	0.000244771
mmu-tRNA-chr6-48252103-48252174	tRNA	0	20.53	inf	0.000199689	0.0014401
mmu-tRNA-chr6-48253080-48253151	tRNA	0	17.2842	inf	0.000648392	0.00432392
mmu-tRNA-chr6-48261722-48261793	tRNA	0	25.2252	inf	3.39287e-05	0.000307862
mmu-tRNA-chr6-48268458-48268529	tRNA	0	20.0134	inf	0.00023494	0.00167792
mmu-tRNA-chr6-48279771-48279842	tRNA	0	20.53	inf	0.000199689	0.0014401
mmu-tRNA-chr6-48288876-48288947	tRNA	0	8.17802	inf	0.0267181	0.116905
mmu-tRNA-chr6-48293007-48293078	tRNA	0	20.53	inf	0.000199689	0.0014401
mmu-tRNA-chr6-48298950-48299021	tRNA	0	20.53	inf	0.000199689	0.0014401
mmu-tRNA-chr6-48305464-48305535	tRNA	0	9.22653	inf	0.0127867	0.0626321
mmu-tRNA-chr6-48308729-48308800	tRNA	0	0.813794	inf	0.829896	1
mmu-tRNA-chr6-48309707-48309778	tRNA	0	20.53	inf	0.000199689	0.0014401
mmu-tRNA-chr6-48313018-48313089	tRNA	0	20.53	inf	0.000199689	0.0014401
mmu-tRNA-chr6-48332840-48332911	tRNA	0	20.53	inf	0.000199689	0.0014401
mmu-tRNA-chr6-48336108-48336179	tRNA	0	20.53	inf	0.000199689	0.0014401
mmu-tRNA-chr6-48337091-48337162	tRNA	0	20.53	inf	0.000199689	0.0014401
mmu-tRNA-chr6-48349762-48349833	tRNA	0	20.53	inf	0.000199689	0.0014401
mmu-tRNA-chr6-48354019-48354090	tRNA	0	20.53	inf	0.000199689	0.0014401
mmu-tRNA-chr6-48363532-48363603	tRNA	0	20.53	inf	0.000199689	0.0014401
mmu-tRNA-chr6-48364445-48364516	tRNA	0	0.91876	inf	0.81903	1
mmu-tRNA-chr6-89763852-89763922	tRNA	3.40335	315.959	-6.53664	1.39532e-13	7.72312e-12
mmu-tRNA-chr7-120917517-120917598	tRNA	35.4716	872.284	-4.62006	1.50234e-10	3.91316e-09
mmu-tRNA-chr7-28793988-28794060	tRNA	28.6013	495.079	-4.11351	2.8363e-08	4.51768e-07
mmu-tRNA-chr7-63993913-63993985	tRNA	5.49116	265.412	-5.59498	1.16027e-11	4.14329e-10
mmu-tRNA-chr7-92102149-92102217	tRNA	0	4.13737	inf	0.166102	0.461417
mmu-tRNA-chr7-98815415-98815486	tRNA	0	2.14417	inf	0.469549	0.836348
mmu-tRNA-chr7-98815676-98815747	tRNA	64.7123	3294.12	-5.66971	1.76289e-14	1.39394e-12
mmu-tRNA-chr8-111062561-111062631	tRNA	1887.77	21204.3	-3.4896	7.05662e-08	1.05563e-06
mmu-tRNA-chr8-79909278-79909350	tRNA	0	0.297211	inf	0.96989	1
mmu-tRNA-chr8-94703631-94703713	tRNA	154.259	4364.55	-4.82241	2.85924e-08	4.52168e-07
mmu-tRNA-chr9-104400120-104400191	tRNA	0.410549	21.3343	-5.69948	0.00135566	0.00850264
mmu-tRNA-chr9-104404056-104404127	tRNA	31.4016	1382.39	-5.46018	8.3668e-14	5.00651e-12
mmu-tRNA-chr9-123107365-123107433	tRNA	0	3.26933	inf	0.251743	0.599784
mmu-tRNA-chr9-123529425-123529497	tRNA	6.6764	381.66	-5.83707	6.97781e-13	3.02919e-11
mmu-tRNA-chr9-64738046-64738117	tRNA	1321.93	1645.78	-0.316126	0.60672	0.93738
mmu-tRNA-chr9-66217071-66217143	tRNA	0	0.402177	inf	0.969925	1
mmu-tRNA-chrM-1-68	tRNA	2.48072	122.056	-5.62064	1.53367e-09	3.29665e-08
mmu-tRNA-chrM-11671-11741	tRNA	1.02637	179.316	-7.44881	1.9719e-07	2.71167e-06
mmu-tRNA-chrM-14071-14139	tRNA	0.615824	26.2819	-5.41541	0.00785616	0.0407343
mmu-tRNA-chrM-2676-2750	tRNA	99.859	2507.08	-4.64997	0.000842441	0.00551824
mmu-tRNA-chrM-3706-3774	tRNA	29.1527	598.47	-4.35958	4.70376e-05	0.000421624
mmu-tRNA-chrM-5018-5086	tRNA	22.2714	768.954	-5.10963	1.33459e-11	4.47693e-10
mmu-tRNA-chrM-5089-5159	tRNA	2.43209	8.82316	-1.8591	0.251618	0.599784
mmu-tRNA-chrM-5260-5326	tRNA	43.679	413.093	-3.24145	0.000152878	0.00117934
mmu-tRNA-chrM-6942-7011	tRNA	0.326656	1.78327	-2.44868	0.580589	0.917662
mmu-tRNA-chrX-111377217-111377289	tRNA	134.121	2435.93	-4.18287	1.10408e-09	2.52003e-08
mmu-tRNA-chrX-136357602-136357673	tRNA	0	49.1295	inf	2.09339e-07	2.86097e-06
mmu-tRNA-chrX-136380747-136380818	tRNA	0	3.85785	inf	0.214637	0.548736
mmu-tRNA-chrX-136396904-136396975	tRNA	0	3.85785	inf	0.214637	0.548736
mmu-tRNA-chrX-136401868-136401939	tRNA	0	0.516582	inf	0.969963	1
mmu-tRNA-chrX-136553725-136553796	tRNA	0	58.4633	inf	1.80976e-07	2.52001e-06
mmu-tRNA-chrX-136569246-136569317	tRNA	0	3.85785	inf	0.214637	0.548736
mmu-tRNA-chrX-136590365-136590436	tRNA	1.1741	0	-inf	0.779861	1
mmu-tRNA-chrX-160766110-160766182	tRNA	45.2754	310.269	-2.77672	9.36185e-05	0.000785119
mmu-tRNA-chrX-161135134-161135216	tRNA	0	9.12863	inf	0.0469564	0.186311
mmu-tRNA-chrX-41225880-41225951	tRNA	62.8209	484.855	-2.94824	2.10069e-05	0.000205105

## Sheet: Sfpq RIP
smallRNA id	type	RIP_Sfpq	Input	log2(Sfpq/input)	pvalue	fdr
mmu-let-7a-1-3p	mature_miRNA	113.767	66.3418	0.778094	0.131777	0.392121
mmu-let-7a-5p	mature_miRNA	444524	329204	0.433277	0.245512	0.596693
mmu-let-7b-3p	mature_miRNA	43.0972	28.6541	0.588855	0.327513	0.703199
mmu-let-7b-5p	mature_miRNA	377428	289045	0.384907	0.265726	0.625405
mmu-let-7c-1-3p	mature_miRNA	33.2392	115.487	-1.79678	0.0201787	0.0911494
mmu-let-7c-2-3p	mature_miRNA	113.132	59.5615	0.925553	0.0759075	0.260238
mmu-let-7c-5p	mature_miRNA	1253670	924207	0.439868	0.222886	0.562914
mmu-let-7d-3p	mature_miRNA	1666.44	2037.07	-0.289724	0.711642	1
mmu-let-7d-5p	mature_miRNA	132791	124587	0.0920073	0.689215	1
mmu-let-7e-3p	mature_miRNA	32.0681	54.5343	-0.766025	0.385988	0.769437
mmu-let-7e-5p	mature_miRNA	37644.9	28018.4	0.426081	0.244721	0.596693
mmu-let-7f-1-3p	mature_miRNA	43.5301	15.502	1.48956	0.05923	0.216493
mmu-let-7f-2-3p	mature_miRNA	63.6617	18.922	1.75036	0.0260989	0.113318
mmu-let-7f-5p	mature_miRNA	725989	386258	0.910382	0.0287252	0.122108
mmu-let-7g-3p	mature_miRNA	7.04668	0.500916	3.8143	0.153845	0.434396
mmu-let-7g-5p	mature_miRNA	96005.7	82279	0.222596	0.542749	0.920848
mmu-let-7i-3p	mature_miRNA	13.1531	20.2428	-0.622002	0.669615	1
mmu-let-7i-5p	mature_miRNA	1334890	518068	1.36551	0.00116686	0.00774202
mmu-let-7j	mature_miRNA	31449.3	14858.8	1.08172	0.00889009	0.0458531
mmu-let-7k	mature_miRNA	58.7575	48.5318	0.275843	0.625489	0.975267
mmu-miR-100-3p	mature_miRNA	0	1.85494	-inf	0.514818	0.907974
mmu-miR-100-5p	mature_miRNA	89.0815	117.778	-0.402875	0.483278	0.881673
mmu-miR-101a-3p	mature_miRNA	4858.67	930.834	2.38397	4.2582e-07	6.67789e-06
mmu-miR-101a-5p	mature_miRNA	3.39655	5.06902	-0.577638	0.951819	1
mmu-miR-101b-3p	mature_miRNA	10844	2268.73	2.25694	5.74822e-07	8.77738e-06
mmu-miR-101b-5p	mature_miRNA	12.4232	10.5646	0.233801	0.753534	1
mmu-miR-101c	mature_miRNA	47.6077	13.2179	1.8487	0.0269013	0.116056
mmu-miR-103-2-5p	mature_miRNA	3.2144	0	inf	0.27597	0.6326
mmu-miR-103-3p	mature_miRNA	126224	42405.9	1.57365	0.000323627	0.0025206
mmu-miR-106a-5p	mature_miRNA	14.1617	12.7426	0.152334	0.886729	1
mmu-miR-106b-3p	mature_miRNA	11865.5	7004.26	0.760472	0.0586931	0.215549
mmu-miR-106b-5p	mature_miRNA	852.44	477.971	0.834676	0.060789	0.2208
mmu-miR-107-3p	mature_miRNA	21632.5	6815.03	1.66641	0.000148395	0.00135727
mmu-miR-107-5p	mature_miRNA	0	0.751374	-inf	0.780042	1
mmu-miR-10a-3p	mature_miRNA	98.662	187.995	-0.930126	0.0875023	0.290382
mmu-miR-10a-5p	mature_miRNA	24163.3	31022.4	-0.360495	0.386211	0.769437
mmu-miR-10b-5p	mature_miRNA	28.3897	39.8777	-0.490213	0.49794	0.892565
mmu-miR-1191	mature_miRNA	7.73649	6.59915	0.229399	0.825879	1
mmu-miR-1198-3p	mature_miRNA	6.83117	20.4017	-1.57849	0.248632	0.601121
mmu-miR-1198-5p	mature_miRNA	6731.48	4290.58	0.649752	0.115284	0.361587
mmu-miR-1199-5p	mature_miRNA	0.584719	0	inf	0.93472	1
mmu-miR-1231-3p	mature_miRNA	1.53373	1.50275	0.0294374	0.989172	1
mmu-miR-1231-5p	mature_miRNA	2.04651	3.15851	-0.626074	0.755938	1
mmu-miR-1247-5p	mature_miRNA	0	0.250458	-inf	0.969854	1
mmu-miR-1249-3p	mature_miRNA	34.4049	59.2281	-0.783665	0.228664	0.574383
mmu-miR-1249-5p	mature_miRNA	0.877078	0	inf	0.833722	1
mmu-miR-125a-3p	mature_miRNA	301.142	603.795	-1.00361	0.054447	0.203497
mmu-miR-125a-5p	mature_miRNA	2235.59	1904.59	0.231179	0.508638	0.905328
mmu-miR-125b-1-3p	mature_miRNA	359.756	319.26	0.172288	0.617564	0.971611
mmu-miR-125b-2-3p	mature_miRNA	4981.16	4217.39	0.240131	0.497669	0.892565
mmu-miR-125b-5p	mature_miRNA	1076.01	700.35	0.619545	0.155015	0.436638
mmu-miR-126-3p	mature_miRNA	5.89832	8.33866	-0.499512	0.671588	1
mmu-miR-126-5p	mature_miRNA	27.3498	25.0955	0.124105	0.991601	1
mmu-miR-127-3p	mature_miRNA	0	1.70448	-inf	0.496826	0.892565
mmu-miR-128-1-5p	mature_miRNA	23.9188	83.2534	-1.79936	0.0830614	0.279399
mmu-miR-128-3p	mature_miRNA	2274.17	1516.86	0.584259	0.161796	0.448123
mmu-miR-129-5p	mature_miRNA	3.90779	3.24656	0.267442	1	1
mmu-miR-1306-3p	mature_miRNA	116.647	108.958	0.098384	0.676353	1
mmu-miR-1306-5p	mature_miRNA	2.55776	17.3612	-2.76292	0.0510813	0.19436
mmu-miR-130a-3p	mature_miRNA	3.57153	0.500916	2.8339	0.497612	0.892565
mmu-miR-130b-3p	mature_miRNA	24114.3	12817.5	0.911776	0.0321124	0.134294
mmu-miR-130b-5p	mature_miRNA	869.826	2003.93	-1.20403	0.0103131	0.052378
mmu-miR-132-3p	mature_miRNA	1388.22	732.291	0.922752	0.0158544	0.0750982
mmu-miR-132-5p	mature_miRNA	23.33	18.9588	0.299316	0.607307	0.966248
mmu-miR-138-5p	mature_miRNA	6.43036	2.26097	1.50796	0.330889	0.706525
mmu-miR-139-3p	mature_miRNA	1000.12	1028.28	-0.0400582	0.779237	1
mmu-miR-139-5p	mature_miRNA	506.222	431.523	0.230333	0.467511	0.870724
mmu-miR-140-3p	mature_miRNA	23088.1	19392.3	0.251664	0.50025	0.894515
mmu-miR-140-5p	mature_miRNA	2269.6	1492.35	0.60485	0.147711	0.42472
mmu-miR-141-3p	mature_miRNA	112.673	114.938	-0.0287127	0.830911	1
mmu-miR-141-5p	mature_miRNA	3.36136	2.96791	0.179596	0.921825	1
mmu-miR-142-3p	mature_miRNA	3115.94	750.342	2.05405	5.3021e-06	6.95264e-05
mmu-miR-142-5p	mature_miRNA	2433.2	3806.54	-0.645629	0.158941	0.443926
mmu-miR-143-3p	mature_miRNA	1.60362	0	inf	0.626073	0.975267
mmu-miR-146a-3p	mature_miRNA	1.55635	0	inf	0.633395	0.983351
mmu-miR-146a-5p	mature_miRNA	44152.4	46207.1	-0.0656231	0.784378	1
mmu-miR-146b-3p	mature_miRNA	29.4593	13.8898	1.0847	0.158753	0.443926
mmu-miR-146b-5p	mature_miRNA	71046.7	33761	1.07341	0.00951893	0.0486021
mmu-miR-147-3p	mature_miRNA	0.511242	2.01735	-1.98039	0.770943	1
mmu-miR-147-5p	mature_miRNA	1.53373	0	inf	0.60444	0.966248
mmu-miR-148a-3p	mature_miRNA	28.9306	8.1925	1.82022	0.0668478	0.238494
mmu-miR-148a-5p	mature_miRNA	0	3.61755	-inf	0.346763	0.721739
mmu-miR-148b-3p	mature_miRNA	23416	7365.33	1.66867	0.000221991	0.00190126
mmu-miR-148b-5p	mature_miRNA	205.008	161.473	0.344389	0.492188	0.89123
mmu-miR-149-5p	mature_miRNA	0.679267	0	inf	0.922132	1
mmu-miR-151-3p	mature_miRNA	27882.1	13935	1.00063	0.0141635	0.0675019
mmu-miR-151-5p	mature_miRNA	2253.53	2900.06	-0.363896	0.457627	0.862239
mmu-miR-152-3p	mature_miRNA	498.556	238.63	1.06298	0.0342416	0.141414
mmu-miR-152-5p	mature_miRNA	20.1842	5.71355	1.82076	0.124538	0.379832
mmu-miR-155-3p	mature_miRNA	0	1.11297	-inf	0.722441	1
mmu-miR-155-5p	mature_miRNA	17451.3	11424.6	0.611189	0.0890537	0.294855
mmu-miR-15a-3p	mature_miRNA	58.1152	9.31996	2.64052	0.00126542	0.0082967
mmu-miR-15a-5p	mature_miRNA	1239.55	584.085	1.08556	0.014779	0.0702909
mmu-miR-15b-3p	mature_miRNA	234.324	126.171	0.893127	0.0761	0.260513
mmu-miR-15b-5p	mature_miRNA	581.571	162.082	1.84323	9.72169e-05	0.000981045
mmu-miR-16-1-3p	mature_miRNA	92.571	105.787	-0.192531	0.875229	1
mmu-miR-16-2-3p	mature_miRNA	141.197	259.779	-0.879578	0.0905948	0.29868
mmu-miR-16-5p	mature_miRNA	43314	25809.8	0.746915	0.0691794	0.245138
mmu-miR-17-3p	mature_miRNA	1233.94	1381.13	-0.162573	0.827544	1
mmu-miR-17-5p	mature_miRNA	14152.2	9523.24	0.571505	0.155225	0.436699
mmu-miR-181a-1-3p	mature_miRNA	308.409	313.494	-0.0235941	0.996641	1
mmu-miR-181a-2-3p	mature_miRNA	381.483	353.293	0.110754	0.847482	1
mmu-miR-181a-5p	mature_miRNA	178980	52382.8	1.77263	5.93351e-05	0.000640543
mmu-miR-181b-1-3p	mature_miRNA	20.3488	25.4905	-0.325013	0.771547	1
mmu-miR-181b-2-3p	mature_miRNA	0	5.57249	-inf	0.0869558	0.289147
mmu-miR-181b-5p	mature_miRNA	134002	40241.1	1.73551	5.54523e-05	0.000601424
mmu-miR-181c-3p	mature_miRNA	5.21905	0.751374	2.79618	0.350335	0.722288
mmu-miR-181c-5p	mature_miRNA	657.359	102.543	2.68045	8.67468e-08	1.64326e-06
mmu-miR-181d-3p	mature_miRNA	0	0.500916	-inf	0.877094	1
mmu-miR-181d-5p	mature_miRNA	3551.17	1292.19	1.45848	0.000660809	0.00480796
mmu-miR-182-3p	mature_miRNA	2.80466	15.0771	-2.42646	0.0971588	0.315392
mmu-miR-182-5p	mature_miRNA	141014	44978.5	1.64854	0.000139699	0.00131272
mmu-miR-183-3p	mature_miRNA	44.1955	34.6343	0.351695	0.459859	0.862239
mmu-miR-183-5p	mature_miRNA	20457.4	15844.1	0.368677	0.349939	0.722288
mmu-miR-1839-3p	mature_miRNA	12.7875	40.1616	-1.65108	0.242621	0.596529
mmu-miR-1839-5p	mature_miRNA	9320	3412.4	1.44954	0.0013115	0.00855052
mmu-miR-184-3p	mature_miRNA	41.8303	14.1215	1.56666	0.041766	0.165403
mmu-miR-1843a-3p	mature_miRNA	61.7324	97.5379	-0.659935	0.246417	0.597007
mmu-miR-1843a-5p	mature_miRNA	1849.06	472.48	1.96847	1.72864e-05	0.000210062
mmu-miR-1843b-3p	mature_miRNA	63.1431	140.88	-1.15777	0.0434977	0.170826
mmu-miR-1843b-5p	mature_miRNA	2002.21	419.259	2.25568	9.76767e-07	1.41692e-05
mmu-miR-185-3p	mature_miRNA	91.6456	57.2047	0.679932	0.21948	0.557345
mmu-miR-185-5p	mature_miRNA	650.567	621.057	0.0669705	0.74757	1
mmu-miR-186-3p	mature_miRNA	3.12681	1.80878	0.789678	0.689814	1
mmu-miR-186-5p	mature_miRNA	3519.27	4611.01	-0.389808	0.403677	0.800115
mmu-miR-187-3p	mature_miRNA	37.2048	27.2709	0.448123	0.667164	1
mmu-miR-187-5p	mature_miRNA	0.584719	0	inf	0.93472	1
mmu-miR-188-5p	mature_miRNA	21.3888	11.6194	0.880313	0.382184	0.765229
mmu-miR-1893	mature_miRNA	0.511242	0	inf	0.945091	1
mmu-miR-18a-3p	mature_miRNA	298.603	385.812	-0.369671	0.495161	0.892565
mmu-miR-18a-5p	mature_miRNA	1155.35	615.486	0.908533	0.0331765	0.137998
mmu-miR-18b-5p	mature_miRNA	5.11734	1.12236	2.18885	0.457863	0.862239
mmu-miR-1902	mature_miRNA	0.584719	0	inf	0.93472	1
mmu-miR-190a-5p	mature_miRNA	90.8017	60.1726	0.593613	0.32019	0.693965
mmu-miR-190b-3p	mature_miRNA	0	2.25412	-inf	0.348276	0.721739
mmu-miR-190b-5p	mature_miRNA	459.666	184.616	1.31606	0.00501099	0.0274305
mmu-miR-191-3p	mature_miRNA	37.8889	65.5135	-0.790018	0.295714	0.655816
mmu-miR-191-5p	mature_miRNA	72386.6	38919.9	0.895213	0.0293841	0.124227
mmu-miR-192-5p	mature_miRNA	1668.63	900.308	0.890177	0.0352112	0.143882
mmu-miR-1929-5p	mature_miRNA	0	1.00183	-inf	0.687669	1
mmu-miR-1930-3p	mature_miRNA	9.06186	8.34296	0.119249	0.907262	1
mmu-miR-1930-5p	mature_miRNA	5.1944	31.4715	-2.59902	0.0107949	0.0541142
mmu-miR-1932	mature_miRNA	34.8184	17.7005	0.976059	0.320597	0.693965
mmu-miR-1933-3p	mature_miRNA	16.1417	12.2648	0.39627	0.638865	0.987221
mmu-miR-1933-5p	mature_miRNA	50.0147	37.8236	0.403065	0.38969	0.775703
mmu-miR-1934-3p	mature_miRNA	55.5823	39.6059	0.488909	0.285187	0.643264
mmu-miR-1934-5p	mature_miRNA	34.4698	31.6374	0.1237	0.906575	1
mmu-miR-1935	mature_miRNA	0.339634	0.452194	-0.412961	1	1
mmu-miR-1936	mature_miRNA	9.98109	6.62304	0.591703	0.872728	1
mmu-miR-1938	mature_miRNA	20.6201	19.7889	0.0593623	0.784488	1
mmu-miR-193a-3p	mature_miRNA	31.6022	2.59692	3.60515	0.000946916	0.00656057
mmu-miR-193a-5p	mature_miRNA	55.3051	66.9187	-0.274997	0.796313	1
mmu-miR-194-1-3p	mature_miRNA	0	2.26097	-inf	0.469313	0.870724
mmu-miR-194-2-3p	mature_miRNA	19.1897	20.4172	-0.0894498	1	1
mmu-miR-194-5p	mature_miRNA	171.608	113.898	0.591368	0.229411	0.575013
mmu-miR-1940	mature_miRNA	7.81713	19.5631	-1.32343	0.285708	0.643815
mmu-miR-1941-5p	mature_miRNA	0	1.80878	-inf	0.570503	0.944462
mmu-miR-1943-3p	mature_miRNA	0	6.60425	-inf	0.0523666	0.197631
mmu-miR-1943-5p	mature_miRNA	22.5579	94.8095	-2.0714	0.0019707	0.0120368
mmu-miR-1945	mature_miRNA	21.8736	16.0439	0.447163	0.680806	1
mmu-miR-1947-5p	mature_miRNA	30.3417	22.2985	0.444353	0.59817	0.966248
mmu-miR-1949	mature_miRNA	3.22136	13.459	-2.06283	0.107359	0.34181
mmu-miR-1950	mature_miRNA	2.18834	4.19712	-0.939563	0.795072	1
mmu-miR-1951	mature_miRNA	1.50907	1.85494	-0.297715	1	1
mmu-miR-1953	mature_miRNA	16.6776	12.181	0.453275	0.585135	0.958432
mmu-miR-1955-3p	mature_miRNA	65.5208	32.1537	1.02697	0.0695381	0.246033
mmu-miR-1955-5p	mature_miRNA	2.37406	7.2163	-1.6039	0.492269	0.89123
mmu-miR-1956	mature_miRNA	40.104	31.8441	0.332718	0.884814	1
mmu-miR-1958	mature_miRNA	4.0879	0	inf	0.192838	0.510932
mmu-miR-195a-3p	mature_miRNA	9.16154	30.8014	-1.74933	0.0935106	0.306984
mmu-miR-195a-5p	mature_miRNA	39.3861	17.2338	1.19244	0.0800973	0.271538
mmu-miR-1960	mature_miRNA	15.732	12.4452	0.338111	0.632658	0.983351
mmu-miR-1964-3p	mature_miRNA	154.022	165.187	-0.100965	0.983953	1
mmu-miR-1965	mature_miRNA	28.372	92.4827	-1.70471	0.0419558	0.165611
mmu-miR-1966-3p	mature_miRNA	12.3567	0.500916	4.62458	0.025186	0.11014
mmu-miR-1966-5p	mature_miRNA	0.584719	2.59692	-2.15099	0.622056	0.974218
mmu-miR-1968-5p	mature_miRNA	121.191	83.3636	0.539788	0.291142	0.647743
mmu-miR-1969	mature_miRNA	3.82019	0	inf	0.208847	0.540787
mmu-miR-1981-3p	mature_miRNA	21.4831	47.7026	-1.15087	0.27831	0.632806
mmu-miR-1981-5p	mature_miRNA	3175.7	1869.99	0.764045	0.0618822	0.223509
mmu-miR-1982-5p	mature_miRNA	1.26399	0	inf	0.721193	1
mmu-miR-1982.1-3p	mature_miRNA	0	1.00183	-inf	0.687669	1
mmu-miR-1982.2-3p	mature_miRNA	0	1.00183	-inf	0.687669	1
mmu-miR-1983	mature_miRNA	0.511242	13.5769	-4.73101	0.0137136	0.0656273
mmu-miR-199a-3p	mature_miRNA	794.174	677.201	0.229871	0.770418	1
mmu-miR-199a-5p	mature_miRNA	11.3972	5.86227	0.959143	0.626087	0.975267
mmu-miR-199b-3p	mature_miRNA	397.178	337.39	0.235368	0.773257	1
mmu-miR-19a-3p	mature_miRNA	2675.99	1088.94	1.29715	0.00320743	0.0184268
mmu-miR-19a-5p	mature_miRNA	4.51358	5.06647	-0.166709	0.967097	1
mmu-miR-19b-1-5p	mature_miRNA	3.2144	3.16536	0.0221832	0.851939	1
mmu-miR-19b-3p	mature_miRNA	5829.37	2755.52	1.08101	0.0134686	0.0647217
mmu-miR-1a-3p	mature_miRNA	0.766863	0.751374	0.0294374	1	1
mmu-miR-1b-3p	mature_miRNA	0.877078	0	inf	0.833722	1
mmu-miR-200a-3p	mature_miRNA	12.388	16.085	-0.376769	0.880656	1
mmu-miR-200b-3p	mature_miRNA	15.3137	10.3329	0.56757	0.707903	1
mmu-miR-200b-5p	mature_miRNA	0.679267	0	inf	0.922132	1
mmu-miR-200c-3p	mature_miRNA	479.076	381.689	0.327859	0.45438	0.860911
mmu-miR-201-5p	mature_miRNA	9.97568	5.1109	0.964839	0.618194	0.971611
mmu-miR-203-3p	mature_miRNA	74.221	45.3733	0.709984	0.18837	0.503546
mmu-miR-205-5p	mature_miRNA	0.679267	0	inf	0.922132	1
mmu-miR-20a-3p	mature_miRNA	6.40956	9.06614	-0.500264	0.896514	1
mmu-miR-20a-5p	mature_miRNA	9306.86	6665.89	0.481497	0.226261	0.569579
mmu-miR-20b-5p	mature_miRNA	13.9724	9.5978	0.541805	0.686429	1
mmu-miR-210-3p	mature_miRNA	31013.7	9500.2	1.70688	9.08954e-05	0.0009253
mmu-miR-210-5p	mature_miRNA	59.6574	238.512	-1.99929	0.0106341	0.0536024
mmu-miR-212-3p	mature_miRNA	132.851	88.5891	0.584605	0.200577	0.525439
mmu-miR-212-5p	mature_miRNA	30.9527	17.5741	0.816617	0.282783	0.640955
mmu-miR-2137	mature_miRNA	1.75416	361.592	-7.68744	0.00162996	0.0103365
mmu-miR-215-3p	mature_miRNA	1.69817	0	inf	0.611971	0.966248
mmu-miR-215-5p	mature_miRNA	41.8805	14.154	1.56507	0.0691172	0.245138
mmu-miR-219-1-3p	mature_miRNA	55.4261	37.6801	0.556763	0.3621	0.740058
mmu-miR-219-5p	mature_miRNA	1.35158	0	inf	0.667408	1
mmu-miR-21a-3p	mature_miRNA	2550	810.133	1.65427	0.000219562	0.0018918
mmu-miR-21a-5p	mature_miRNA	355121	235118	0.594925	0.147179	0.424351
mmu-miR-21b	mature_miRNA	1.14323	0	inf	0.74181	1
mmu-miR-21c	mature_miRNA	91.5333	51.6989	0.824164	0.148788	0.42472
mmu-miR-22-3p	mature_miRNA	45285.1	33463.2	0.436461	0.259613	0.616914
mmu-miR-22-5p	mature_miRNA	47.3097	30.8176	0.618381	0.297789	0.658882
mmu-miR-221-3p	mature_miRNA	713449	454505	0.650514	0.105053	0.336778
mmu-miR-221-5p	mature_miRNA	1058.77	1280.99	-0.27486	0.791235	1
mmu-miR-222-3p	mature_miRNA	362167	241900	0.582243	0.118285	0.367523
mmu-miR-222-5p	mature_miRNA	234.931	507.721	-1.1118	0.139871	0.408868
mmu-miR-223-3p	mature_miRNA	130.035	90.2036	0.527639	0.410239	0.808976
mmu-miR-223-5p	mature_miRNA	72.1983	164.617	-1.18908	0.0178435	0.0828296
mmu-miR-23a-3p	mature_miRNA	1816.86	1329.94	0.450088	0.263269	0.622247
mmu-miR-23a-5p	mature_miRNA	11.2623	105.565	-3.22856	0.00312632	0.0180726
mmu-miR-23b-3p	mature_miRNA	1686.72	1423.52	0.244753	0.594331	0.966248
mmu-miR-23b-5p	mature_miRNA	2.95878	10.6928	-1.85356	0.344667	0.721739
mmu-miR-24-1-5p	mature_miRNA	49.9028	57.2696	-0.19865	0.934565	1
mmu-miR-24-2-5p	mature_miRNA	2310.64	2023.44	0.191483	0.557603	0.939867
mmu-miR-24-3p	mature_miRNA	44916.7	32351.4	0.473424	0.223152	0.562974
mmu-miR-25-3p	mature_miRNA	120117	36847.2	1.70482	8.62993e-05	0.000890225
mmu-miR-25-5p	mature_miRNA	87.9685	284.518	-1.69346	0.0172367	0.0804955
mmu-miR-26a-2-3p	mature_miRNA	2.04651	23.1765	-3.50142	0.011032	0.0548888
mmu-miR-26a-5p	mature_miRNA	82712.8	45861	0.850842	0.0515256	0.19541
mmu-miR-26b-3p	mature_miRNA	6.57758	22.0276	-1.74368	0.116252	0.363747
mmu-miR-26b-5p	mature_miRNA	148890	66208	1.16917	0.00752863	0.0398948
mmu-miR-27a-3p	mature_miRNA	2703.76	1385.88	0.96417	0.0273293	0.117683
mmu-miR-27a-5p	mature_miRNA	48.364	725.7	-3.90737	2.59806e-06	3.56811e-05
mmu-miR-27b-3p	mature_miRNA	38097.9	31066.8	0.294341	0.527038	0.911818
mmu-miR-27b-5p	mature_miRNA	14.1756	28.5361	-1.00938	0.240312	0.593365
mmu-miR-28a-3p	mature_miRNA	1266.96	933.832	0.44014	0.276643	0.6326
mmu-miR-28a-5p	mature_miRNA	622.311	510.359	0.286123	0.483831	0.881673
mmu-miR-28c	mature_miRNA	28.2217	24.0185	0.232662	0.665318	1
mmu-miR-291a-5p	mature_miRNA	0.766863	0	inf	0.85327	1
mmu-miR-292-3p	mature_miRNA	1.16944	0	inf	0.737212	1
mmu-miR-296-3p	mature_miRNA	0	1.25229	-inf	0.603074	0.966248
mmu-miR-298-5p	mature_miRNA	1.09596	0	inf	0.750289	1
mmu-miR-29a-3p	mature_miRNA	3464.67	2086.09	0.731918	0.0800422	0.271538
mmu-miR-29a-5p	mature_miRNA	3.65912	5.47505	-0.581374	0.955435	1
mmu-miR-29b-1-5p	mature_miRNA	46.7516	246.613	-2.39916	0.000229551	0.00195161
mmu-miR-29b-2-5p	mature_miRNA	33.2483	30.9577	0.10298	0.879831	1
mmu-miR-29b-3p	mature_miRNA	286.035	81.5282	1.81082	0.00074049	0.00530456
mmu-miR-29c-3p	mature_miRNA	194.477	113.282	0.779683	0.163816	0.452638
mmu-miR-29c-5p	mature_miRNA	2.28647	5.4537	-1.25411	0.567362	0.944462
mmu-miR-301a-3p	mature_miRNA	3322.99	1284.96	1.37076	0.00188716	0.0117115
mmu-miR-301a-5p	mature_miRNA	70.1114	197.362	-1.49312	0.0488878	0.187551
mmu-miR-301b-3p	mature_miRNA	2156.36	1040.43	1.05142	0.0201856	0.0911494
mmu-miR-301b-5p	mature_miRNA	13.2636	22.4097	-0.756654	0.461802	0.865086
mmu-miR-302d-3p	mature_miRNA	2.37744	0	inf	0.456247	0.862239
mmu-miR-3057-5p	mature_miRNA	196.365	154.02	0.350421	0.415022	0.814945
mmu-miR-3058-3p	mature_miRNA	1.36212	0	inf	0.665561	1
mmu-miR-3060-3p	mature_miRNA	10.6303	8.48738	0.32479	1	1
mmu-miR-3061-3p	mature_miRNA	22.8067	31.9528	-0.486488	0.708502	1
mmu-miR-3061-5p	mature_miRNA	12.7452	2.50458	2.34731	0.19799	0.521607
mmu-miR-3062-5p	mature_miRNA	9.19652	15.3883	-0.742671	0.570306	0.944462
mmu-miR-3063-3p	mature_miRNA	0	1.48396	-inf	0.611441	0.966248
mmu-miR-3064-3p	mature_miRNA	1.4618	0.751374	0.96014	0.986302	1
mmu-miR-3064-5p	mature_miRNA	11.4812	14.9335	-0.379285	0.997446	1
mmu-miR-3065-5p	mature_miRNA	0	2.86617	-inf	0.269977	0.626618
mmu-miR-3066-3p	mature_miRNA	3.46644	4.64931	-0.423561	1	1
mmu-miR-3066-5p	mature_miRNA	257.908	88.1633	1.54861	0.00168352	0.010647
mmu-miR-3068-3p	mature_miRNA	311.996	197.841	0.657191	0.161441	0.447675
mmu-miR-3068-5p	mature_miRNA	872.071	570.503	0.61221	0.135373	0.39924
mmu-miR-3069-3p	mature_miRNA	9.72343	6.69659	0.538039	0.754168	1
mmu-miR-3069-5p	mature_miRNA	1.0189	3.59875	-1.82048	0.486531	0.884983
mmu-miR-3074-1-3p	mature_miRNA	23.479	18.3186	0.358061	0.488296	0.886804
mmu-miR-3074-2-3p	mature_miRNA	1.4618	0	inf	0.648619	0.987825
mmu-miR-3074-5p	mature_miRNA	18.9076	49.5465	-1.38982	0.0709015	0.249042
mmu-miR-3075-5p	mature_miRNA	6.50903	1.50275	2.11484	0.475793	0.874359
mmu-miR-3076-3p	mature_miRNA	18.1885	8.22324	1.14525	0.384993	0.768992
mmu-miR-3077-3p	mature_miRNA	1.53373	6.45808	-2.07407	0.341664	0.721739
mmu-miR-3077-5p	mature_miRNA	1.8487	0	inf	0.554912	0.936691
mmu-miR-3079-5p	mature_miRNA	44.6291	25.1835	0.825505	0.261929	0.620344
mmu-miR-3082-3p	mature_miRNA	59.4826	38.0715	0.643757	0.216044	0.552244
mmu-miR-3082-5p	mature_miRNA	2.66642	2.22593	0.260496	0.900062	1
mmu-miR-3083-5p	mature_miRNA	0.766863	1.25229	-0.707528	0.874793	1
mmu-miR-3084-3p	mature_miRNA	0.679267	4.36208	-2.68296	0.279866	0.635587
mmu-miR-3084-5p	mature_miRNA	3.38243	1.25229	1.43349	0.750085	1
mmu-miR-3086-5p	mature_miRNA	25.0492	2.74564	3.18955	0.012169	0.0594617
mmu-miR-3087-3p	mature_miRNA	1.16944	2.22593	-0.928596	0.862695	1
mmu-miR-3088-3p	mature_miRNA	0	5.87852	-inf	0.278369	0.632806
mmu-miR-3089-3p	mature_miRNA	34.1182	6.0871	2.48672	0.00335911	0.0191091
mmu-miR-3089-5p	mature_miRNA	1.2781	0	inf	0.680607	1
mmu-miR-3091-3p	mature_miRNA	3.81303	2.76188	0.465285	0.848238	1
mmu-miR-3091-5p	mature_miRNA	20.1104	3.66627	2.45556	0.0267208	0.115707
mmu-miR-3092-3p	mature_miRNA	13.7343	2.22593	2.6253	0.0725776	0.253694
mmu-miR-3094-3p	mature_miRNA	0.511242	0.500916	0.0294374	1	1
mmu-miR-3094-5p	mature_miRNA	19.1966	5.05533	1.92497	0.115283	0.361587
mmu-miR-3095-3p	mature_miRNA	60.3423	60.1247	0.00521171	0.778361	1
mmu-miR-3095-5p	mature_miRNA	4.31036	4.41765	-0.0354681	0.961191	1
mmu-miR-3096a-3p	mature_miRNA	4.2017	41.158	-3.29213	0.167723	0.460204
mmu-miR-3096a-5p	mature_miRNA	85.8046	490.793	-2.51599	0.0978254	0.317113
mmu-miR-3096b-3p	mature_miRNA	29.489	43.1429	-0.548947	0.544689	0.921969
mmu-miR-3096b-5p	mature_miRNA	131.652	662.084	-2.33028	0.16049	0.446639
mmu-miR-3098-3p	mature_miRNA	6.19222	6.57177	-0.0858241	1	1
mmu-miR-30a-3p	mature_miRNA	10555.6	6016.16	0.811096	0.0427476	0.16845
mmu-miR-30a-5p	mature_miRNA	77499.1	25860.5	1.58343	0.000281992	0.0022338
mmu-miR-30b-3p	mature_miRNA	319.989	813.213	-1.34561	0.0747663	0.257467
mmu-miR-30b-5p	mature_miRNA	880.749	413.955	1.08926	0.0168333	0.0789294
mmu-miR-30c-1-3p	mature_miRNA	133.031	212.693	-0.677013	0.431387	0.833799
mmu-miR-30c-2-3p	mature_miRNA	1012.14	763.877	0.405995	0.26616	0.625405
mmu-miR-30c-5p	mature_miRNA	7586.95	5213.49	0.541268	0.185357	0.497931
mmu-miR-30d-3p	mature_miRNA	153.945	98.4142	0.645478	0.204588	0.534739
mmu-miR-30d-5p	mature_miRNA	101044	60331.8	0.743991	0.0742632	0.25685
mmu-miR-30e-3p	mature_miRNA	5282.66	2721.4	0.956916	0.021905	0.0981497
mmu-miR-30e-5p	mature_miRNA	10587.9	5423.22	0.965202	0.0223358	0.099887
mmu-miR-30f	mature_miRNA	20.9403	5.07331	2.04528	0.0668935	0.238494
mmu-miR-31-5p	mature_miRNA	1.75416	0	inf	0.56891	0.944462
mmu-miR-3100-5p	mature_miRNA	8.6503	3.61755	1.25774	0.306153	0.669433
mmu-miR-3101-3p	mature_miRNA	0.877078	0	inf	0.833722	1
mmu-miR-3101-5p	mature_miRNA	0.511242	0	inf	0.945091	1
mmu-miR-3102-3p	mature_miRNA	2.92359	0	inf	0.365076	0.742155
mmu-miR-3102-5p.2-5p	mature_miRNA	1.97304	3.14911	-0.674527	0.806573	1
mmu-miR-3103-3p	mature_miRNA	9.11609	15.2566	-0.742946	0.435364	0.83855
mmu-miR-3103-5p	mature_miRNA	2.38102	0	inf	0.43028	0.832928
mmu-miR-3107-5p	mature_miRNA	43.5804	27.8292	0.647082	0.381148	0.76492
mmu-miR-3109-3p	mature_miRNA	9.20524	5.41263	0.766125	0.799583	1
mmu-miR-3109-5p	mature_miRNA	2.72578	3.84921	-0.497892	0.806581	1
mmu-miR-3110-5p	mature_miRNA	1.09596	3.61755	-1.72282	0.71943	1
mmu-miR-3112-5p	mature_miRNA	0	1.48396	-inf	0.611441	0.966248
mmu-miR-32-3p	mature_miRNA	91.7625	122.683	-0.418961	0.450022	0.855045
mmu-miR-32-5p	mature_miRNA	21.0137	12.6888	0.727778	0.359801	0.737719
mmu-miR-320-3p	mature_miRNA	21541.4	19424.9	0.149199	0.568432	0.944462
mmu-miR-320-5p	mature_miRNA	0.255621	4.66126	-4.18864	0.175764	0.476576
mmu-miR-322-3p	mature_miRNA	82.0989	142.092	-0.791385	0.159387	0.444635
mmu-miR-322-5p	mature_miRNA	677.862	372.964	0.861954	0.0582288	0.2147
mmu-miR-324-3p	mature_miRNA	377.892	387.031	-0.0344759	0.979934	1
mmu-miR-324-5p	mature_miRNA	769.272	480.883	0.677807	0.1217	0.37503
mmu-miR-326-3p	mature_miRNA	398.441	218.472	0.866915	0.0543027	0.203285
mmu-miR-326-5p	mature_miRNA	6.94497	113.561	-4.03136	0.00327419	0.0186957
mmu-miR-328-3p	mature_miRNA	460.463	617.341	-0.422984	0.468061	0.870724
mmu-miR-33-3p	mature_miRNA	1.64394	2.35841	-0.520658	0.928724	1
mmu-miR-33-5p	mature_miRNA	80.4108	19.8137	2.02089	0.00225249	0.0134397
mmu-miR-330-3p	mature_miRNA	74.304	79.5331	-0.0981163	0.901686	1
mmu-miR-330-5p	mature_miRNA	502.904	228.979	1.13506	0.0191831	0.0881662
mmu-miR-331-3p	mature_miRNA	13.7224	11.8588	0.210578	0.630585	0.980957
mmu-miR-331-5p	mature_miRNA	6.27624	19.6153	-1.64401	0.192219	0.510459
mmu-miR-338-3p	mature_miRNA	13.0339	4.09967	1.66869	0.269396	0.626521
mmu-miR-338-5p	mature_miRNA	6.0504	10.2688	-0.763161	0.587367	0.959734
mmu-miR-339-3p	mature_miRNA	24.4627	57.0663	-1.22206	0.14997	0.426046
mmu-miR-339-5p	mature_miRNA	839.653	510.167	0.718822	0.117971	0.367523
mmu-miR-340-3p	mature_miRNA	20.7146	43.4884	-1.06998	0.173936	0.472169
mmu-miR-340-5p	mature_miRNA	11638.5	2204.61	2.40031	2.65703e-07	4.46882e-06
mmu-miR-342-3p	mature_miRNA	132.341	284.398	-1.10365	0.0396378	0.158074
mmu-miR-342-5p	mature_miRNA	1324.91	1041.25	0.347573	0.353603	0.726294
mmu-miR-344d-3p	mature_miRNA	0.255621	0	inf	1	1
mmu-miR-345-3p	mature_miRNA	1707.25	1134.44	0.589692	0.127939	0.385646
mmu-miR-345-5p	mature_miRNA	24.1934	11.3647	1.09005	0.145269	0.419888
mmu-miR-3473d	mature_miRNA	9.66407	4.71683	1.03482	0.497165	0.892565
mmu-miR-3474	mature_miRNA	14.1283	10.5783	0.417487	0.723451	1
mmu-miR-34a-3p	mature_miRNA	1.02248	1.48396	-0.53737	1	1
mmu-miR-34a-5p	mature_miRNA	3163.92	2168.1	0.545284	0.249705	0.603086
mmu-miR-34b-5p	mature_miRNA	1.53014	0	inf	0.637536	0.986452
mmu-miR-34c-5p	mature_miRNA	36.3518	15.2105	1.25696	0.15802	0.442953
mmu-miR-350-3p	mature_miRNA	22.8159	10.8338	1.07449	0.252364	0.607859
mmu-miR-350-5p	mature_miRNA	417.404	250.663	0.735699	0.073741	0.255452
mmu-miR-351-3p	mature_miRNA	1.60362	5.0921	-1.66693	0.411876	0.810827
mmu-miR-351-5p	mature_miRNA	3312.4	2595.55	0.351836	0.36032	0.738131
mmu-miR-3572-3p	mature_miRNA	1.4618	0	inf	0.648619	0.987825
mmu-miR-3572-5p	mature_miRNA	4.92669	7.24879	-0.557121	0.930576	1
mmu-miR-361-3p	mature_miRNA	202.115	392.609	-0.957921	0.0418317	0.165403
mmu-miR-361-5p	mature_miRNA	2203.42	1791.89	0.298257	0.464777	0.867469
mmu-miR-362-3p	mature_miRNA	29.8027	32.687	-0.133275	0.785261	1
mmu-miR-362-5p	mature_miRNA	1.44613	0.751374	0.944595	0.986654	1
mmu-miR-363-3p	mature_miRNA	0.584719	0	inf	0.93472	1
mmu-miR-365-2-5p	mature_miRNA	348.006	574.608	-0.723467	0.344665	0.721739
mmu-miR-365-3p	mature_miRNA	54.1989	9.6978	2.48253	0.0031302	0.0180726
mmu-miR-374b-3p	mature_miRNA	85.3555	213.926	-1.32556	0.0291718	0.123554
mmu-miR-374b-5p	mature_miRNA	415.738	251.434	0.725499	0.158474	0.443689
mmu-miR-374c-3p	mature_miRNA	0	1.27538	-inf	0.700403	1
mmu-miR-374c-5p	mature_miRNA	0.292359	0.370989	-0.343633	1	1
mmu-miR-375-3p	mature_miRNA	3.61698	2.96791	0.285337	0.874167	1
mmu-miR-376b-5p	mature_miRNA	0	0.500916	-inf	0.877094	1
mmu-miR-378a-3p	mature_miRNA	42838.8	27081.6	0.661608	0.106303	0.339848
mmu-miR-378a-5p	mature_miRNA	279.71	216.485	0.369667	0.338049	0.717851
mmu-miR-378b	mature_miRNA	32.7125	19.5085	0.74574	0.344231	0.721739
mmu-miR-378c	mature_miRNA	3076.71	1855.07	0.729912	0.0836306	0.280096
mmu-miR-378d	mature_miRNA	459.779	337.001	0.448187	0.350719	0.722288
mmu-miR-382-5p	mature_miRNA	0.877078	0	inf	0.833722	1
mmu-miR-3962	mature_miRNA	14.4243	12.2597	0.234578	0.765057	1
mmu-miR-3963	mature_miRNA	0	2.18661	-inf	0.436467	0.83855
mmu-miR-3964	mature_miRNA	0	0.751374	-inf	0.780042	1
mmu-miR-3967	mature_miRNA	1.77523	1.3241	0.422994	0.992097	1
mmu-miR-3968	mature_miRNA	0.511242	41.9455	-6.35837	7.55481e-07	1.11686e-05
mmu-miR-3969	mature_miRNA	0	0.741978	-inf	0.845478	1
mmu-miR-3970	mature_miRNA	927.903	256.963	1.85241	5.04678e-05	0.000563021
mmu-miR-409-3p	mature_miRNA	1.02248	0	inf	0.763957	1
mmu-miR-421-3p	mature_miRNA	4114.55	2065.47	0.994263	0.0184879	0.0854788
mmu-miR-421-5p	mature_miRNA	0.679267	0	inf	0.922132	1
mmu-miR-423-3p	mature_miRNA	15594.2	11657.6	0.419736	0.268646	0.625405
mmu-miR-423-5p	mature_miRNA	5543.21	7300.26	-0.397227	0.473819	0.874359
mmu-miR-425-3p	mature_miRNA	765.673	597.257	0.358376	0.427339	0.827925
mmu-miR-425-5p	mature_miRNA	3536.78	2952.37	0.260562	0.555716	0.937366
mmu-miR-429-3p	mature_miRNA	8.1496	2.50458	1.70216	0.475645	0.874359
mmu-miR-449a-3p	mature_miRNA	0.679267	0	inf	0.922132	1
mmu-miR-449a-5p	mature_miRNA	392.786	118.61	1.72752	0.000543543	0.00405647
mmu-miR-449c-5p	mature_miRNA	419.542	117.822	1.83221	0.000220071	0.0018918
mmu-miR-450a-1-3p	mature_miRNA	2.31267	0	inf	0.438595	0.839225
mmu-miR-450a-2-3p	mature_miRNA	0	0.741978	-inf	0.845478	1
mmu-miR-450a-5p	mature_miRNA	8.87972	4.73991	0.905655	0.685473	1
mmu-miR-450b-3p	mature_miRNA	117.927	110.737	0.090754	0.897134	1
mmu-miR-450b-5p	mature_miRNA	187.991	43.9629	2.09631	7.68923e-05	0.000800301
mmu-miR-455-3p	mature_miRNA	69.6962	54.0359	0.367161	0.547464	0.924793
mmu-miR-455-5p	mature_miRNA	19.5154	17.2868	0.174942	0.887657	1
mmu-miR-465c-5p	mature_miRNA	0	3.13032	-inf	0.290751	0.647743
mmu-miR-470-5p	mature_miRNA	0	0.500916	-inf	0.877094	1
mmu-miR-484	mature_miRNA	2814.13	3140.79	-0.158441	0.78199	1
mmu-miR-486-3p	mature_miRNA	0	1.11297	-inf	0.722441	1
mmu-miR-486-5p	mature_miRNA	44.9687	27.8292	0.692325	0.343314	0.721739
mmu-miR-491-3p	mature_miRNA	0.679267	0	inf	0.922132	1
mmu-miR-491-5p	mature_miRNA	4.84605	12.6495	-1.3842	0.286622	0.643999
mmu-miR-497-5p	mature_miRNA	68.616	30.7628	1.15736	0.12776	0.385606
mmu-miR-500-3p	mature_miRNA	8.13056	1.74381	2.22111	0.262894	0.621994
mmu-miR-500-5p	mature_miRNA	5.57077	4.45187	0.323466	0.833254	1
mmu-miR-501-3p	mature_miRNA	40.7917	91.1381	-1.15978	0.07549	0.25919
mmu-miR-501-5p	mature_miRNA	9.08294	6.26064	0.536848	0.592678	0.966248
mmu-miR-503-3p	mature_miRNA	8.77646	5.39129	0.703009	0.514538	0.907974
mmu-miR-503-5p	mature_miRNA	306.733	243.515	0.332974	0.326298	0.70156
mmu-miR-504-3p	mature_miRNA	0	1.48396	-inf	0.611441	0.966248
mmu-miR-504-5p	mature_miRNA	207.471	81.4368	1.34915	0.00407863	0.0229769
mmu-miR-505-3p	mature_miRNA	14.2403	9.25245	0.622074	0.532892	0.911818
mmu-miR-505-5p	mature_miRNA	22.8207	46.2939	-1.02048	0.502565	0.897962
mmu-miR-5097	mature_miRNA	7.24449	149.672	-4.36877	7.48411e-08	1.43559e-06
mmu-miR-5099	mature_miRNA	7787.18	35898.7	-2.20476	1.12583e-06	1.613e-05
mmu-miR-5100	mature_miRNA	0.679267	19.3973	-4.83573	0.00118	0.00778061
mmu-miR-5104	mature_miRNA	1.95737	1.35658	0.528942	0.837263	1
mmu-miR-5105	mature_miRNA	446.331	5770.18	-3.69243	3.57848e-14	1.66113e-12
mmu-miR-5107-3p	mature_miRNA	19.5994	16.1901	0.2757	0.86705	1
mmu-miR-5107-5p	mature_miRNA	3.98822	13.8018	-1.79103	0.149479	0.425173
mmu-miR-5108	mature_miRNA	0	1.8575	-inf	0.514502	0.907974
mmu-miR-5109	mature_miRNA	1041.1	5233.55	-2.32968	0.00105056	0.00712968
mmu-miR-511-3p	mature_miRNA	5.5289	0	inf	0.0984495	0.318247
mmu-miR-511-5p	mature_miRNA	1.02248	0	inf	0.763957	1
mmu-miR-5113	mature_miRNA	17.724	38.2091	-1.10821	0.172678	0.469855
mmu-miR-5114	mature_miRNA	216.713	305.717	-0.496406	0.418402	0.817834
mmu-miR-5115	mature_miRNA	136.123	1817.94	-3.73933	0.0275811	0.118548
mmu-miR-5116	mature_miRNA	3.91474	1.11297	1.81451	0.496319	0.892565
mmu-miR-5117-3p	mature_miRNA	2294.57	337.285	2.76618	7.43805e-08	1.43559e-06
mmu-miR-5117-5p	mature_miRNA	2423.87	751.787	1.68891	0.0017278	0.010847
mmu-miR-5119	mature_miRNA	0.255621	0.904388	-1.82294	0.960712	1
mmu-miR-5121	mature_miRNA	309.943	33.8136	3.19633	1.92377e-07	3.35719e-06
mmu-miR-5122	mature_miRNA	0	0.751374	-inf	0.780042	1
mmu-miR-5123	mature_miRNA	19.0024	7.69413	1.30435	0.232583	0.579833
mmu-miR-5124a	mature_miRNA	0	0.992436	-inf	0.740219	1
mmu-miR-5126	mature_miRNA	0	6.71364	-inf	0.139192	0.407395
mmu-miR-5128	mature_miRNA	12.2409	8.85583	0.467007	0.600227	0.966248
mmu-miR-5129-3p	mature_miRNA	10.5306	5.76738	0.868602	0.621155	0.974122
mmu-miR-5129-5p	mature_miRNA	20.2016	8.49852	1.24918	0.18318	0.493226
mmu-miR-5130	mature_miRNA	0	1.70448	-inf	0.496826	0.892565
mmu-miR-5132-5p	mature_miRNA	30.7533	59.9	-0.961813	0.167743	0.460204
mmu-miR-5134-3p	mature_miRNA	4.13159	1.75321	1.2367	0.821148	1
mmu-miR-5134-5p	mature_miRNA	6.33763	0	inf	0.0670719	0.238764
mmu-miR-5136	mature_miRNA	0	4.9391	-inf	0.130857	0.390886
mmu-miR-532-3p	mature_miRNA	30.2122	36.5875	-0.276219	0.74489	1
mmu-miR-532-5p	mature_miRNA	5397.49	4170.48	0.372074	0.41704	0.816818
mmu-miR-541-5p	mature_miRNA	3.90063	0	inf	0.214353	0.54968
mmu-miR-542-3p	mature_miRNA	470.709	97.0985	2.27731	1.93245e-05	0.000233605
mmu-miR-542-5p	mature_miRNA	9.55049	10.3517	-0.116225	0.966597	1
mmu-miR-547-3p	mature_miRNA	8.46661	7.18637	0.23652	0.815154	1
mmu-miR-547-5p	mature_miRNA	1.16944	0	inf	0.737212	1
mmu-miR-5615-3p	mature_miRNA	0.511242	0	inf	0.945091	1
mmu-miR-5615-5p	mature_miRNA	0	1.00183	-inf	0.687669	1
mmu-miR-5616-3p	mature_miRNA	3.2581	2.96791	0.134581	0.970235	1
mmu-miR-5616-5p	mature_miRNA	1.55635	0	inf	0.633395	0.983351
mmu-miR-5619-3p	mature_miRNA	0.584719	0	inf	0.93472	1
mmu-miR-5620-5p	mature_miRNA	6.64207	5.93582	0.162186	0.920874	1
mmu-miR-5621-3p	mature_miRNA	1.75416	0	inf	0.56891	0.944462
mmu-miR-5622-3p	mature_miRNA	1.2781	9.94826	-2.96044	0.505047	0.901009
mmu-miR-5624-3p	mature_miRNA	0.339634	0	inf	1	1
mmu-miR-5624-5p	mature_miRNA	4.22972	2.36526	0.838567	0.833781	1
mmu-miR-5625-3p	mature_miRNA	0	3.45514	-inf	0.268413	0.625405
mmu-miR-5626-3p	mature_miRNA	0	1.80878	-inf	0.570503	0.944462
mmu-miR-5627-3p	mature_miRNA	1.19051	4.86044	-2.02951	0.344561	0.721739
mmu-miR-5627-5p	mature_miRNA	0	11.2818	-inf	0.00543976	0.0294993
mmu-miR-574-3p	mature_miRNA	52.1344	68.3993	-0.391746	0.674373	1
mmu-miR-582-3p	mature_miRNA	1402.61	570.799	1.29706	0.00418199	0.0234454
mmu-miR-582-5p	mature_miRNA	52.3429	20.742	1.33544	0.0613121	0.222352
mmu-miR-592-5p	mature_miRNA	0.766863	0.500916	0.6144	1	1
mmu-miR-6236	mature_miRNA	12.0954	67.9257	-2.4895	0.148742	0.42472
mmu-miR-6238	mature_miRNA	6.01366	48.7719	-3.01974	0.00190007	0.0117289
mmu-miR-6239	mature_miRNA	6.62641	122.45	-4.20782	4.07716e-09	9.18745e-08
mmu-miR-6240	mature_miRNA	23.2511	134.293	-2.53001	0.00257312	0.0151965
mmu-miR-6243	mature_miRNA	133.25	403.208	-1.59739	0.20934	0.541066
mmu-miR-6390	mature_miRNA	1.1065	4.24584	-1.94005	0.54442	0.921969
mmu-miR-6395	mature_miRNA	3.44024	1.69509	1.02115	0.731477	1
mmu-miR-6412	mature_miRNA	0	0.904388	-inf	0.82688	1
mmu-miR-6418-3p	mature_miRNA	1.2781	0.741978	0.784558	0.89906	1
mmu-miR-652-3p	mature_miRNA	843.524	841.719	0.0030916	0.854115	1
mmu-miR-652-5p	mature_miRNA	2.55621	0.741978	1.78456	0.607303	0.966248
mmu-miR-6537-3p	mature_miRNA	18.6556	5.32203	1.80956	0.0962826	0.313425
mmu-miR-6538	mature_miRNA	0	4.61938	-inf	0.142045	0.413659
mmu-miR-6539	mature_miRNA	8.02885	19.6315	-1.28991	0.198466	0.521676
mmu-miR-6541	mature_miRNA	6.92417	0	inf	0.0538866	0.202053
mmu-miR-664-3p	mature_miRNA	17.1853	19.9393	-0.214444	0.924974	1
mmu-miR-664-5p	mature_miRNA	257.875	610.488	-1.24329	0.00912511	0.046857
mmu-miR-671-3p	mature_miRNA	166.127	130.538	0.347816	0.364165	0.741428
mmu-miR-671-5p	mature_miRNA	248.042	320.056	-0.367738	0.518634	0.911818
mmu-miR-674-3p	mature_miRNA	1190.26	926.823	0.360913	0.344768	0.721739
mmu-miR-674-5p	mature_miRNA	3158.52	2315.85	0.447707	0.252467	0.607859
mmu-miR-677-3p	mature_miRNA	16.583	10.3842	0.675319	0.657919	0.996618
mmu-miR-677-5p	mature_miRNA	45.9131	94.3793	-1.03956	0.200342	0.525416
mmu-miR-693-3p	mature_miRNA	6.03115	0	inf	0.080956	0.272979
mmu-miR-700-3p	mature_miRNA	124.85	50.4867	1.30622	0.028228	0.120658
mmu-miR-700-5p	mature_miRNA	30.2264	14.43	1.06673	0.218194	0.556514
mmu-miR-702-3p	mature_miRNA	10.2716	7.61722	0.431327	0.579639	0.954143
mmu-miR-702-5p	mature_miRNA	59.8452	121.94	-1.02686	0.474633	0.874359
mmu-miR-703	mature_miRNA	1.50907	10.6304	-2.81646	0.241039	0.593898
mmu-miR-704	mature_miRNA	47.5503	15.1814	1.64715	0.0208859	0.0939462
mmu-miR-708-3p	mature_miRNA	0	0.751374	-inf	0.780042	1
mmu-miR-708-5p	mature_miRNA	5.11038	13.5658	-1.40847	0.28821	0.645637
mmu-miR-744-3p	mature_miRNA	9.06186	7.78473	0.21916	0.911205	1
mmu-miR-744-5p	mature_miRNA	3967.35	1729.73	1.19763	0.00172917	0.010847
mmu-miR-760-3p	mature_miRNA	9.23684	21.6865	-1.23132	0.197795	0.521607
mmu-miR-760-5p	mature_miRNA	0	0.452194	-inf	0.969863	1
mmu-miR-763	mature_miRNA	1.16944	0	inf	0.737212	1
mmu-miR-7a-1-3p	mature_miRNA	137.158	237.961	-0.794882	0.15658	0.43998
mmu-miR-7a-5p	mature_miRNA	257826	101765	1.34116	0.00266823	0.0155994
mmu-miR-7b-5p	mature_miRNA	178.959	105.873	0.757294	0.176272	0.476838
mmu-miR-872-3p	mature_miRNA	13.6698	9.24734	0.563879	0.609352	0.966248
mmu-miR-872-5p	mature_miRNA	1692.8	1060.9	0.674127	0.134896	0.398774
mmu-miR-877-3p	mature_miRNA	64.5876	85.3486	-0.40211	0.806444	1
mmu-miR-877-5p	mature_miRNA	269.675	264.037	0.0304829	0.830526	1
mmu-miR-879-5p	mature_miRNA	0.679267	0	inf	0.922132	1
mmu-miR-9-5p	mature_miRNA	314.619	82.6079	1.92925	6.92276e-05	0.000727047
mmu-miR-92a-1-5p	mature_miRNA	130.069	1372.36	-3.39931	0.00701372	0.0373368
mmu-miR-92a-3p	mature_miRNA	1244210	556704	1.16025	0.004771	0.0263028
mmu-miR-92b-3p	mature_miRNA	160.796	127.607	0.333528	0.60678	0.966248
mmu-miR-92b-5p	mature_miRNA	0	1.50275	-inf	0.527126	0.911818
mmu-miR-93-3p	mature_miRNA	17.7068	40.1547	-1.18127	0.245575	0.596693
mmu-miR-93-5p	mature_miRNA	45718.6	27776.1	0.718939	0.0839822	0.280868
mmu-miR-96-3p	mature_miRNA	0	1.25229	-inf	0.603074	0.966248
mmu-miR-96-5p	mature_miRNA	55.3753	33.4427	0.72755	0.236812	0.587852
mmu-miR-98-3p	mature_miRNA	15.7373	2.22593	2.82171	0.0357655	0.144874
mmu-miR-98-5p	mature_miRNA	135346	54190.7	1.32053	0.00212116	0.0128209
mmu-miR-99a-3p	mature_miRNA	237.54	140.043	0.762295	0.0921068	0.302804
mmu-miR-99a-5p	mature_miRNA	5713.76	6171.48	-0.111178	0.866523	1
mmu-miR-99b-3p	mature_miRNA	2055.91	795.97	1.36899	0.00172803	0.010847
mmu-miR-99b-5p	mature_miRNA	8131.51	13285.7	-0.708278	0.128756	0.387102
mmu-piRNA-mmu_piR_000159	piRNA	12834.6	8959.67	0.518525	0.138337	0.406429
mmu-piRNA-mmu_piR_000164	piRNA	11.4393	17.8518	-0.642068	0.470173	0.871622
mmu-piRNA-mmu_piR_000168	piRNA	0.255621	7.06584	-4.78878	0.0860267	0.286879
mmu-piRNA-mmu_piR_000168;mmu-piRNA-mmu_piR_001534;mmu-piRNA-mmu_piR_004803	piRNA	0.255621	0.500916	-0.970563	0.960327	1
mmu-piRNA-mmu_piR_000180;mmu-piRNA-mmu_piR_019253	piRNA	0.584719	0	inf	0.93472	1
mmu-piRNA-mmu_piR_000193	piRNA	0	1.85494	-inf	0.514818	0.907974
mmu-piRNA-mmu_piR_000216;mmu-piRNA-mmu_piR_000870	piRNA	46.2588	311.214	-2.7501	0.0342144	0.141414
mmu-piRNA-mmu_piR_000219	piRNA	1849.62	4400.21	-1.25034	0.0834483	0.280096
mmu-piRNA-mmu_piR_000224	piRNA	0.255621	1.50275	-2.55553	0.653435	0.990609
mmu-piRNA-mmu_piR_000267	piRNA	5.33264	13.3923	-1.32848	0.256098	0.614141
mmu-piRNA-mmu_piR_000362;mmu-piRNA-mmu_piR_038322	piRNA	3087.17	6479.73	-1.06965	0.0198446	0.0901356
mmu-piRNA-mmu_piR_000413;mmu-piRNA-mmu_piR_016164	piRNA	0.584719	0	inf	0.93472	1
mmu-piRNA-mmu_piR_000414	piRNA	9397.23	4669.68	1.00891	0.0130441	0.0629423
mmu-piRNA-mmu_piR_000436	piRNA	1.35853	0	inf	0.706019	1
mmu-piRNA-mmu_piR_000463	piRNA	1.2781	0	inf	0.680607	1
mmu-piRNA-mmu_piR_000536;mmu-piRNA-mmu_piR_002435	piRNA	554.082	676.641	-0.288291	0.510525	0.906601
mmu-piRNA-mmu_piR_000578	piRNA	1281.64	5067.73	-1.98335	0.00420893	0.0235396
mmu-piRNA-mmu_piR_000580	piRNA	131.789	468.958	-1.83123	0.0110682	0.0548888
mmu-piRNA-mmu_piR_000585	piRNA	148.709	562.353	-1.91898	0.00156063	0.0099786
mmu-piRNA-mmu_piR_000593	piRNA	0	0.751374	-inf	0.780042	1
mmu-piRNA-mmu_piR_000619;mmu-piRNA-mmu_piR_005355	piRNA	1349.81	4571.33	-1.75985	0.00210193	0.0127711
mmu-piRNA-mmu_piR_000620	piRNA	115.379	2826.45	-4.61454	0.0206925	0.0932567
mmu-piRNA-mmu_piR_000622	piRNA	257.552	1260.7	-2.29129	0.0106466	0.0536024
mmu-piRNA-mmu_piR_000622;mmu-piRNA-mmu_piR_000616;mmu-piRNA-mmu_piR_001570	piRNA	595.174	1351.97	-1.18368	0.102297	0.329309
mmu-piRNA-mmu_piR_000634	piRNA	59.0178	196.796	-1.73748	0.0750853	0.258182
mmu-piRNA-mmu_piR_000644;mmu-piRNA-mmu_piR_003758;mmu-piRNA-mmu_piR_008475	piRNA	92.9877	101.899	-0.132031	0.855467	1
mmu-piRNA-mmu_piR_000662	piRNA	0	0.904388	-inf	0.82688	1
mmu-piRNA-mmu_piR_000685	piRNA	1.71742	11.1612	-2.70018	0.0801395	0.271538
mmu-piRNA-mmu_piR_000691	piRNA	5329.4	240955	-5.49865	8.1283e-26	1.88658e-23
mmu-piRNA-mmu_piR_000705	piRNA	34.6017	689.479	-4.31659	0.058277	0.2147
mmu-piRNA-mmu_piR_000802	piRNA	384.918	1270.29	-1.72253	0.000778662	0.00554379
mmu-piRNA-mmu_piR_000818;mmu-piRNA-mmu_piR_000310	piRNA	1538.17	6021.97	-1.96902	7.76709e-06	9.85105e-05
mmu-piRNA-mmu_piR_000847	piRNA	0.292359	0	inf	1	1
mmu-piRNA-mmu_piR_000858	piRNA	2.35995	0.871905	1.43651	0.792737	1
mmu-piRNA-mmu_piR_000858;mmu-piRNA-mmu_piR_004115	piRNA	0	1.35658	-inf	0.690126	1
mmu-piRNA-mmu_piR_000858;mmu-piRNA-mmu_piR_004115;mmu-piRNA-mmu_piR_009108	piRNA	0.511242	1.25229	-1.29249	0.805058	1
mmu-piRNA-mmu_piR_000858;mmu-piRNA-mmu_piR_004115;mmu-piRNA-mmu_piR_009108;mmu-piRNA-mmu_piR_001523	piRNA	0.339634	0	inf	1	1
mmu-piRNA-mmu_piR_000858;mmu-piRNA-mmu_piR_004115;mmu-piRNA-mmu_piR_009108;mmu-piRNA-mmu_piR_004801;mmu-piRNA-mmu_piR_001529;mmu-piRNA-mmu_piR_000224	piRNA	0	0.751374	-inf	0.780042	1
mmu-piRNA-mmu_piR_000870;mmu-piRNA-mmu_piR_000216;mmu-piRNA-mmu_piR_038312	piRNA	235.905	1070.38	-2.18184	0.0585322	0.215298
mmu-piRNA-mmu_piR_000885	piRNA	0	6.22642	-inf	0.0952909	0.311541
mmu-piRNA-mmu_piR_000935	piRNA	432.137	21296.1	-5.62296	3.27313e-25	5.42639e-23
mmu-piRNA-mmu_piR_000949	piRNA	53.3495	645.549	-3.59698	0.0010442	0.00712822
mmu-piRNA-mmu_piR_000958	piRNA	12386.3	11394.7	0.120379	0.652885	0.990609
mmu-piRNA-mmu_piR_001226	piRNA	0	1.25229	-inf	0.603074	0.966248
mmu-piRNA-mmu_piR_001278	piRNA	11.9924	64.285	-2.42236	0.00129064	0.00843824
mmu-piRNA-mmu_piR_001296;mmu-piRNA-mmu_piR_019050	piRNA	0.255621	0	inf	1	1
mmu-piRNA-mmu_piR_001523	piRNA	2.72423	0	inf	0.351956	0.723552
mmu-piRNA-mmu_piR_001523;mmu-piRNA-mmu_piR_009108;mmu-piRNA-mmu_piR_004115;mmu-piRNA-mmu_piR_000858	piRNA	0.339634	0	inf	1	1
mmu-piRNA-mmu_piR_001529;mmu-piRNA-mmu_piR_000224	piRNA	1.35853	0	inf	0.706019	1
mmu-piRNA-mmu_piR_001534;mmu-piRNA-mmu_piR_000168	piRNA	0	1.11297	-inf	0.722441	1
mmu-piRNA-mmu_piR_001551;mmu-piRNA-mmu_piR_000224	piRNA	1.4618	0	inf	0.648619	0.987825
mmu-piRNA-mmu_piR_001552	piRNA	0.255621	0	inf	1	1
mmu-piRNA-mmu_piR_001553	piRNA	0	4.37832	-inf	0.160364	0.446639
mmu-piRNA-mmu_piR_001553;mmu-piRNA-mmu_piR_029973	piRNA	0	6.63244	-inf	0.14745	0.424605
mmu-piRNA-mmu_piR_001553;mmu-piRNA-mmu_piR_029973;mmu-piRNA-mmu_piR_003884;mmu-piRNA-mmu_piR_028962	piRNA	0.924352	9.84651	-3.4131	0.0552037	0.205333
mmu-piRNA-mmu_piR_001570;mmu-piRNA-mmu_piR_000616;mmu-piRNA-mmu_piR_000622	piRNA	289.496	1000.18	-1.78864	0.00848389	0.0441504
mmu-piRNA-mmu_piR_001663	piRNA	0.766863	0	inf	0.85327	1
mmu-piRNA-mmu_piR_001866	piRNA	0	1.50275	-inf	0.527126	0.911818
mmu-piRNA-mmu_piR_001892;mmu-piRNA-mmu_piR_011475;mmu-piRNA-mmu_piR_011737;mmu-piRNA-mmu_piR_007890	piRNA	0.584719	0	inf	0.93472	1
mmu-piRNA-mmu_piR_002015	piRNA	0	2.50458	-inf	0.302772	0.664624
mmu-piRNA-mmu_piR_002048	piRNA	0	4.06974	-inf	0.328855	0.704776
mmu-piRNA-mmu_piR_002098	piRNA	0	4.97413	-inf	0.300334	0.6624
mmu-piRNA-mmu_piR_002101;mmu-piRNA-mmu_piR_030147	piRNA	1.75416	0	inf	0.56891	0.944462
mmu-piRNA-mmu_piR_002119	piRNA	0	0.751374	-inf	0.780042	1
mmu-piRNA-mmu_piR_002142	piRNA	4.57294	55.8975	-3.61159	0.0942229	0.308886
mmu-piRNA-mmu_piR_002163	piRNA	97.7081	972.359	-3.31494	5.43068e-11	1.55613e-09
mmu-piRNA-mmu_piR_002248	piRNA	0.511242	0	inf	0.945091	1
mmu-piRNA-mmu_piR_002490	piRNA	770.411	3284.34	-2.09191	0.0130239	0.0629423
mmu-piRNA-mmu_piR_002548	piRNA	0.766863	0	inf	0.85327	1
mmu-piRNA-mmu_piR_002566;mmu-piRNA-mmu_piR_008342;mmu-piRNA-mmu_piR_008356;mmu-piRNA-mmu_piR_022198;mmu-piRNA-mmu_piR_031454	piRNA	1.02248	0	inf	0.763957	1
mmu-piRNA-mmu_piR_002608	piRNA	3.76238	0	inf	0.212558	0.546949
mmu-piRNA-mmu_piR_002642	piRNA	0	0.250458	-inf	0.969854	1
mmu-piRNA-mmu_piR_002643	piRNA	422.52	4539.28	-3.42537	0.0327367	0.136413
mmu-piRNA-mmu_piR_002833	piRNA	1.75416	0	inf	0.56891	0.944462
mmu-piRNA-mmu_piR_002945	piRNA	41.212	760.76	-4.20631	1.7943e-08	3.68545e-07
mmu-piRNA-mmu_piR_002953	piRNA	0.679267	0	inf	0.922132	1
mmu-piRNA-mmu_piR_002962	piRNA	205.575	1013.63	-2.30179	1.61549e-06	2.25877e-05
mmu-piRNA-mmu_piR_002993	piRNA	1.53373	2.24472	-0.549499	0.867691	1
mmu-piRNA-mmu_piR_003119	piRNA	0	0.751374	-inf	0.780042	1
mmu-piRNA-mmu_piR_003145	piRNA	0	4.97413	-inf	0.300334	0.6624
mmu-piRNA-mmu_piR_003399	piRNA	968.904	103.057	3.23291	7.22022e-09	1.55168e-07
mmu-piRNA-mmu_piR_003484	piRNA	0	1.00183	-inf	0.687669	1
mmu-piRNA-mmu_piR_003541	piRNA	0	1.00183	-inf	0.687669	1
mmu-piRNA-mmu_piR_003583	piRNA	0	0.500916	-inf	0.877094	1
mmu-piRNA-mmu_piR_003704	piRNA	0.679267	3.50641	-2.36794	0.38163	0.76492
mmu-piRNA-mmu_piR_003738	piRNA	0	0.370989	-inf	0.969859	1
mmu-piRNA-mmu_piR_003763	piRNA	0	0.500916	-inf	0.877094	1
mmu-piRNA-mmu_piR_003770	piRNA	24.7114	95.4316	-1.94929	0.00157775	0.0100603
mmu-piRNA-mmu_piR_003773	piRNA	0.339634	0	inf	1	1
mmu-piRNA-mmu_piR_003861	piRNA	2698.45	1840.28	0.552205	0.166361	0.458037
mmu-piRNA-mmu_piR_003862	piRNA	8.00623	5.97341	0.422569	0.859189	1
mmu-piRNA-mmu_piR_003884;mmu-piRNA-mmu_piR_028962	piRNA	3.65013	21.2907	-2.5442	0.0537289	0.202053
mmu-piRNA-mmu_piR_003884;mmu-piRNA-mmu_piR_028962;mmu-piRNA-mmu_piR_029973	piRNA	0.584719	6.51875	-3.47878	0.12743	0.385109
mmu-piRNA-mmu_piR_003884;mmu-piRNA-mmu_piR_028962;mmu-piRNA-mmu_piR_029973;mmu-piRNA-mmu_piR_001553	piRNA	0.924352	11.8502	-3.68032	0.0709249	0.249042
mmu-piRNA-mmu_piR_003898	piRNA	0	0.370989	-inf	0.969859	1
mmu-piRNA-mmu_piR_003907	piRNA	0	0.500916	-inf	0.877094	1
mmu-piRNA-mmu_piR_003935;mmu-piRNA-mmu_piR_004514	piRNA	0.584719	0	inf	0.93472	1
mmu-piRNA-mmu_piR_003993	piRNA	0	1.50275	-inf	0.527126	0.911818
mmu-piRNA-mmu_piR_004086	piRNA	678.962	942.234	-0.472754	0.486235	0.884983
mmu-piRNA-mmu_piR_004102	piRNA	0	1.00183	-inf	0.687669	1
mmu-piRNA-mmu_piR_004114	piRNA	3.13734	6.23326	-0.990444	0.66757	1
mmu-piRNA-mmu_piR_004114;mmu-piRNA-mmu_piR_009084	piRNA	0.679267	1.75321	-1.36794	0.665092	1
mmu-piRNA-mmu_piR_004115	piRNA	1.44613	0.452194	1.67718	0.782714	1
mmu-piRNA-mmu_piR_004115;mmu-piRNA-mmu_piR_009108	piRNA	0.255621	0	inf	1	1
mmu-piRNA-mmu_piR_004115;mmu-piRNA-mmu_piR_009108;mmu-piRNA-mmu_piR_004801	piRNA	0.339634	0.751374	-1.14555	0.872155	1
mmu-piRNA-mmu_piR_004166	piRNA	2.18834	0	inf	0.479271	0.877969
mmu-piRNA-mmu_piR_004294	piRNA	0	7.79587	-inf	0.030368	0.127689
mmu-piRNA-mmu_piR_004374	piRNA	61.004	209.632	-1.78089	0.13918	0.407395
mmu-piRNA-mmu_piR_004424	piRNA	2.30059	1.25229	0.877434	0.905169	1
mmu-piRNA-mmu_piR_004431	piRNA	0	1.50275	-inf	0.527126	0.911818
mmu-piRNA-mmu_piR_004435	piRNA	0	1.85494	-inf	0.514818	0.907974
mmu-piRNA-mmu_piR_004489	piRNA	0.511242	0	inf	0.945091	1
mmu-piRNA-mmu_piR_004567;mmu-piRNA-mmu_piR_000639	piRNA	3396.57	6552.27	-0.947915	0.150587	0.427276
mmu-piRNA-mmu_piR_004573;mmu-piRNA-mmu_piR_010924;mmu-piRNA-mmu_piR_001830;mmu-piRNA-mmu_piR_022456;mmu-piRNA-mmu_piR_037908;mmu-piRNA-mmu_piR_018411;mmu-piRNA-mmu_piR_021227;mmu-piRNA-mmu_piR_016873;mmu-piRNA-mmu_piR_025583	piRNA	0.766863	0	inf	0.85327	1
mmu-piRNA-mmu_piR_004579	piRNA	0	3.00549	-inf	0.267446	0.625405
mmu-piRNA-mmu_piR_004635	piRNA	0.584719	0	inf	0.93472	1
mmu-piRNA-mmu_piR_004636	piRNA	0	2.47894	-inf	0.37344	0.7537
mmu-piRNA-mmu_piR_004690;mmu-piRNA-mmu_piR_001547;mmu-piRNA-mmu_piR_003120;mmu-piRNA-mmu_piR_000318;mmu-piRNA-mmu_piR_036869;mmu-piRNA-mmu_piR_016435;mmu-piRNA-mmu_piR_011163;mmu-piRNA-mmu_piR_010657;mmu-piRNA-mmu_piR_037814;mmu-piRNA-mmu_piR_006066;mmu-piRNA-mmu_piR_026036;mmu-piRNA-mmu_piR_017242	piRNA	0.255621	0	inf	1	1
mmu-piRNA-mmu_piR_004801	piRNA	0.292359	0	inf	1	1
mmu-piRNA-mmu_piR_004803	piRNA	0.255621	0	inf	1	1
mmu-piRNA-mmu_piR_004803;mmu-piRNA-mmu_piR_001534;mmu-piRNA-mmu_piR_000168	piRNA	0	0.500916	-inf	0.877094	1
mmu-piRNA-mmu_piR_004855	piRNA	0	0.751374	-inf	0.780042	1
mmu-piRNA-mmu_piR_004957	piRNA	0	1.50275	-inf	0.527126	0.911818
mmu-piRNA-mmu_piR_004957;mmu-piRNA-mmu_piR_006955	piRNA	0.255621	0	inf	1	1
mmu-piRNA-mmu_piR_004958	piRNA	0	0.452194	-inf	0.969863	1
mmu-piRNA-mmu_piR_004958;mmu-piRNA-mmu_piR_006955	piRNA	0	0.452194	-inf	0.969863	1
mmu-piRNA-mmu_piR_004974	piRNA	0.584719	0	inf	0.93472	1
mmu-piRNA-mmu_piR_005086;mmu-piRNA-mmu_piR_023096	piRNA	0.584719	0	inf	0.93472	1
mmu-piRNA-mmu_piR_005110	piRNA	0.511242	0	inf	0.945091	1
mmu-piRNA-mmu_piR_005117	piRNA	0	0.751374	-inf	0.780042	1
mmu-piRNA-mmu_piR_005495	piRNA	0.511242	0	inf	0.945091	1
mmu-piRNA-mmu_piR_005532	piRNA	1.4618	0	inf	0.648619	0.987825
mmu-piRNA-mmu_piR_005761;mmu-piRNA-mmu_piR_035568	piRNA	0	0.702652	-inf	0.850286	1
mmu-piRNA-mmu_piR_005822;mmu-piRNA-mmu_piR_004589;mmu-piRNA-mmu_piR_022986	piRNA	0	0.904388	-inf	0.82688	1
mmu-piRNA-mmu_piR_005951;mmu-piRNA-mmu_piR_000498;mmu-piRNA-mmu_piR_028747;mmu-piRNA-mmu_piR_001310	piRNA	0.511242	0	inf	0.945091	1
mmu-piRNA-mmu_piR_005976	piRNA	3.1443	0	inf	0.311995	0.679943
mmu-piRNA-mmu_piR_006047	piRNA	0.511242	0	inf	0.945091	1
mmu-piRNA-mmu_piR_006156;mmu-piRNA-mmu_piR_003040	piRNA	48.1425	135.965	-1.49785	0.0107042	0.0537758
mmu-piRNA-mmu_piR_006156;mmu-piRNA-mmu_piR_003040;mmu-piRNA-mmu_piR_007729	piRNA	122.636	537.574	-2.13208	0.00194429	0.0119069
mmu-piRNA-mmu_piR_006412;mmu-piRNA-mmu_piR_005497	piRNA	0.584719	0	inf	0.93472	1
mmu-piRNA-mmu_piR_006423	piRNA	14.617	44.9014	-1.61912	0.0320144	0.134125
mmu-piRNA-mmu_piR_006423;mmu-piRNA-mmu_piR_006563	piRNA	1411.01	1111.52	0.34419	0.441798	0.843962
mmu-piRNA-mmu_piR_006442;mmu-piRNA-mmu_piR_014865;mmu-piRNA-mmu_piR_037249;mmu-piRNA-mmu_piR_013405;mmu-piRNA-mmu_piR_010408;mmu-piRNA-mmu_piR_018643;mmu-piRNA-mmu_piR_036507	piRNA	0.766863	0	inf	0.85327	1
mmu-piRNA-mmu_piR_006514;mmu-piRNA-mmu_piR_002865	piRNA	0.584719	0	inf	0.93472	1
mmu-piRNA-mmu_piR_006550;mmu-piRNA-mmu_piR_023195	piRNA	0.511242	0	inf	0.945091	1
mmu-piRNA-mmu_piR_006563	piRNA	24.2423	22.396	0.114284	0.98366	1
mmu-piRNA-mmu_piR_006563;mmu-piRNA-mmu_piR_006423	piRNA	2277.84	2375.77	-0.0607318	0.893088	1
mmu-piRNA-mmu_piR_006803	piRNA	1.4618	0	inf	0.648619	0.987825
mmu-piRNA-mmu_piR_006854	piRNA	1688.69	1735	-0.0390331	0.974178	1
mmu-piRNA-mmu_piR_006955	piRNA	6.60716	7.42314	-0.168	0.802531	1
mmu-piRNA-mmu_piR_007182	piRNA	1.19051	0	inf	0.733565	1
mmu-piRNA-mmu_piR_007259	piRNA	0	1.48396	-inf	0.611441	0.966248
mmu-piRNA-mmu_piR_007310	piRNA	1.35853	0	inf	0.706019	1
mmu-piRNA-mmu_piR_007323	piRNA	0	1.00183	-inf	0.687669	1
mmu-piRNA-mmu_piR_007404	piRNA	0	0.741978	-inf	0.845478	1
mmu-piRNA-mmu_piR_007512	piRNA	0.766863	0	inf	0.85327	1
mmu-piRNA-mmu_piR_007582	piRNA	0	4.20651	-inf	0.171678	0.46823
mmu-piRNA-mmu_piR_007700	piRNA	1.0189	0	inf	0.810482	1
mmu-piRNA-mmu_piR_007729;mmu-piRNA-mmu_piR_003040	piRNA	134.201	561.846	-2.06578	0.00523915	0.0285448
mmu-piRNA-mmu_piR_007729;mmu-piRNA-mmu_piR_003040;mmu-piRNA-mmu_piR_006156	piRNA	311.544	656.224	-1.07475	0.142754	0.414993
mmu-piRNA-mmu_piR_007776	piRNA	0	0.500916	-inf	0.877094	1
mmu-piRNA-mmu_piR_008437	piRNA	0	0.751374	-inf	0.780042	1
mmu-piRNA-mmu_piR_008473	piRNA	2.72578	0.500916	2.44403	0.645001	0.987825
mmu-piRNA-mmu_piR_008475;mmu-piRNA-mmu_piR_003758;mmu-piRNA-mmu_piR_000644	piRNA	185.975	205.373	-0.143135	0.817	1
mmu-piRNA-mmu_piR_008745;mmu-piRNA-mmu_piR_028344	piRNA	0	2.25412	-inf	0.348276	0.721739
mmu-piRNA-mmu_piR_008766	piRNA	2.18834	0	inf	0.479271	0.877969
mmu-piRNA-mmu_piR_008990	piRNA	1.35853	0	inf	0.706019	1
mmu-piRNA-mmu_piR_009084	piRNA	1664.01	13431.7	-3.0129	1.16548e-05	0.000143887
mmu-piRNA-mmu_piR_009084;mmu-piRNA-mmu_piR_004114	piRNA	0.850875	0	inf	0.838245	1
mmu-piRNA-mmu_piR_009108	piRNA	10.1211	91.286	-3.17303	0.00781677	0.0410469
mmu-piRNA-mmu_piR_009108;mmu-piRNA-mmu_piR_004115	piRNA	1.9363	7.76419	-2.00353	0.42017	0.818819
mmu-piRNA-mmu_piR_009108;mmu-piRNA-mmu_piR_004115;mmu-piRNA-mmu_piR_000858	piRNA	0.255621	0	inf	1	1
mmu-piRNA-mmu_piR_009136;mmu-piRNA-mmu_piR_004772	piRNA	0.255621	0	inf	1	1
mmu-piRNA-mmu_piR_009254	piRNA	0	3.75687	-inf	0.243138	0.596623
mmu-piRNA-mmu_piR_009321	piRNA	1.31484	0	inf	0.673937	1
mmu-piRNA-mmu_piR_009360	piRNA	4.2017	6.58801	-0.648871	0.89565	1
mmu-piRNA-mmu_piR_009694	piRNA	0	1.25229	-inf	0.603074	0.966248
mmu-piRNA-mmu_piR_009819	piRNA	1.53014	0	inf	0.637536	0.986452
mmu-piRNA-mmu_piR_009972	piRNA	2.04497	0	inf	0.474061	0.874359
mmu-piRNA-mmu_piR_010095	piRNA	0	1.00183	-inf	0.687669	1
mmu-piRNA-mmu_piR_010114;mmu-piRNA-mmu_piR_010854	piRNA	0	1.25229	-inf	0.603074	0.966248
mmu-piRNA-mmu_piR_010190	piRNA	3.45591	0	inf	0.256762	0.61423
mmu-piRNA-mmu_piR_010334	piRNA	0.511242	0	inf	0.945091	1
mmu-piRNA-mmu_piR_010548;mmu-piRNA-mmu_piR_011305;mmu-piRNA-mmu_piR_002883;mmu-piRNA-mmu_piR_006694;mmu-piRNA-mmu_piR_008449	piRNA	0.584719	0	inf	0.93472	1
mmu-piRNA-mmu_piR_010629	piRNA	0.511242	0	inf	0.945091	1
mmu-piRNA-mmu_piR_010707	piRNA	0.766863	8.26511	-3.42999	0.321084	0.693965
mmu-piRNA-mmu_piR_010768	piRNA	0.584719	0	inf	0.93472	1
mmu-piRNA-mmu_piR_010831	piRNA	0	0.500916	-inf	0.877094	1
mmu-piRNA-mmu_piR_010842	piRNA	0	0.500916	-inf	0.877094	1
mmu-piRNA-mmu_piR_010853	piRNA	0.679267	0	inf	0.922132	1
mmu-piRNA-mmu_piR_010859	piRNA	0.679267	0	inf	0.922132	1
mmu-piRNA-mmu_piR_010892	piRNA	0	0.500916	-inf	0.877094	1
mmu-piRNA-mmu_piR_010942	piRNA	0	2.26097	-inf	0.469313	0.870724
mmu-piRNA-mmu_piR_011327;mmu-piRNA-mmu_piR_035788	piRNA	0.877078	0	inf	0.833722	1
mmu-piRNA-mmu_piR_011482	piRNA	0.679267	0	inf	0.922132	1
mmu-piRNA-mmu_piR_011497	piRNA	0.584719	0	inf	0.93472	1
mmu-piRNA-mmu_piR_011642	piRNA	0.679267	0	inf	0.922132	1
mmu-piRNA-mmu_piR_011681	piRNA	0.679267	0	inf	0.922132	1
mmu-piRNA-mmu_piR_011759;mmu-piRNA-mmu_piR_017255	piRNA	0.511242	0	inf	0.945091	1
mmu-piRNA-mmu_piR_011812	piRNA	0	0.751374	-inf	0.780042	1
mmu-piRNA-mmu_piR_011833	piRNA	0	1.35658	-inf	0.690126	1
mmu-piRNA-mmu_piR_011853;mmu-piRNA-mmu_piR_029281;mmu-piRNA-mmu_piR_031898;mmu-piRNA-mmu_piR_006434;mmu-piRNA-mmu_piR_029389;mmu-piRNA-mmu_piR_009369;mmu-piRNA-mmu_piR_006902;mmu-piRNA-mmu_piR_005937	piRNA	0.584719	0	inf	0.93472	1
mmu-piRNA-mmu_piR_011937	piRNA	0.877078	0	inf	0.833722	1
mmu-piRNA-mmu_piR_011953	piRNA	0.584719	0	inf	0.93472	1
mmu-piRNA-mmu_piR_012087	piRNA	163.488	2.00366	6.3504	2.28829e-14	1.0839e-12
mmu-piRNA-mmu_piR_012107	piRNA	469.887	477.035	-0.0217807	0.707739	1
mmu-piRNA-mmu_piR_012163	piRNA	0	0.500916	-inf	0.877094	1
mmu-piRNA-mmu_piR_012266	piRNA	0.255621	0.500916	-0.970563	0.960327	1
mmu-piRNA-mmu_piR_012338	piRNA	0.877078	0	inf	0.833722	1
mmu-piRNA-mmu_piR_012532	piRNA	1.0189	0	inf	0.810482	1
mmu-piRNA-mmu_piR_012553;mmu-piRNA-mmu_piR_021976	piRNA	0.292359	0	inf	1	1
mmu-piRNA-mmu_piR_012601	piRNA	2.0378	0	inf	0.528883	0.911818
mmu-piRNA-mmu_piR_012631;mmu-piRNA-mmu_piR_014385	piRNA	0.679267	0	inf	0.922132	1
mmu-piRNA-mmu_piR_012683	piRNA	0.339634	0	inf	1	1
mmu-piRNA-mmu_piR_012713	piRNA	7.15177	42.9019	-2.58467	0.120899	0.373644
mmu-piRNA-mmu_piR_012785	piRNA	0	0.452194	-inf	0.969863	1
mmu-piRNA-mmu_piR_013006;mmu-piRNA-mmu_piR_023317	piRNA	0	0.250458	-inf	0.969854	1
mmu-piRNA-mmu_piR_013019	piRNA	1.4618	0.250458	2.5451	0.799859	1
mmu-piRNA-mmu_piR_013094	piRNA	1.02248	2.59692	-1.34473	0.793477	1
mmu-piRNA-mmu_piR_013218	piRNA	0.766863	0	inf	0.85327	1
mmu-piRNA-mmu_piR_013265	piRNA	0.766863	0	inf	0.85327	1
mmu-piRNA-mmu_piR_013420;mmu-piRNA-mmu_piR_032096	piRNA	0.511242	0	inf	0.945091	1
mmu-piRNA-mmu_piR_013707;mmu-piRNA-mmu_piR_029148	piRNA	0	0.500916	-inf	0.877094	1
mmu-piRNA-mmu_piR_013847	piRNA	0.679267	0	inf	0.922132	1
mmu-piRNA-mmu_piR_013854	piRNA	0	0.500916	-inf	0.877094	1
mmu-piRNA-mmu_piR_014108	piRNA	0.679267	3.16536	-2.22032	0.596894	0.966248
mmu-piRNA-mmu_piR_014142	piRNA	0	0.871905	-inf	0.759365	1
mmu-piRNA-mmu_piR_014153	piRNA	2.72578	0	inf	0.370297	0.748658
mmu-piRNA-mmu_piR_014161	piRNA	0	1.25229	-inf	0.603074	0.966248
mmu-piRNA-mmu_piR_014306;mmu-piRNA-mmu_piR_030469	piRNA	0.292359	0	inf	1	1
mmu-piRNA-mmu_piR_014318	piRNA	1.53373	0	inf	0.60444	0.966248
mmu-piRNA-mmu_piR_014417;mmu-piRNA-mmu_piR_002941	piRNA	0.766863	0	inf	0.85327	1
mmu-piRNA-mmu_piR_014538	piRNA	0	0.904388	-inf	0.82688	1
mmu-piRNA-mmu_piR_014550	piRNA	1.94325	0	inf	0.541585	0.920218
mmu-piRNA-mmu_piR_014617;mmu-piRNA-mmu_piR_010492	piRNA	0	0.500916	-inf	0.877094	1
mmu-piRNA-mmu_piR_014742	piRNA	1.86282	0	inf	0.524386	0.911818
mmu-piRNA-mmu_piR_014792	piRNA	0	1.25229	-inf	0.603074	0.966248
mmu-piRNA-mmu_piR_014872	piRNA	4.87225	15.5857	-1.67756	0.170354	0.465797
mmu-piRNA-mmu_piR_014875	piRNA	0	0.751374	-inf	0.780042	1
mmu-piRNA-mmu_piR_014901	piRNA	1.69817	5.87852	-1.79147	0.621058	0.974122
mmu-piRNA-mmu_piR_014923	piRNA	0	5.34256	-inf	0.0802842	0.271632
mmu-piRNA-mmu_piR_014929;mmu-piRNA-mmu_piR_002816;mmu-piRNA-mmu_piR_002556	piRNA	0.679267	0	inf	0.922132	1
mmu-piRNA-mmu_piR_014958	piRNA	0	2.17976	-inf	0.477708	0.87649
mmu-piRNA-mmu_piR_015128	piRNA	8.85865	42.0164	-2.24579	0.0115524	0.0566872
mmu-piRNA-mmu_piR_015188	piRNA	1.02248	0	inf	0.763957	1
mmu-piRNA-mmu_piR_015215	piRNA	0.924352	6.6162	-2.83949	0.170601	0.46584
mmu-piRNA-mmu_piR_015290	piRNA	0	3.25595	-inf	0.258503	0.616001
mmu-piRNA-mmu_piR_015386	piRNA	0	1.50275	-inf	0.527126	0.911818
mmu-piRNA-mmu_piR_015426	piRNA	0	0.904388	-inf	0.82688	1
mmu-piRNA-mmu_piR_015453	piRNA	0.511242	0	inf	0.945091	1
mmu-piRNA-mmu_piR_015485	piRNA	0.595255	0	inf	0.933276	1
mmu-piRNA-mmu_piR_015512	piRNA	1.86282	0	inf	0.524386	0.911818
mmu-piRNA-mmu_piR_015668	piRNA	4617.84	1204.82	1.9384	0.000121772	0.00117764
mmu-piRNA-mmu_piR_015694	piRNA	1.0189	1.75321	-0.782981	0.737471	1
mmu-piRNA-mmu_piR_015717	piRNA	10.5429	10.0919	0.06308	0.951736	1
mmu-piRNA-mmu_piR_015811	piRNA	0.584719	0	inf	0.93472	1
mmu-piRNA-mmu_piR_015832	piRNA	0.679267	0.500916	0.439412	1	1
mmu-piRNA-mmu_piR_015847	piRNA	0	2.22593	-inf	0.432167	0.833799
mmu-piRNA-mmu_piR_016073	piRNA	1.60362	0	inf	0.626073	0.975267
mmu-piRNA-mmu_piR_016134	piRNA	3.32104	5.35451	-0.689121	0.637943	0.986452
mmu-piRNA-mmu_piR_016195	piRNA	0.584719	4.19967	-2.84446	0.291349	0.647743
mmu-piRNA-mmu_piR_016217	piRNA	0.766863	0	inf	0.85327	1
mmu-piRNA-mmu_piR_016233	piRNA	0.887614	12.2947	-3.79196	0.0359141	0.14522
mmu-piRNA-mmu_piR_016262	piRNA	1.09596	1.50275	-0.455407	0.872204	1
mmu-piRNA-mmu_piR_016290	piRNA	0.584719	0	inf	0.93472	1
mmu-piRNA-mmu_piR_016357	piRNA	1.68068	0	inf	0.580283	0.954527
mmu-piRNA-mmu_piR_016487	piRNA	0	0.751374	-inf	0.780042	1
mmu-piRNA-mmu_piR_016496	piRNA	0	1.48396	-inf	0.611441	0.966248
mmu-piRNA-mmu_piR_016519	piRNA	1.19051	0	inf	0.733565	1
mmu-piRNA-mmu_piR_016755;mmu-piRNA-mmu_piR_021608	piRNA	0	0.370989	-inf	0.969859	1
mmu-piRNA-mmu_piR_017174	piRNA	0	0.904388	-inf	0.82688	1
mmu-piRNA-mmu_piR_017201	piRNA	0.584719	0	inf	0.93472	1
mmu-piRNA-mmu_piR_017289	piRNA	1179.28	2109.53	-0.83902	0.110354	0.348952
mmu-piRNA-mmu_piR_017502	piRNA	0.679267	0	inf	0.922132	1
mmu-piRNA-mmu_piR_017546	piRNA	0.766863	0	inf	0.85327	1
mmu-piRNA-mmu_piR_017776	piRNA	1.69817	0	inf	0.611971	0.966248
mmu-piRNA-mmu_piR_017797	piRNA	0	1.8575	-inf	0.514502	0.907974
mmu-piRNA-mmu_piR_017834	piRNA	0	0.751374	-inf	0.780042	1
mmu-piRNA-mmu_piR_017852;mmu-piRNA-mmu_piR_001819;mmu-piRNA-mmu_piR_026831;mmu-piRNA-mmu_piR_013473;mmu-piRNA-mmu_piR_018507;mmu-piRNA-mmu_piR_003605	piRNA	0	0.250458	-inf	0.969854	1
mmu-piRNA-mmu_piR_017963	piRNA	0.766863	0	inf	0.85327	1
mmu-piRNA-mmu_piR_017984	piRNA	0	0.500916	-inf	0.877094	1
mmu-piRNA-mmu_piR_017993	piRNA	0	0.452194	-inf	0.969863	1
mmu-piRNA-mmu_piR_018134	piRNA	0.584719	0	inf	0.93472	1
mmu-piRNA-mmu_piR_018164	piRNA	0	0.500916	-inf	0.877094	1
mmu-piRNA-mmu_piR_018315	piRNA	1.0189	0	inf	0.810482	1
mmu-piRNA-mmu_piR_018323	piRNA	591.081	9003.69	-3.92909	0.0247464	0.108576
mmu-piRNA-mmu_piR_018386	piRNA	0.511242	0.500916	0.0294374	1	1
mmu-piRNA-mmu_piR_018417	piRNA	0	2.00366	-inf	0.400343	0.794185
mmu-piRNA-mmu_piR_018568	piRNA	0	6.2683	-inf	0.046791	0.180402
mmu-piRNA-mmu_piR_018585	piRNA	0.584719	0.500916	0.223174	1	1
mmu-piRNA-mmu_piR_018746	piRNA	1.38832	3.25595	-1.22974	0.567278	0.944462
mmu-piRNA-mmu_piR_018835	piRNA	0.679267	0	inf	0.922132	1
mmu-piRNA-mmu_piR_018872	piRNA	1.16944	0.500916	1.22317	0.973091	1
mmu-piRNA-mmu_piR_018895;mmu-piRNA-mmu_piR_036942	piRNA	0	0.741978	-inf	0.845478	1
mmu-piRNA-mmu_piR_018932	piRNA	1.35853	0	inf	0.706019	1
mmu-piRNA-mmu_piR_018994	piRNA	1.35853	0	inf	0.706019	1
mmu-piRNA-mmu_piR_019070	piRNA	0.339634	0.250458	0.439412	1	1
mmu-piRNA-mmu_piR_019095	piRNA	0.511242	0	inf	0.945091	1
mmu-piRNA-mmu_piR_019158	piRNA	1.16944	0	inf	0.737212	1
mmu-piRNA-mmu_piR_019200	piRNA	0.595255	0	inf	0.933276	1
mmu-piRNA-mmu_piR_019359	piRNA	538.738	207.003	1.37993	0.0187081	0.0861538
mmu-piRNA-mmu_piR_019395	piRNA	0.584719	0	inf	0.93472	1
mmu-piRNA-mmu_piR_019426	piRNA	0	0.621447	-inf	0.860628	1
mmu-piRNA-mmu_piR_019430	piRNA	0.511242	0	inf	0.945091	1
mmu-piRNA-mmu_piR_019581	piRNA	0.584719	0	inf	0.93472	1
mmu-piRNA-mmu_piR_019586	piRNA	0.292359	0	inf	1	1
mmu-piRNA-mmu_piR_019598	piRNA	0.679267	0.904388	-0.412961	1	1
mmu-piRNA-mmu_piR_019637	piRNA	20.0441	13.2872	0.593144	0.43752	0.83855
mmu-piRNA-mmu_piR_019766	piRNA	0	1.48396	-inf	0.611441	0.966248
mmu-piRNA-mmu_piR_019821	piRNA	1.16944	0	inf	0.737212	1
mmu-piRNA-mmu_piR_019885	piRNA	0.877078	0	inf	0.833722	1
mmu-piRNA-mmu_piR_019918	piRNA	0.584719	0	inf	0.93472	1
mmu-piRNA-mmu_piR_019979	piRNA	0	2.96791	-inf	0.338653	0.718295
mmu-piRNA-mmu_piR_019979;mmu-piRNA-mmu_piR_019979	piRNA	0	1.50275	-inf	0.527126	0.911818
mmu-piRNA-mmu_piR_019979;mmu-piRNA-mmu_piR_019979;mmu-piRNA-mmu_piR_019979	piRNA	0	2.25412	-inf	0.348276	0.721739
mmu-piRNA-mmu_piR_019979;mmu-piRNA-mmu_piR_019979;mmu-piRNA-mmu_piR_019979;mmu-piRNA-mmu_piR_019979	piRNA	0	0.500916	-inf	0.877094	1
mmu-piRNA-mmu_piR_020013	piRNA	3.56099	3.09784	0.201017	0.981266	1
mmu-piRNA-mmu_piR_020126;mmu-piRNA-mmu_piR_011677;mmu-piRNA-mmu_piR_035960;mmu-piRNA-mmu_piR_029035	piRNA	0	3.25595	-inf	0.258503	0.616001
mmu-piRNA-mmu_piR_020221	piRNA	1.95737	6.73847	-1.7835	0.378073	0.761064
mmu-piRNA-mmu_piR_020285	piRNA	1.4618	0	inf	0.648619	0.987825
mmu-piRNA-mmu_piR_020333;mmu-piRNA-mmu_piR_028271;mmu-piRNA-mmu_piR_022500;mmu-piRNA-mmu_piR_019292;mmu-piRNA-mmu_piR_023240	piRNA	0.766863	0	inf	0.85327	1
mmu-piRNA-mmu_piR_020492	piRNA	294.322	1458.5	-2.30902	0.0081017	0.0422563
mmu-piRNA-mmu_piR_020692	piRNA	166.899	176.92	-0.0841199	0.965728	1
mmu-piRNA-mmu_piR_020849	piRNA	1.0189	0	inf	0.810482	1
mmu-piRNA-mmu_piR_020951	piRNA	0.292359	0	inf	1	1
mmu-piRNA-mmu_piR_021026	piRNA	0	1.50275	-inf	0.527126	0.911818
mmu-piRNA-mmu_piR_021091	piRNA	0	0.500916	-inf	0.877094	1
mmu-piRNA-mmu_piR_021175	piRNA	1.4618	0	inf	0.648619	0.987825
mmu-piRNA-mmu_piR_021320	piRNA	3.76934	0	inf	0.222679	0.562914
mmu-piRNA-mmu_piR_021333	piRNA	1.78935	1.00183	0.836792	0.944116	1
mmu-piRNA-mmu_piR_021653	piRNA	1.35853	2.00366	-0.560588	0.744237	1
mmu-piRNA-mmu_piR_021704	piRNA	1.0189	0	inf	0.810482	1
mmu-piRNA-mmu_piR_021766	piRNA	2.0378	0	inf	0.528883	0.911818
mmu-piRNA-mmu_piR_021862	piRNA	0	0.500916	-inf	0.877094	1
mmu-piRNA-mmu_piR_021873	piRNA	0	3.01919	-inf	0.276677	0.6326
mmu-piRNA-mmu_piR_021976;mmu-piRNA-mmu_piR_012553	piRNA	0.292359	0	inf	1	1
mmu-piRNA-mmu_piR_021998	piRNA	0.584719	0	inf	0.93472	1
mmu-piRNA-mmu_piR_022067	piRNA	0	2.70631	-inf	0.283747	0.640958
mmu-piRNA-mmu_piR_022078	piRNA	0.511242	0	inf	0.945091	1
mmu-piRNA-mmu_piR_022097;mmu-piRNA-mmu_piR_000366	piRNA	129.038	1379.28	-3.41804	1.71444e-12	6.41808e-11
mmu-piRNA-mmu_piR_022120	piRNA	0	0.452194	-inf	0.969863	1
mmu-piRNA-mmu_piR_022194	piRNA	1.35853	3.09784	-1.18921	0.661819	1
mmu-piRNA-mmu_piR_022197	piRNA	0.679267	0	inf	0.922132	1
mmu-piRNA-mmu_piR_022370	piRNA	0	0.904388	-inf	0.82688	1
mmu-piRNA-mmu_piR_022507	piRNA	0	1.25229	-inf	0.603074	0.966248
mmu-piRNA-mmu_piR_022534	piRNA	1.09596	0	inf	0.750289	1
mmu-piRNA-mmu_piR_022835	piRNA	0.766863	0	inf	0.85327	1
mmu-piRNA-mmu_piR_022877	piRNA	10337.9	965.137	3.42106	1.69113e-11	5.60729e-10
mmu-piRNA-mmu_piR_023481	piRNA	0	6.51191	-inf	0.191053	0.509109
mmu-piRNA-mmu_piR_023518	piRNA	0.766863	0	inf	0.85327	1
mmu-piRNA-mmu_piR_023671	piRNA	0	0.500916	-inf	0.877094	1
mmu-piRNA-mmu_piR_023832	piRNA	1.78935	2.50458	-0.485136	0.815062	1
mmu-piRNA-mmu_piR_023934	piRNA	1.2781	0	inf	0.680607	1
mmu-piRNA-mmu_piR_024115	piRNA	0.584719	0	inf	0.93472	1
mmu-piRNA-mmu_piR_024148;mmu-piRNA-mmu_piR_027356;mmu-piRNA-mmu_piR_009592	piRNA	0	0.250458	-inf	0.969854	1
mmu-piRNA-mmu_piR_024221	piRNA	6.24153	97.4428	-3.96458	0.0868933	0.289147
mmu-piRNA-mmu_piR_024234	piRNA	0	0.452194	-inf	0.969863	1
mmu-piRNA-mmu_piR_024620;mmu-piRNA-mmu_piR_038191;mmu-piRNA-mmu_piR_030797;mmu-piRNA-mmu_piR_027432;mmu-piRNA-mmu_piR_010865;mmu-piRNA-mmu_piR_003293	piRNA	0.511242	0.500916	0.0294374	1	1
mmu-piRNA-mmu_piR_024635	piRNA	0.850875	1.07364	-0.335491	1	1
mmu-piRNA-mmu_piR_025007	piRNA	234.285	258.759	-0.143343	0.644025	0.987825
mmu-piRNA-mmu_piR_025101;mmu-piRNA-mmu_piR_031358	piRNA	0.584719	0	inf	0.93472	1
mmu-piRNA-mmu_piR_025221	piRNA	3.82715	0	inf	0.218955	0.55662
mmu-piRNA-mmu_piR_025251	piRNA	0	0.751374	-inf	0.780042	1
mmu-piRNA-mmu_piR_025275	piRNA	0	0.751374	-inf	0.780042	1
mmu-piRNA-mmu_piR_025370	piRNA	0.679267	0	inf	0.922132	1
mmu-piRNA-mmu_piR_025397	piRNA	0	3.06106	-inf	0.273468	0.631765
mmu-piRNA-mmu_piR_025515	piRNA	0	6.78291	-inf	0.260749	0.618813
mmu-piRNA-mmu_piR_025595;mmu-piRNA-mmu_piR_038471;mmu-piRNA-mmu_piR_038341	piRNA	0	0.741978	-inf	0.845478	1
mmu-piRNA-mmu_piR_025652	piRNA	2.33887	0.452194	2.3708	0.578231	0.953855
mmu-piRNA-mmu_piR_025652;mmu-piRNA-mmu_piR_019637	piRNA	0	0.250458	-inf	0.969854	1
mmu-piRNA-mmu_piR_025705	piRNA	1.02248	0	inf	0.763957	1
mmu-piRNA-mmu_piR_025727	piRNA	0	0.500916	-inf	0.877094	1
mmu-piRNA-mmu_piR_025774;mmu-piRNA-mmu_piR_000180	piRNA	0	0.751374	-inf	0.780042	1
mmu-piRNA-mmu_piR_025892	piRNA	4.59914	4.10907	0.162554	1	1
mmu-piRNA-mmu_piR_025893	piRNA	0.584719	0	inf	0.93472	1
mmu-piRNA-mmu_piR_025895	piRNA	0	0.702652	-inf	0.850286	1
mmu-piRNA-mmu_piR_026178	piRNA	2.79771	3.90988	-0.482878	0.765142	1
mmu-piRNA-mmu_piR_026411	piRNA	1.16944	0	inf	0.737212	1
mmu-piRNA-mmu_piR_026521	piRNA	0	2.75504	-inf	0.277461	0.6326
mmu-piRNA-mmu_piR_026756	piRNA	0.511242	0.500916	0.0294374	1	1
mmu-piRNA-mmu_piR_026924;mmu-piRNA-mmu_piR_005946	piRNA	0.511242	0	inf	0.945091	1
mmu-piRNA-mmu_piR_026945;mmu-piRNA-mmu_piR_024081	piRNA	0.584719	0	inf	0.93472	1
mmu-piRNA-mmu_piR_026949	piRNA	1.53373	0	inf	0.60444	0.966248
mmu-piRNA-mmu_piR_026971	piRNA	0	2.25412	-inf	0.348276	0.721739
mmu-piRNA-mmu_piR_026988;mmu-piRNA-mmu_piR_030525;mmu-piRNA-mmu_piR_012205;mmu-piRNA-mmu_piR_015390;mmu-piRNA-mmu_piR_011316;mmu-piRNA-mmu_piR_010412;mmu-piRNA-mmu_piR_023458;mmu-piRNA-mmu_piR_001314;mmu-piRNA-mmu_piR_003855;mmu-piRNA-mmu_piR_015828	piRNA	0	0.500916	-inf	0.877094	1
mmu-piRNA-mmu_piR_027027	piRNA	0	0.250458	-inf	0.969854	1
mmu-piRNA-mmu_piR_027065	piRNA	0	0.751374	-inf	0.780042	1
mmu-piRNA-mmu_piR_027093	piRNA	0	1.85494	-inf	0.514818	0.907974
mmu-piRNA-mmu_piR_027228	piRNA	0.766863	0	inf	0.85327	1
mmu-piRNA-mmu_piR_027293	piRNA	0.584719	3.16536	-2.43655	0.60422	0.966248
mmu-piRNA-mmu_piR_027333	piRNA	0.679267	0	inf	0.922132	1
mmu-piRNA-mmu_piR_027435	piRNA	0.511242	0	inf	0.945091	1
mmu-piRNA-mmu_piR_027474	piRNA	8.65726	28.2958	-1.70861	0.0531457	0.200245
mmu-piRNA-mmu_piR_027533	piRNA	0	0.751374	-inf	0.780042	1
mmu-piRNA-mmu_piR_027553	piRNA	1.69817	0	inf	0.611971	0.966248
mmu-piRNA-mmu_piR_027606;mmu-piRNA-mmu_piR_000661;mmu-piRNA-mmu_piR_014610;mmu-piRNA-mmu_piR_038037;mmu-piRNA-mmu_piR_010922;mmu-piRNA-mmu_piR_024681;mmu-piRNA-mmu_piR_023052	piRNA	0	2.61571	-inf	0.31106	0.678544
mmu-piRNA-mmu_piR_027673	piRNA	67.9175	219.913	-1.69508	0.216355	0.552431
mmu-piRNA-mmu_piR_027819;mmu-piRNA-mmu_piR_034544	piRNA	0.766863	0	inf	0.85327	1
mmu-piRNA-mmu_piR_027845;mmu-piRNA-mmu_piR_004308	piRNA	0.339634	0.904388	-1.41296	0.960766	1
mmu-piRNA-mmu_piR_027914;mmu-piRNA-mmu_piR_035497;mmu-piRNA-mmu_piR_028814	piRNA	0.292359	0.370989	-0.343633	1	1
mmu-piRNA-mmu_piR_027955	piRNA	0	6.49311	-inf	0.0495353	0.189098
mmu-piRNA-mmu_piR_027972	piRNA	2.23919	0	inf	0.447855	0.853424
mmu-piRNA-mmu_piR_028139	piRNA	0.766863	0	inf	0.85327	1
mmu-piRNA-mmu_piR_028145	piRNA	0.766863	0	inf	0.85327	1
mmu-piRNA-mmu_piR_028238	piRNA	0.584719	0	inf	0.93472	1
mmu-piRNA-mmu_piR_028270	piRNA	0.339634	0	inf	1	1
mmu-piRNA-mmu_piR_028344;mmu-piRNA-mmu_piR_008745	piRNA	0	6.26145	-inf	0.19442	0.514368
mmu-piRNA-mmu_piR_028357;mmu-piRNA-mmu_piR_025955;mmu-piRNA-mmu_piR_036345;mmu-piRNA-mmu_piR_003994;mmu-piRNA-mmu_piR_014666	piRNA	0	0.250458	-inf	0.969854	1
mmu-piRNA-mmu_piR_028410	piRNA	3.62393	5.23143	-0.529649	0.682569	1
mmu-piRNA-mmu_piR_028521	piRNA	0	0.500916	-inf	0.877094	1
mmu-piRNA-mmu_piR_028541	piRNA	0.511242	0	inf	0.945091	1
mmu-piRNA-mmu_piR_028585;mmu-piRNA-mmu_piR_031674;mmu-piRNA-mmu_piR_035520	piRNA	0	0.702652	-inf	0.850286	1
mmu-piRNA-mmu_piR_028783	piRNA	1.35853	0	inf	0.706019	1
mmu-piRNA-mmu_piR_028826	piRNA	0	3.61755	-inf	0.346763	0.721739
mmu-piRNA-mmu_piR_028842	piRNA	0	1.50275	-inf	0.527126	0.911818
mmu-piRNA-mmu_piR_028901	piRNA	0	1.80878	-inf	0.570503	0.944462
mmu-piRNA-mmu_piR_028940	piRNA	0	5.00916	-inf	0.214567	0.54968
mmu-piRNA-mmu_piR_028974	piRNA	1.16944	0	inf	0.737212	1
mmu-piRNA-mmu_piR_029087;mmu-piRNA-mmu_piR_017972;mmu-piRNA-mmu_piR_006055	piRNA	2.04497	1.75321	0.222082	1	1
mmu-piRNA-mmu_piR_029143	piRNA	0.511242	0	inf	0.945091	1
mmu-piRNA-mmu_piR_029168;mmu-piRNA-mmu_piR_028696	piRNA	0.584719	0	inf	0.93472	1
mmu-piRNA-mmu_piR_029250	piRNA	0.877078	0	inf	0.833722	1
mmu-piRNA-mmu_piR_029322;mmu-piRNA-mmu_piR_039881;mmu-piRNA-mmu_piR_026203;mmu-piRNA-mmu_piR_039851;mmu-piRNA-mmu_piR_039865;mmu-piRNA-mmu_piR_022654;mmu-piRNA-mmu_piR_027329;mmu-piRNA-mmu_piR_007820;mmu-piRNA-mmu_piR_013576;mmu-piRNA-mmu_piR_007459;mmu-piRNA-mmu_piR_022130;mmu-piRNA-mmu_piR_019617;mmu-piRNA-mmu_piR_035780;mmu-piRNA-mmu_piR_004078	piRNA	0	0.250458	-inf	0.969854	1
mmu-piRNA-mmu_piR_029372	piRNA	0.292359	0	inf	1	1
mmu-piRNA-mmu_piR_029433	piRNA	0.584719	0	inf	0.93472	1
mmu-piRNA-mmu_piR_029489	piRNA	0.255621	6.03837	-4.56208	0.122311	0.37503
mmu-piRNA-mmu_piR_029516	piRNA	0	2.92174	-inf	0.33406	0.711333
mmu-piRNA-mmu_piR_029555	piRNA	0	2.22593	-inf	0.432167	0.833799
mmu-piRNA-mmu_piR_029634	piRNA	1.35853	0	inf	0.706019	1
mmu-piRNA-mmu_piR_029670;mmu-piRNA-mmu_piR_034065;mmu-piRNA-mmu_piR_019342;mmu-piRNA-mmu_piR_017000	piRNA	0.292359	0	inf	1	1
mmu-piRNA-mmu_piR_029674;mmu-piRNA-mmu_piR_012311	piRNA	0	0.452194	-inf	0.969863	1
mmu-piRNA-mmu_piR_029675;mmu-piRNA-mmu_piR_000685	piRNA	15.5167	53.4657	-1.78479	0.0156631	0.0743438
mmu-piRNA-mmu_piR_029696	piRNA	0.292359	0	inf	1	1
mmu-piRNA-mmu_piR_029719	piRNA	1.2781	0	inf	0.680607	1
mmu-piRNA-mmu_piR_029737	piRNA	0	0.500916	-inf	0.877094	1
mmu-piRNA-mmu_piR_029849;mmu-piRNA-mmu_piR_039521;mmu-piRNA-mmu_piR_026981;mmu-piRNA-mmu_piR_022460	piRNA	2.75044	1.07364	1.35715	0.68197	1
mmu-piRNA-mmu_piR_029879	piRNA	0	1.35658	-inf	0.690126	1
mmu-piRNA-mmu_piR_029899	piRNA	0	0.500916	-inf	0.877094	1
mmu-piRNA-mmu_piR_029984	piRNA	0	1.50275	-inf	0.527126	0.911818
mmu-piRNA-mmu_piR_030130	piRNA	37.6053	287.893	-2.93652	0.188532	0.503546
mmu-piRNA-mmu_piR_030161;mmu-piRNA-mmu_piR_032413	piRNA	0	0.500916	-inf	0.877094	1
mmu-piRNA-mmu_piR_030261	piRNA	0.766863	0	inf	0.85327	1
mmu-piRNA-mmu_piR_030291	piRNA	0	5.52377	-inf	0.119597	0.370607
mmu-piRNA-mmu_piR_030307	piRNA	0	0.250458	-inf	0.969854	1
mmu-piRNA-mmu_piR_030337	piRNA	5.07364	87.9271	-4.11521	0.0563298	0.208519
mmu-piRNA-mmu_piR_030469;mmu-piRNA-mmu_piR_014306	piRNA	0.292359	0	inf	1	1
mmu-piRNA-mmu_piR_030519	piRNA	0	0.500916	-inf	0.877094	1
mmu-piRNA-mmu_piR_030624	piRNA	0	2.25412	-inf	0.348276	0.721739
mmu-piRNA-mmu_piR_030671	piRNA	0.924352	0	inf	0.825747	1
mmu-piRNA-mmu_piR_030698	piRNA	2.04651	0	inf	0.498006	0.892565
mmu-piRNA-mmu_piR_030739	piRNA	1.35853	2.75504	-1.02002	0.587997	0.959734
mmu-piRNA-mmu_piR_030799	piRNA	1.35853	0	inf	0.706019	1
mmu-piRNA-mmu_piR_030801	piRNA	2.90793	21.5403	-2.88898	0.0128342	0.0624257
mmu-piRNA-mmu_piR_030866	piRNA	0	0.452194	-inf	0.969863	1
mmu-piRNA-mmu_piR_030887	piRNA	0	1.75321	-inf	0.459725	0.862239
mmu-piRNA-mmu_piR_030891;mmu-piRNA-mmu_piR_013493;mmu-piRNA-mmu_piR_011465	piRNA	0	2.75504	-inf	0.277461	0.6326
mmu-piRNA-mmu_piR_030911	piRNA	0	1.00183	-inf	0.687669	1
mmu-piRNA-mmu_piR_030914	piRNA	0.584719	0	inf	0.93472	1
mmu-piRNA-mmu_piR_030953	piRNA	0.877078	0	inf	0.833722	1
mmu-piRNA-mmu_piR_030955	piRNA	0	0.370989	-inf	0.969859	1
mmu-piRNA-mmu_piR_031084	piRNA	3.43483	0	inf	0.258355	0.616001
mmu-piRNA-mmu_piR_031123;mmu-piRNA-mmu_piR_030901	piRNA	0	1.50275	-inf	0.527126	0.911818
mmu-piRNA-mmu_piR_031207	piRNA	0.255621	0	inf	1	1
mmu-piRNA-mmu_piR_031249	piRNA	0.511242	0	inf	0.945091	1
mmu-piRNA-mmu_piR_031259	piRNA	1.02248	0	inf	0.763957	1
mmu-piRNA-mmu_piR_031358	piRNA	1.22725	1.44463	-0.235273	1	1
mmu-piRNA-mmu_piR_031500;mmu-piRNA-mmu_piR_023942;mmu-piRNA-mmu_piR_024574;mmu-piRNA-mmu_piR_020339;mmu-piRNA-mmu_piR_025500;mmu-piRNA-mmu_piR_038803;mmu-piRNA-mmu_piR_003931	piRNA	0.255621	0	inf	1	1
mmu-piRNA-mmu_piR_031747	piRNA	3.39634	0	inf	0.367785	0.744877
mmu-piRNA-mmu_piR_031766;mmu-piRNA-mmu_piR_031772;mmu-piRNA-mmu_piR_018756;mmu-piRNA-mmu_piR_010142;mmu-piRNA-mmu_piR_016145;mmu-piRNA-mmu_piR_013042	piRNA	0	0.452194	-inf	0.969863	1
mmu-piRNA-mmu_piR_031836	piRNA	0	0.452194	-inf	0.969863	1
mmu-piRNA-mmu_piR_031912	piRNA	0	2.25412	-inf	0.348276	0.721739
mmu-piRNA-mmu_piR_032031	piRNA	0	0.500916	-inf	0.877094	1
mmu-piRNA-mmu_piR_032034	piRNA	0.631993	9.84826	-3.96189	0.059035	0.216462
mmu-piRNA-mmu_piR_032034;mmu-piRNA-mmu_piR_032034	piRNA	1.35853	4.38516	-1.69058	0.459357	0.862239
mmu-piRNA-mmu_piR_032034;mmu-piRNA-mmu_piR_032034;mmu-piRNA-mmu_piR_032034	piRNA	0.339634	5.69731	-4.06823	0.148585	0.42472
mmu-piRNA-mmu_piR_032034;mmu-piRNA-mmu_piR_032034;mmu-piRNA-mmu_piR_032034;mmu-piRNA-mmu_piR_032034	piRNA	1.0189	4.28087	-2.07089	0.346775	0.721739
mmu-piRNA-mmu_piR_032034;mmu-piRNA-mmu_piR_032034;mmu-piRNA-mmu_piR_032034;mmu-piRNA-mmu_piR_032034;mmu-piRNA-mmu_piR_032034	piRNA	1.35853	1.15485	0.234352	1	1
mmu-piRNA-mmu_piR_032034;mmu-piRNA-mmu_piR_032034;mmu-piRNA-mmu_piR_032034;mmu-piRNA-mmu_piR_032034;mmu-piRNA-mmu_piR_032034;mmu-piRNA-mmu_piR_032034;mmu-piRNA-mmu_piR_032034;mmu-piRNA-mmu_piR_032034	piRNA	0.339634	1.50275	-2.14555	0.645105	0.987825
mmu-piRNA-mmu_piR_032037	piRNA	0.584719	0	inf	0.93472	1
mmu-piRNA-mmu_piR_032204	piRNA	0	0.250458	-inf	0.969854	1
mmu-piRNA-mmu_piR_032319	piRNA	0.511242	0	inf	0.945091	1
mmu-piRNA-mmu_piR_032413;mmu-piRNA-mmu_piR_030161	piRNA	0.339634	0.250458	0.439412	1	1
mmu-piRNA-mmu_piR_032496	piRNA	1.0189	0.500916	1.02437	1	1
mmu-piRNA-mmu_piR_032553	piRNA	0.584719	0	inf	0.93472	1
mmu-piRNA-mmu_piR_032663	piRNA	0.877078	0	inf	0.833722	1
mmu-piRNA-mmu_piR_032675	piRNA	0.679267	0	inf	0.922132	1
mmu-piRNA-mmu_piR_032718	piRNA	0.584719	0	inf	0.93472	1
mmu-piRNA-mmu_piR_032864	piRNA	0.766863	0	inf	0.85327	1
mmu-piRNA-mmu_piR_032901	piRNA	19.4188	202.803	-3.38455	0.0650717	0.233434
mmu-piRNA-mmu_piR_032974	piRNA	10.9805	56.9378	-2.37445	0.0395495	0.157994
mmu-piRNA-mmu_piR_033011	piRNA	0.679267	0	inf	0.922132	1
mmu-piRNA-mmu_piR_033074	piRNA	0	1.50275	-inf	0.527126	0.911818
mmu-piRNA-mmu_piR_033335;mmu-piRNA-mmu_piR_030080	piRNA	0.255621	0	inf	1	1
mmu-piRNA-mmu_piR_033354	piRNA	1.70175	0	inf	0.576975	0.953139
mmu-piRNA-mmu_piR_033395	piRNA	1.75416	0	inf	0.56891	0.944462
mmu-piRNA-mmu_piR_033664	piRNA	1.4618	0	inf	0.648619	0.987825
mmu-piRNA-mmu_piR_033698	piRNA	1.0189	0	inf	0.810482	1
mmu-piRNA-mmu_piR_033737	piRNA	0	1.11297	-inf	0.722441	1
mmu-piRNA-mmu_piR_033816	piRNA	0.511242	0	inf	0.945091	1
mmu-piRNA-mmu_piR_033923	piRNA	1.2781	0	inf	0.680607	1
mmu-piRNA-mmu_piR_034219	piRNA	1.4618	0	inf	0.648619	0.987825
mmu-piRNA-mmu_piR_034374	piRNA	0.584719	0.741978	-0.343633	1	1
mmu-piRNA-mmu_piR_034416	piRNA	0	0.250458	-inf	0.969854	1
mmu-piRNA-mmu_piR_034454	piRNA	2.9552	41.5651	-3.81405	0.000117966	0.00115987
mmu-piRNA-mmu_piR_034500	piRNA	0	0.751374	-inf	0.780042	1
mmu-piRNA-mmu_piR_034571	piRNA	3.09007	2.00366	0.625	0.983511	1
mmu-piRNA-mmu_piR_034609	piRNA	0.584719	0	inf	0.93472	1
mmu-piRNA-mmu_piR_034699	piRNA	0	0.741978	-inf	0.845478	1
mmu-piRNA-mmu_piR_034793	piRNA	5119.19	1329.6	1.94492	0.000131205	0.00123792
mmu-piRNA-mmu_piR_034935	piRNA	0	0.751374	-inf	0.780042	1
mmu-piRNA-mmu_piR_034984	piRNA	2.22866	0	inf	0.449211	0.854605
mmu-piRNA-mmu_piR_035120	piRNA	1.44613	0	inf	0.651219	0.989836
mmu-piRNA-mmu_piR_035135;mmu-piRNA-mmu_piR_012238;mmu-piRNA-mmu_piR_013673;mmu-piRNA-mmu_piR_019546;mmu-piRNA-mmu_piR_014943;mmu-piRNA-mmu_piR_021941;mmu-piRNA-mmu_piR_015929;mmu-piRNA-mmu_piR_002007;mmu-piRNA-mmu_piR_019154;mmu-piRNA-mmu_piR_004574;mmu-piRNA-mmu_piR_007606;mmu-piRNA-mmu_piR_039044;mmu-piRNA-mmu_piR_023968;mmu-piRNA-mmu_piR_031408;mmu-piRNA-mmu_piR_020941;mmu-piRNA-mmu_piR_017414…	piRNA	0.877078	0	inf	0.833722	1
mmu-piRNA-mmu_piR_035198	piRNA	0	0.500916	-inf	0.877094	1
mmu-piRNA-mmu_piR_035235;mmu-piRNA-mmu_piR_036947;mmu-piRNA-mmu_piR_007334;mmu-piRNA-mmu_piR_007883;mmu-piRNA-mmu_piR_003870;mmu-piRNA-mmu_piR_020779;mmu-piRNA-mmu_piR_036453	piRNA	1.02248	1.35658	-0.407898	1	1
mmu-piRNA-mmu_piR_035294	piRNA	26.0175	10.7851	1.27044	0.173116	0.470493
mmu-piRNA-mmu_piR_035331	piRNA	20.382	57.9834	-1.50835	0.0458948	0.17813
mmu-piRNA-mmu_piR_035336	piRNA	0	0.751374	-inf	0.780042	1
mmu-piRNA-mmu_piR_035482	piRNA	0	0.904388	-inf	0.82688	1
mmu-piRNA-mmu_piR_035608	piRNA	1.6072	1.50275	0.0969487	0.990188	1
mmu-piRNA-mmu_piR_035675	piRNA	0	0.370989	-inf	0.969859	1
mmu-piRNA-mmu_piR_035727	piRNA	1.16944	0	inf	0.737212	1
mmu-piRNA-mmu_piR_035805	piRNA	1.94325	0	inf	0.541585	0.920218
mmu-piRNA-mmu_piR_035911	piRNA	1.4618	0	inf	0.648619	0.987825
mmu-piRNA-mmu_piR_035969	piRNA	1.35853	0	inf	0.706019	1
mmu-piRNA-mmu_piR_036105	piRNA	0	3.16536	-inf	0.368191	0.745048
mmu-piRNA-mmu_piR_036107	piRNA	0.511242	4.7587	-3.21849	0.354097	0.726665
mmu-piRNA-mmu_piR_036428;mmu-piRNA-mmu_piR_033468	piRNA	0.255621	0	inf	1	1
mmu-piRNA-mmu_piR_036493	piRNA	0	7.86593	-inf	0.0393382	0.157439
mmu-piRNA-mmu_piR_036742	piRNA	1.16944	0	inf	0.737212	1
mmu-piRNA-mmu_piR_036826	piRNA	1.78935	1.75321	0.0294374	0.980713	1
mmu-piRNA-mmu_piR_036857	piRNA	0	0.751374	-inf	0.780042	1
mmu-piRNA-mmu_piR_037171	piRNA	1.2781	11.5733	-3.17872	0.0730779	0.253807
mmu-piRNA-mmu_piR_037193	piRNA	0.766863	0	inf	0.85327	1
mmu-piRNA-mmu_piR_037271;mmu-piRNA-mmu_piR_007265;mmu-piRNA-mmu_piR_034891;mmu-piRNA-mmu_piR_003884;mmu-piRNA-mmu_piR_025907;mmu-piRNA-mmu_piR_025419;mmu-piRNA-mmu_piR_008544;mmu-piRNA-mmu_piR_038876	piRNA	0.292359	3.01234	-3.36507	0.445443	0.849526
mmu-piRNA-mmu_piR_037289	piRNA	0.584719	0	inf	0.93472	1
mmu-piRNA-mmu_piR_037320	piRNA	38.0498	189.812	-2.31861	5.06985e-05	0.000563021
mmu-piRNA-mmu_piR_037366	piRNA	0	6.60425	-inf	0.0372451	0.15008
mmu-piRNA-mmu_piR_037459;mmu-piRNA-mmu_piR_034158;mmu-piRNA-mmu_piR_017855	piRNA	1.6072	6.60425	-2.03884	0.28162	0.638944
mmu-piRNA-mmu_piR_037624	piRNA	0	4.52194	-inf	0.313578	0.681475
mmu-piRNA-mmu_piR_037668	piRNA	1.64394	0	inf	0.586141	0.959192
mmu-piRNA-mmu_piR_037769	piRNA	1.16944	0	inf	0.737212	1
mmu-piRNA-mmu_piR_037790	piRNA	0.679267	0	inf	0.922132	1
mmu-piRNA-mmu_piR_037867	piRNA	0	0.452194	-inf	0.969863	1
mmu-piRNA-mmu_piR_037891	piRNA	3.37189	31.1073	-3.20562	0.0899235	0.296888
mmu-piRNA-mmu_piR_037973	piRNA	0.877078	0	inf	0.833722	1
mmu-piRNA-mmu_piR_038014	piRNA	0	9.36868	-inf	0.0465764	0.179873
mmu-piRNA-mmu_piR_038153	piRNA	2.80466	1.75321	0.677833	1	1
mmu-piRNA-mmu_piR_038228;mmu-piRNA-mmu_piR_035001;mmu-piRNA-mmu_piR_017956	piRNA	2.0378	0	inf	0.528883	0.911818
mmu-piRNA-mmu_piR_038305	piRNA	0	1.00183	-inf	0.687669	1
mmu-piRNA-mmu_piR_038312;mmu-piRNA-mmu_piR_000216;mmu-piRNA-mmu_piR_000870	piRNA	166.6	642.84	-1.94807	0.0953012	0.311541
mmu-piRNA-mmu_piR_038323	piRNA	10217.1	13601.2	-0.412749	0.464926	0.867469
mmu-piRNA-mmu_piR_038328	piRNA	2280.14	4185	-0.876107	0.252387	0.607859
mmu-piRNA-mmu_piR_038351	piRNA	0	0.500916	-inf	0.877094	1
mmu-piRNA-mmu_piR_038428	piRNA	4.61305	37.1627	-3.01006	0.239704	0.592495
mmu-piRNA-mmu_piR_038857	piRNA	0.584719	4.62877	-2.98482	0.283331	0.640958
mmu-piRNA-mmu_piR_038956;mmu-piRNA-mmu_piR_039091;mmu-piRNA-mmu_piR_005952	piRNA	0	0.370989	-inf	0.969859	1
mmu-piRNA-mmu_piR_039114	piRNA	2115.8	613.978	1.78495	3.61759e-05	0.000421931
mmu-piRNA-mmu_piR_039147;mmu-piRNA-mmu_piR_039114;mmu-piRNA-mmu_piR_000159	piRNA	13590.3	65703.5	-2.2734	0.00262735	0.0153992
mmu-rRNA-5_8S_rRNA-chr18-73533403-73533551	rRNA	3075.14	10868.4	-1.82142	7.60018e-05	0.000794596
mmu-rRNA-5S_rRNA-chr1-154311408-154311527	rRNA	0	0.452194	-inf	0.969863	1
mmu-rRNA-5S_rRNA-chr1-26959103-26959221	rRNA	3.77447	99.1596	-4.71541	1.54799e-09	3.6662e-08
mmu-rRNA-5S_rRNA-chr1-37005439-37005557	rRNA	20.7735	2547.87	-6.9384	3.05272e-18	2.21418e-16
mmu-rRNA-5S_rRNA-chr1-46374197-46374315	rRNA	0	32.0844	-inf	5.88678e-07	8.9034e-06
mmu-rRNA-5S_rRNA-chr1-82635013-82635111	rRNA	0.339634	9.0789	-4.74047	0.0912453	0.300398
mmu-rRNA-5S_rRNA-chr1-85674875-85674993	rRNA	0.292359	23.9355	-6.35527	9.05578e-05	0.0009253
mmu-rRNA-5S_rRNA-chr10-118827966-118828066	rRNA	0	0.250458	-inf	0.969854	1
mmu-rRNA-5S_rRNA-chr10-27952379-27952479	rRNA	0.339634	17.7835	-5.71041	0.000936484	0.00652726
mmu-rRNA-5S_rRNA-chr10-31317169-31317281	rRNA	0	1.89682	-inf	0.509688	0.906284
mmu-rRNA-5S_rRNA-chr10-78314165-78314283	rRNA	0.877078	70.132	-6.32122	9.9883e-10	2.38998e-08
mmu-rRNA-5S_rRNA-chr10-78518623-78518738	rRNA	4.8915	1018.55	-7.70203	1.06759e-32	1.23893e-29
mmu-rRNA-5S_rRNA-chr11-27085126-27085242	rRNA	0	9.8739	-inf	0.0104713	0.0529496
mmu-rRNA-5S_rRNA-chr11-57764427-57764545	rRNA	11.8259	627.747	-5.73016	6.39207e-22	7.418e-20
mmu-rRNA-5S_rRNA-chr12-119919324-119919441	rRNA	0.292359	2.65759	-3.18431	0.438281	0.839225
mmu-rRNA-5S_rRNA-chr12-53046708-53046826	rRNA	2.18834	70.6542	-5.01287	1.48038e-08	3.06783e-07
mmu-rRNA-5S_rRNA-chr12-54666677-54666786	rRNA	0	7.78218	-inf	0.0246095	0.10831
mmu-rRNA-5S_rRNA-chr12-67489113-67489231	rRNA	0	5.51437	-inf	0.0713572	0.250181
mmu-rRNA-5S_rRNA-chr12-85718477-85718595	rRNA	0.292359	53.9718	-7.52832	4.47015e-09	9.97616e-08
mmu-rRNA-5S_rRNA-chr12-90801619-90801735	rRNA	0	101.934	-inf	2.03398e-15	1.07293e-13
mmu-rRNA-5S_rRNA-chr13-103396202-103396306	rRNA	0	3.75177	-inf	0.209834	0.54174
mmu-rRNA-5S_rRNA-chr13-14118743-14118855	rRNA	2.0378	58.7741	-4.8501	2.72272e-07	4.54636e-06
mmu-rRNA-5S_rRNA-chr13-30584935-30585049	rRNA	0	13.5701	-inf	0.00228338	0.0135891
mmu-rRNA-5S_rRNA-chr13-58439849-58439947	rRNA	0	9.49351	-inf	0.0133777	0.0644184
mmu-rRNA-5S_rRNA-chr14-36855929-36856044	rRNA	0	6.19139	-inf	0.0631418	0.227213
mmu-rRNA-5S_rRNA-chr14-62869714-62869832	rRNA	0	1.97803	-inf	0.500045	0.894515
mmu-rRNA-5S_rRNA-chr14-78311225-78311342	rRNA	0	0.95311	-inf	0.746308	1
mmu-rRNA-5S_rRNA-chr15-100449684-100449793	rRNA	0	7.46421	-inf	0.0357659	0.144874
mmu-rRNA-5S_rRNA-chr15-79692501-79692625	rRNA	0	13.7026	-inf	0.00205604	0.0125251
mmu-rRNA-5S_rRNA-chr15-82342653-82342771	rRNA	0	5.38444	-inf	0.079297	0.269866
mmu-rRNA-5S_rRNA-chr15-87169113-87169216	rRNA	0	0.250458	-inf	0.969854	1
mmu-rRNA-5S_rRNA-chr16-41217745-41217857	rRNA	0	6.37943	-inf	0.0483395	0.186063
mmu-rRNA-5S_rRNA-chr16-61373027-61373144	rRNA	0.54798	54.5146	-6.63637	9.89659e-09	2.08818e-07
mmu-rRNA-5S_rRNA-chr17-47848834-47848952	rRNA	11.1485	814.717	-6.19138	2.0761e-25	4.01552e-23
mmu-rRNA-5S_rRNA-chr17-78858936-78859050	rRNA	0	160.373	-inf	2.63776e-20	2.26749e-18
mmu-rRNA-5S_rRNA-chr18-34647400-34647518	rRNA	0.54798	226.76	-8.69283	2.87894e-22	3.51685e-20
mmu-rRNA-5S_rRNA-chr18-6085372-6085488	rRNA	0	3.26964	-inf	0.239574	0.592495
mmu-rRNA-5S_rRNA-chr2-113205947-113206041	rRNA	0.584719	4.24584	-2.86024	0.382449	0.765229
mmu-rRNA-5S_rRNA-chr2-119631118-119631236	rRNA	0.679267	9.48666	-3.80385	0.0441587	0.173109
mmu-rRNA-5S_rRNA-chr2-120640711-120640819	rRNA	15.7091	2260.88	-7.16915	5.13697e-32	3.31311e-29
mmu-rRNA-5S_rRNA-chr2-166655027-166655142	rRNA	0.584719	5.0203	-3.10196	0.322525	0.696354
mmu-rRNA-5S_rRNA-chr2-76515086-76515192	rRNA	0	0.452194	-inf	0.969863	1
mmu-rRNA-5S_rRNA-chr3-39635964-39636082	rRNA	3.32104	470.501	-7.14642	3.58876e-26	1.18993e-23
mmu-rRNA-5S_rRNA-chr3-4338998-4339116	rRNA	13.3948	934.979	-6.12518	2.37068e-25	4.23257e-23
mmu-rRNA-5S_rRNA-chr3-51828912-51829028	rRNA	0.511242	0.250458	1.02944	1	1
mmu-rRNA-5S_rRNA-chr3-88906510-88906628	rRNA	21.9958	2432.96	-6.78934	7.06938e-32	3.31311e-29
mmu-rRNA-5S_rRNA-chr4-111427815-111427930	rRNA	0	0.452194	-inf	0.969863	1
mmu-rRNA-5S_rRNA-chr4-12812706-12812812	rRNA	17.2654	2366.04	-7.09845	2.05288e-31	7.94123e-29
mmu-rRNA-5S_rRNA-chr4-149817732-149817840	rRNA	12.2113	397.815	-5.02581	6.46706e-17	3.95001e-15
mmu-rRNA-5S_rRNA-chr4-41303158-41303272	rRNA	0	8.53355	-inf	0.0162534	0.0768011
mmu-rRNA-5S_rRNA-chr4-48762851-48762962	rRNA	10.0738	91.6079	-3.18486	0.116286	0.363747
mmu-rRNA-5S_rRNA-chr5-107401319-107401437	rRNA	0	6.65982	-inf	0.0445883	0.174225
mmu-rRNA-5S_rRNA-chr5-119297245-119297361	rRNA	0	19.7401	-inf	0.000129065	0.0012277
mmu-rRNA-5S_rRNA-chr5-22430331-22430443	rRNA	0	3.91418	-inf	0.201123	0.526277
mmu-rRNA-5S_rRNA-chr5-3561154-3561273	rRNA	0	74.8163	-inf	9.55991e-13	3.69809e-11
mmu-rRNA-5S_rRNA-chr6-112234156-112234263	rRNA	0	0.370989	-inf	0.969859	1
mmu-rRNA-5S_rRNA-chr6-132564972-132565092	rRNA	0	5.99905	-inf	0.06192	0.223509
mmu-rRNA-5S_rRNA-chr6-140319635-140319731	rRNA	0	0.250458	-inf	0.969854	1
mmu-rRNA-5S_rRNA-chr6-30379101-30379214	rRNA	15.7091	2243.26	-7.15786	7.13724e-32	3.31311e-29
mmu-rRNA-5S_rRNA-chr6-60250792-60250910	rRNA	1.0189	3.77996	-1.89136	0.416999	0.816818
mmu-rRNA-5S_rRNA-chr7-132058641-132058760	rRNA	0	0.452194	-inf	0.969863	1
mmu-rRNA-5S_rRNA-chr7-16471813-16471931	rRNA	13.7728	286.546	-4.37887	5.27831e-13	2.14929e-11
mmu-rRNA-5S_rRNA-chr7-20010084-20010202	rRNA	1.53014	5.02714	-1.71607	0.509956	0.906284
mmu-rRNA-5S_rRNA-chr7-6512232-6512339	rRNA	0	5.47934	-inf	0.0964855	0.313645
mmu-rRNA-5S_rRNA-chr7-99497718-99497822	rRNA	1.71742	96.6926	-5.81509	5.18951e-11	1.52097e-09
mmu-rRNA-5S_rRNA-chr8-123554060-123554178	rRNA	8.45762	650.761	-6.26573	2.48807e-24	3.39695e-22
mmu-rRNA-5S_rRNA-chr8-123593071-123593189	rRNA	121.776	5699.76	-5.5486	1.79191e-25	3.78093e-23
mmu-rRNA-5S_rRNA-chr8-47719246-47719369	rRNA	0	2.43022	-inf	0.411104	0.809994
mmu-rRNA-5S_rRNA-chr8-5069259-5069377	rRNA	12.8484	268.303	-4.3842	9.05206e-13	3.56099e-11
mmu-rRNA-5S_rRNA-chr9-102127888-102128005	rRNA	0	2.89865	-inf	0.286268	0.643999
mmu-rRNA-5S_rRNA-chr9-103011417-103011520	rRNA	0	65.8143	-inf	1.40478e-11	4.79484e-10
mmu-rRNA-5S_rRNA-chr9-111613898-111614015	rRNA	0	2.97046	-inf	0.302961	0.664624
mmu-rRNA-5S_rRNA-chr9-115626600-115626718	rRNA	0	14.7155	-inf	0.00149305	0.00962604
mmu-rRNA-5S_rRNA-chr9-53699806-53699929	rRNA	0	20.5616	-inf	9.95717e-05	0.00100046
mmu-rRNA-5S_rRNA-chr9-74059339-74059457	rRNA	0	1.37282	-inf	0.582946	0.956872
mmu-rRNA-5S_rRNA-chrX-13215698-13215809	rRNA	0	1.20357	-inf	0.653128	0.990609
mmu-rRNA-5S_rRNA-chrX-151777671-151777789	rRNA	0	9.05756	-inf	0.0140179	0.0669456
mmu-rRNA-5S_rRNA-chrX-152304001-152304111	rRNA	0.292359	179.627	-9.26305	1.39356e-20	1.29379e-18
mmu-rRNA-5S_rRNA-chrX-159449277-159449394	rRNA	0.292359	31.6852	-6.75992	5.92783e-06	7.68631e-05
mmu-rRNA-5S_rRNA-chrX-18323444-18323562	rRNA	6.40057	1207.74	-7.5599	4.07005e-33	9.44658e-30
mmu-rRNA-5S_rRNA-chrX-68949564-68949684	rRNA	0	2.46955	-inf	0.407279	0.804506
mmu-rRNA-5S_rRNA-chrX-86406128-86406246	rRNA	2.55776	430.106	-7.39367	5.41929e-26	1.57227e-23
mmu-rRNA-5S_rRNA-chrY-991630-991748	rRNA	0.584719	42.3481	-6.17841	3.48709e-07	5.58175e-06
mmu-rRNA-SSU_rRNA_5-chrM-2-348	rRNA	141.467	9154.27	-6.01591	6.38716e-20	5.2945e-18
mmu-snoRNA-SCARNA1-chr4-132838383-132838547	snoRNA	5.54457	8.06512	-0.540622	0.730188	1
mmu-snoRNA-SCARNA11-chr6-125121724-125121859	snoRNA	25.9702	336.042	-3.69371	6.11537e-11	1.73095e-09
mmu-snoRNA-SCARNA13-chr12-105031075-105031349	snoRNA	14.3768	15.5456	-0.112761	0.880872	1
mmu-snoRNA-SCARNA14-chr9-64295931-64296065	snoRNA	14.1758	127.84	-3.17283	9.11888e-07	1.33113e-05
mmu-snoRNA-SCARNA16-chr11-117077243-117077435	snoRNA	155.1	673.654	-2.1188	6.79896e-06	8.71844e-05
mmu-snoRNA-SCARNA17-chr18-74778561-74778700	snoRNA	0	1.25229	-inf	0.603074	0.966248
mmu-snoRNA-SCARNA18-chr18-74778391-74778469	snoRNA	22.9942	34.8069	-0.598107	0.404511	0.800351
mmu-snoRNA-SCARNA20-chr5-135053988-135054116	snoRNA	20.2825	14.948	0.440281	0.646858	0.987825
mmu-snoRNA-SCARNA21-chr11-69350518-69350661	snoRNA	1.09596	3.39957	-1.63316	0.573473	0.948027
mmu-snoRNA-SCARNA23-chr5-92056064-92056192	snoRNA	7.13252	11.8639	-0.734091	0.469048	0.870724
mmu-snoRNA-SCARNA3-chr12-80391613-80391751	snoRNA	1920.01	634.232	1.59803	0.000417827	0.00319006
mmu-snoRNA-SCARNA4-chr1-127331812-127331941	snoRNA	5.56564	27.6343	-2.31184	0.0211679	0.0950303
mmu-snoRNA-SCARNA4-chr11-116163910-116164036	snoRNA	0	2.75504	-inf	0.277461	0.6326
mmu-snoRNA-SCARNA4-chr11-11913621-11913748	snoRNA	0.255621	0	inf	1	1
mmu-snoRNA-SCARNA4-chr3-88693930-88694057	snoRNA	34.7115	34.7907	-0.00328864	0.970253	1
mmu-snoRNA-SCARNA4-chr5-4985111-4985238	snoRNA	2.58936	22.8482	-3.14141	0.00786504	0.0412071
mmu-snoRNA-SCARNA6-chr1-87776938-87777209	snoRNA	41.3014	140.394	-1.76522	0.0103883	0.0526445
mmu-snoRNA-SCARNA6-chr1-87784556-87784820	snoRNA	42.3483	150.752	-1.8318	0.0457059	0.177694
mmu-snoRNA-SCARNA8-chr4-86586453-86586583	snoRNA	30.8113	135.24	-2.13399	0.00101884	0.00697563
mmu-snoRNA-snoMBII-202-chr8-123103038-123103120	snoRNA	1691.1	390.809	2.11343	5.22317e-05	0.000574549
mmu-snoRNA-snoR38-chr11-116672506-116672581	snoRNA	159.472	42.7062	1.90079	0.00315764	0.0181858
mmu-snoRNA-snoR38-chr11-116674148-116674222	snoRNA	399.449	112.133	1.83279	0.00183818	0.0114381
mmu-snoRNA-snoR38-chr11-56263165-56263240	snoRNA	158.45	42.2052	1.90853	0.00304859	0.0176895
mmu-snoRNA-SNORA1-chr9-15315189-15315321	snoRNA	16.9173	35.3241	-1.06215	0.130486	0.390784
mmu-snoRNA-SNORA11-chr15-58146616-58146742	snoRNA	18.262	1.24289	3.87707	0.00971989	0.0494734
mmu-snoRNA-SNORA11-chr2-112500869-112500997	snoRNA	6.1257	9.10118	-0.571178	0.801547	1
mmu-snoRNA-SNORA12-chr19-44113979-44114124	snoRNA	0.584719	2.75504	-2.23626	0.462652	0.865981
mmu-snoRNA-SNORA13-chr18-33795164-33795295	snoRNA	6.55293	8.32753	-0.345748	0.767037	1
mmu-snoRNA-SNORA13-chr7-110023210-110023342	snoRNA	3.45232	0	inf	0.270969	0.628291
mmu-snoRNA-SNORA14-chr8-126944847-126944980	snoRNA	6.17319	0.741978	3.05657	0.188469	0.503546
mmu-snoRNA-SNORA15-chr5-129794546-129794676	snoRNA	2.14106	9.48412	-2.14719	0.230214	0.576274
mmu-snoRNA-SNORA16-chr4-132309465-132309600	snoRNA	26.4568	53.6768	-1.02066	0.133512	0.395761
mmu-snoRNA-SNORA17-chr1-15757832-15757963	snoRNA	0	0.452194	-inf	0.969863	1
mmu-snoRNA-SNORA17-chr16-76132541-76132671	snoRNA	0	0.250458	-inf	0.969854	1
mmu-snoRNA-SNORA17-chr2-26639190-26639321	snoRNA	10.193	14.0599	-0.464003	0.640031	0.987825
mmu-snoRNA-SNORA17-chr4-130857751-130857880	snoRNA	0	0.452194	-inf	0.969863	1
mmu-snoRNA-SNORA17-chr4-4729573-4729704	snoRNA	0	0.452194	-inf	0.969863	1
mmu-snoRNA-SNORA17-chr4-56897626-56897757	snoRNA	2.37744	0.751374	1.6618	0.844746	1
mmu-snoRNA-SNORA17-chr6-143465269-143465397	snoRNA	0	0.452194	-inf	0.969863	1
mmu-snoRNA-SNORA18-chr9-15313802-15313932	snoRNA	141.839	95.583	0.569426	0.313394	0.681475
mmu-snoRNA-SNORA19-chr19-24942236-24942367	snoRNA	2.6261	2.95677	-0.1711	0.861405	1
mmu-snoRNA-SNORA19-chr19-60774330-60774461	snoRNA	2.6261	2.95677	-0.1711	0.861405	1
mmu-snoRNA-SNORA19-chr3-96176361-96176487	snoRNA	0	0.741978	-inf	0.845478	1
mmu-snoRNA-SNORA2-chr13-51648199-51648334	snoRNA	5.31002	4.46637	0.249614	0.92677	1
mmu-snoRNA-SNORA2-chr15-38058285-38058420	snoRNA	2.75739	4.46637	-0.695799	0.75328	1
mmu-snoRNA-SNORA2-chr15-98519716-98519853	snoRNA	4.0617	18.8297	-2.21286	0.114208	0.359671
mmu-snoRNA-SNORA2-chr15-98526346-98526482	snoRNA	6.02602	0.751374	3.0036	0.301212	0.663295
mmu-snoRNA-SNORA2-chr2-168335700-168335836	snoRNA	0	0.250458	-inf	0.969854	1
mmu-snoRNA-SNORA2-chr9-44736813-44736947	snoRNA	0.679267	0	inf	0.922132	1
mmu-snoRNA-SNORA20-chr17-12922790-12922917	snoRNA	17.9378	20.7864	-0.212637	0.617755	0.971611
mmu-snoRNA-SNORA21-chr11-97781639-97781775	snoRNA	216.276	66.5073	1.70129	0.0128563	0.0624257
mmu-snoRNA-SNORA21-chr7-68952100-68952236	snoRNA	26.6564	15.6395	0.769288	0.779508	1
mmu-snoRNA-SNORA22-chr5-129789539-129789673	snoRNA	6.96962	2.90805	1.26103	0.578195	0.953855
mmu-snoRNA-SNORA23-chr7-110046364-110046547	snoRNA	4.51	50.3097	-3.47964	0.0164802	0.0774305
mmu-snoRNA-SNORA24-chr3-123507937-123508066	snoRNA	11.5341	123.389	-3.41924	0.000957252	0.00659282
mmu-snoRNA-SNORA25-chr13-62136930-62137062	snoRNA	1.8225	7.96767	-2.12824	0.194799	0.514368
mmu-snoRNA-SNORA25-chr13-62543203-62543335	snoRNA	1.19051	1.61388	-0.438957	0.939575	1
mmu-snoRNA-SNORA25-chr9-15316676-15316808	snoRNA	1.8225	7.96767	-2.12824	0.194799	0.514368
mmu-snoRNA-SNORA26-chr1-160876202-160876322	snoRNA	0.292359	0.904388	-1.6292	0.960737	1
mmu-snoRNA-SNORA26-chr1-86087301-86087422	snoRNA	4.66391	0.904388	2.36653	0.346876	0.721739
mmu-snoRNA-SNORA26-chr12-59134072-59134193	snoRNA	14.153	1.8575	2.92968	0.0442282	0.173109
mmu-snoRNA-SNORA26-chr5-74093530-74093650	snoRNA	15.585	3.36024	2.21352	0.120412	0.372634
mmu-snoRNA-SNORA28-chr12-111540941-111541067	snoRNA	24.3157	39.1904	-0.688608	0.291359	0.647743
mmu-snoRNA-SNORA29-chr11-55482694-55482833	snoRNA	198.897	12.5135	3.99046	7.21214e-09	1.55168e-07
mmu-snoRNA-SNORA29-chr17-12919585-12919722	snoRNA	7.60162	2.25412	1.75374	0.480828	0.878741
mmu-snoRNA-SNORA3-chr7-109520120-109520251	snoRNA	25.3873	11.7664	1.10943	0.271296	0.628422
mmu-snoRNA-SNORA3-chr7-109521280-109521409	snoRNA	16.4988	10.3167	0.677383	0.471051	0.872553
mmu-snoRNA-SNORA3-chr8-13876097-13876226	snoRNA	4.6323	1.75321	1.40173	0.735646	1
mmu-snoRNA-SNORA30-chr14-96588827-96588956	snoRNA	5.75291	9.48922	-0.721997	0.728298	1
mmu-snoRNA-SNORA30-chr7-127527874-127528003	snoRNA	8.20045	9.48922	-0.210586	1	1
mmu-snoRNA-SNORA31-chr14-75847905-75848034	snoRNA	128.299	412.674	-1.68549	0.00509747	0.0278382
mmu-snoRNA-SNORA32-chr11-99017031-99017152	snoRNA	1.35158	5.98535	-2.14679	0.287693	0.645154
mmu-snoRNA-SNORA32-chr12-16939994-16940115	snoRNA	0.679267	2.07547	-1.61139	0.645449	0.987825
mmu-snoRNA-SNORA32-chr13-24811447-24811568	snoRNA	0	0.621447	-inf	0.860628	1
mmu-snoRNA-SNORA32-chr16-90602496-90602617	snoRNA	0	1.20357	-inf	0.653128	0.990609
mmu-snoRNA-SNORA32-chr19-46359036-46359144	snoRNA	0	0.250458	-inf	0.969854	1
mmu-snoRNA-SNORA32-chr3-86100534-86100655	snoRNA	0	0.370989	-inf	0.969859	1
mmu-snoRNA-SNORA32-chr6-52639234-52639355	snoRNA	0	2.07547	-inf	0.417383	0.816818
mmu-snoRNA-SNORA32-chr7-97521808-97521916	snoRNA	0	0.452194	-inf	0.969863	1
mmu-snoRNA-SNORA32-chr9-15316489-15316588	snoRNA	0	0.751374	-inf	0.780042	1
mmu-snoRNA-SNORA32-chrX-156455999-156456106	snoRNA	0	0.370989	-inf	0.969859	1
mmu-snoRNA-SNORA33-chr10-23785347-23785475	snoRNA	8.45945	22.9234	-1.43818	0.17796	0.480284
mmu-snoRNA-SNORA33-chr12-43743037-43743165	snoRNA	0.255621	0.751374	-1.55553	0.876843	1
mmu-snoRNA-SNORA36-chr1-185242907-185243038	snoRNA	271.9	629.071	-1.21015	0.011234	0.055242
mmu-snoRNA-SNORA36-chr14-64753918-64754052	snoRNA	0	0.500916	-inf	0.877094	1
mmu-snoRNA-SNORA36-chr4-46495155-46495285	snoRNA	15.5778	5.64859	1.46353	0.207143	0.539277
mmu-snoRNA-SNORA36-chr6-97162817-97162947	snoRNA	0.511242	0.500916	0.0294374	1	1
mmu-snoRNA-SNORA38-chr10-108363665-108363798	snoRNA	2.79413	1.50275	0.894796	0.959262	1
mmu-snoRNA-SNORA38-chr17-35162563-35162696	snoRNA	6.08896	7.06839	-0.215185	0.734317	1
mmu-snoRNA-SNORA4-chr1-153440079-153440218	snoRNA	0	3.9586	-inf	0.149041	0.42472
mmu-snoRNA-SNORA4-chr16-23111617-23111755	snoRNA	8.0712	120.276	-3.89742	0.00177277	0.0110906
mmu-snoRNA-SNORA4-chr9-95624460-95624611	snoRNA	0	3.9586	-inf	0.149041	0.42472
mmu-snoRNA-SNORA4-chrX-151539700-151539816	snoRNA	0	3.24656	-inf	0.211273	0.544244
mmu-snoRNA-SNORA40-chr7-28351508-28351632	snoRNA	33.4267	49.7806	-0.574582	0.268519	0.625405
mmu-snoRNA-SNORA40-chr9-15312552-15312674	snoRNA	0.766863	0	inf	0.85327	1
mmu-snoRNA-SNORA41-chr1-63179004-63179135	snoRNA	712.095	532.842	0.418363	0.341593	0.721739
mmu-snoRNA-SNORA41-chr3-90126535-90126666	snoRNA	0.584719	1.61388	-1.46472	0.784676	1
mmu-snoRNA-SNORA42-chr11-98999508-98999622	snoRNA	0.877078	9.41996	-3.42494	0.219758	0.55744
mmu-snoRNA-SNORA42-chr12-17546146-17546281	snoRNA	5.63216	87.5674	-3.95863	0.00410102	0.0230471
mmu-snoRNA-SNORA42-chr15-61357871-61358004	snoRNA	0.877078	9.67041	-3.4628	0.218792	0.55662
mmu-snoRNA-SNORA42-chr19-38071929-38072053	snoRNA	0.511242	41.4513	-6.34127	0.000719857	0.00517272
mmu-snoRNA-SNORA42-chr3-88707158-88707292	snoRNA	0	2.50458	-inf	0.302772	0.664624
mmu-snoRNA-SNORA42-chr5-100831281-100831414	snoRNA	0	0.751374	-inf	0.780042	1
mmu-snoRNA-SNORA42-chr5-121205010-121205143	snoRNA	7.12016	19.5118	-1.45437	0.253852	0.61056
mmu-snoRNA-SNORA42-chr8-82409091-82409226	snoRNA	0.511242	34.8821	-6.09234	0.00794982	0.0415575
mmu-snoRNA-SNORA42-chr9-85472734-85472869	snoRNA	0	0.751374	-inf	0.780042	1
mmu-snoRNA-SNORA43-chr2-26637847-26637985	snoRNA	33.9903	90.8842	-1.41891	0.0251978	0.11014
mmu-snoRNA-SNORA44-chr4-132309941-132310069	snoRNA	362.611	426.949	-0.235641	0.418891	0.817834
mmu-snoRNA-SNORA44-chr6-59705746-59705874	snoRNA	0.255621	0	inf	1	1
mmu-snoRNA-SNORA44-chr6-60071058-60071186	snoRNA	0.255621	0	inf	1	1
mmu-snoRNA-SNORA46-chr8-95746060-95746195	snoRNA	2.46503	4.4108	-0.839434	0.583616	0.957296
mmu-snoRNA-SNORA47-chr13-95330600-95330737	snoRNA	8.4964	20.5649	-1.27526	0.274101	0.631765
mmu-snoRNA-SNORA48-chr11-69669635-69669778	snoRNA	4.66749	2.25412	1.05008	0.817151	1
mmu-snoRNA-SNORA49-chr5-110692049-110692181	snoRNA	0	0.751374	-inf	0.780042	1
mmu-snoRNA-SNORA5-chr11-6619808-6619940	snoRNA	30.6413	25.5314	0.263204	0.870998	1
mmu-snoRNA-SNORA5-chr11-6620319-6620454	snoRNA	19.277	10.3731	0.894039	0.624883	0.975267
mmu-snoRNA-SNORA5-chr14-75972486-75972619	snoRNA	0	0.500916	-inf	0.877094	1
mmu-snoRNA-SNORA5-chr3-96724265-96724400	snoRNA	0.511242	2.00366	-1.97056	0.617954	0.971611
mmu-snoRNA-SNORA5-chr6-70855444-70855579	snoRNA	3.0567	5.51007	-0.850095	0.56218	0.944462
mmu-snoRNA-SNORA51-chr2-130276237-130276369	snoRNA	19.8358	164.511	-3.05201	0.0730269	0.253807
mmu-snoRNA-SNORA52-chr7-141448803-141448939	snoRNA	5.63911	56.4609	-3.32371	4.34632e-05	0.000499397
mmu-snoRNA-SNORA53-chr10-91118291-91118536	snoRNA	32.9011	113.191	-1.78255	0.00155298	0.00995709
mmu-snoRNA-SNORA54-chr7-143531394-143531520	snoRNA	14.0569	5.35196	1.39314	0.324574	0.699476
mmu-snoRNA-SNORA55-chr13-46767520-46767649	snoRNA	0.887614	4.49885	-2.34155	0.303617	0.665435
mmu-snoRNA-SNORA55-chr4-123291344-123291474	snoRNA	8.79571	6.00159	0.551454	0.916053	1
mmu-snoRNA-SNORA55-chr4-123293152-123293282	snoRNA	7.26556	6.90598	0.0732286	0.93034	1
mmu-snoRNA-SNORA57-chr19-8888538-8888685	snoRNA	49.743	37.2029	0.419078	0.697437	1
mmu-snoRNA-SNORA57-chr8-110923116-110923263	snoRNA	22.81	26.7281	-0.228694	0.611859	0.966248
mmu-snoRNA-SNORA61-chr4-132310240-132310369	snoRNA	12.9414	19.5007	-0.591529	0.497798	0.892565
mmu-snoRNA-SNORA62-chr6-148642524-148642655	snoRNA	0	0.250458	-inf	0.969854	1
mmu-snoRNA-SNORA62-chr9-120128780-120128935	snoRNA	15.2682	15.4464	-0.0167379	0.860617	1
mmu-snoRNA-SNORA62-chr9-120130415-120130563	snoRNA	120.799	196.935	-0.705116	0.39518	0.784614
mmu-snoRNA-SNORA63-chr11-22846871-22846972	snoRNA	0	0.250458	-inf	0.969854	1
mmu-snoRNA-SNORA63-chr16-23110383-23110507	snoRNA	4.09148	5.57249	-0.445699	0.94167	1
mmu-snoRNA-SNORA63-chr16-23111301-23111429	snoRNA	21.1961	21.4591	-0.0177915	0.813275	1
mmu-snoRNA-SNORA64-chr17-24720772-24720905	snoRNA	30.447	131.263	-2.10809	0.00030201	0.00236812
mmu-snoRNA-SNORA65-chr11-20847753-20847881	snoRNA	0	0.370989	-inf	0.969859	1
mmu-snoRNA-SNORA65-chr12-31258933-31259062	snoRNA	0	2.6482	-inf	0.330454	0.706246
mmu-snoRNA-SNORA65-chr14-57697809-57697937	snoRNA	0	2.6482	-inf	0.330454	0.706246
mmu-snoRNA-SNORA65-chr2-32963291-32963420	snoRNA	10.2996	8.37799	0.297919	0.753825	1
mmu-snoRNA-SNORA66-chr5-107905177-107905308	snoRNA	24.0532	33.0443	-0.458176	0.421871	0.820756
mmu-snoRNA-SNORA66-chr5-107907345-107907476	snoRNA	1.77523	35.7917	-4.33355	0.00011902	0.00116069
mmu-snoRNA-SNORA67-chr11-62776985-62777125	snoRNA	0	6.19393	-inf	0.0449843	0.175182
mmu-snoRNA-SNORA67-chr11-69667834-69667976	snoRNA	8.07254	15.1771	-0.910805	0.333726	0.711275
mmu-snoRNA-SNORA67-chrX-37499317-37499459	snoRNA	0	0.452194	-inf	0.969863	1
mmu-snoRNA-SNORA67-chrX-37632205-37632347	snoRNA	0	0.452194	-inf	0.969863	1
mmu-snoRNA-SNORA67-chrX-37667233-37667376	snoRNA	0	0.452194	-inf	0.969863	1
mmu-snoRNA-SNORA68-chr8-70895759-70895889	snoRNA	15.1598	7.13765	1.08673	0.437398	0.83855
mmu-snoRNA-SNORA69-chrX-37082912-37083042	snoRNA	16.6631	51.8749	-1.63838	0.0447898	0.174718
mmu-snoRNA-SNORA7-chr1-51938974-51939095	snoRNA	55.5278	20.9069	1.40923	0.0185485	0.0855885
mmu-snoRNA-SNORA7-chr6-115807975-115808114	snoRNA	79.8454	353.16	-2.14504	0.000452974	0.00344706
mmu-snoRNA-SNORA7-chr7-121040344-121040484	snoRNA	41.5377	22.6721	0.873506	0.205576	0.536717
mmu-snoRNA-SNORA70-chr16-56035753-56035887	snoRNA	0.511242	7.12396	-3.8006	0.170384	0.465797
mmu-snoRNA-SNORA70-chr2-144261589-144261726	snoRNA	3.23189	3.50641	-0.117615	0.812116	1
mmu-snoRNA-SNORA70-chr6-131380273-131380406	snoRNA	0	6.72734	-inf	0.0561475	0.208509
mmu-snoRNA-SNORA70-chrX-74272484-74272620	snoRNA	0.850875	6.41191	-2.91374	0.210338	0.542439
mmu-snoRNA-SNORA70-chrX-82401091-82401227	snoRNA	0.255621	0.250458	0.0294374	1	1
mmu-snoRNA-SNORA71-chr2-158356424-158356554	snoRNA	10.0561	21.8241	-1.11785	0.363474	0.740752
mmu-snoRNA-SNORA71-chr2-158358360-158358472	snoRNA	4.93182	1.65576	1.57463	0.499402	0.894377
mmu-snoRNA-SNORA71-chr2-158359798-158359929	snoRNA	11.0681	10.9988	0.00905515	0.896627	1
mmu-snoRNA-SNORA72-chr15-34440791-34440922	snoRNA	72.068	21.33	1.75647	0.109982	0.348728
mmu-snoRNA-SNORA73-chr13-12589611-12589791	snoRNA	0	0.250458	-inf	0.969854	1
mmu-snoRNA-SNORA73-chr4-132352322-132352526	snoRNA	1.53014	6.92222	-2.17757	0.244125	0.596693
mmu-snoRNA-SNORA73-chr4-132352775-132352979	snoRNA	3.56795	11.2706	-1.6594	0.418959	0.817834
mmu-snoRNA-SNORA73-chr9-120129351-120129553	snoRNA	3.23548	26.3904	-3.02796	0.152124	0.430061
mmu-snoRNA-SNORA74-chr14-32191854-32192050	snoRNA	4.92648	18.0553	-1.87379	0.0744766	0.25685
mmu-snoRNA-SNORA74-chr18-35557032-35557227	snoRNA	18.4875	273.283	-3.88577	0.000191612	0.00168459
mmu-snoRNA-SNORA75-chr1-86351169-86351301	snoRNA	2.80825	27.9299	-3.31407	0.109748	0.348728
mmu-snoRNA-SNORA76-chr11-106501245-106501377	snoRNA	33.1657	51.2219	-0.627069	0.290802	0.647743
mmu-snoRNA-SNORA76-chrX-162748556-162748674	snoRNA	0	1.35658	-inf	0.690126	1
mmu-snoRNA-SNORA77-chr16-18240717-18240842	snoRNA	0.584719	4.25778	-2.86429	0.362527	0.740058
mmu-snoRNA-SNORA79-chr12-91573430-91573572	snoRNA	25.349	37.2833	-0.556603	0.366089	0.742155
mmu-snoRNA-SNORA79-chr15-69685578-69685706	snoRNA	1.31126	0.702652	0.900073	0.962407	1
mmu-snoRNA-SNORA79-chr16-32243712-32243855	snoRNA	16.4218	31.4313	-0.936591	0.220331	0.557676
mmu-snoRNA-SNORA8-chr2-32675109-32675245	snoRNA	0.584719	2.00366	-1.77683	0.61287	0.96701
mmu-snoRNA-SNORA8-chr9-15314845-15314981	snoRNA	22.4179	9.76786	1.19854	0.448597	0.854137
mmu-snoRNA-SNORA81-chr15-71794188-71794365	snoRNA	7.78376	262.058	-5.07328	0.00114029	0.00762709
mmu-snoRNA-SNORA81-chr16-23110756-23110933	snoRNA	12.5509	314.755	-4.64837	0.000953712	0.00658799
mmu-snoRNA-SNORA84-chr13-49684301-49684433	snoRNA	14.1368	12.7401	0.150088	0.931673	1
mmu-snoRNA-SNORA84-chr16-43886682-43886814	snoRNA	1.0189	2.50458	-1.29755	0.572712	0.947444
mmu-snoRNA-SNORA9-chr11-6528033-6528165	snoRNA	15.6782	5.51692	1.50683	0.276366	0.6326
mmu-snoRNA-SNORA9-chr17-62456987-62457120	snoRNA	0	3.01234	-inf	0.299677	0.6624
mmu-snoRNA-SNORD100-chr10-23785750-23785823	snoRNA	242.639	153.761	0.658121	0.36604	0.742155
mmu-snoRNA-SNORD101-chr10-23786470-23786543	snoRNA	18922.5	1346.34	3.81299	1.0625e-13	4.48374e-12
mmu-snoRNA-SNORD102-chr5-146834834-146834904	snoRNA	6381.99	928.684	2.78075	4.36425e-08	8.73225e-07
mmu-snoRNA-SNORD103-chr4-130766331-130766413	snoRNA	3.34569	9.23366	-1.4646	0.452811	0.858639
mmu-snoRNA-SNORD103-chr4-130775741-130775823	snoRNA	3.34569	9.23366	-1.4646	0.452811	0.858639
mmu-snoRNA-SNORD105-chr9-20889484-20889568	snoRNA	72.912	65.6475	0.151417	0.98279	1
mmu-snoRNA-SNORD11-chr1-59704790-59704873	snoRNA	51.9041	77.5173	-0.578669	0.465608	0.868013
mmu-snoRNA-SNORD110-chr2-130275506-130275573	snoRNA	1716.59	333.625	2.36325	3.21409e-06	4.38818e-05
mmu-snoRNA-SNORD111-chr8-110838528-110838616	snoRNA	810.535	319.95	1.34103	0.0618592	0.223509
mmu-snoRNA-SNORD111-chr8-110842383-110842458	snoRNA	28.6784	40.7196	-0.505755	0.544999	0.921969
mmu-snoRNA-SNORD11B-chr1-59704258-59704338	snoRNA	25.5376	18.7493	0.445785	0.977109	1
mmu-snoRNA-SNORD12-chr2-167063473-167063565	snoRNA	4025.06	486.226	3.04931	3.22038e-09	7.4005e-08
mmu-snoRNA-SNORD12-chr2-167064998-167065086	snoRNA	603.987	141.65	2.09219	0.000146392	0.00135369
mmu-snoRNA-SNORD12-chr2-167065276-167065365	snoRNA	795.867	197.334	2.01189	0.000242991	0.00199447
mmu-snoRNA-SNORD121A-chr4-41203053-41203137	snoRNA	13.447	35.4685	-1.39925	0.112789	0.356169
mmu-snoRNA-SNORD121A-chr4-41211498-41211586	snoRNA	627.14	119.294	2.39426	2.33337e-05	0.000280609
mmu-snoRNA-SNORD121A-chr4-41213772-41213857	snoRNA	22.1659	7.24449	1.61339	0.215665	0.551883
mmu-snoRNA-SNORD123-chr15-32241853-32241923	snoRNA	3.48751	10.8432	-1.63653	0.256966	0.61423
mmu-snoRNA-SNORD124-chr11-98710986-98711089	snoRNA	2.96574	1.98487	0.579345	0.898852	1
mmu-snoRNA-SNORD127-chr12-65056573-65056658	snoRNA	209.654	94.6323	1.14761	0.0780286	0.266722
mmu-snoRNA-SNORD14-chr7-116333171-116333257	snoRNA	20.6233	11.0963	0.8942	0.579591	0.954143
mmu-snoRNA-SNORD14-chr9-40803583-40803668	snoRNA	257.851	752.41	-1.54498	0.297446	0.658752
mmu-snoRNA-SNORD14-chr9-40803995-40804080	snoRNA	262.599	779.628	-1.56993	0.302124	0.664624
mmu-snoRNA-SNORD14-chr9-40804748-40804837	snoRNA	129.011	204.829	-0.666926	0.436484	0.83855
mmu-snoRNA-SNORD15-chr7-99479563-99479707	snoRNA	3.65554	80.0048	-4.45193	0.00262549	0.0153992
mmu-snoRNA-SNORD16-chr9-64175423-64175521	snoRNA	106.601	244.349	-1.19672	0.295838	0.655816
mmu-snoRNA-SNORD16-chr9-64176661-64176759	snoRNA	17.0678	67.7434	-1.9888	0.287382	0.64508
mmu-snoRNA-SNORD18-chr9-64175048-64175115	snoRNA	4796.03	584.874	3.03564	3.06392e-09	7.11135e-08
mmu-snoRNA-SNORD18-chr9-64175871-64175941	snoRNA	127.87	96.7333	0.402592	0.984729	1
mmu-snoRNA-SNORD18-chr9-64177123-64177193	snoRNA	741.37	338.399	1.13147	0.0551078	0.205305
mmu-snoRNA-SNORD19-chr14-31016206-31016281	snoRNA	357.421	245.698	0.540737	0.700995	1
mmu-snoRNA-SNORD19B-chr14-31015148-31015226	snoRNA	2107.17	348.447	2.5963	4.33904e-07	6.759e-06
mmu-snoRNA-SNORD20-chr1-86352008-86352087	snoRNA	133.618	306.637	-1.19842	0.320847	0.693965
mmu-snoRNA-SNORD22-chr19-8725866-8725991	snoRNA	28.099	168.001	-2.57988	0.154322	0.435215
mmu-snoRNA-SNORD23-chr7-15938762-15938870	snoRNA	0	7.11456	-inf	0.03487	0.143738
mmu-snoRNA-SNORD24-chr1-161036057-161036139	snoRNA	1552.55	383.313	2.01805	8.95975e-05	0.000920159
mmu-snoRNA-SNORD26-chr19-8724251-8724325	snoRNA	301.724	259.967	0.2149	0.897044	1
mmu-snoRNA-SNORD28-chr19-8724868-8724943	snoRNA	273.824	177.105	0.628644	0.729505	1
mmu-snoRNA-SNORD29-chr19-8725092-8725156	snoRNA	742.926	177.775	2.06317	0.000152409	0.00137986
mmu-snoRNA-SNORD30-chr19-8725341-8725409	snoRNA	5475.44	1642.95	1.73668	0.000940831	0.00653793
mmu-snoRNA-SNORD31-chr19-8725594-8725660	snoRNA	1128.85	458.122	1.30105	0.00939712	0.0481473
mmu-snoRNA-SNORD33-chr7-45126864-45126947	snoRNA	327.22	78.561	2.05838	0.000535315	0.00400796
mmu-snoRNA-SNORD33-chr7-45127382-45127464	snoRNA	508.062	151.678	1.74399	0.001363	0.00886144
mmu-snoRNA-SNORD34-chr7-45126601-45126670	snoRNA	183.278	293.772	-0.680667	0.324094	0.699092
mmu-snoRNA-SNORD35-chr7-45123025-45123111	snoRNA	0.584719	24.2304	-5.37293	0.000129697	0.00122868
mmu-snoRNA-SNORD35-chr7-45126346-45126435	snoRNA	13.9567	30.4132	-1.12374	0.151094	0.42793
mmu-snoRNA-SNORD36-chr2-26912218-26912291	snoRNA	2486.05	623.252	1.99597	0.000179618	0.00159729
mmu-snoRNA-SNORD36-chr2-26912530-26912600	snoRNA	1165.1	290.405	2.00432	0.000119823	0.00116364
mmu-snoRNA-SNORD37-chr10-81178950-81179013	snoRNA	374.285	142.893	1.3892	0.0229259	0.102133
mmu-snoRNA-SNORD38-chr4-117154514-117154584	snoRNA	473.405	217.109	1.12466	0.125784	0.382127
mmu-snoRNA-SNORD41-chr8-85050207-85050276	snoRNA	139.679	146.403	-0.0678303	0.729397	1
mmu-snoRNA-SNORD42-chr11-78181299-78181363	snoRNA	75.1095	63.8464	0.234391	0.955167	1
mmu-snoRNA-SNORD42-chr11-78183056-78183124	snoRNA	208.665	161.576	0.368983	0.872276	1
mmu-snoRNA-SNORD43-chr15-80082857-80082920	snoRNA	8465.71	1847.66	2.19594	1.00087e-05	0.000124893
mmu-snoRNA-SNORD45-chr3-153910563-153910633	snoRNA	13.0341	36.0481	-1.46763	0.113984	0.359452
mmu-snoRNA-SNORD45-chr3-153911610-153911690	snoRNA	753.294	307.054	1.29472	0.0983801	0.318247
mmu-snoRNA-SNORD45-chr3-153912125-153912204	snoRNA	215.109	311.279	-0.533139	0.434203	0.837031
mmu-snoRNA-SNORD46-chr4-117155186-117155289	snoRNA	177.558	277.363	-0.64349	0.423908	0.82334
mmu-snoRNA-SNORD47-chr1-161038082-161038158	snoRNA	2593.98	913.849	1.50514	0.00483054	0.026568
mmu-snoRNA-SNORD48-chr17-34952013-34952075	snoRNA	699.382	525.2	0.413216	0.648049	0.987825
mmu-snoRNA-SNORD49-chr11-62603077-62603150	snoRNA	294.562	108.759	1.43744	0.0350521	0.143738
mmu-snoRNA-SNORD49-chr11-62603450-62603521	snoRNA	1672.83	942.613	0.827553	0.458855	0.862239
mmu-snoRNA-SNORD5-chr9-15314074-15314144	snoRNA	788.663	223.552	1.8188	0.000785432	0.00557488
mmu-snoRNA-SNORD50-chr9-88521529-88521600	snoRNA	38.7734	65.0499	-0.746481	0.347855	0.721739
mmu-snoRNA-SNORD50-chr9-88521797-88521868	snoRNA	1210.27	248.818	2.28217	1.70161e-05	0.000207865
mmu-snoRNA-SNORD50-chr9-88598348-88598419	snoRNA	43.7243	64.2986	-0.556353	0.413053	0.812454
mmu-snoRNA-SNORD50-chr9-88857693-88857764	snoRNA	1210.27	248.818	2.28217	1.70161e-05	0.000207865
mmu-snoRNA-SNORD50-chr9-89075336-89075407	snoRNA	38.7734	64.7995	-0.740915	0.348622	0.721812
mmu-snoRNA-SNORD51-chr1-63178677-63178754	snoRNA	96.5154	64.1473	0.58937	0.531592	0.911818
mmu-snoRNA-SNORD52-chr17-34950952-34951017	snoRNA	1311.92	399.729	1.71458	0.00116422	0.00774202
mmu-snoRNA-SNORD53-chr17-71640879-71640956	snoRNA	525.782	70.39	2.90102	1.46251e-07	2.65195e-06
mmu-snoRNA-SNORD53-chr17-71641584-71641659	snoRNA	192.47	48.1401	1.99932	0.00214148	0.0128766
mmu-snoRNA-SNORD55-chr4-117155770-117155848	snoRNA	1302.02	1434.74	-0.140031	0.693987	1
mmu-snoRNA-SNORD56-chr2-130277697-130277766	snoRNA	590.512	78.8748	2.90433	3.88172e-08	7.83432e-07
mmu-snoRNA-SNORD58-chr14-52069300-52069369	snoRNA	2.96574	22.8609	-2.94642	0.164362	0.453607
mmu-snoRNA-SNORD58-chr18-75001058-75001123	snoRNA	605.36	241.05	1.32846	0.0317856	0.133408
mmu-snoRNA-SNORD58-chr18-75001455-75001519	snoRNA	2295.89	920.039	1.31929	0.036522	0.147422
mmu-snoRNA-SNORD58-chr18-75001880-75001944	snoRNA	5519.96	2375.91	1.21618	0.0488583	0.187551
mmu-snoRNA-SNORD59-chr10-128084143-128084216	snoRNA	433.642	211.408	1.03647	0.233249	0.58087
mmu-snoRNA-SNORD59-chr10-128085289-128085360	snoRNA	45.9131	95.1213	-1.05086	0.192082	0.510459
mmu-snoRNA-SNORD60-chr17-24528476-24528553	snoRNA	65.2832	162.592	-1.31647	0.265601	0.625405
mmu-snoRNA-SNORD61-chrX-57391449-57391519	snoRNA	46.3293	29.4472	0.653794	0.836102	1
mmu-snoRNA-SNORD62-chr2-32221970-32222054	snoRNA	27.1029	334.764	-3.62663	0.1303	0.390733
mmu-snoRNA-SNORD62-chr2-32225653-32225737	snoRNA	27.1029	330.363	-3.60753	0.133907	0.396427
mmu-snoRNA-SNORD62-chr3-95090625-95090709	snoRNA	29.6414	337.974	-3.51123	0.143675	0.416838
mmu-snoRNA-SNORD63-chr18-34942644-34942713	snoRNA	13.2562	28.5078	-1.10469	0.346227	0.721739
mmu-snoRNA-SNORD65-chr11-62604515-62604586	snoRNA	327.5	149.407	1.13224	0.268499	0.625405
mmu-snoRNA-SNORD66-chr16-20684239-20684313	snoRNA	132.029	56.272	1.23036	0.0623477	0.224704
mmu-snoRNA-SNORD67-chr2-91596070-91596180	snoRNA	10.9524	27.8	-1.34383	0.28908	0.646392
mmu-snoRNA-SNORD69-chr14-31014287-31014366	snoRNA	228.884	640.713	-1.48506	0.163616	0.452626
mmu-snoRNA-SNORD70-chr1-59691934-59692020	snoRNA	48.959	72.3132	-0.562686	0.408762	0.806748
mmu-snoRNA-SNORD70-chr1-59692509-59692592	snoRNA	194.299	66.9493	1.53714	0.0183962	0.0852248
mmu-snoRNA-SNORD71-chr8-109839295-109839379	snoRNA	49.3724	67.9631	-0.461048	0.523758	0.911818
mmu-snoRNA-SNORD72-chr15-5118404-5118484	snoRNA	370.534	110.843	1.74109	0.00323132	0.0185183
mmu-snoRNA-SNORD73-chr3-86138791-86138858	snoRNA	226.414	87.9929	1.3635	0.110313	0.348952
mmu-snoRNA-SNORD73-chr3-86140618-86140688	snoRNA	242.223	198.035	0.290585	0.968344	1
mmu-snoRNA-SNORD74-chr1-161035394-161035473	snoRNA	18932.3	1500.54	3.6573	6.20504e-13	2.48309e-11
mmu-snoRNA-SNORD75-chr1-161035850-161035911	snoRNA	5655.56	922.127	2.61663	1.88852e-07	3.32064e-06
mmu-snoRNA-SNORD78-chr1-161036984-161037049	snoRNA	238.927	187.022	0.353358	0.839854	1
mmu-snoRNA-SNORD79-chr1-161037356-161037439	snoRNA	2492.91	909.692	1.45438	0.0110913	0.0548888
mmu-snoRNA-SNORD82-chr1-86356261-86356330	snoRNA	3164.23	1248.97	1.34111	0.0123828	0.0603793
mmu-snoRNA-SNORD83-chr17-35242678-35242754	snoRNA	11.6492	38.3134	-1.71762	0.0240678	0.1062
mmu-snoRNA-SNORD83-chr17-35247175-35247250	snoRNA	33.9304	32.7579	0.0507368	0.849424	1
mmu-snoRNA-SNORD86-chr11-77244928-77245015	snoRNA	0	0.370989	-inf	0.969859	1
mmu-snoRNA-SNORD86-chr14-56837071-56837156	snoRNA	0	1.62328	-inf	0.508611	0.905328
mmu-snoRNA-SNORD86-chr16-8480660-8480741	snoRNA	0	0.370989	-inf	0.969859	1
mmu-snoRNA-SNORD86-chr2-130277195-130277280	snoRNA	13.1009	23.8226	-0.862662	0.286401	0.643999
mmu-snoRNA-SNORD87-chr1-9942463-9942549	snoRNA	218.254	48.8633	2.15919	0.000521567	0.00393038
mmu-snoRNA-SNORD88-chr15-34288812-34288903	snoRNA	0	1.4053	-inf	0.622475	0.974218
mmu-snoRNA-SNORD88-chr7-44248090-44248180	snoRNA	158.874	284.043	-0.838225	0.439364	0.840002
mmu-snoRNA-SNORD88-chr7-44249852-44249941	snoRNA	24.2826	108.386	-2.15818	0.23373	0.58091
mmu-snoRNA-SNORD88-chr7-44250135-44250224	snoRNA	324.939	143.622	1.17789	0.0788018	0.268969
mmu-snoRNA-SNORD88-chr7-44250450-44250542	snoRNA	78.5855	227.499	-1.53353	0.271903	0.6292
mmu-snoRNA-SNORD89-chr1-39548745-39548854	snoRNA	142.039	218.082	-0.618584	0.208203	0.540536
mmu-snoRNA-SNORD90-chr2-37400047-37400157	snoRNA	16.83	16.6457	0.0158855	1	1
mmu-snoRNA-SNORD91-chr11-74905424-74905516	snoRNA	136.618	118.504	0.205221	0.91521	1
mmu-snoRNA-SNORD92-chr17-71631279-71631366	snoRNA	19.9861	43.5618	-1.12407	0.229067	0.574773
mmu-snoRNA-SNORD93-chr5-23710991-23711061	snoRNA	90.0063	531.951	-2.5632	0.103051	0.330817
mmu-snoRNA-SNORD93-chr5-23852210-23852280	snoRNA	140.56	706.083	-2.32865	0.161379	0.447675
mmu-snoRNA-SNORD94-chr6-71882557-71882693	snoRNA	8.06896	72.5525	-3.16857	0.0659424	0.236192
mmu-snoRNA-SNORD95-chr11-48800866-48800932	snoRNA	347.079	119.747	1.53528	0.00554584	0.0299346
mmu-snoRNA-SNORD95-chr11-48803139-48803206	snoRNA	816.194	285.541	1.51522	0.00582401	0.0312183
mmu-snoRNA-SNORD96-chr11-48802032-48802112	snoRNA	165.481	188.994	-0.191676	0.658257	0.996618
mmu-snoRNA-SNORD98-chr10-62765576-62765640	snoRNA	257.227	54.8256	2.23012	0.000274735	0.00218377
mmu-snoRNA-SNORD99-chr4-132310691-132310764	snoRNA	1367.85	425.541	1.68454	0.000962334	0.00660821
mmu-snoRNA-snosnR60_Z15-chr1-161037601-161037681	snoRNA	3293.99	751.788	2.13144	2.57679e-05	0.000308285
mmu-snoRNA-snoU105B-chr9-20890757-20890836	snoRNA	45.1966	18.5374	1.28578	0.101195	0.326214
mmu-snoRNA-snoU109-chr1-143778928-143779062	snoRNA	3.90779	16.738	-2.0987	0.127105	0.384631
mmu-snoRNA-snoU109-chr13-90098981-90099114	snoRNA	7.40894	49.2464	-2.73268	0.00107422	0.00724784
mmu-snoRNA-snoU109-chr3-64318407-64318539	snoRNA	0	1.48396	-inf	0.611441	0.966248
mmu-snoRNA-snoU13-chr1-57865736-57865840	snoRNA	0	2.05923	-inf	0.490787	0.889936
mmu-snoRNA-snoU13-chr19-17825527-17825627	snoRNA	2.97986	7.15134	-1.26297	0.522446	0.911818
mmu-snoRNA-snoU13-chr8-31149864-31149967	snoRNA	22.9538	123.37	-2.42618	0.114796	0.361031
mmu-snoRNA-snoU2_19-chr9-15326464-15326539	snoRNA	7.36707	20.3325	-1.46462	0.117535	0.366664
mmu-snoRNA-snoU2-25-chr3-108554338-108554751	snoRNA	8.03067	34.306	-2.09487	0.0177491	0.0825566
mmu-snoRNA-snoU2-30-chr9-15326264-15326333	snoRNA	19.1142	35.6685	-0.900007	0.312818	0.681098
mmu-snoRNA-snoU54-chr4-3835079-3835146	snoRNA	32.4221	19.4793	0.735031	0.487502	0.886054
mmu-snoRNA-snoU6-53-chr1-127375131-127375239	snoRNA	1.44613	2.15668	-0.576613	0.866244	1
mmu-snoRNA-snoU6-53-chr14-52209785-52209894	snoRNA	0.679267	2.15668	-1.66676	0.640783	0.987825
mmu-snoRNA-snoU6-77-chr11-69668852-69668995	snoRNA	67.0845	574.169	-3.09742	0.131266	0.391103
mmu-snoRNA-snoU82P-chr15-80081032-80081086	snoRNA	0.511242	2.24472	-2.13446	0.601691	0.966248
mmu-snoRNA-snoU83B-chr15-80078498-80078591	snoRNA	1207.68	1249.3	-0.0488888	0.725118	1
mmu-snoRNA-snoU85-chr6-125186359-125186683	snoRNA	48.86	112.03	-1.19716	0.0342189	0.141414
mmu-snoRNA-snoU89-chr6-124715232-124715502	snoRNA	3.22136	64.1387	-4.31545	0.019676	0.089721
mmu-snoRNA-snoU90-chr3-69085105-69085447	snoRNA	556.018	527.893	0.0748844	0.945339	1
mmu-snoRNA-snoU97-chr7-111076060-111076227	snoRNA	11092.5	5557.83	0.996994	0.0492576	0.188347
mmu-snoRNA-snoZ17-chr11-78181686-78181756	snoRNA	1512.57	378.263	1.99954	0.000201941	0.0017687
mmu-snoRNA-snoZ30-chr11-83294304-83294400	snoRNA	4.87942	23.0327	-2.2389	0.362498	0.740058
mmu-snoRNA-snoZ39-chr13-86044989-86045048	snoRNA	23.0289	28.2223	-0.293392	0.608784	0.966248
mmu-snoRNA-snoZ40-chr9-15315522-15315595	snoRNA	325.8	278.283	0.227433	0.933199	1
mmu-snoRNA-U1-chr1-171027965-171028129	snoRNA	14.4942	84.873	-2.54983	0.000127104	0.00121403
mmu-snoRNA-U1-chr1-178636905-178637071	snoRNA	0	7.81466	-inf	0.0261202	0.113318
mmu-snoRNA-U1-chr10-10100953-10101116	snoRNA	2.40722	32.634	-3.76094	0.000591195	0.00434229
mmu-snoRNA-U1-chr10-105040273-105040438	snoRNA	2.03085	17.8441	-3.13529	0.0175302	0.0817021
mmu-snoRNA-U1-chr10-12363410-12363573	snoRNA	0	7.35563	-inf	0.034193	0.141414
mmu-snoRNA-U1-chr10-4104313-4104469	snoRNA	0	1.25229	-inf	0.603074	0.966248
mmu-snoRNA-U1-chr10-46838346-46838507	snoRNA	0	3.01919	-inf	0.276677	0.6326
mmu-snoRNA-U1-chr11-26337540-26337703	snoRNA	0	2.32593	-inf	0.362536	0.740058
mmu-snoRNA-U1-chr11-29179435-29179572	snoRNA	0	6.30762	-inf	0.0462374	0.178862
mmu-snoRNA-U1-chr11-94919689-94919833	snoRNA	0.934888	21.0488	-4.4928	0.00138213	0.00896069
mmu-snoRNA-U1-chr12-54239238-54239398	snoRNA	2.35995	47.8855	-4.34276	1.10425e-05	0.000137057
mmu-snoRNA-U1-chr13-35662135-35662276	snoRNA	23.7292	123.137	-2.37553	0.000241118	0.00199447
mmu-snoRNA-U1-chr15-36169796-36169954	snoRNA	0.631993	0.452194	0.482967	1	1
mmu-snoRNA-U1-chr15-89019221-89019379	snoRNA	0	1.82501	-inf	0.480274	0.878741
mmu-snoRNA-U1-chr16-11167105-11167267	snoRNA	0	0.702652	-inf	0.850286	1
mmu-snoRNA-U1-chr16-20745308-20745472	snoRNA	0.339634	6.48372	-4.25477	0.109922	0.348728
mmu-snoRNA-U1-chr16-35387934-35388085	snoRNA	0	0.702652	-inf	0.850286	1
mmu-snoRNA-U1-chr16-37980087-37980226	snoRNA	0.339634	0.621447	-0.871651	0.960552	1
mmu-snoRNA-U1-chr17-49292742-49292901	snoRNA	0	1.94555	-inf	0.464755	0.867469
mmu-snoRNA-U1-chr2-116968040-116968182	snoRNA	0.339634	23.2935	-6.09981	0.0001024	0.00102444
mmu-snoRNA-U1-chr2-133008487-133008654	snoRNA	27.8189	1614.66	-5.85902	6.49111e-26	1.67399e-23
mmu-snoRNA-U1-chr3-18177462-18177625	snoRNA	19.8566	259.701	-3.70916	1.51481e-10	3.95043e-09
mmu-snoRNA-U1-chr3-66088114-66088261	snoRNA	0	0.370989	-inf	0.969859	1
mmu-snoRNA-U1-chr3-86930743-86930902	snoRNA	0.54798	24.4347	-5.47866	0.000160634	0.00144509
mmu-snoRNA-U1-chr3-88862919-88863084	snoRNA	0	3.39017	-inf	0.231537	0.577846
mmu-snoRNA-U1-chr3-89967999-89968163	snoRNA	0.887614	25.557	-4.84765	0.000227787	0.00194373
mmu-snoRNA-U1-chr3-96359953-96360117	snoRNA	152.482	3865.87	-4.66408	7.47638e-20	5.78423e-18
mmu-snoRNA-U1-chr3-96374021-96374185	snoRNA	152.482	3865.87	-4.66408	7.47638e-20	5.78423e-18
mmu-snoRNA-U1-chr4-101271143-101271306	snoRNA	0	1.3241	-inf	0.634389	0.984235
mmu-snoRNA-U1-chr4-121083986-121084149	snoRNA	2.29701	7.63856	-1.73355	0.283888	0.640958
mmu-snoRNA-U1-chr4-129458351-129458495	snoRNA	0	3.30213	-inf	0.256135	0.614141
mmu-snoRNA-U1-chr4-150964735-150964894	snoRNA	0	1.36342	-inf	0.628551	0.978448
mmu-snoRNA-U1-chr4-39259631-39259794	snoRNA	12.6717	49.166	-1.95605	0.0088319	0.0457564
mmu-snoRNA-U1-chr6-53433974-53434137	snoRNA	0	10.4535	-inf	0.00779206	0.0410099
mmu-snoRNA-U1-chr6-6924118-6924279	snoRNA	13.5593	101.715	-2.90718	9.35637e-06	0.000118022
mmu-snoRNA-U1-chr6-81638311-81638469	snoRNA	0	22.4285	-inf	3.19491e-05	0.000374514
mmu-snoRNA-U1-chr6-97572076-97572238	snoRNA	3.7588	12.1417	-1.69163	0.256768	0.61423
mmu-snoRNA-U1-chr7-110003578-110003718	snoRNA	0	1.07364	-inf	0.7281	1
mmu-snoRNA-U1-chr7-128061705-128061860	snoRNA	0	1.65576	-inf	0.540815	0.920218
mmu-snoRNA-U1-chr7-19242130-19242289	snoRNA	0	0.702652	-inf	0.850286	1
mmu-snoRNA-U1-chr7-84170565-84170722	snoRNA	0	1.37282	-inf	0.582946	0.956872
mmu-snoRNA-U1-chr7-91667149-91667289	snoRNA	0.887614	29.9166	-5.07487	8.29895e-05	0.000859904
mmu-snoRNA-U1-chr9-35474885-35475046	snoRNA	4.51155	38.0467	-3.07608	0.00090465	0.00634348
mmu-snoRNA-U1-chr9-84188355-84188522	snoRNA	0	0.702652	-inf	0.850286	1
mmu-snoRNA-U1-chr9-90351995-90352139	snoRNA	3.7588	8.43611	-1.16631	0.473665	0.874359
mmu-snoRNA-U1-chr9-94284496-94284652	snoRNA	0	0.702652	-inf	0.850286	1
mmu-snoRNA-U1-chrX-109009681-109009847	snoRNA	0	3.5201	-inf	0.207536	0.539409
mmu-snoRNA-U1-chrX-116345732-116345895	snoRNA	0	3.13972	-inf	0.267605	0.625405
mmu-snoRNA-U1-chrX-116659074-116659220	snoRNA	96.1301	4044.13	-5.3947	1.85251e-24	2.6873e-22
mmu-snoRNA-U11-chr14-70428415-70428597	snoRNA	3.2581	18.8528	-2.53268	0.0401754	0.15967
mmu-snoRNA-U11-chr18-51607544-51607668	snoRNA	0	1.07364	-inf	0.7281	1
mmu-snoRNA-U11-chr4-132270080-132270213	snoRNA	238.288	859.147	-1.8502	0.000122402	0.00117882
mmu-snoRNA-U11-chrX-101242738-101242871	snoRNA	3.08649	31.2518	-3.3399	0.00191029	0.0117424
mmu-snoRNA-U11-chrX-145160484-145160621	snoRNA	0.339634	2.18661	-2.68664	0.586425	0.959192
mmu-snoRNA-U12-chr14-21812711-21812855	snoRNA	0.255621	8.83529	-5.1112	0.070129	0.24737
mmu-snoRNA-U12-chr2-129315329-129315479	snoRNA	0.255621	2.60887	-3.35135	0.477239	0.876322
mmu-snoRNA-U12-chr5-7177706-7177856	snoRNA	64.6052	78.538	-0.281742	0.53143	0.911818
mmu-snoRNA-U2-chr11-96083673-96083856	snoRNA	4.62021	98.5621	-4.415	1.47362e-08	3.06783e-07
mmu-snoRNA-U2-chr11-98473673-98473808	snoRNA	7.90451	48.2864	-2.61087	0.00191238	0.0117424
mmu-snoRNA-U2-chr14-99351994-99352169	snoRNA	13.9971	133.793	-3.25681	5.90747e-07	8.9034e-06
mmu-snoRNA-U2-chr15-85351063-85351254	snoRNA	4.60968	43.0593	-3.22359	0.00058041	0.00427661
mmu-snoRNA-U2-chr17-28989969-28990148	snoRNA	0	0.500916	-inf	0.877094	1
mmu-snoRNA-U2-chr4-39865687-39865891	snoRNA	0	3.9723	-inf	0.169603	0.464757
mmu-snoRNA-U2-chr5-69919095-69919282	snoRNA	2.06759	20.288	-3.29461	0.0112	0.055242
mmu-snoRNA-U2-chr5-96907632-96907825	snoRNA	0.339634	0.452194	-0.412961	1	1
mmu-snoRNA-U2-chr7-30356732-30356924	snoRNA	8.89026	99.1647	-3.47953	1.30733e-06	1.85019e-05
mmu-snoRNA-U2-chr8-72037642-72037817	snoRNA	1.17997	8.71905	-2.88542	0.136483	0.401492
mmu-snoRNA-U2-chrX-105819883-105820065	snoRNA	0.877078	5.2015	-2.56815	0.245773	0.596693
mmu-snoRNA-U2-chrX-110622832-110623022	snoRNA	0.584719	10.2517	-4.13198	0.0391094	0.157046
mmu-snoRNA-U2-chrX-43254046-43254235	snoRNA	9.92482	120.432	-3.60104	1.37968e-07	2.52144e-06
mmu-snoRNA-U3-chr1-39519533-39519746	snoRNA	23.6069	82.4548	-1.80439	0.0108736	0.0543915
mmu-snoRNA-U3-chr10-40258467-40258678	snoRNA	293.909	973.532	-1.72786	0.0004654	0.00351855
mmu-snoRNA-U3-chr11-106725258-106725450	snoRNA	21.8648	18.2407	0.261447	0.902303	1
mmu-snoRNA-U3-chr11-87443237-87443450	snoRNA	127.275	543.487	-2.09429	0.000147093	0.00135477
mmu-snoRNA-U3-chr11-87448627-87448840	snoRNA	130.658	556.751	-2.09124	6.8954e-05	0.000727047
mmu-snoRNA-U3-chr11-87462286-87462499	snoRNA	124.674	521.692	-2.06504	0.000568354	0.00420536
mmu-snoRNA-U3-chr11-87471368-87471581	snoRNA	124.674	521.692	-2.06504	0.000568354	0.00420536
mmu-snoRNA-U3-chr11-96032678-96032891	snoRNA	46.5166	313.708	-2.7536	0.000240858	0.00199447
mmu-snoRNA-U3-chr12-102253474-102253687	snoRNA	6.46892	36.5371	-2.49776	0.00473123	0.0261457
mmu-snoRNA-U3-chr19-4078299-4078512	snoRNA	48.0624	292.5	-2.60545	6.10101e-05	0.000655576
mmu-snoRNA-U3-chr2-121004089-121004301	snoRNA	2.29342	6.78975	-1.56585	0.34768	0.721739
mmu-snoRNA-U3-chr4-55299656-55299845	snoRNA	0.511242	1.45403	-1.50798	0.795251	1
mmu-snoRNA-U4-chr1-151854823-151854955	snoRNA	0	0.621447	-inf	0.860628	1
mmu-snoRNA-U4-chr10-56948253-56948372	snoRNA	0	0.621447	-inf	0.860628	1
mmu-snoRNA-U4-chr13-60928086-60928184	snoRNA	0	0.621447	-inf	0.860628	1
mmu-snoRNA-U4-chr16-35234795-35234923	snoRNA	0	4.75615	-inf	0.117378	0.366664
mmu-snoRNA-U4-chr16-91349659-91349784	snoRNA	0	1.69509	-inf	0.535462	0.911818
mmu-snoRNA-U4-chr17-37267106-37267238	snoRNA	0	0.250458	-inf	0.969854	1
mmu-snoRNA-U4-chr17-43454255-43454399	snoRNA	0	10.0662	-inf	0.00758222	0.0399962
mmu-snoRNA-U4-chr19-26260331-26260493	snoRNA	0	0.250458	-inf	0.969854	1
mmu-snoRNA-U4-chr3-33011958-33012114	snoRNA	0	0.500916	-inf	0.877094	1
mmu-snoRNA-U4-chr4-31998624-31998741	snoRNA	0	0.741978	-inf	0.845478	1
mmu-snoRNA-U4-chr4-83527628-83527768	snoRNA	0.339634	8.631	-4.66748	0.0460575	0.178463
mmu-snoRNA-U4-chr5-38546458-38546611	snoRNA	0	2.02675	-inf	0.454836	0.861072
mmu-snoRNA-U4-chr5-4268707-4268839	snoRNA	0	7.87023	-inf	0.0224487	0.100199
mmu-snoRNA-U4-chr6-48289228-48289347	snoRNA	0	12.958	-inf	0.00285832	0.0166687
mmu-snoRNA-U4-chr8-124357238-124357341	snoRNA	0	0.250458	-inf	0.969854	1
mmu-snoRNA-U4-chr9-102304387-102304517	snoRNA	0	1.12236	-inf	0.666525	1
mmu-snoRNA-U4-chr9-88526679-88526794	snoRNA	0	0.250458	-inf	0.969854	1
mmu-snoRNA-U5-chr14-96444955-96445070	snoRNA	1.95379	15.1951	-2.95926	0.0351311	0.143808
mmu-snoRNA-U5-chr17-94869873-94869988	snoRNA	11.455	85.2407	-2.89557	4.98186e-05	0.000561305
mmu-snoRNA-U5-chr19-61164365-61164481	snoRNA	3.39297	5.57933	-0.717546	0.760839	1
mmu-snoRNA-U6-chr1-10555554-10555660	snoRNA	0.584719	0	inf	0.93472	1
mmu-snoRNA-U6-chr1-107756602-107756708	snoRNA	0	1.69509	-inf	0.535462	0.911818
mmu-snoRNA-U6-chr1-12374936-12375042	snoRNA	0	1.69509	-inf	0.535462	0.911818
mmu-snoRNA-U6-chr1-124490856-124490959	snoRNA	0	1.25229	-inf	0.603074	0.966248
mmu-snoRNA-U6-chr1-130595570-130595676	snoRNA	0	0.250458	-inf	0.969854	1
mmu-snoRNA-U6-chr1-165809636-165809742	snoRNA	0	1.35658	-inf	0.690126	1
mmu-snoRNA-U6-chr1-181813607-181813700	snoRNA	0	1.69509	-inf	0.535462	0.911818
mmu-snoRNA-U6-chr1-25279445-25279551	snoRNA	0	0.250458	-inf	0.969854	1
mmu-snoRNA-U6-chr1-33422733-33422838	snoRNA	0	0.452194	-inf	0.969863	1
mmu-snoRNA-U6-chr10-117662282-117662388	snoRNA	0	4.86729	-inf	0.122802	0.37503
mmu-snoRNA-U6-chr10-19782854-19782960	snoRNA	0	0.741978	-inf	0.845478	1
mmu-snoRNA-U6-chr11-102549196-102549299	snoRNA	0	0.741978	-inf	0.845478	1
mmu-snoRNA-U6-chr11-16732605-16732711	snoRNA	0	1.69509	-inf	0.535462	0.911818
mmu-snoRNA-U6-chr11-4324149-4324255	snoRNA	0	4.86729	-inf	0.122802	0.37503
mmu-snoRNA-U6-chr11-98946444-98946550	snoRNA	0	1.69509	-inf	0.535462	0.911818
mmu-snoRNA-U6-chr12-100769023-100769128	snoRNA	0	1.00183	-inf	0.687669	1
mmu-snoRNA-U6-chr12-52603788-52603894	snoRNA	0.766863	0	inf	0.85327	1
mmu-snoRNA-U6-chr12-76420384-76420490	snoRNA	0	0.741978	-inf	0.845478	1
mmu-snoRNA-U6-chr13-14087439-14087545	snoRNA	0	0.250458	-inf	0.969854	1
mmu-snoRNA-U6-chr13-16041046-16041152	snoRNA	0	3.7056	-inf	0.230908	0.576897
mmu-snoRNA-U6-chr13-17809591-17809697	snoRNA	0	0.904388	-inf	0.82688	1
mmu-snoRNA-U6-chr14-41247686-41247792	snoRNA	0	4.86729	-inf	0.122802	0.37503
mmu-snoRNA-U6-chr15-18009263-18009369	snoRNA	0	1.69509	-inf	0.535462	0.911818
mmu-snoRNA-U6-chr15-5035360-5035462	snoRNA	0	1.80878	-inf	0.570503	0.944462
mmu-snoRNA-U6-chr15-72255350-72255456	snoRNA	0	1.69509	-inf	0.535462	0.911818
mmu-snoRNA-U6-chr15-77067791-77067897	snoRNA	0	1.69509	-inf	0.535462	0.911818
mmu-snoRNA-U6-chr15-88835300-88835406	snoRNA	0	2.06608	-inf	0.450179	0.855045
mmu-snoRNA-U6-chr15-90054409-90054515	snoRNA	0	0.500916	-inf	0.877094	1
mmu-snoRNA-U6-chr16-14807163-14807269	snoRNA	0	4.86729	-inf	0.122802	0.37503
mmu-snoRNA-U6-chr16-17205792-17205898	snoRNA	0	1.69509	-inf	0.535462	0.911818
mmu-snoRNA-U6-chr16-22224244-22224351	snoRNA	0	0.250458	-inf	0.969854	1
mmu-snoRNA-U6-chr16-30814162-30814268	snoRNA	0	1.69509	-inf	0.535462	0.911818
mmu-snoRNA-U6-chr16-82543229-82543335	snoRNA	0	2.43706	-inf	0.377605	0.760781
mmu-snoRNA-U6-chr16-84294535-84294641	snoRNA	0	0.370989	-inf	0.969859	1
mmu-snoRNA-U6-chr17-45620659-45620759	snoRNA	0	0.871905	-inf	0.759365	1
mmu-snoRNA-U6-chr17-72987798-72987904	snoRNA	0	0.741978	-inf	0.845478	1
mmu-snoRNA-U6-chr17-93246708-93246814	snoRNA	0.584719	0	inf	0.93472	1
mmu-snoRNA-U6-chr18-67174885-67174991	snoRNA	0.255621	8.70281	-5.0894	0.0496714	0.189306
mmu-snoRNA-U6-chr18-86349586-86349692	snoRNA	0	0.452194	-inf	0.969863	1
mmu-snoRNA-U6-chr3-103427437-103427543	snoRNA	0	1.69509	-inf	0.535462	0.911818
mmu-snoRNA-U6-chr3-109863780-109863885	snoRNA	0	0.250458	-inf	0.969854	1
mmu-snoRNA-U6-chr3-149028932-149029038	snoRNA	0	1.69509	-inf	0.535462	0.911818
mmu-snoRNA-U6-chr3-65771511-65771617	snoRNA	0	0.741978	-inf	0.845478	1
mmu-snoRNA-U6-chr3-67055958-67056064	snoRNA	0	1.69509	-inf	0.535462	0.911818
mmu-snoRNA-U6-chr3-88970623-88970729	snoRNA	0	1.69509	-inf	0.535462	0.911818
mmu-snoRNA-U6-chr3-89201167-89201273	snoRNA	0	1.69509	-inf	0.535462	0.911818
mmu-snoRNA-U6-chr3-99707740-99707847	snoRNA	0.511242	5.07842	-3.3123	0.276798	0.6326
mmu-snoRNA-U6-chr4-16861689-16861794	snoRNA	0	0.250458	-inf	0.969854	1
mmu-snoRNA-U6-chr5-103898879-103898985	snoRNA	0	0.741978	-inf	0.845478	1
mmu-snoRNA-U6-chr5-139443599-139443705	snoRNA	0	0.500916	-inf	0.877094	1
mmu-snoRNA-U6-chr5-151700202-151700308	snoRNA	0	1.11297	-inf	0.722441	1
mmu-snoRNA-U6-chr5-91217898-91218004	snoRNA	0	1.69509	-inf	0.535462	0.911818
mmu-snoRNA-U6-chr6-130081419-130081511	snoRNA	0	0.250458	-inf	0.969854	1
mmu-snoRNA-U6-chr6-42775573-42775680	snoRNA	0.511242	5.07842	-3.3123	0.276798	0.6326
mmu-snoRNA-U6-chr6-95100201-95100307	snoRNA	0	0.452194	-inf	0.969863	1
mmu-snoRNA-U6-chr6-97730439-97730545	snoRNA	0	0.452194	-inf	0.969863	1
mmu-snoRNA-U6-chr7-104423274-104423380	snoRNA	0	4.86729	-inf	0.122802	0.37503
mmu-snoRNA-U6-chr7-109076136-109076242	snoRNA	0	0.452194	-inf	0.969863	1
mmu-snoRNA-U6-chr7-109774612-109774718	snoRNA	0.255621	8.45235	-5.04728	0.0562549	0.208519
mmu-snoRNA-U6-chr7-126915720-126915826	snoRNA	0	0.250458	-inf	0.969854	1
mmu-snoRNA-U6-chr7-12930774-12930880	snoRNA	0	0.250458	-inf	0.969854	1
mmu-snoRNA-U6-chr7-14778669-14778772	snoRNA	0	0.741978	-inf	0.845478	1
mmu-snoRNA-U6-chr7-15695213-15695317	snoRNA	0	0.741978	-inf	0.845478	1
mmu-snoRNA-U6-chr7-18745103-18745209	snoRNA	0	1.69509	-inf	0.535462	0.911818
mmu-snoRNA-U6-chr8-109840588-109840689	snoRNA	0	4.70743	-inf	0.12821	0.38596
mmu-snoRNA-U6-chr8-128650997-128651103	snoRNA	0	1.69509	-inf	0.535462	0.911818
mmu-snoRNA-U6-chr8-21040256-21040360	snoRNA	0	0.904388	-inf	0.82688	1
mmu-snoRNA-U6-chr8-21176768-21176872	snoRNA	0	0.904388	-inf	0.82688	1
mmu-snoRNA-U6-chr8-21548060-21548165	snoRNA	0	0.904388	-inf	0.82688	1
mmu-snoRNA-U6-chr8-65667595-65667701	snoRNA	0.584719	0	inf	0.93472	1
mmu-snoRNA-U6-chr8-7428222-7428328	snoRNA	0	7.54797	-inf	0.0349856	0.143738
mmu-snoRNA-U6-chr8-92039917-92040020	snoRNA	0.54798	0.452194	0.277182	1	1
mmu-snoRNA-U6-chr9-20477871-20477978	snoRNA	0.584719	0	inf	0.93472	1
mmu-snoRNA-U6-chr9-45634706-45634812	snoRNA	0	0.452194	-inf	0.969863	1
mmu-snoRNA-U6-chrX-154711258-154711365	snoRNA	0	0.500916	-inf	0.877094	1
mmu-snoRNA-U6-chrX-155046610-155046719	snoRNA	0	7.63172	-inf	0.0643621	0.231245
mmu-snoRNA-U6-chrX-61938891-61938997	snoRNA	0	0.751374	-inf	0.780042	1
mmu-snoRNA-U6-chrX-74534285-74534391	snoRNA	0	1.80878	-inf	0.570503	0.944462
mmu-snoRNA-U6atac-chr1-69955004-69955129	snoRNA	0	6.78975	-inf	0.0401003	0.159645
mmu-snoRNA-U6atac-chr15-3603272-3603397	snoRNA	0	2.92858	-inf	0.306307	0.669433
mmu-snoRNA-U6atac-chr2-27539805-27539930	snoRNA	12.5176	92.8084	-2.8903	0.0237637	0.105259
mmu-snoRNA-U6atac-chr5-69752403-69752528	snoRNA	0	3.05851	-inf	0.273662	0.631765
mmu-snoRNA-U6atac-chr7-16234738-16234864	snoRNA	0	2.88242	-inf	0.337245	0.716801
mmu-snoRNA-U6atac-chr8-67213296-67213419	snoRNA	0	1.62328	-inf	0.508611	0.905328
mmu-snoRNA-U6atac-chr8-98675077-98675202	snoRNA	0	3.13972	-inf	0.267605	0.625405
mmu-snoRNA-U7-chr1-136990211-136990270	snoRNA	0.877078	1.62328	-0.888134	0.801798	1
mmu-snoRNA-U7-chr6-124741225-124741286	snoRNA	164.976	107.721	0.614956	0.329484	0.705472
mmu-snoRNA-U8-chr11-69073427-69073561	snoRNA	309.94	2554.64	-3.04305	0.151186	0.42793
mmu-snoRNA-U8-chr12-13163629-13163763	snoRNA	1.02248	10.6791	-3.38464	0.0954521	0.311596
mmu-tRNA-chr1-133034327-133034399	tRNA	192.588	757.201	-1.97516	3.12069e-05	0.000369546
mmu-tRNA-chr1-165641634-165641705	tRNA	288.373	2949.53	-3.35448	4.04861e-12	1.42376e-10
mmu-tRNA-chr1-171033942-171034015	tRNA	77.4942	274.529	-1.8248	0.000568928	0.00420536
mmu-tRNA-chr1-171037029-171037100	tRNA	59.8326	996.487	-4.05785	1.70575e-15	9.20706e-14
mmu-tRNA-chr1-171037997-171038068	tRNA	651.932	508.679	0.357965	0.366121	0.742155
mmu-tRNA-chr1-171065984-171066066	tRNA	99.1694	3700.45	-5.22166	5.24246e-11	1.52097e-09
mmu-tRNA-chr1-171066631-171066701	tRNA	1571.45	12286.3	-2.96688	1.46236e-10	3.85697e-09
mmu-tRNA-chr1-171073619-171073701	tRNA	99.1694	3700.45	-5.22166	5.24246e-11	1.52097e-09
mmu-tRNA-chr1-171074302-171074372	tRNA	1571.45	12286.3	-2.96688	1.46236e-10	3.85697e-09
mmu-tRNA-chr1-171081233-171081315	tRNA	99.1694	3700.45	-5.22166	5.24246e-11	1.52097e-09
mmu-tRNA-chr1-171081876-171081946	tRNA	1571.45	12286.3	-2.96688	1.46236e-10	3.85697e-09
mmu-tRNA-chr1-171102371-171102442	tRNA	63.4848	990.1	-3.96309	6.94307e-15	3.42869e-13
mmu-tRNA-chr1-171102756-171102827	tRNA	652.187	504.42	0.370662	0.350508	0.722288
mmu-tRNA-chr1-171103043-171103114	tRNA	1134.92	19594.4	-4.10977	3.51684e-17	2.26739e-15
mmu-tRNA-chr1-171669439-171669511	tRNA	249.476	71.7535	1.79778	0.000753021	0.00537773
mmu-tRNA-chr1-188941406-188941479	tRNA	0.54798	2.24472	-2.03434	0.599314	0.966248
mmu-tRNA-chr1-24615567-24615636	tRNA	0.292359	0.741978	-1.34363	0.960617	1
mmu-tRNA-chr1-34434812-34434883	tRNA	175.939	4608.5	-4.71115	2.42774e-20	2.16722e-18
mmu-tRNA-chr1-34752926-34752992	tRNA	0.339634	0.904388	-1.41296	0.960766	1
mmu-tRNA-chr1-34753051-34753121	tRNA	0	0.751374	-inf	0.780042	1
mmu-tRNA-chr10-100037098-100037168	tRNA	54.1621	1788.46	-5.04529	0.00342909	0.0194594
mmu-tRNA-chr10-80249159-80249232	tRNA	55.7624	319.944	-2.52046	3.30674e-06	4.48827e-05
mmu-tRNA-chr10-87829886-87829958	tRNA	40.3801	107.607	-1.41405	0.16475	0.454138
mmu-tRNA-chr10-91181412-91181483	tRNA	49.7919	327.371	-2.71694	3.10166e-07	5.10565e-06
mmu-tRNA-chr10-91182097-91182168	tRNA	82.2408	1279.99	-3.96013	5.4944e-10	1.34237e-08
mmu-tRNA-chr11-100538158-100538230	tRNA	0.339634	10.2748	-4.91899	0.0246392	0.10831
mmu-tRNA-chr11-107012866-107012938	tRNA	420.579	1292.54	-1.61976	0.000343796	0.002651
mmu-tRNA-chr11-115412981-115413053	tRNA	417.18	2182.83	-2.38746	2.4789e-07	4.19965e-06
mmu-tRNA-chr11-115413779-115413851	tRNA	34.6311	293.114	-3.08132	0.000791777	0.00560279
mmu-tRNA-chr11-22491366-22491438	tRNA	20.2979	150.833	-2.89354	0.000333325	0.00258745
mmu-tRNA-chr11-48818542-48818614	tRNA	344.305	7755.4	-4.49344	5.62294e-06	7.33193e-05
mmu-tRNA-chr11-48823728-48823801	tRNA	11.9259	179.84	-3.91454	5.4734e-10	1.34237e-08
mmu-tRNA-chr11-48853619-48853691	tRNA	32.3936	188.079	-2.53756	0.00896637	0.046144
mmu-tRNA-chr11-48856280-48856351	tRNA	505.296	4430.9	-3.1324	4.66697e-11	1.44427e-09
mmu-tRNA-chr11-48856637-48856709	tRNA	136.418	6405.59	-5.55323	2.99253e-07	4.96119e-06
mmu-tRNA-chr11-67291139-67291210	tRNA	6.44272	9.06695	-0.492949	0.700886	1
mmu-tRNA-chr11-69037003-69037076	tRNA	80.1567	793.156	-3.30671	9.96735e-11	2.78726e-09
mmu-tRNA-chr11-69037477-69037558	tRNA	70.3724	708.562	-3.33181	1.34857e-10	3.6824e-09
mmu-tRNA-chr11-69037853-69037926	tRNA	11.4619	48.2197	-2.07277	0.00562683	0.0303013
mmu-tRNA-chr11-69040385-69040456	tRNA	327.158	3424.47	-3.38782	2.52508e-12	9.19461e-11
mmu-tRNA-chr11-69040984-69041055	tRNA	41.6374	929.165	-4.47998	1.21593e-17	8.3005e-16
mmu-tRNA-chr11-69041826-69041897	tRNA	38.8729	234.253	-2.59123	0.000384964	0.00294885
mmu-tRNA-chr11-69063042-69063123	tRNA	0	2.26097	-inf	0.469313	0.870724
mmu-tRNA-chr11-69110465-69110538	tRNA	10.1175	36.4508	-1.8491	0.0257567	0.112371
mmu-tRNA-chr11-69110919-69111000	tRNA	12.3757	78.3235	-2.66193	0.000112335	0.00111422
mmu-tRNA-chr11-69124241-69124322	tRNA	179.304	640.94	-1.83778	0.000183629	0.00162055
mmu-tRNA-chr11-79704650-79704721	tRNA	147.565	2078.23	-3.81594	8.13034e-15	3.93136e-13
mmu-tRNA-chr11-97797072-97797143	tRNA	63.8419	1234.94	-4.27379	6.94967e-17	4.13594e-15
mmu-tRNA-chr12-110845338-110845411	tRNA	72.6813	755.201	-3.3772	5.23735e-11	1.52097e-09
mmu-tRNA-chr13-21160785-21160856	tRNA	1172.25	20153.1	-4.10365	3.79946e-17	2.38339e-15
mmu-tRNA-chr13-21168075-21168147	tRNA	244.727	929.686	-1.92557	4.45579e-05	0.000509453
mmu-tRNA-chr13-21169687-21169759	tRNA	10.9386	52.5066	-2.26307	0.00401229	0.0226582
mmu-tRNA-chr13-21215458-21215530	tRNA	21.8682	213.708	-3.28874	0.000380179	0.00292184
mmu-tRNA-chr13-21249194-21249267	tRNA	12.4405	23.2988	-0.905208	0.563102	0.944462
mmu-tRNA-chr13-21268469-21268540	tRNA	238.324	182.741	0.383123	0.391783	0.778535
mmu-tRNA-chr13-21326717-21326789	tRNA	16.651	62.9088	-1.91766	0.0199287	0.0903409
mmu-tRNA-chr13-21710580-21710650	tRNA	1948.33	18180	-3.22204	3.1417e-12	1.12183e-10
mmu-tRNA-chr13-21710994-21711065	tRNA	801.423	1171.86	-0.548164	0.421616	0.820756
mmu-tRNA-chr13-21795799-21795881	tRNA	1.36212	7.45481	-2.45232	0.288464	0.645637
mmu-tRNA-chr13-21856021-21856094	tRNA	5.35392	83.9231	-3.9704	0.141542	0.413233
mmu-tRNA-chr13-21907111-21907182	tRNA	771.596	1091.78	-0.500767	0.561209	0.944462
mmu-tRNA-chr13-21907940-21908012	tRNA	131.471	444.615	-1.75781	0.00064901	0.00473695
mmu-tRNA-chr13-21911313-21911384	tRNA	240.904	1106.31	-2.19923	1.69522e-06	2.35604e-05
mmu-tRNA-chr13-21919215-21919296	tRNA	64.4912	970.296	-3.91125	3.76663e-14	1.71419e-12
mmu-tRNA-chr13-21920200-21920271	tRNA	126.826	285.89	-1.17261	0.0198332	0.0901356
mmu-tRNA-chr13-21927857-21927938	tRNA	28.7695	634.292	-4.46254	4.17922e-16	2.36585e-14
mmu-tRNA-chr13-21971788-21971860	tRNA	8.05505	19.0845	-1.24443	0.351763	0.723552
mmu-tRNA-chr13-21975032-21975103	tRNA	802.102	1175.69	-0.551644	0.419778	0.818743
mmu-tRNA-chr13-22026548-22026620	tRNA	454.49	13112	-4.8505	3.81394e-06	5.08745e-05
mmu-tRNA-chr13-22029223-22029296	tRNA	79.6126	764.23	-3.26294	1.78266e-10	4.59729e-09
mmu-tRNA-chr13-23285401-23285473	tRNA	36.6881	1251.27	-5.09193	9.63985e-22	1.06543e-19
mmu-tRNA-chr13-23285649-23285721	tRNA	33.2725	261.055	-2.97195	5.09914e-08	1.01155e-06
mmu-tRNA-chr13-23298781-23298853	tRNA	863.845	1295.01	-0.584117	0.126824	0.384281
mmu-tRNA-chr13-23299061-23299133	tRNA	35.319	259.2	-2.87555	1.14337e-07	2.12168e-06
mmu-tRNA-chr13-23300122-23300194	tRNA	191.41	2322.77	-3.6011	1.01702e-13	4.37132e-12
mmu-tRNA-chr13-23307629-23307701	tRNA	79.5023	1161.71	-3.86912	2.79402e-08	5.68853e-07
mmu-tRNA-chr13-23317466-23317538	tRNA	3.86389	28.5711	-2.88643	0.00472441	0.0261457
mmu-tRNA-chr13-23397060-23397133	tRNA	54.2164	687.524	-3.66461	2.53535e-12	9.19461e-11
mmu-tRNA-chr13-23431412-23431484	tRNA	18.82	200.572	-3.41378	6.36681e-09	1.40737e-07
mmu-tRNA-chr13-23436340-23436412	tRNA	77.3837	1672.31	-4.43367	2.42761e-07	4.143e-06
mmu-tRNA-chr13-23450622-23450695	tRNA	1.2781	44.2303	-5.11296	0.03529	0.143951
mmu-tRNA-chr13-23463535-23463606	tRNA	237.158	8367.74	-5.14092	1.52649e-23	1.96832e-21
mmu-tRNA-chr13-23498106-23498177	tRNA	9.99675	72.3092	-2.85465	0.00017846	0.0015931
mmu-tRNA-chr13-23500080-23500151	tRNA	805.999	1173.45	-0.541903	0.431812	0.833799
mmu-tRNA-chr13-23506519-23506590	tRNA	9.85493	79.9315	-3.01985	5.39802e-05	0.000590982
mmu-tRNA-chr13-23517203-23517273	tRNA	2114.03	18322.2	-3.11553	1.23627e-11	4.28265e-10
mmu-tRNA-chr13-23526456-23526528	tRNA	30.5694	247.954	-3.01991	0.00238647	0.0141662
mmu-tRNA-chr13-23530348-23530419	tRNA	813.012	1201.61	-0.563616	0.404112	0.800293
mmu-tRNA-chr13-4224148-4224220	tRNA	16.2766	161.09	-3.307	0.00152241	0.00978811
mmu-tRNA-chr14-118089525-118089597	tRNA	2.94466	41.5702	-3.81938	0.000152789	0.00137986
mmu-tRNA-chr14-51064814-51064885	tRNA	238.143	2910.87	-3.61155	1.54592e-13	6.4073e-12
mmu-tRNA-chr14-51065168-51065240	tRNA	33.2445	267.305	-3.0073	3.91727e-05	0.000452337
mmu-tRNA-chr14-51082830-51082911	tRNA	128.98	780.451	-2.59716	1.86335e-07	3.32064e-06
mmu-tRNA-chr14-51090647-51090718	tRNA	0.292359	0	inf	1	1
mmu-tRNA-chr14-58818153-58818226	tRNA	0.292359	10.9518	-5.22729	0.016333	0.0768942
mmu-tRNA-chr14-79481668-79481739	tRNA	203.168	5101.15	-4.65008	5.87092e-19	4.39561e-17
mmu-tRNA-chr15-69396623-69396694	tRNA	7.44054	76.6781	-3.36533	9.48604e-06	0.000119011
mmu-tRNA-chr16-3354658-3354730	tRNA	0.255621	4.06974	-3.99286	0.240889	0.593898
mmu-tRNA-chr16-75434179-75434252	tRNA	9.92482	58.1527	-2.55073	0.00119697	0.00787015
mmu-tRNA-chr17-23533962-23534034	tRNA	71.6308	1548.64	-4.43428	5.71929e-07	8.77738e-06
mmu-tRNA-chr17-23538766-23538837	tRNA	0	1.52583	-inf	0.605758	0.966248
mmu-tRNA-chr17-23541096-23541168	tRNA	34.3071	143.269	-2.06215	0.000234125	0.00198323
mmu-tRNA-chr17-23546476-23546547	tRNA	570.118	4501.2	-2.98098	2.98367e-10	7.60059e-09
mmu-tRNA-chr17-23548768-23548840	tRNA	465.208	3324.75	-2.8373	6.3608e-10	1.53785e-08
mmu-tRNA-chr17-23550263-23550335	tRNA	42.8788	195.415	-2.18821	0.000107075	0.00106661
mmu-tRNA-chr17-71599271-71599342	tRNA	34.7081	1109.94	-4.99907	9.86684e-21	9.65212e-19
mmu-tRNA-chr19-12002236-12002308	tRNA	21.1206	42.0874	-0.994739	0.245686	0.596693
mmu-tRNA-chr19-12006039-12006111	tRNA	836.901	1149.72	-0.458158	0.325599	0.701036
mmu-tRNA-chr19-12008545-12008617	tRNA	4.83193	31.9656	-2.72585	0.00530537	0.0288379
mmu-tRNA-chr19-12011931-12012003	tRNA	233.658	471.149	-1.01178	0.0432299	0.170062
mmu-tRNA-chr19-12012266-12012338	tRNA	246.092	271.221	-0.140273	0.840889	1
mmu-tRNA-chr19-3576263-3576335	tRNA	17.5385	205.383	-3.54972	2.62406e-09	6.15195e-08
mmu-tRNA-chr19-5038304-5038385	tRNA	127.437	235.572	-0.886383	0.0731567	0.253807
mmu-tRNA-chr2-112209614-112209685	tRNA	66.0651	260.369	-1.9786	0.000183615	0.00162055
mmu-tRNA-chr2-114103367-114103438	tRNA	4.21919	281	-6.05746	5.69641e-08	1.12045e-06
mmu-tRNA-chr2-119046750-119046831	tRNA	39.8602	936.751	-4.55464	8.57022e-18	6.02772e-16
mmu-tRNA-chr2-119056153-119056226	tRNA	0.971627	14.0924	-3.85837	0.0279235	0.119576
mmu-tRNA-chr2-122375494-122375565	tRNA	1250.3	5860.24	-2.22868	3.73611e-06	5.01243e-05
mmu-tRNA-chr2-122377363-122377434	tRNA	1091.95	5855.71	-2.42294	1.48277e-06	2.08576e-05
mmu-tRNA-chr2-122377968-122378039	tRNA	0.255621	0	inf	1	1
mmu-tRNA-chr2-22587964-22588033	tRNA	0	1.50275	-inf	0.527126	0.911818
mmu-tRNA-chr2-22589649-22589715	tRNA	445.831	358.053	0.316322	0.682116	1
mmu-tRNA-chr2-22589816-22589886	tRNA	0	6.80598	-inf	0.0350147	0.143738
mmu-tRNA-chr2-22589889-22589957	tRNA	6.62641	53.9452	-3.0252	0.00014546	0.00135045
mmu-tRNA-chr2-57182078-57182149	tRNA	11.8575	641.458	-5.75748	9.88705e-09	2.08818e-07
mmu-tRNA-chr3-19628995-19629067	tRNA	28.5999	265.734	-3.2159	6.59873e-09	1.44487e-07
mmu-tRNA-chr3-30601270-30601342	tRNA	136.078	6399.62	-5.55548	3.18049e-07	5.16218e-06
mmu-tRNA-chr3-51358354-51358425	tRNA	454.977	4133.44	-3.18348	2.78109e-11	8.72285e-10
mmu-tRNA-chr3-51359407-51359478	tRNA	215.002	3188.82	-3.8906	3.97563e-15	2.00596e-13
mmu-tRNA-chr3-84229011-84229081	tRNA	2446.06	18630.2	-2.92911	1.29816e-10	3.58693e-09
mmu-tRNA-chr3-96311254-96311324	tRNA	251.008	9780.62	-5.28412	7.89443e-25	1.22153e-22
mmu-tRNA-chr3-96322074-96322147	tRNA	21.7089	165.181	-2.92769	5.13465e-05	0.000567501
mmu-tRNA-chr3-96332740-96332812	tRNA	294.807	7865.88	-4.73776	4.92464e-06	6.49436e-05
mmu-tRNA-chr3-96334971-96335044	tRNA	0.679267	0	inf	0.922132	1
mmu-tRNA-chr3-96346675-96346746	tRNA	271.341	2376.08	-3.13041	2.40179e-07	4.1293e-06
mmu-tRNA-chr3-96387405-96387476	tRNA	271.341	2376.08	-3.13041	2.40179e-07	4.1293e-06
mmu-tRNA-chr3-96399059-96399130	tRNA	5202.11	1097.68	2.24464	8.67165e-07	1.27385e-05
mmu-tRNA-chr3-96424033-96424103	tRNA	3747.87	1819.45	1.04257	0.00713614	0.0379016
mmu-tRNA-chr3-96458070-96458141	tRNA	1044.63	5713.96	-2.4515	1.83133e-06	2.53007e-05
mmu-tRNA-chr3-96459138-96459211	tRNA	39.596	296.105	-2.90268	1.15179e-07	2.12168e-06
mmu-tRNA-chr3-96463972-96464043	tRNA	52.0509	301.699	-2.53512	3.46971e-06	4.68209e-05
mmu-tRNA-chr3-96499512-96499584	tRNA	92.4379	1837.53	-4.31314	3.17994e-07	5.16218e-06
mmu-tRNA-chr3-96500366-96500437	tRNA	1060.43	5804.12	-2.45242	1.17855e-06	1.67817e-05
mmu-tRNA-chr3-96501009-96501080	tRNA	653.609	530.696	0.300541	0.437226	0.83855
mmu-tRNA-chr3-96501447-96501518	tRNA	1154.62	20147.6	-4.12512	2.81543e-17	1.86703e-15
mmu-tRNA-chr3-97681459-97681530	tRNA	3177.19	796.912	1.99526	6.96346e-06	8.88033e-05
mmu-tRNA-chr4-10874064-10874145	tRNA	37.8768	623.526	-4.04106	7.23349e-14	3.22864e-12
mmu-tRNA-chr4-132125259-132125330	tRNA	7.92917	110.034	-3.79463	1.0596e-07	1.98333e-06
mmu-tRNA-chr4-32230250-32230320	tRNA	102.101	1112.34	-3.44554	6.75087e-06	8.70487e-05
mmu-tRNA-chr4-80003915-80003983	tRNA	0.934888	3.3389	-1.83651	0.582756	0.956872
mmu-tRNA-chr5-100992874-100992945	tRNA	20.9158	754.437	-5.17273	9.98065e-21	9.65212e-19
mmu-tRNA-chr5-125409472-125409543	tRNA	44.1726	118.785	-1.42713	0.129768	0.389639
mmu-tRNA-chr5-30888515-30888587	tRNA	35.1634	315.977	-3.16767	3.73916e-09	8.50842e-08
mmu-tRNA-chr5-60042886-60042954	tRNA	0	21.3993	-inf	3.65694e-05	0.000424388
mmu-tRNA-chr5-60042957-60043027	tRNA	14.4662	282.268	-4.28631	0.000596221	0.00436539
mmu-tRNA-chr5-90532516-90532588	tRNA	0.339634	0.452194	-0.412961	1	1
mmu-tRNA-chr5-98041090-98041162	tRNA	2.83445	8.31558	-1.55275	0.363514	0.740752
mmu-tRNA-chr6-29388824-29388895	tRNA	212.303	3182.19	-3.90582	3.25597e-15	1.67936e-13
mmu-tRNA-chr6-48139510-48139581	tRNA	0	4.8536	-inf	0.0993424	0.320687
mmu-tRNA-chr6-48140484-48140555	tRNA	2.04651	2.39774	-0.228505	0.990026	1
mmu-tRNA-chr6-48144928-48144999	tRNA	0	18.3493	-inf	0.000219585	0.0018918
mmu-tRNA-chr6-48156275-48156346	tRNA	0	18.3493	-inf	0.000219585	0.0018918
mmu-tRNA-chr6-48207451-48207522	tRNA	0	18.0989	-inf	0.000249201	0.00199447
mmu-tRNA-chr6-48209838-48209909	tRNA	1.39886	54.0436	-5.27181	4.03091e-07	6.36445e-06
mmu-tRNA-chr6-48223094-48223165	tRNA	0	17.6467	-inf	0.000297312	0.00233919
mmu-tRNA-chr6-48224329-48224400	tRNA	2.02031	107.568	-5.73452	0.000149118	0.00135727
mmu-tRNA-chr6-48244316-48244387	tRNA	0.255621	22.9918	-6.49097	0.000125199	0.00120077
mmu-tRNA-chr6-48252103-48252174	tRNA	0	18.0989	-inf	0.000249201	0.00199447
mmu-tRNA-chr6-48253080-48253151	tRNA	0	15.2489	-inf	0.000859939	0.00606662
mmu-tRNA-chr6-48261722-48261793	tRNA	0.255621	22.1686	-6.43837	0.000167891	0.00150453
mmu-tRNA-chr6-48268458-48268529	tRNA	0	17.6467	-inf	0.000297312	0.00233919
mmu-tRNA-chr6-48278792-48278863	tRNA	0.292359	0	inf	1	1
mmu-tRNA-chr6-48279771-48279842	tRNA	0	18.0989	-inf	0.000249201	0.00199447
mmu-tRNA-chr6-48288876-48288947	tRNA	0	7.23254	-inf	0.035375	0.144044
mmu-tRNA-chr6-48293007-48293078	tRNA	0	18.0989	-inf	0.000249201	0.00199447
mmu-tRNA-chr6-48298950-48299021	tRNA	0	18.0989	-inf	0.000249201	0.00199447
mmu-tRNA-chr6-48305464-48305535	tRNA	0	7.89157	-inf	0.0196423	0.089721
mmu-tRNA-chr6-48308729-48308800	tRNA	0	0.702652	-inf	0.850286	1
mmu-tRNA-chr6-48309707-48309778	tRNA	0	18.0989	-inf	0.000249201	0.00199447
mmu-tRNA-chr6-48313018-48313089	tRNA	0	18.0989	-inf	0.000249201	0.00199447
mmu-tRNA-chr6-48332840-48332911	tRNA	0	18.0989	-inf	0.000249201	0.00199447
mmu-tRNA-chr6-48336108-48336179	tRNA	0	18.0989	-inf	0.000249201	0.00199447
mmu-tRNA-chr6-48337091-48337162	tRNA	0	18.0989	-inf	0.000249201	0.00199447
mmu-tRNA-chr6-48349762-48349833	tRNA	0	18.0989	-inf	0.000249201	0.00199447
mmu-tRNA-chr6-48354019-48354090	tRNA	0	18.0989	-inf	0.000249201	0.00199447
mmu-tRNA-chr6-48363532-48363603	tRNA	0	18.0989	-inf	0.000249201	0.00199447
mmu-tRNA-chr6-48364445-48364516	tRNA	0	0.823183	-inf	0.835935	1
mmu-tRNA-chr6-89763852-89763922	tRNA	8.38597	279.963	-5.06111	1.65502e-15	9.14595e-14
mmu-tRNA-chr7-120917517-120917598	tRNA	69.5421	771.235	-3.47121	1.51142e-11	5.08408e-10
mmu-tRNA-chr7-28793988-28794060	tRNA	134.642	437.717	-1.70087	0.000931801	0.00651418
mmu-tRNA-chr7-63993913-63993985	tRNA	14.4978	232.746	-4.00485	2.375e-11	7.65606e-10
mmu-tRNA-chr7-92102149-92102217	tRNA	0.292359	3.60131	-3.62271	0.32112	0.693965
mmu-tRNA-chr7-98815415-98815486	tRNA	0	1.8575	-inf	0.514502	0.907974
mmu-tRNA-chr7-98815676-98815747	tRNA	229.117	2906.08	-3.66492	8.96686e-14	3.92681e-12
mmu-tRNA-chr8-111062561-111062631	tRNA	2224.64	18528.8	-3.05813	2.64386e-11	8.40602e-10
mmu-tRNA-chr8-79909278-79909350	tRNA	0	0.250458	-inf	0.969854	1
mmu-tRNA-chr8-94703631-94703713	tRNA	130.942	3799.41	-4.85878	5.29442e-10	1.32133e-08
mmu-tRNA-chr9-104400120-104400191	tRNA	0.339634	18.8409	-5.79374	0.000702018	0.0050602
mmu-tRNA-chr9-104404056-104404127	tRNA	34.379	1210.64	-5.13809	1.02391e-21	1.08022e-19
mmu-tRNA-chr9-123107365-123107433	tRNA	0	2.75504	-inf	0.277461	0.6326
mmu-tRNA-chr9-123529425-123529497	tRNA	10.8823	338.363	-4.95851	3.11725e-16	1.80878e-14
mmu-tRNA-chr9-64738046-64738117	tRNA	7243.71	1451.37	2.31932	3.52111e-07	5.5976e-06
mmu-tRNA-chr9-66217071-66217143	tRNA	0	0.370989	-inf	0.969859	1
mmu-tRNA-chrM-1-68	tRNA	3.06745	107.513	-5.13132	3.01273e-10	7.60059e-09
mmu-tRNA-chrM-11671-11741	tRNA	7.90655	155.154	-4.29451	3.16352e-05	0.000372718
mmu-tRNA-chrM-14071-14139	tRNA	2.90793	23.7142	-3.02769	0.0604824	0.220031
mmu-tRNA-chrM-2676-2750	tRNA	181.952	2165.95	-3.57337	0.00216585	0.0129895
mmu-tRNA-chrM-3706-3774	tRNA	69.0817	520.923	-2.9147	0.000460414	0.00349223
mmu-tRNA-chrM-5018-5086	tRNA	261.008	678.493	-1.37824	0.00549489	0.0297287
mmu-tRNA-chrM-5089-5159	tRNA	37.4467	7.71037	2.27997	0.0162801	0.0768011
mmu-tRNA-chrM-5260-5326	tRNA	488.873	358.795	0.446297	0.490216	0.889594
mmu-tRNA-chrM-6942-7011	tRNA	0.679267	1.50275	-1.14555	0.728423	1
mmu-tRNA-chrX-111377217-111377289	tRNA	402.64	2146.12	-2.41417	1.88767e-07	3.32064e-06
mmu-tRNA-chrX-136357602-136357673	tRNA	0.292359	43.8723	-7.22942	4.74986e-06	6.29967e-05
mmu-tRNA-chrX-136380747-136380818	tRNA	0	3.46198	-inf	0.245617	0.596693
mmu-tRNA-chrX-136396904-136396975	tRNA	0	3.46198	-inf	0.245617	0.596693
mmu-tRNA-chrX-136401868-136401939	tRNA	0	0.452194	-inf	0.969863	1
mmu-tRNA-chrX-136414474-136414545	tRNA	1.02248	0	inf	0.763957	1
mmu-tRNA-chrX-136553725-136553796	tRNA	1.14323	52.2409	-5.51399	4.65032e-05	0.000526507
mmu-tRNA-chrX-136569246-136569317	tRNA	0	3.46198	-inf	0.245617	0.596693
mmu-tRNA-chrX-136590365-136590436	tRNA	1.44613	0	inf	0.651219	0.989836
mmu-tRNA-chrX-160766110-160766182	tRNA	246.092	274.662	-0.158463	0.807927	1
mmu-tRNA-chrX-161135134-161135216	tRNA	5.56719	8.10445	-0.541766	0.888052	1
mmu-tRNA-chrX-41225880-41225951	tRNA	112.858	428.435	-1.92456	0.000141454	0.00131853

## Sheet: Ago2 after LOD
smallRNA id	log2(Ago2/input)	log2(Sfpq/input)	type
mmu-let-7a-1-3p	-0.607282	0.778094	mature_miRNA
mmu-let-7a-5p	0.461705	0.433277	mature_miRNA
mmu-let-7b-5p	0.364677	0.384907	mature_miRNA
mmu-let-7c-2-3p	-0.410615	0.925553	mature_miRNA
mmu-let-7c-5p	0.479097	0.439868	mature_miRNA
mmu-let-7d-3p	0.340271	-0.289724	mature_miRNA
mmu-let-7d-5p	0.172987	0.0920073	mature_miRNA
mmu-let-7e-3p	-0.997779	-0.766025	mature_miRNA
mmu-let-7e-5p	0.410152	0.426081	mature_miRNA
mmu-let-7f-2-3p	0.782977	1.75036	mature_miRNA
mmu-let-7f-5p	0.731221	0.910382	mature_miRNA
mmu-let-7g-5p	-0.112259	0.222596	mature_miRNA
mmu-let-7i-5p	0.825879	1.36551	mature_miRNA
mmu-let-7j	0.599666	1.08172	mature_miRNA
mmu-let-7k	0.244881	0.275843	mature_miRNA
mmu-miR-100-5p	0.727509	-0.402875	mature_miRNA
mmu-miR-101a-3p	2.49973	2.38397	mature_miRNA
mmu-miR-101b-3p	1.47182	2.25694	mature_miRNA
mmu-miR-101c	2.79482	1.8487	mature_miRNA
mmu-miR-103-3p	1.07499	1.57365	mature_miRNA
mmu-miR-106b-3p	1.02378	0.760472	mature_miRNA
mmu-miR-106b-5p	0.00687771	0.834676	mature_miRNA
mmu-miR-107-3p	0.998435	1.66641	mature_miRNA
mmu-miR-10a-3p	0.00812899	-0.930126	mature_miRNA
mmu-miR-10a-5p	0.981925	-0.360495	mature_miRNA
mmu-miR-1198-5p	0.926735	0.649752	mature_miRNA
mmu-miR-1249-3p	0.770762	-0.783665	mature_miRNA
mmu-miR-125a-3p	-0.165542	-1.00361	mature_miRNA
mmu-miR-125a-5p	0.330897	0.231179	mature_miRNA
mmu-miR-125b-1-3p	-0.0151922	0.172288	mature_miRNA
mmu-miR-125b-2-3p	0.726607	0.240131	mature_miRNA
mmu-miR-125b-5p	0.617409	0.619545	mature_miRNA
mmu-miR-126-5p	1.09577	0.124105	mature_miRNA
mmu-miR-128-1-5p	-0.893658	-1.79936	mature_miRNA
mmu-miR-128-3p	0.234797	0.584259	mature_miRNA
mmu-miR-1306-3p	0.243468	0.098384	mature_miRNA
mmu-miR-130b-3p	0.907427	0.911776	mature_miRNA
mmu-miR-130b-5p	-0.251798	-1.20403	mature_miRNA
mmu-miR-132-3p	-0.562925	0.922752	mature_miRNA
mmu-miR-139-3p	0.153429	-0.0400582	mature_miRNA
mmu-miR-139-5p	0.0772443	0.230333	mature_miRNA
mmu-miR-140-3p	0.201518	0.251664	mature_miRNA
mmu-miR-140-5p	-0.178939	0.60485	mature_miRNA
mmu-miR-141-3p	1.04352	-0.0287127	mature_miRNA
mmu-miR-142-3p	1.38384	2.05405	mature_miRNA
mmu-miR-142-5p	0.938186	-0.645629	mature_miRNA
mmu-miR-146a-5p	1.09337	-0.0656231	mature_miRNA
mmu-miR-146b-3p	1.18387	1.0847	mature_miRNA
mmu-miR-146b-5p	1.35594	1.07341	mature_miRNA
mmu-miR-148b-3p	0.435538	1.66867	mature_miRNA
mmu-miR-148b-5p	0.754997	0.344389	mature_miRNA
mmu-miR-151-3p	1.21082	1.00063	mature_miRNA
mmu-miR-151-5p	0.103728	-0.363896	mature_miRNA
mmu-miR-152-3p	1.1018	1.06298	mature_miRNA
mmu-miR-152-5p	1.91939	1.82076	mature_miRNA
mmu-miR-155-5p	-0.0959184	0.611189	mature_miRNA
mmu-miR-15a-3p	2.69741	2.64052	mature_miRNA
mmu-miR-15a-5p	0.867428	1.08556	mature_miRNA
mmu-miR-15b-3p	0.268604	0.893127	mature_miRNA
mmu-miR-15b-5p	1.6778	1.84323	mature_miRNA
mmu-miR-16-1-3p	-0.184974	-0.192531	mature_miRNA
mmu-miR-16-2-3p	-0.16169	-0.879578	mature_miRNA
mmu-miR-16-5p	0.385463	0.746915	mature_miRNA
mmu-miR-17-3p	-0.0496397	-0.162573	mature_miRNA
mmu-miR-17-5p	-0.331723	0.571505	mature_miRNA
mmu-miR-181a-1-3p	0.384299	-0.0235941	mature_miRNA
mmu-miR-181a-2-3p	1.41228	0.110754	mature_miRNA
mmu-miR-181a-5p	1.57062	1.77263	mature_miRNA
mmu-miR-181b-5p	0.950277	1.73551	mature_miRNA
mmu-miR-181c-5p	2.5561	2.68045	mature_miRNA
mmu-miR-181d-5p	0.793805	1.45848	mature_miRNA
mmu-miR-182-5p	1.76372	1.64854	mature_miRNA
mmu-miR-183-3p	0.368733	0.351695	mature_miRNA
mmu-miR-183-5p	0.556454	0.368677	mature_miRNA
mmu-miR-1839-5p	1.33928	1.44954	mature_miRNA
mmu-miR-184-3p	1.84436	1.56666	mature_miRNA
mmu-miR-1843a-3p	0.575166	-0.659935	mature_miRNA
mmu-miR-1843a-5p	2.12004	1.96847	mature_miRNA
mmu-miR-1843b-3p	-0.61147	-1.15777	mature_miRNA
mmu-miR-1843b-5p	2.28255	2.25568	mature_miRNA
mmu-miR-185-3p	0.83952	0.679932	mature_miRNA
mmu-miR-185-5p	0.123649	0.0669705	mature_miRNA
mmu-miR-186-5p	0.518387	-0.389808	mature_miRNA
mmu-miR-187-3p	-0.628385	0.448123	mature_miRNA
mmu-miR-18a-3p	-0.0768083	-0.369671	mature_miRNA
mmu-miR-18a-5p	-0.399047	0.908533	mature_miRNA
mmu-miR-190a-5p	-0.164869	0.593613	mature_miRNA
mmu-miR-190b-5p	1.24576	1.31606	mature_miRNA
mmu-miR-191-3p	-0.602453	-0.790018	mature_miRNA
mmu-miR-191-5p	0.853203	0.895213	mature_miRNA
mmu-miR-192-5p	1.20309	0.890177	mature_miRNA
mmu-miR-1932	1.99616	0.976059	mature_miRNA
mmu-miR-1933-5p	-0.265304	0.403065	mature_miRNA
mmu-miR-1934-3p	0.692922	0.488909	mature_miRNA
mmu-miR-1934-5p	0.673669	0.1237	mature_miRNA
mmu-miR-193a-3p	3.67255	3.60515	mature_miRNA
mmu-miR-193a-5p	-0.0381045	-0.274997	mature_miRNA
mmu-miR-194-5p	-0.368039	0.591368	mature_miRNA
mmu-miR-1947-5p	0.942356	0.444353	mature_miRNA
mmu-miR-1955-3p	1.04649	1.02697	mature_miRNA
mmu-miR-1956	1.54277	0.332718	mature_miRNA
mmu-miR-195a-5p	1.40795	1.19244	mature_miRNA
mmu-miR-1964-3p	0.431527	-0.100965	mature_miRNA
mmu-miR-1965	0.112125	-1.70471	mature_miRNA
mmu-miR-1968-5p	1.05176	0.539788	mature_miRNA
mmu-miR-1981-3p	-0.31373	-1.15087	mature_miRNA
mmu-miR-1981-5p	1.06742	0.764045	mature_miRNA
mmu-miR-199a-3p	1.15479	0.229871	mature_miRNA
mmu-miR-199b-3p	1.15919	0.235368	mature_miRNA
mmu-miR-19a-3p	0.919325	1.29715	mature_miRNA
mmu-miR-19b-3p	0.737546	1.08101	mature_miRNA
mmu-miR-200c-3p	0.385008	0.327859	mature_miRNA
mmu-miR-203-3p	0.0809225	0.709984	mature_miRNA
mmu-miR-20a-5p	-0.369827	0.481497	mature_miRNA
mmu-miR-210-3p	0.469747	1.70688	mature_miRNA
mmu-miR-210-5p	-0.62876	-1.99929	mature_miRNA
mmu-miR-212-3p	-0.828466	0.584605	mature_miRNA
mmu-miR-219-1-3p	-0.0407311	0.556763	mature_miRNA
mmu-miR-21a-3p	1.51094	1.65427	mature_miRNA
mmu-miR-21a-5p	0.494254	0.594925	mature_miRNA
mmu-miR-21c	0.577682	0.824164	mature_miRNA
mmu-miR-22-3p	0.500816	0.436461	mature_miRNA
mmu-miR-22-5p	-0.52075	0.618381	mature_miRNA
mmu-miR-221-3p	0.594019	0.650514	mature_miRNA
mmu-miR-221-5p	-1.04421	-0.27486	mature_miRNA
mmu-miR-222-3p	-0.0730424	0.582243	mature_miRNA
mmu-miR-222-5p	-1.23597	-1.1118	mature_miRNA
mmu-miR-223-3p	1.08878	0.527639	mature_miRNA
mmu-miR-223-5p	0.00442729	-1.18908	mature_miRNA
mmu-miR-23a-3p	0.634465	0.450088	mature_miRNA
mmu-miR-23b-3p	0.695895	0.244753	mature_miRNA
mmu-miR-24-1-5p	0.393388	-0.19865	mature_miRNA
mmu-miR-24-2-5p	0.599964	0.191483	mature_miRNA
mmu-miR-24-3p	0.207987	0.473424	mature_miRNA
mmu-miR-25-3p	1.64853	1.70482	mature_miRNA
mmu-miR-26a-5p	0.919343	0.850842	mature_miRNA
mmu-miR-26b-5p	0.560335	1.16917	mature_miRNA
mmu-miR-27a-3p	0.874862	0.96417	mature_miRNA
mmu-miR-27b-3p	0.98045	0.294341	mature_miRNA
mmu-miR-28a-3p	1.25382	0.44014	mature_miRNA
mmu-miR-28a-5p	0.169112	0.286123	mature_miRNA
mmu-miR-29a-3p	0.593298	0.731918	mature_miRNA
mmu-miR-29b-2-5p	-0.480921	0.10298	mature_miRNA
mmu-miR-29b-3p	1.70963	1.81082	mature_miRNA
mmu-miR-29c-3p	0.897463	0.779683	mature_miRNA
mmu-miR-301a-3p	1.01102	1.37076	mature_miRNA
mmu-miR-301a-5p	-0.96414	-1.49312	mature_miRNA
mmu-miR-301b-3p	0.803203	1.05142	mature_miRNA
mmu-miR-3057-5p	0.591179	0.350421	mature_miRNA
mmu-miR-3061-3p	-0.0293512	-0.486488	mature_miRNA
mmu-miR-3066-5p	0.640728	1.54861	mature_miRNA
mmu-miR-3068-3p	0.160121	0.657191	mature_miRNA
mmu-miR-3068-5p	0.482219	0.61221	mature_miRNA
mmu-miR-3079-5p	0.778486	0.825505	mature_miRNA
mmu-miR-3082-3p	0.0495542	0.643757	mature_miRNA
mmu-miR-3095-3p	0.240642	0.00521171	mature_miRNA
mmu-miR-3096b-3p	-1.27519	-0.548947	mature_miRNA
mmu-miR-30a-3p	0.643023	0.811096	mature_miRNA
mmu-miR-30a-5p	1.4147	1.58343	mature_miRNA
mmu-miR-30b-3p	-1.27688	-1.34561	mature_miRNA
mmu-miR-30b-5p	0.997556	1.08926	mature_miRNA
mmu-miR-30c-1-3p	-0.615468	-0.677013	mature_miRNA
mmu-miR-30c-2-3p	0.0747954	0.405995	mature_miRNA
mmu-miR-30c-5p	0.154698	0.541268	mature_miRNA
mmu-miR-30d-3p	0.547638	0.645478	mature_miRNA
mmu-miR-30d-5p	0.700324	0.743991	mature_miRNA
mmu-miR-30e-3p	0.876631	0.956916	mature_miRNA
mmu-miR-30e-5p	0.964642	0.965202	mature_miRNA
mmu-miR-30f	2.27519	2.04528	mature_miRNA
mmu-miR-3107-5p	1.29942	0.647082	mature_miRNA
mmu-miR-32-3p	-0.814204	-0.418961	mature_miRNA
mmu-miR-320-3p	1.16032	0.149199	mature_miRNA
mmu-miR-322-3p	-0.0773444	-0.791385	mature_miRNA
mmu-miR-322-5p	0.663392	0.861954	mature_miRNA
mmu-miR-324-3p	0.236088	-0.0344759	mature_miRNA
mmu-miR-324-5p	0.387732	0.677807	mature_miRNA
mmu-miR-326-3p	0.432786	0.866915	mature_miRNA
mmu-miR-328-3p	0.503671	-0.422984	mature_miRNA
mmu-miR-33-5p	1.99527	2.02089	mature_miRNA
mmu-miR-330-3p	0.675555	-0.0981163	mature_miRNA
mmu-miR-330-5p	1.30856	1.13506	mature_miRNA
mmu-miR-339-3p	-0.811589	-1.22206	mature_miRNA
mmu-miR-339-5p	1.26231	0.718822	mature_miRNA
mmu-miR-340-3p	0.0770583	-1.06998	mature_miRNA
mmu-miR-340-5p	1.60005	2.40031	mature_miRNA
mmu-miR-342-3p	-0.16119	-1.10365	mature_miRNA
mmu-miR-342-5p	0.364785	0.347573	mature_miRNA
mmu-miR-345-3p	0.191365	0.589692	mature_miRNA
mmu-miR-34a-5p	0.537066	0.545284	mature_miRNA
mmu-miR-350-3p	1.28928	1.07449	mature_miRNA
mmu-miR-350-5p	0.257975	0.735699	mature_miRNA
mmu-miR-351-5p	0.705722	0.351836	mature_miRNA
mmu-miR-361-3p	0.246622	-0.957921	mature_miRNA
mmu-miR-361-5p	0.667517	0.298257	mature_miRNA
mmu-miR-362-3p	0.503612	-0.133275	mature_miRNA
mmu-miR-365-2-5p	-0.846839	-0.723467	mature_miRNA
mmu-miR-365-3p	2.03489	2.48253	mature_miRNA
mmu-miR-374b-5p	0.626543	0.725499	mature_miRNA
mmu-miR-378a-3p	1.11308	0.661608	mature_miRNA
mmu-miR-378a-5p	0.348024	0.369667	mature_miRNA
mmu-miR-378b	0.983794	0.74574	mature_miRNA
mmu-miR-378c	1.33981	0.729912	mature_miRNA
mmu-miR-378d	1.48066	0.448187	mature_miRNA
mmu-miR-3970	1.26093	1.85241	mature_miRNA
mmu-miR-421-3p	0.396827	0.994263	mature_miRNA
mmu-miR-423-3p	0.424923	0.419736	mature_miRNA
mmu-miR-423-5p	0.439641	-0.397227	mature_miRNA
mmu-miR-425-3p	0.836179	0.358376	mature_miRNA
mmu-miR-425-5p	1.2721	0.260562	mature_miRNA
mmu-miR-449a-5p	0.742186	1.72752	mature_miRNA
mmu-miR-449c-5p	0.804785	1.83221	mature_miRNA
mmu-miR-450b-3p	0.443939	0.090754	mature_miRNA
mmu-miR-450b-5p	1.49052	2.09631	mature_miRNA
mmu-miR-455-3p	1.12909	0.367161	mature_miRNA
mmu-miR-484	0.493489	-0.158441	mature_miRNA
mmu-miR-486-5p	1.31894	0.692325	mature_miRNA
mmu-miR-497-5p	1.61887	1.15736	mature_miRNA
mmu-miR-501-3p	0.537135	-1.15978	mature_miRNA
mmu-miR-503-5p	0.396195	0.332974	mature_miRNA
mmu-miR-504-5p	0.426483	1.34915	mature_miRNA
mmu-miR-505-5p	-0.258264	-1.02048	mature_miRNA
mmu-miR-5114	0.344628	-0.496406	mature_miRNA
mmu-miR-5117-3p	2.13429	2.76618	mature_miRNA
mmu-miR-5117-5p	1.07055	1.68891	mature_miRNA
mmu-miR-5121	3.25114	3.19633	mature_miRNA
mmu-miR-5132-5p	-0.970754	-0.961813	mature_miRNA
mmu-miR-532-3p	0.196551	-0.276219	mature_miRNA
mmu-miR-532-5p	1.08217	0.372074	mature_miRNA
mmu-miR-542-3p	1.5452	2.27731	mature_miRNA
mmu-miR-574-3p	0.343095	-0.391746	mature_miRNA
mmu-miR-582-3p	1.83338	1.29706	mature_miRNA
mmu-miR-582-5p	0.497986	1.33544	mature_miRNA
mmu-miR-652-3p	0.580396	0.0030916	mature_miRNA
mmu-miR-664-5p	1.48124	-1.24329	mature_miRNA
mmu-miR-671-3p	-0.183554	0.347816	mature_miRNA
mmu-miR-671-5p	-0.496785	-0.367738	mature_miRNA
mmu-miR-674-3p	0.0305938	0.360913	mature_miRNA
mmu-miR-674-5p	0.838093	0.447707	mature_miRNA
mmu-miR-700-3p	1.40886	1.30622	mature_miRNA
mmu-miR-700-5p	0.644704	1.06673	mature_miRNA
mmu-miR-702-5p	-1.05176	-1.02686	mature_miRNA
mmu-miR-704	0.937906	1.64715	mature_miRNA
mmu-miR-744-5p	1.44639	1.19763	mature_miRNA
mmu-miR-7a-1-3p	-1.04021	-0.794882	mature_miRNA
mmu-miR-7a-5p	0.377591	1.34116	mature_miRNA
mmu-miR-7b-5p	-0.244467	0.757294	mature_miRNA
mmu-miR-872-5p	0.0369274	0.674127	mature_miRNA
mmu-miR-877-3p	-0.597082	-0.40211	mature_miRNA
mmu-miR-877-5p	-0.305212	0.0304829	mature_miRNA
mmu-miR-9-5p	1.21183	1.92925	mature_miRNA
mmu-miR-92a-3p	0.852843	1.16025	mature_miRNA
mmu-miR-92b-3p	1.97465	0.333528	mature_miRNA
mmu-miR-93-5p	0.436792	0.718939	mature_miRNA
mmu-miR-96-5p	0.529507	0.72755	mature_miRNA
mmu-miR-98-5p	0.976848	1.32053	mature_miRNA
mmu-miR-99a-3p	0.976157	0.762295	mature_miRNA
mmu-miR-99a-5p	0.812819	-0.111178	mature_miRNA
mmu-miR-99b-3p	1.17649	1.36899	mature_miRNA
mmu-miR-99b-5p	0.140592	-0.708278	mature_miRNA
mmu-piRNA-mmu_piR_000870	-inf	-2.18184	mmu-piRNA-mmu_piR_000216
mmu-piRNA-mmu_piR_038312	-inf	-1.94807	mmu-piRNA-mmu_piR_000216
mmu-piRNA-mmu_piR_000818	-inf	-1.96902	mmu-piRNA-mmu_piR_000310
mmu-piRNA-mmu_piR_022097	-inf	-3.41804	mmu-piRNA-mmu_piR_000366
mmu-piRNA-mmu_piR_000622	-inf	-2.29129	mmu-piRNA-mmu_piR_000616
mmu-piRNA-mmu_piR_001570	-inf	-1.78864	mmu-piRNA-mmu_piR_000616
mmu-piRNA-mmu_piR_004567	-inf	-0.947915	mmu-piRNA-mmu_piR_000639
mmu-piRNA-mmu_piR_000536	-inf	-0.288291	mmu-piRNA-mmu_piR_002435
mmu-piRNA-mmu_piR_006156	-inf	-2.13208	mmu-piRNA-mmu_piR_003040
mmu-piRNA-mmu_piR_007729	-inf	-2.06578	mmu-piRNA-mmu_piR_003040
mmu-piRNA-mmu_piR_007729	-inf	-1.07475	mmu-piRNA-mmu_piR_003040
mmu-piRNA-mmu_piR_000644	-inf	-0.132031	mmu-piRNA-mmu_piR_003758
mmu-piRNA-mmu_piR_008475	-inf	-0.143135	mmu-piRNA-mmu_piR_003758
mmu-piRNA-mmu_piR_000619	-inf	-1.75985	mmu-piRNA-mmu_piR_005355
mmu-piRNA-mmu_piR_006563	-inf	-0.0607318	mmu-piRNA-mmu_piR_006423
mmu-piRNA-mmu_piR_006423	-inf	0.34419	mmu-piRNA-mmu_piR_006563
mmu-piRNA-mmu_piR_000362	-inf	-1.06965	mmu-piRNA-mmu_piR_038322
mmu-piRNA-mmu_piR_039147	-inf	-2.2734	mmu-piRNA-mmu_piR_039114
mmu-piRNA-mmu_piR_003399	2.4727	3.23291	piRNA
mmu-piRNA-mmu_piR_004086	-0.496593	-0.472754	piRNA
mmu-piRNA-mmu_piR_012107	-0.0830326	-0.0217807	piRNA
mmu-piRNA-mmu_piR_015668	1.94744	1.9384	piRNA
mmu-piRNA-mmu_piR_019359	1.30398	1.37993	piRNA
mmu-piRNA-mmu_piR_020692	0.864009	-0.0841199	piRNA
mmu-piRNA-mmu_piR_022877	2.92035	3.42106	piRNA
mmu-piRNA-mmu_piR_025007	0.0557899	-0.143343	piRNA
mmu-piRNA-mmu_piR_034793	1.46879	1.94492	piRNA
mmu-piRNA-mmu_piR_035294	1.19258	1.27044	piRNA
mmu-snoRNA-SCARNA3-chr12-80391613-80391751	1.79193	1.59803	snoRNA
mmu-snoRNA-snoMBII-202-chr8-123103038-123103120	2.42859	2.11343	snoRNA
mmu-snoRNA-snoR38-chr11-116672506-116672581	0.685693	1.90079	snoRNA
mmu-snoRNA-snoR38-chr11-116674148-116674222	0.580489	1.83279	snoRNA
mmu-snoRNA-snoR38-chr11-56263165-56263240	0.703088	1.90853	snoRNA
mmu-snoRNA-SNORA18-chr9-15313802-15313932	-0.0269588	0.569426	snoRNA
mmu-snoRNA-SNORA21-chr11-97781639-97781775	1.48201	1.70129	snoRNA
mmu-snoRNA-SNORA28-chr12-111540941-111541067	-0.982437	-0.688608	snoRNA
mmu-snoRNA-SNORA29-chr11-55482694-55482833	2.04997	3.99046	snoRNA
mmu-snoRNA-SNORA3-chr7-109520120-109520251	0.649486	1.10943	snoRNA
mmu-snoRNA-SNORA36-chr1-185242907-185243038	1.46517	-1.21015	snoRNA
mmu-snoRNA-SNORA41-chr1-63179004-63179135	0.80974	0.418363	snoRNA
mmu-snoRNA-SNORA44-chr4-132309941-132310069	-1.26323	-0.235641	snoRNA
mmu-snoRNA-SNORA62-chr9-120130415-120130563	-0.97963	-0.705116	snoRNA
mmu-snoRNA-SNORA7-chr1-51938974-51939095	-0.218134	1.40923	snoRNA
mmu-snoRNA-SNORA7-chr7-121040344-121040484	0.411444	0.873506	snoRNA
mmu-snoRNA-SNORA72-chr15-34440791-34440922	0.814195	1.75647	snoRNA
mmu-snoRNA-SNORA76-chr11-106501245-106501377	-0.644619	-0.627069	snoRNA
mmu-snoRNA-SNORD100-chr10-23785750-23785823	-0.389024	0.658121	snoRNA
mmu-snoRNA-SNORD101-chr10-23786470-23786543	3.21011	3.81299	snoRNA
mmu-snoRNA-SNORD102-chr5-146834834-146834904	2.05322	2.78075	snoRNA
mmu-snoRNA-SNORD105-chr9-20889484-20889568	0.207302	0.151417	snoRNA
mmu-snoRNA-SNORD11-chr1-59704790-59704873	-1.0257	-0.578669	snoRNA
mmu-snoRNA-SNORD110-chr2-130275506-130275573	2.18797	2.36325	snoRNA
mmu-snoRNA-SNORD111-chr8-110838528-110838616	1.54793	1.34103	snoRNA
mmu-snoRNA-SNORD111-chr8-110842383-110842458	-1.12404	-0.505755	snoRNA
mmu-snoRNA-SNORD11B-chr1-59704258-59704338	1.00447	0.445785	snoRNA
mmu-snoRNA-SNORD12-chr2-167063473-167063565	2.05999	3.04931	snoRNA
mmu-snoRNA-SNORD12-chr2-167064998-167065086	0.153819	2.09219	snoRNA
mmu-snoRNA-SNORD12-chr2-167065276-167065365	1.02103	2.01189	snoRNA
mmu-snoRNA-SNORD121A-chr4-41211498-41211586	2.37573	2.39426	snoRNA
mmu-snoRNA-SNORD121A-chr4-41213772-41213857	1.31734	1.61339	snoRNA
mmu-snoRNA-SNORD127-chr12-65056573-65056658	0.679678	1.14761	snoRNA
mmu-snoRNA-SNORD14-chr9-40804748-40804837	-0.523272	-0.666926	snoRNA
mmu-snoRNA-SNORD16-chr9-64175423-64175521	-0.429788	-1.19672	snoRNA
mmu-snoRNA-SNORD18-chr9-64175048-64175115	2.7153	3.03564	snoRNA
mmu-snoRNA-SNORD18-chr9-64175871-64175941	0.107053	0.402592	snoRNA
mmu-snoRNA-SNORD18-chr9-64177123-64177193	0.847739	1.13147	snoRNA
mmu-snoRNA-SNORD19-chr14-31016206-31016281	0.224776	0.540737	snoRNA
mmu-snoRNA-SNORD19B-chr14-31015148-31015226	1.68093	2.5963	snoRNA
mmu-snoRNA-SNORD20-chr1-86352008-86352087	-1.20472	-1.19842	snoRNA
mmu-snoRNA-SNORD24-chr1-161036057-161036139	2.33145	2.01805	snoRNA
mmu-snoRNA-SNORD26-chr19-8724251-8724325	0.233522	0.2149	snoRNA
mmu-snoRNA-SNORD28-chr19-8724868-8724943	0.634946	0.628644	snoRNA
mmu-snoRNA-SNORD29-chr19-8725092-8725156	1.32355	2.06317	snoRNA
mmu-snoRNA-SNORD30-chr19-8725341-8725409	1.27718	1.73668	snoRNA
mmu-snoRNA-SNORD31-chr19-8725594-8725660	1.41017	1.30105	snoRNA
mmu-snoRNA-SNORD33-chr7-45126864-45126947	2.07568	2.05838	snoRNA
mmu-snoRNA-SNORD33-chr7-45127382-45127464	1.38256	1.74399	snoRNA
mmu-snoRNA-SNORD34-chr7-45126601-45126670	-0.231245	-0.680667	snoRNA
mmu-snoRNA-SNORD36-chr2-26912218-26912291	1.7321	1.99597	snoRNA
mmu-snoRNA-SNORD36-chr2-26912530-26912600	1.59925	2.00432	snoRNA
mmu-snoRNA-SNORD37-chr10-81178950-81179013	0.938976	1.3892	snoRNA
mmu-snoRNA-SNORD38-chr4-117154514-117154584	0.502064	1.12466	snoRNA
mmu-snoRNA-SNORD41-chr8-85050207-85050276	-0.116375	-0.0678303	snoRNA
mmu-snoRNA-SNORD42-chr11-78181299-78181363	-0.0554036	0.234391	snoRNA
mmu-snoRNA-SNORD42-chr11-78183056-78183124	1.05447	0.368983	snoRNA
mmu-snoRNA-SNORD43-chr15-80082857-80082920	1.78297	2.19594	snoRNA
mmu-snoRNA-SNORD45-chr3-153911610-153911690	1.11791	1.29472	snoRNA
mmu-snoRNA-SNORD45-chr3-153912125-153912204	-0.950221	-0.533139	snoRNA
mmu-snoRNA-SNORD46-chr4-117155186-117155289	-0.586617	-0.64349	snoRNA
mmu-snoRNA-SNORD47-chr1-161038082-161038158	1.02058	1.50514	snoRNA
mmu-snoRNA-SNORD48-chr17-34952013-34952075	0.355198	0.413216	snoRNA
mmu-snoRNA-SNORD49-chr11-62603077-62603150	1.26794	1.43744	snoRNA
mmu-snoRNA-SNORD49-chr11-62603450-62603521	0.225313	0.827553	snoRNA
mmu-snoRNA-SNORD5-chr9-15314074-15314144	1.89004	1.8188	snoRNA
mmu-snoRNA-SNORD50-chr9-88521529-88521600	-0.394309	-0.746481	snoRNA
mmu-snoRNA-SNORD50-chr9-88521797-88521868	2.27101	2.28217	snoRNA
mmu-snoRNA-SNORD50-chr9-88598348-88598419	-0.0864448	-0.556353	snoRNA
mmu-snoRNA-SNORD50-chr9-88857693-88857764	2.27101	2.28217	snoRNA
mmu-snoRNA-SNORD50-chr9-89075336-89075407	-0.388645	-0.740915	snoRNA
mmu-snoRNA-SNORD51-chr1-63178677-63178754	0.486201	0.58937	snoRNA
mmu-snoRNA-SNORD52-chr17-34950952-34951017	1.28376	1.71458	snoRNA
mmu-snoRNA-SNORD53-chr17-71640879-71640956	2.58574	2.90102	snoRNA
mmu-snoRNA-SNORD53-chr17-71641584-71641659	1.5597	1.99932	snoRNA
mmu-snoRNA-SNORD55-chr4-117155770-117155848	-0.560997	-0.140031	snoRNA
mmu-snoRNA-SNORD56-chr2-130277697-130277766	1.53327	2.90433	snoRNA
mmu-snoRNA-SNORD58-chr18-75001058-75001123	0.704511	1.32846	snoRNA
mmu-snoRNA-SNORD58-chr18-75001455-75001519	1.15471	1.31929	snoRNA
mmu-snoRNA-SNORD58-chr18-75001880-75001944	0.976581	1.21618	snoRNA
mmu-snoRNA-SNORD59-chr10-128084143-128084216	1.08567	1.03647	snoRNA
mmu-snoRNA-SNORD60-chr17-24528476-24528553	-1.23661	-1.31647	snoRNA
mmu-snoRNA-SNORD61-chrX-57391449-57391519	0.810018	0.653794	snoRNA
mmu-snoRNA-SNORD65-chr11-62604515-62604586	0.569104	1.13224	snoRNA
mmu-snoRNA-SNORD66-chr16-20684239-20684313	0.491373	1.23036	snoRNA
mmu-snoRNA-SNORD70-chr1-59691934-59692020	-0.879458	-0.562686	snoRNA
mmu-snoRNA-SNORD70-chr1-59692509-59692592	1.32151	1.53714	snoRNA
mmu-snoRNA-SNORD71-chr8-109839295-109839379	-1.03328	-0.461048	snoRNA
mmu-snoRNA-SNORD72-chr15-5118404-5118484	1.6468	1.74109	snoRNA
mmu-snoRNA-SNORD73-chr3-86138791-86138858	0.567005	1.3635	snoRNA
mmu-snoRNA-SNORD73-chr3-86140618-86140688	0.102078	0.290585	snoRNA
mmu-snoRNA-SNORD74-chr1-161035394-161035473	2.94621	3.6573	snoRNA
mmu-snoRNA-SNORD75-chr1-161035850-161035911	1.82328	2.61663	snoRNA
mmu-snoRNA-SNORD78-chr1-161036984-161037049	-0.742018	0.353358	snoRNA
mmu-snoRNA-SNORD79-chr1-161037356-161037439	0.874329	1.45438	snoRNA
mmu-snoRNA-SNORD82-chr1-86356261-86356330	1.15327	1.34111	snoRNA
mmu-snoRNA-SNORD83-chr17-35247175-35247250	0.194004	0.0507368	snoRNA
mmu-snoRNA-SNORD87-chr1-9942463-9942549	2.47631	2.15919	snoRNA
mmu-snoRNA-SNORD88-chr7-44248090-44248180	-0.140971	-0.838225	snoRNA
mmu-snoRNA-SNORD88-chr7-44249852-44249941	-0.88261	-2.15818	snoRNA
mmu-snoRNA-SNORD88-chr7-44250135-44250224	1.75482	1.17789	snoRNA
mmu-snoRNA-SNORD88-chr7-44250450-44250542	-0.703862	-1.53353	snoRNA
mmu-snoRNA-SNORD91-chr11-74905424-74905516	0.511424	0.205221	snoRNA
mmu-snoRNA-SNORD95-chr11-48800866-48800932	1.05953	1.53528	snoRNA
mmu-snoRNA-SNORD95-chr11-48803139-48803206	1.0416	1.51522	snoRNA
mmu-snoRNA-SNORD96-chr11-48802032-48802112	-0.0250946	-0.191676	snoRNA
mmu-snoRNA-SNORD98-chr10-62765576-62765640	1.74555	2.23012	snoRNA
mmu-snoRNA-SNORD99-chr4-132310691-132310764	1.01967	1.68454	snoRNA
mmu-snoRNA-snosnR60_Z15-chr1-161037601-161037681	1.4563	2.13144	snoRNA
mmu-snoRNA-snoU105B-chr9-20890757-20890836	1.13666	1.28578	snoRNA
mmu-snoRNA-snoU83B-chr15-80078498-80078591	0.512461	-0.0488888	snoRNA
mmu-snoRNA-snoU97-chr7-111076060-111076227	0.0681826	0.996994	snoRNA
mmu-snoRNA-snoZ17-chr11-78181686-78181756	1.75028	1.99954	snoRNA
mmu-snoRNA-snoZ40-chr9-15315522-15315595	0.553804	0.227433	snoRNA
mmu-tRNA-chr1-171037997-171038068	-0.805152	0.357965	tRNA
mmu-tRNA-chr1-171102756-171102827	-0.793335	0.370662	tRNA
mmu-tRNA-chr1-171669439-171669511	0.431346	1.79778	tRNA
mmu-tRNA-chr3-96399059-96399130	-0.342708	2.24464	tRNA
mmu-tRNA-chr3-96501009-96501080	-0.865844	0.300541	tRNA
mmu-tRNA-chr3-97681459-97681530	-1.03516	1.99526	tRNA
mmu-tRNA-chr9-64738046-64738117	-0.316126	2.31932	tRNA

## Sheet: Sfpq after LOD
smallRNA id	Ago/Input	Sfpq/Input	type
mmu-let-7a-1-3p	-0.607282	0.778094	mature_miRNA
mmu-let-7a-5p	0.461705	0.433277	mature_miRNA
mmu-let-7b-5p	0.364677	0.384907	mature_miRNA
mmu-let-7c-2-3p	-0.410615	0.925553	mature_miRNA
mmu-let-7c-5p	0.479097	0.439868	mature_miRNA
mmu-let-7d-3p	0.340271	-0.289724	mature_miRNA
mmu-let-7d-5p	0.172987	0.0920073	mature_miRNA
mmu-let-7e-5p	0.410152	0.426081	mature_miRNA
mmu-let-7f-2-3p	0.782977	1.75036	mature_miRNA
mmu-let-7f-5p	0.731221	0.910382	mature_miRNA
mmu-let-7g-5p	-0.112259	0.222596	mature_miRNA
mmu-let-7i-5p	0.825879	1.36551	mature_miRNA
mmu-let-7j	0.599666	1.08172	mature_miRNA
mmu-let-7k	0.244881	0.275843	mature_miRNA
mmu-miR-100-5p	0.727509	-0.402875	mature_miRNA
mmu-miR-101a-3p	2.49973	2.38397	mature_miRNA
mmu-miR-101b-3p	1.47182	2.25694	mature_miRNA
mmu-miR-101c	2.79482	1.8487	mature_miRNA
mmu-miR-103-3p	1.07499	1.57365	mature_miRNA
mmu-miR-106b-3p	1.02378	0.760472	mature_miRNA
mmu-miR-106b-5p	0.00687771	0.834676	mature_miRNA
mmu-miR-107-3p	0.998435	1.66641	mature_miRNA
mmu-miR-10a-5p	0.981925	-0.360495	mature_miRNA
mmu-miR-1198-5p	0.926735	0.649752	mature_miRNA
mmu-miR-125a-5p	0.330897	0.231179	mature_miRNA
mmu-miR-125b-1-3p	-0.0151922	0.172288	mature_miRNA
mmu-miR-125b-2-3p	0.726607	0.240131	mature_miRNA
mmu-miR-125b-5p	0.617409	0.619545	mature_miRNA
mmu-miR-126-5p	1.09577	0.124105	mature_miRNA
mmu-miR-128-3p	0.234797	0.584259	mature_miRNA
mmu-miR-1306-3p	0.243468	0.098384	mature_miRNA
mmu-miR-130b-3p	0.907427	0.911776	mature_miRNA
mmu-miR-132-3p	-0.562925	0.922752	mature_miRNA
mmu-miR-139-3p	0.153429	-0.0400582	mature_miRNA
mmu-miR-139-5p	0.0772443	0.230333	mature_miRNA
mmu-miR-140-3p	0.201518	0.251664	mature_miRNA
mmu-miR-140-5p	-0.178939	0.60485	mature_miRNA
mmu-miR-141-3p	1.04352	-0.0287127	mature_miRNA
mmu-miR-142-3p	1.38384	2.05405	mature_miRNA
mmu-miR-146a-5p	1.09337	-0.0656231	mature_miRNA
mmu-miR-146b-3p	1.18387	1.0847	mature_miRNA
mmu-miR-146b-5p	1.35594	1.07341	mature_miRNA
mmu-miR-148b-3p	0.435538	1.66867	mature_miRNA
mmu-miR-148b-5p	0.754997	0.344389	mature_miRNA
mmu-miR-151-3p	1.21082	1.00063	mature_miRNA
mmu-miR-151-5p	0.103728	-0.363896	mature_miRNA
mmu-miR-152-3p	1.1018	1.06298	mature_miRNA
mmu-miR-152-5p	1.91939	1.82076	mature_miRNA
mmu-miR-155-5p	-0.0959184	0.611189	mature_miRNA
mmu-miR-15a-3p	2.69741	2.64052	mature_miRNA
mmu-miR-15a-5p	0.867428	1.08556	mature_miRNA
mmu-miR-15b-3p	0.268604	0.893127	mature_miRNA
mmu-miR-15b-5p	1.6778	1.84323	mature_miRNA
mmu-miR-16-1-3p	-0.184974	-0.192531	mature_miRNA
mmu-miR-16-5p	0.385463	0.746915	mature_miRNA
mmu-miR-17-3p	-0.0496397	-0.162573	mature_miRNA
mmu-miR-17-5p	-0.331723	0.571505	mature_miRNA
mmu-miR-181a-1-3p	0.384299	-0.0235941	mature_miRNA
mmu-miR-181a-2-3p	1.41228	0.110754	mature_miRNA
mmu-miR-181a-5p	1.57062	1.77263	mature_miRNA
mmu-miR-181b-5p	0.950277	1.73551	mature_miRNA
mmu-miR-181c-5p	2.5561	2.68045	mature_miRNA
mmu-miR-181d-5p	0.793805	1.45848	mature_miRNA
mmu-miR-182-5p	1.76372	1.64854	mature_miRNA
mmu-miR-183-3p	0.368733	0.351695	mature_miRNA
mmu-miR-183-5p	0.556454	0.368677	mature_miRNA
mmu-miR-1839-5p	1.33928	1.44954	mature_miRNA
mmu-miR-184-3p	1.84436	1.56666	mature_miRNA
mmu-miR-1843a-5p	2.12004	1.96847	mature_miRNA
mmu-miR-1843b-5p	2.28255	2.25568	mature_miRNA
mmu-miR-185-3p	0.83952	0.679932	mature_miRNA
mmu-miR-185-5p	0.123649	0.0669705	mature_miRNA
mmu-miR-186-5p	0.518387	-0.389808	mature_miRNA
mmu-miR-187-3p	-0.628385	0.448123	mature_miRNA
mmu-miR-18a-3p	-0.0768083	-0.369671	mature_miRNA
mmu-miR-18a-5p	-0.399047	0.908533	mature_miRNA
mmu-miR-190a-5p	-0.164869	0.593613	mature_miRNA
mmu-miR-190b-5p	1.24576	1.31606	mature_miRNA
mmu-miR-191-5p	0.853203	0.895213	mature_miRNA
mmu-miR-192-5p	1.20309	0.890177	mature_miRNA
mmu-miR-1932	1.99616	0.976059	mature_miRNA
mmu-miR-1933-5p	-0.265304	0.403065	mature_miRNA
mmu-miR-1934-3p	0.692922	0.488909	mature_miRNA
mmu-miR-1934-5p	0.673669	0.1237	mature_miRNA
mmu-miR-193a-3p	3.67255	3.60515	mature_miRNA
mmu-miR-193a-5p	-0.0381045	-0.274997	mature_miRNA
mmu-miR-194-5p	-0.368039	0.591368	mature_miRNA
mmu-miR-1947-5p	0.942356	0.444353	mature_miRNA
mmu-miR-1955-3p	1.04649	1.02697	mature_miRNA
mmu-miR-1956	1.54277	0.332718	mature_miRNA
mmu-miR-195a-5p	1.40795	1.19244	mature_miRNA
mmu-miR-1964-3p	0.431527	-0.100965	mature_miRNA
mmu-miR-1968-5p	1.05176	0.539788	mature_miRNA
mmu-miR-1981-5p	1.06742	0.764045	mature_miRNA
mmu-miR-199a-3p	1.15479	0.229871	mature_miRNA
mmu-miR-199b-3p	1.15919	0.235368	mature_miRNA
mmu-miR-19a-3p	0.919325	1.29715	mature_miRNA
mmu-miR-19b-3p	0.737546	1.08101	mature_miRNA
mmu-miR-200c-3p	0.385008	0.327859	mature_miRNA
mmu-miR-203-3p	0.0809225	0.709984	mature_miRNA
mmu-miR-20a-5p	-0.369827	0.481497	mature_miRNA
mmu-miR-210-3p	0.469747	1.70688	mature_miRNA
mmu-miR-212-3p	-0.828466	0.584605	mature_miRNA
mmu-miR-219-1-3p	-0.0407311	0.556763	mature_miRNA
mmu-miR-21a-3p	1.51094	1.65427	mature_miRNA
mmu-miR-21a-5p	0.494254	0.594925	mature_miRNA
mmu-miR-21c	0.577682	0.824164	mature_miRNA
mmu-miR-22-3p	0.500816	0.436461	mature_miRNA
mmu-miR-22-5p	-0.52075	0.618381	mature_miRNA
mmu-miR-221-3p	0.594019	0.650514	mature_miRNA
mmu-miR-221-5p	-1.04421	-0.27486	mature_miRNA
mmu-miR-222-3p	-0.0730424	0.582243	mature_miRNA
mmu-miR-223-3p	1.08878	0.527639	mature_miRNA
mmu-miR-23a-3p	0.634465	0.450088	mature_miRNA
mmu-miR-23b-3p	0.695895	0.244753	mature_miRNA
mmu-miR-24-1-5p	0.393388	-0.19865	mature_miRNA
mmu-miR-24-2-5p	0.599964	0.191483	mature_miRNA
mmu-miR-24-3p	0.207987	0.473424	mature_miRNA
mmu-miR-25-3p	1.64853	1.70482	mature_miRNA
mmu-miR-26a-5p	0.919343	0.850842	mature_miRNA
mmu-miR-26b-5p	0.560335	1.16917	mature_miRNA
mmu-miR-27a-3p	0.874862	0.96417	mature_miRNA
mmu-miR-27b-3p	0.98045	0.294341	mature_miRNA
mmu-miR-28a-3p	1.25382	0.44014	mature_miRNA
mmu-miR-28a-5p	0.169112	0.286123	mature_miRNA
mmu-miR-29a-3p	0.593298	0.731918	mature_miRNA
mmu-miR-29b-2-5p	-0.480921	0.10298	mature_miRNA
mmu-miR-29b-3p	1.70963	1.81082	mature_miRNA
mmu-miR-29c-3p	0.897463	0.779683	mature_miRNA
mmu-miR-301a-3p	1.01102	1.37076	mature_miRNA
mmu-miR-301b-3p	0.803203	1.05142	mature_miRNA
mmu-miR-3057-5p	0.591179	0.350421	mature_miRNA
mmu-miR-3066-5p	0.640728	1.54861	mature_miRNA
mmu-miR-3068-3p	0.160121	0.657191	mature_miRNA
mmu-miR-3068-5p	0.482219	0.61221	mature_miRNA
mmu-miR-3079-5p	0.778486	0.825505	mature_miRNA
mmu-miR-3082-3p	0.0495542	0.643757	mature_miRNA
mmu-miR-3095-3p	0.240642	0.00521171	mature_miRNA
mmu-miR-30a-3p	0.643023	0.811096	mature_miRNA
mmu-miR-30a-5p	1.4147	1.58343	mature_miRNA
mmu-miR-30b-5p	0.997556	1.08926	mature_miRNA
mmu-miR-30c-2-3p	0.0747954	0.405995	mature_miRNA
mmu-miR-30c-5p	0.154698	0.541268	mature_miRNA
mmu-miR-30d-3p	0.547638	0.645478	mature_miRNA
mmu-miR-30d-5p	0.700324	0.743991	mature_miRNA
mmu-miR-30e-3p	0.876631	0.956916	mature_miRNA
mmu-miR-30e-5p	0.964642	0.965202	mature_miRNA
mmu-miR-30f	2.27519	2.04528	mature_miRNA
mmu-miR-3107-5p	1.29942	0.647082	mature_miRNA
mmu-miR-32-3p	-0.814204	-0.418961	mature_miRNA
mmu-miR-320-3p	1.16032	0.149199	mature_miRNA
mmu-miR-322-5p	0.663392	0.861954	mature_miRNA
mmu-miR-324-3p	0.236088	-0.0344759	mature_miRNA
mmu-miR-324-5p	0.387732	0.677807	mature_miRNA
mmu-miR-326-3p	0.432786	0.866915	mature_miRNA
mmu-miR-328-3p	0.503671	-0.422984	mature_miRNA
mmu-miR-33-5p	1.99527	2.02089	mature_miRNA
mmu-miR-330-3p	0.675555	-0.0981163	mature_miRNA
mmu-miR-330-5p	1.30856	1.13506	mature_miRNA
mmu-miR-339-5p	1.26231	0.718822	mature_miRNA
mmu-miR-340-5p	1.60005	2.40031	mature_miRNA
mmu-miR-342-5p	0.364785	0.347573	mature_miRNA
mmu-miR-345-3p	0.191365	0.589692	mature_miRNA
mmu-miR-34a-5p	0.537066	0.545284	mature_miRNA
mmu-miR-350-3p	1.28928	1.07449	mature_miRNA
mmu-miR-350-5p	0.257975	0.735699	mature_miRNA
mmu-miR-351-5p	0.705722	0.351836	mature_miRNA
mmu-miR-361-5p	0.667517	0.298257	mature_miRNA
mmu-miR-362-3p	0.503612	-0.133275	mature_miRNA
mmu-miR-365-3p	2.03489	2.48253	mature_miRNA
mmu-miR-374b-5p	0.626543	0.725499	mature_miRNA
mmu-miR-378a-3p	1.11308	0.661608	mature_miRNA
mmu-miR-378a-5p	0.348024	0.369667	mature_miRNA
mmu-miR-378b	0.983794	0.74574	mature_miRNA
mmu-miR-378c	1.33981	0.729912	mature_miRNA
mmu-miR-378d	1.48066	0.448187	mature_miRNA
mmu-miR-3970	1.26093	1.85241	mature_miRNA
mmu-miR-421-3p	0.396827	0.994263	mature_miRNA
mmu-miR-423-3p	0.424923	0.419736	mature_miRNA
mmu-miR-423-5p	0.439641	-0.397227	mature_miRNA
mmu-miR-425-3p	0.836179	0.358376	mature_miRNA
mmu-miR-425-5p	1.2721	0.260562	mature_miRNA
mmu-miR-449a-5p	0.742186	1.72752	mature_miRNA
mmu-miR-449c-5p	0.804785	1.83221	mature_miRNA
mmu-miR-450b-3p	0.443939	0.090754	mature_miRNA
mmu-miR-450b-5p	1.49052	2.09631	mature_miRNA
mmu-miR-455-3p	1.12909	0.367161	mature_miRNA
mmu-miR-484	0.493489	-0.158441	mature_miRNA
mmu-miR-486-5p	1.31894	0.692325	mature_miRNA
mmu-miR-497-5p	1.61887	1.15736	mature_miRNA
mmu-miR-503-5p	0.396195	0.332974	mature_miRNA
mmu-miR-504-5p	0.426483	1.34915	mature_miRNA
mmu-miR-5117-3p	2.13429	2.76618	mature_miRNA
mmu-miR-5117-5p	1.07055	1.68891	mature_miRNA
mmu-miR-5121	3.25114	3.19633	mature_miRNA
mmu-miR-532-3p	0.196551	-0.276219	mature_miRNA
mmu-miR-532-5p	1.08217	0.372074	mature_miRNA
mmu-miR-542-3p	1.5452	2.27731	mature_miRNA
mmu-miR-574-3p	0.343095	-0.391746	mature_miRNA
mmu-miR-582-3p	1.83338	1.29706	mature_miRNA
mmu-miR-582-5p	0.497986	1.33544	mature_miRNA
mmu-miR-652-3p	0.580396	0.0030916	mature_miRNA
mmu-miR-671-3p	-0.183554	0.347816	mature_miRNA
mmu-miR-671-5p	-0.496785	-0.367738	mature_miRNA
mmu-miR-674-3p	0.0305938	0.360913	mature_miRNA
mmu-miR-674-5p	0.838093	0.447707	mature_miRNA
mmu-miR-700-3p	1.40886	1.30622	mature_miRNA
mmu-miR-700-5p	0.644704	1.06673	mature_miRNA
mmu-miR-704	0.937906	1.64715	mature_miRNA
mmu-miR-744-5p	1.44639	1.19763	mature_miRNA
mmu-miR-7a-5p	0.377591	1.34116	mature_miRNA
mmu-miR-7b-5p	-0.244467	0.757294	mature_miRNA
mmu-miR-872-5p	0.0369274	0.674127	mature_miRNA
mmu-miR-877-3p	-0.597082	-0.40211	mature_miRNA
mmu-miR-877-5p	-0.305212	0.0304829	mature_miRNA
mmu-miR-9-5p	1.21183	1.92925	mature_miRNA
mmu-miR-92a-3p	0.852843	1.16025	mature_miRNA
mmu-miR-92b-3p	1.97465	0.333528	mature_miRNA
mmu-miR-93-5p	0.436792	0.718939	mature_miRNA
mmu-miR-96-5p	0.529507	0.72755	mature_miRNA
mmu-miR-98-5p	0.976848	1.32053	mature_miRNA
mmu-miR-99a-3p	0.976157	0.762295	mature_miRNA
mmu-miR-99a-5p	0.812819	-0.111178	mature_miRNA
mmu-miR-99b-3p	1.17649	1.36899	mature_miRNA
mmu-piRNA-mmu_piR_000536	-inf	-0.288291	mmu-piRNA-mmu_piR_002435
mmu-piRNA-mmu_piR_000644	-inf	-0.132031	mmu-piRNA-mmu_piR_003758
mmu-piRNA-mmu_piR_008475	-inf	-0.143135	mmu-piRNA-mmu_piR_003758
mmu-piRNA-mmu_piR_006563	-inf	-0.0607318	mmu-piRNA-mmu_piR_006423
mmu-piRNA-mmu_piR_006423	-inf	0.34419	mmu-piRNA-mmu_piR_006563
mmu-piRNA-mmu_piR_000159	-2.11247	0.518525	piRNA
mmu-piRNA-mmu_piR_000414	-2.15747	1.00891	piRNA
mmu-piRNA-mmu_piR_000958	-2.99994	0.120379	piRNA
mmu-piRNA-mmu_piR_003399	2.4727	3.23291	piRNA
mmu-piRNA-mmu_piR_003861	-1.58113	0.552205	piRNA
mmu-piRNA-mmu_piR_006854	-2.28314	-0.0390331	piRNA
mmu-piRNA-mmu_piR_012107	-0.0830326	-0.0217807	piRNA
mmu-piRNA-mmu_piR_015668	1.94744	1.9384	piRNA
mmu-piRNA-mmu_piR_019359	1.30398	1.37993	piRNA
mmu-piRNA-mmu_piR_020692	0.864009	-0.0841199	piRNA
mmu-piRNA-mmu_piR_022877	2.92035	3.42106	piRNA
mmu-piRNA-mmu_piR_025007	0.0557899	-0.143343	piRNA
mmu-piRNA-mmu_piR_034793	1.46879	1.94492	piRNA
mmu-piRNA-mmu_piR_035294	1.19258	1.27044	piRNA
mmu-piRNA-mmu_piR_038323	-2.36639	-0.412749	piRNA
mmu-piRNA-mmu_piR_039114	-3.52243	1.78495	piRNA
mmu-snoRNA-SCARNA3-chr12-80391613-80391751	1.79193	1.59803	snoRNA
mmu-snoRNA-snoMBII-202-chr8-123103038-123103120	2.42859	2.11343	snoRNA
mmu-snoRNA-snoR38-chr11-116672506-116672581	0.685693	1.90079	snoRNA
mmu-snoRNA-snoR38-chr11-116674148-116674222	0.580489	1.83279	snoRNA
mmu-snoRNA-snoR38-chr11-56263165-56263240	0.703088	1.90853	snoRNA
mmu-snoRNA-SNORA18-chr9-15313802-15313932	-0.0269588	0.569426	snoRNA
mmu-snoRNA-SNORA21-chr11-97781639-97781775	1.48201	1.70129	snoRNA
mmu-snoRNA-SNORA29-chr11-55482694-55482833	2.04997	3.99046	snoRNA
mmu-snoRNA-SNORA3-chr7-109520120-109520251	0.649486	1.10943	snoRNA
mmu-snoRNA-SNORA41-chr1-63179004-63179135	0.80974	0.418363	snoRNA
mmu-snoRNA-SNORA44-chr4-132309941-132310069	-1.26323	-0.235641	snoRNA
mmu-snoRNA-SNORA7-chr1-51938974-51939095	-0.218134	1.40923	snoRNA
mmu-snoRNA-SNORA7-chr7-121040344-121040484	0.411444	0.873506	snoRNA
mmu-snoRNA-SNORA72-chr15-34440791-34440922	0.814195	1.75647	snoRNA
mmu-snoRNA-SNORD100-chr10-23785750-23785823	-0.389024	0.658121	snoRNA
mmu-snoRNA-SNORD101-chr10-23786470-23786543	3.21011	3.81299	snoRNA
mmu-snoRNA-SNORD102-chr5-146834834-146834904	2.05322	2.78075	snoRNA
mmu-snoRNA-SNORD105-chr9-20889484-20889568	0.207302	0.151417	snoRNA
mmu-snoRNA-SNORD110-chr2-130275506-130275573	2.18797	2.36325	snoRNA
mmu-snoRNA-SNORD111-chr8-110838528-110838616	1.54793	1.34103	snoRNA
mmu-snoRNA-SNORD11B-chr1-59704258-59704338	1.00447	0.445785	snoRNA
mmu-snoRNA-SNORD12-chr2-167063473-167063565	2.05999	3.04931	snoRNA
mmu-snoRNA-SNORD12-chr2-167064998-167065086	0.153819	2.09219	snoRNA
mmu-snoRNA-SNORD12-chr2-167065276-167065365	1.02103	2.01189	snoRNA
mmu-snoRNA-SNORD121A-chr4-41211498-41211586	2.37573	2.39426	snoRNA
mmu-snoRNA-SNORD121A-chr4-41213772-41213857	1.31734	1.61339	snoRNA
mmu-snoRNA-SNORD127-chr12-65056573-65056658	0.679678	1.14761	snoRNA
mmu-snoRNA-SNORD18-chr9-64175048-64175115	2.7153	3.03564	snoRNA
mmu-snoRNA-SNORD18-chr9-64175871-64175941	0.107053	0.402592	snoRNA
mmu-snoRNA-SNORD18-chr9-64177123-64177193	0.847739	1.13147	snoRNA
mmu-snoRNA-SNORD19-chr14-31016206-31016281	0.224776	0.540737	snoRNA
mmu-snoRNA-SNORD19B-chr14-31015148-31015226	1.68093	2.5963	snoRNA
mmu-snoRNA-SNORD24-chr1-161036057-161036139	2.33145	2.01805	snoRNA
mmu-snoRNA-SNORD26-chr19-8724251-8724325	0.233522	0.2149	snoRNA
mmu-snoRNA-SNORD28-chr19-8724868-8724943	0.634946	0.628644	snoRNA
mmu-snoRNA-SNORD29-chr19-8725092-8725156	1.32355	2.06317	snoRNA
mmu-snoRNA-SNORD30-chr19-8725341-8725409	1.27718	1.73668	snoRNA
mmu-snoRNA-SNORD31-chr19-8725594-8725660	1.41017	1.30105	snoRNA
mmu-snoRNA-SNORD33-chr7-45126864-45126947	2.07568	2.05838	snoRNA
mmu-snoRNA-SNORD33-chr7-45127382-45127464	1.38256	1.74399	snoRNA
mmu-snoRNA-SNORD36-chr2-26912218-26912291	1.7321	1.99597	snoRNA
mmu-snoRNA-SNORD36-chr2-26912530-26912600	1.59925	2.00432	snoRNA
mmu-snoRNA-SNORD37-chr10-81178950-81179013	0.938976	1.3892	snoRNA
mmu-snoRNA-SNORD38-chr4-117154514-117154584	0.502064	1.12466	snoRNA
mmu-snoRNA-SNORD41-chr8-85050207-85050276	-0.116375	-0.0678303	snoRNA
mmu-snoRNA-SNORD42-chr11-78181299-78181363	-0.0554036	0.234391	snoRNA
mmu-snoRNA-SNORD42-chr11-78183056-78183124	1.05447	0.368983	snoRNA
mmu-snoRNA-SNORD43-chr15-80082857-80082920	1.78297	2.19594	snoRNA
mmu-snoRNA-SNORD45-chr3-153911610-153911690	1.11791	1.29472	snoRNA
mmu-snoRNA-SNORD47-chr1-161038082-161038158	1.02058	1.50514	snoRNA
mmu-snoRNA-SNORD48-chr17-34952013-34952075	0.355198	0.413216	snoRNA
mmu-snoRNA-SNORD49-chr11-62603077-62603150	1.26794	1.43744	snoRNA
mmu-snoRNA-SNORD49-chr11-62603450-62603521	0.225313	0.827553	snoRNA
mmu-snoRNA-SNORD5-chr9-15314074-15314144	1.89004	1.8188	snoRNA
mmu-snoRNA-SNORD50-chr9-88521797-88521868	2.27101	2.28217	snoRNA
mmu-snoRNA-SNORD50-chr9-88857693-88857764	2.27101	2.28217	snoRNA
mmu-snoRNA-SNORD51-chr1-63178677-63178754	0.486201	0.58937	snoRNA
mmu-snoRNA-SNORD52-chr17-34950952-34951017	1.28376	1.71458	snoRNA
mmu-snoRNA-SNORD53-chr17-71640879-71640956	2.58574	2.90102	snoRNA
mmu-snoRNA-SNORD53-chr17-71641584-71641659	1.5597	1.99932	snoRNA
mmu-snoRNA-SNORD55-chr4-117155770-117155848	-0.560997	-0.140031	snoRNA
mmu-snoRNA-SNORD56-chr2-130277697-130277766	1.53327	2.90433	snoRNA
mmu-snoRNA-SNORD58-chr18-75001058-75001123	0.704511	1.32846	snoRNA
mmu-snoRNA-SNORD58-chr18-75001455-75001519	1.15471	1.31929	snoRNA
mmu-snoRNA-SNORD58-chr18-75001880-75001944	0.976581	1.21618	snoRNA
mmu-snoRNA-SNORD59-chr10-128084143-128084216	1.08567	1.03647	snoRNA
mmu-snoRNA-SNORD61-chrX-57391449-57391519	0.810018	0.653794	snoRNA
mmu-snoRNA-SNORD65-chr11-62604515-62604586	0.569104	1.13224	snoRNA
mmu-snoRNA-SNORD66-chr16-20684239-20684313	0.491373	1.23036	snoRNA
mmu-snoRNA-SNORD70-chr1-59692509-59692592	1.32151	1.53714	snoRNA
mmu-snoRNA-SNORD72-chr15-5118404-5118484	1.6468	1.74109	snoRNA
mmu-snoRNA-SNORD73-chr3-86138791-86138858	0.567005	1.3635	snoRNA
mmu-snoRNA-SNORD73-chr3-86140618-86140688	0.102078	0.290585	snoRNA
mmu-snoRNA-SNORD74-chr1-161035394-161035473	2.94621	3.6573	snoRNA
mmu-snoRNA-SNORD75-chr1-161035850-161035911	1.82328	2.61663	snoRNA
mmu-snoRNA-SNORD78-chr1-161036984-161037049	-0.742018	0.353358	snoRNA
mmu-snoRNA-SNORD79-chr1-161037356-161037439	0.874329	1.45438	snoRNA
mmu-snoRNA-SNORD82-chr1-86356261-86356330	1.15327	1.34111	snoRNA
mmu-snoRNA-SNORD83-chr17-35247175-35247250	0.194004	0.0507368	snoRNA
mmu-snoRNA-SNORD87-chr1-9942463-9942549	2.47631	2.15919	snoRNA
mmu-snoRNA-SNORD88-chr7-44250135-44250224	1.75482	1.17789	snoRNA
mmu-snoRNA-SNORD91-chr11-74905424-74905516	0.511424	0.205221	snoRNA
mmu-snoRNA-SNORD95-chr11-48800866-48800932	1.05953	1.53528	snoRNA
mmu-snoRNA-SNORD95-chr11-48803139-48803206	1.0416	1.51522	snoRNA
mmu-snoRNA-SNORD96-chr11-48802032-48802112	-0.0250946	-0.191676	snoRNA
mmu-snoRNA-SNORD98-chr10-62765576-62765640	1.74555	2.23012	snoRNA
mmu-snoRNA-SNORD99-chr4-132310691-132310764	1.01967	1.68454	snoRNA
mmu-snoRNA-snosnR60_Z15-chr1-161037601-161037681	1.4563	2.13144	snoRNA
mmu-snoRNA-snoU105B-chr9-20890757-20890836	1.13666	1.28578	snoRNA
mmu-snoRNA-snoU83B-chr15-80078498-80078591	0.512461	-0.0488888	snoRNA
mmu-snoRNA-snoU90-chr3-69085105-69085447	-1.73317	0.0748844	snoRNA
mmu-snoRNA-snoU97-chr7-111076060-111076227	0.0681826	0.996994	snoRNA
mmu-snoRNA-snoZ17-chr11-78181686-78181756	1.75028	1.99954	snoRNA
mmu-snoRNA-snoZ40-chr9-15315522-15315595	0.553804	0.227433	snoRNA
mmu-tRNA-chr1-171037997-171038068	-0.805152	0.357965	tRNA
mmu-tRNA-chr1-171102756-171102827	-0.793335	0.370662	tRNA
mmu-tRNA-chr1-171669439-171669511	0.431346	1.79778	tRNA
mmu-tRNA-chr13-21268469-21268540	-3.12439	0.383123	tRNA
mmu-tRNA-chr19-12012266-12012338	-2.75128	-0.140273	tRNA
mmu-tRNA-chr2-22589649-22589715	-3.33807	0.316322	tRNA
mmu-tRNA-chr3-96399059-96399130	-0.342708	2.24464	tRNA
mmu-tRNA-chr3-96424033-96424103	-1.61733	1.04257	tRNA
mmu-tRNA-chr3-96501009-96501080	-0.865844	0.300541	tRNA
mmu-tRNA-chr3-97681459-97681530	-1.03516	1.99526	tRNA
mmu-tRNA-chr9-64738046-64738117	-0.316126	2.31932	tRNA
mmu-tRNA-chrM-5260-5326	-3.24145	0.446297	tRNA
mmu-tRNA-chrX-160766110-160766182	-2.77672	-0.158463	tRNA

## Sheet: Common
smallRNA id	Ago/Input	Sfpq/Input	type
mmu-miR-328-3p	0.503671	-0.422984	mature_miRNA
mmu-miR-32-3p	-0.814204	-0.418961	mature_miRNA
mmu-miR-100-5p	0.727509	-0.402875	mature_miRNA
mmu-miR-877-3p	-0.597082	-0.40211	mature_miRNA
mmu-miR-423-5p	0.439641	-0.397227	mature_miRNA
mmu-miR-574-3p	0.343095	-0.391746	mature_miRNA
mmu-miR-186-5p	0.518387	-0.389808	mature_miRNA
mmu-miR-18a-3p	-0.0768083	-0.369671	mature_miRNA
mmu-miR-671-5p	-0.496785	-0.367738	mature_miRNA
mmu-miR-151-5p	0.103728	-0.363896	mature_miRNA
mmu-miR-10a-5p	0.981925	-0.360495	mature_miRNA
mmu-let-7d-3p	0.340271	-0.289724	mature_miRNA
mmu-miR-532-3p	0.196551	-0.276219	mature_miRNA
mmu-miR-193a-5p	-0.0381045	-0.274997	mature_miRNA
mmu-miR-221-5p	-1.04421	-0.27486	mature_miRNA
mmu-miR-24-1-5p	0.393388	-0.19865	mature_miRNA
mmu-miR-16-1-3p	-0.184974	-0.192531	mature_miRNA
mmu-miR-17-3p	-0.0496397	-0.162573	mature_miRNA
mmu-miR-484	0.493489	-0.158441	mature_miRNA
mmu-miR-362-3p	0.503612	-0.133275	mature_miRNA
mmu-miR-99a-5p	0.812819	-0.111178	mature_miRNA
mmu-miR-1964-3p	0.431527	-0.100965	mature_miRNA
mmu-miR-330-3p	0.675555	-0.0981163	mature_miRNA
mmu-miR-146a-5p	1.09337	-0.0656231	mature_miRNA
mmu-miR-139-3p	0.153429	-0.0400582	mature_miRNA
mmu-miR-324-3p	0.236088	-0.0344759	mature_miRNA
mmu-miR-141-3p	1.04352	-0.0287127	mature_miRNA
mmu-miR-181a-1-3p	0.384299	-0.0235941	mature_miRNA
mmu-miR-652-3p	0.580396	0.0030916	mature_miRNA
mmu-miR-3095-3p	0.240642	0.00521171	mature_miRNA
mmu-miR-877-5p	-0.305212	0.0304829	mature_miRNA
mmu-miR-185-5p	0.123649	0.0669705	mature_miRNA
mmu-miR-450b-3p	0.443939	0.090754	mature_miRNA
mmu-let-7d-5p	0.172987	0.0920073	mature_miRNA
mmu-miR-1306-3p	0.243468	0.098384	mature_miRNA
mmu-miR-29b-2-5p	-0.480921	0.10298	mature_miRNA
mmu-miR-181a-2-3p	1.41228	0.110754	mature_miRNA
mmu-miR-1934-5p	0.673669	0.1237	mature_miRNA
mmu-miR-126-5p	1.09577	0.124105	mature_miRNA
mmu-miR-320-3p	1.16032	0.149199	mature_miRNA
mmu-miR-125b-1-3p	-0.0151922	0.172288	mature_miRNA
mmu-miR-24-2-5p	0.599964	0.191483	mature_miRNA
mmu-let-7g-5p	-0.112259	0.222596	mature_miRNA
mmu-miR-199a-3p	1.15479	0.229871	mature_miRNA
mmu-miR-139-5p	0.0772443	0.230333	mature_miRNA
mmu-miR-125a-5p	0.330897	0.231179	mature_miRNA
mmu-miR-199b-3p	1.15919	0.235368	mature_miRNA
mmu-miR-125b-2-3p	0.726607	0.240131	mature_miRNA
mmu-miR-23b-3p	0.695895	0.244753	mature_miRNA
mmu-miR-140-3p	0.201518	0.251664	mature_miRNA
mmu-miR-425-5p	1.2721	0.260562	mature_miRNA
mmu-let-7k	0.244881	0.275843	mature_miRNA
mmu-miR-28a-5p	0.169112	0.286123	mature_miRNA
mmu-miR-27b-3p	0.98045	0.294341	mature_miRNA
mmu-miR-361-5p	0.667517	0.298257	mature_miRNA
mmu-miR-200c-3p	0.385008	0.327859	mature_miRNA
mmu-miR-1956	1.54277	0.332718	mature_miRNA
mmu-miR-503-5p	0.396195	0.332974	mature_miRNA
mmu-miR-92b-3p	1.97465	0.333528	mature_miRNA
mmu-miR-148b-5p	0.754997	0.344389	mature_miRNA
mmu-miR-342-5p	0.364785	0.347573	mature_miRNA
mmu-miR-671-3p	-0.183554	0.347816	mature_miRNA
mmu-miR-3057-5p	0.591179	0.350421	mature_miRNA
mmu-miR-183-3p	0.368733	0.351695	mature_miRNA
mmu-miR-351-5p	0.705722	0.351836	mature_miRNA
mmu-miR-425-3p	0.836179	0.358376	mature_miRNA
mmu-miR-674-3p	0.0305938	0.360913	mature_miRNA
mmu-miR-455-3p	1.12909	0.367161	mature_miRNA
mmu-miR-183-5p	0.556454	0.368677	mature_miRNA
mmu-miR-378a-5p	0.348024	0.369667	mature_miRNA
mmu-miR-532-5p	1.08217	0.372074	mature_miRNA
mmu-let-7b-5p	0.364677	0.384907	mature_miRNA
mmu-miR-1933-5p	-0.265304	0.403065	mature_miRNA
mmu-miR-30c-2-3p	0.0747954	0.405995	mature_miRNA
mmu-miR-423-3p	0.424923	0.419736	mature_miRNA
mmu-let-7e-5p	0.410152	0.426081	mature_miRNA
mmu-let-7a-5p	0.461705	0.433277	mature_miRNA
mmu-miR-22-3p	0.500816	0.436461	mature_miRNA
mmu-let-7c-5p	0.479097	0.439868	mature_miRNA
mmu-miR-28a-3p	1.25382	0.44014	mature_miRNA
mmu-miR-1947-5p	0.942356	0.444353	mature_miRNA
mmu-miR-674-5p	0.838093	0.447707	mature_miRNA
mmu-miR-187-3p	-0.628385	0.448123	mature_miRNA
mmu-miR-378d	1.48066	0.448187	mature_miRNA
mmu-miR-23a-3p	0.634465	0.450088	mature_miRNA
mmu-miR-24-3p	0.207987	0.473424	mature_miRNA
mmu-miR-20a-5p	-0.369827	0.481497	mature_miRNA
mmu-miR-1934-3p	0.692922	0.488909	mature_miRNA
mmu-miR-223-3p	1.08878	0.527639	mature_miRNA
mmu-miR-1968-5p	1.05176	0.539788	mature_miRNA
mmu-miR-30c-5p	0.154698	0.541268	mature_miRNA
mmu-miR-34a-5p	0.537066	0.545284	mature_miRNA
mmu-miR-219-1-3p	-0.0407311	0.556763	mature_miRNA
mmu-miR-17-5p	-0.331723	0.571505	mature_miRNA
mmu-miR-222-3p	-0.0730424	0.582243	mature_miRNA
mmu-miR-128-3p	0.234797	0.584259	mature_miRNA
mmu-miR-212-3p	-0.828466	0.584605	mature_miRNA
mmu-miR-345-3p	0.191365	0.589692	mature_miRNA
mmu-miR-194-5p	-0.368039	0.591368	mature_miRNA
mmu-miR-190a-5p	-0.164869	0.593613	mature_miRNA
mmu-miR-21a-5p	0.494254	0.594925	mature_miRNA
mmu-miR-140-5p	-0.178939	0.60485	mature_miRNA
mmu-miR-155-5p	-0.0959184	0.611189	mature_miRNA
mmu-miR-3068-5p	0.482219	0.61221	mature_miRNA
mmu-miR-22-5p	-0.52075	0.618381	mature_miRNA
mmu-miR-125b-5p	0.617409	0.619545	mature_miRNA
mmu-miR-3082-3p	0.0495542	0.643757	mature_miRNA
mmu-miR-30d-3p	0.547638	0.645478	mature_miRNA
mmu-miR-3107-5p	1.29942	0.647082	mature_miRNA
mmu-miR-1198-5p	0.926735	0.649752	mature_miRNA
mmu-miR-221-3p	0.594019	0.650514	mature_miRNA
mmu-miR-3068-3p	0.160121	0.657191	mature_miRNA
mmu-miR-378a-3p	1.11308	0.661608	mature_miRNA
mmu-miR-872-5p	0.0369274	0.674127	mature_miRNA
mmu-miR-324-5p	0.387732	0.677807	mature_miRNA
mmu-miR-185-3p	0.83952	0.679932	mature_miRNA
mmu-miR-486-5p	1.31894	0.692325	mature_miRNA
mmu-miR-203-3p	0.0809225	0.709984	mature_miRNA
mmu-miR-339-5p	1.26231	0.718822	mature_miRNA
mmu-miR-93-5p	0.436792	0.718939	mature_miRNA
mmu-miR-374b-5p	0.626543	0.725499	mature_miRNA
mmu-miR-96-5p	0.529507	0.72755	mature_miRNA
mmu-miR-378c	1.33981	0.729912	mature_miRNA
mmu-miR-29a-3p	0.593298	0.731918	mature_miRNA
mmu-miR-350-5p	0.257975	0.735699	mature_miRNA
mmu-miR-30d-5p	0.700324	0.743991	mature_miRNA
mmu-miR-378b	0.983794	0.74574	mature_miRNA
mmu-miR-16-5p	0.385463	0.746915	mature_miRNA
mmu-miR-7b-5p	-0.244467	0.757294	mature_miRNA
mmu-miR-106b-3p	1.02378	0.760472	mature_miRNA
mmu-miR-99a-3p	0.976157	0.762295	mature_miRNA
mmu-miR-1981-5p	1.06742	0.764045	mature_miRNA
mmu-let-7a-1-3p	-0.607282	0.778094	mature_miRNA
mmu-miR-29c-3p	0.897463	0.779683	mature_miRNA
mmu-miR-30a-3p	0.643023	0.811096	mature_miRNA
mmu-miR-21c	0.577682	0.824164	mature_miRNA
mmu-miR-3079-5p	0.778486	0.825505	mature_miRNA
mmu-miR-106b-5p	0.00687771	0.834676	mature_miRNA
mmu-miR-26a-5p	0.919343	0.850842	mature_miRNA
mmu-miR-322-5p	0.663392	0.861954	mature_miRNA
mmu-miR-326-3p	0.432786	0.866915	mature_miRNA
mmu-miR-192-5p	1.20309	0.890177	mature_miRNA
mmu-miR-15b-3p	0.268604	0.893127	mature_miRNA
mmu-miR-191-5p	0.853203	0.895213	mature_miRNA
mmu-miR-18a-5p	-0.399047	0.908533	mature_miRNA
mmu-let-7f-5p	0.731221	0.910382	mature_miRNA
mmu-miR-130b-3p	0.907427	0.911776	mature_miRNA
mmu-miR-132-3p	-0.562925	0.922752	mature_miRNA
mmu-let-7c-2-3p	-0.410615	0.925553	mature_miRNA
mmu-miR-30e-3p	0.876631	0.956916	mature_miRNA
mmu-miR-27a-3p	0.874862	0.96417	mature_miRNA
mmu-miR-30e-5p	0.964642	0.965202	mature_miRNA
mmu-miR-1932	1.99616	0.976059	mature_miRNA
mmu-miR-421-3p	0.396827	0.994263	mature_miRNA
mmu-miR-151-3p	1.21082	1.00063	mature_miRNA
mmu-miR-1955-3p	1.04649	1.02697	mature_miRNA
mmu-miR-301b-3p	0.803203	1.05142	mature_miRNA
mmu-miR-152-3p	1.1018	1.06298	mature_miRNA
mmu-miR-700-5p	0.644704	1.06673	mature_miRNA
mmu-miR-146b-5p	1.35594	1.07341	mature_miRNA
mmu-miR-350-3p	1.28928	1.07449	mature_miRNA
mmu-miR-19b-3p	0.737546	1.08101	mature_miRNA
mmu-let-7j	0.599666	1.08172	mature_miRNA
mmu-miR-146b-3p	1.18387	1.0847	mature_miRNA
mmu-miR-15a-5p	0.867428	1.08556	mature_miRNA
mmu-miR-30b-5p	0.997556	1.08926	mature_miRNA
mmu-miR-330-5p	1.30856	1.13506	mature_miRNA
mmu-miR-497-5p	1.61887	1.15736	mature_miRNA
mmu-miR-92a-3p	0.852843	1.16025	mature_miRNA
mmu-miR-26b-5p	0.560335	1.16917	mature_miRNA
mmu-miR-195a-5p	1.40795	1.19244	mature_miRNA
mmu-miR-744-5p	1.44639	1.19763	mature_miRNA
mmu-miR-582-3p	1.83338	1.29706	mature_miRNA
mmu-miR-19a-3p	0.919325	1.29715	mature_miRNA
mmu-miR-700-3p	1.40886	1.30622	mature_miRNA
mmu-miR-190b-5p	1.24576	1.31606	mature_miRNA
mmu-miR-98-5p	0.976848	1.32053	mature_miRNA
mmu-miR-582-5p	0.497986	1.33544	mature_miRNA
mmu-miR-7a-5p	0.377591	1.34116	mature_miRNA
mmu-miR-504-5p	0.426483	1.34915	mature_miRNA
mmu-let-7i-5p	0.825879	1.36551	mature_miRNA
mmu-miR-99b-3p	1.17649	1.36899	mature_miRNA
mmu-miR-301a-3p	1.01102	1.37076	mature_miRNA
mmu-miR-1839-5p	1.33928	1.44954	mature_miRNA
mmu-miR-181d-5p	0.793805	1.45848	mature_miRNA
mmu-miR-3066-5p	0.640728	1.54861	mature_miRNA
mmu-miR-184-3p	1.84436	1.56666	mature_miRNA
mmu-miR-103-3p	1.07499	1.57365	mature_miRNA
mmu-miR-30a-5p	1.4147	1.58343	mature_miRNA
mmu-miR-704	0.937906	1.64715	mature_miRNA
mmu-miR-182-5p	1.76372	1.64854	mature_miRNA
mmu-miR-21a-3p	1.51094	1.65427	mature_miRNA
mmu-miR-107-3p	0.998435	1.66641	mature_miRNA
mmu-miR-148b-3p	0.435538	1.66867	mature_miRNA
mmu-miR-5117-5p	1.07055	1.68891	mature_miRNA
mmu-miR-25-3p	1.64853	1.70482	mature_miRNA
mmu-miR-210-3p	0.469747	1.70688	mature_miRNA
mmu-miR-449a-5p	0.742186	1.72752	mature_miRNA
mmu-miR-181b-5p	0.950277	1.73551	mature_miRNA
mmu-let-7f-2-3p	0.782977	1.75036	mature_miRNA
mmu-miR-181a-5p	1.57062	1.77263	mature_miRNA
mmu-miR-29b-3p	1.70963	1.81082	mature_miRNA
mmu-miR-152-5p	1.91939	1.82076	mature_miRNA
mmu-miR-449c-5p	0.804785	1.83221	mature_miRNA
mmu-miR-15b-5p	1.6778	1.84323	mature_miRNA
mmu-miR-101c	2.79482	1.8487	mature_miRNA
mmu-miR-3970	1.26093	1.85241	mature_miRNA
mmu-miR-9-5p	1.21183	1.92925	mature_miRNA
mmu-miR-1843a-5p	2.12004	1.96847	mature_miRNA
mmu-miR-33-5p	1.99527	2.02089	mature_miRNA
mmu-miR-30f	2.27519	2.04528	mature_miRNA
mmu-miR-142-3p	1.38384	2.05405	mature_miRNA
mmu-miR-450b-5p	1.49052	2.09631	mature_miRNA
mmu-miR-1843b-5p	2.28255	2.25568	mature_miRNA
mmu-miR-101b-3p	1.47182	2.25694	mature_miRNA
mmu-miR-542-3p	1.5452	2.27731	mature_miRNA
mmu-miR-101a-3p	2.49973	2.38397	mature_miRNA
mmu-miR-340-5p	1.60005	2.40031	mature_miRNA
mmu-miR-365-3p	2.03489	2.48253	mature_miRNA
mmu-miR-15a-3p	2.69741	2.64052	mature_miRNA
mmu-miR-181c-5p	2.5561	2.68045	mature_miRNA
mmu-miR-5117-3p	2.13429	2.76618	mature_miRNA
mmu-miR-5121	3.25114	3.19633	mature_miRNA
mmu-miR-193a-3p	3.67255	3.60515	mature_miRNA
mmu-piRNA-mmu_piR_000536	-inf	-0.288291	mmu-piRNA-mmu_piR_002435
mmu-piRNA-mmu_piR_008475	-inf	-0.143135	mmu-piRNA-mmu_piR_003758
mmu-piRNA-mmu_piR_000644	-inf	-0.132031	mmu-piRNA-mmu_piR_003758
mmu-piRNA-mmu_piR_006563	-inf	-0.0607318	mmu-piRNA-mmu_piR_006423
mmu-piRNA-mmu_piR_006423	-inf	0.34419	mmu-piRNA-mmu_piR_006563
mmu-piRNA-mmu_piR_025007	0.0557899	-0.143343	piRNA
mmu-piRNA-mmu_piR_020692	0.864009	-0.0841199	piRNA
mmu-piRNA-mmu_piR_012107	-0.0830326	-0.0217807	piRNA
mmu-piRNA-mmu_piR_035294	1.19258	1.27044	piRNA
mmu-piRNA-mmu_piR_019359	1.30398	1.37993	piRNA
mmu-piRNA-mmu_piR_015668	1.94744	1.9384	piRNA
mmu-piRNA-mmu_piR_034793	1.46879	1.94492	piRNA
mmu-piRNA-mmu_piR_003399	2.4727	3.23291	piRNA
mmu-piRNA-mmu_piR_022877	2.92035	3.42106	piRNA
mmu-snoRNA-SNORA44-chr4-132309941-132310069	-1.26323	-0.235641	snoRNA
mmu-snoRNA-SNORD96-chr11-48802032-48802112	-0.0250946	-0.191676	snoRNA
mmu-snoRNA-SNORD55-chr4-117155770-117155848	-0.560997	-0.140031	snoRNA
mmu-snoRNA-SNORD41-chr8-85050207-85050276	-0.116375	-0.0678303	snoRNA
mmu-snoRNA-snoU83B-chr15-80078498-80078591	0.512461	-0.0488888	snoRNA
mmu-snoRNA-SNORD83-chr17-35247175-35247250	0.194004	0.0507368	snoRNA
mmu-snoRNA-SNORD105-chr9-20889484-20889568	0.207302	0.151417	snoRNA
mmu-snoRNA-SNORD91-chr11-74905424-74905516	0.511424	0.205221	snoRNA
mmu-snoRNA-SNORD26-chr19-8724251-8724325	0.233522	0.2149	snoRNA
mmu-snoRNA-snoZ40-chr9-15315522-15315595	0.553804	0.227433	snoRNA
mmu-snoRNA-SNORD42-chr11-78181299-78181363	-0.0554036	0.234391	snoRNA
mmu-snoRNA-SNORD73-chr3-86140618-86140688	0.102078	0.290585	snoRNA
mmu-snoRNA-SNORD78-chr1-161036984-161037049	-0.742018	0.353358	snoRNA
mmu-snoRNA-SNORD42-chr11-78183056-78183124	1.05447	0.368983	snoRNA
mmu-snoRNA-SNORD18-chr9-64175871-64175941	0.107053	0.402592	snoRNA
mmu-snoRNA-SNORD48-chr17-34952013-34952075	0.355198	0.413216	snoRNA
mmu-snoRNA-SNORA41-chr1-63179004-63179135	0.80974	0.418363	snoRNA
mmu-snoRNA-SNORD11B-chr1-59704258-59704338	1.00447	0.445785	snoRNA
mmu-snoRNA-SNORD19-chr14-31016206-31016281	0.224776	0.540737	snoRNA
mmu-snoRNA-SNORA18-chr9-15313802-15313932	-0.0269588	0.569426	snoRNA
mmu-snoRNA-SNORD51-chr1-63178677-63178754	0.486201	0.58937	snoRNA
mmu-snoRNA-SNORD28-chr19-8724868-8724943	0.634946	0.628644	snoRNA
mmu-snoRNA-SNORD61-chrX-57391449-57391519	0.810018	0.653794	snoRNA
mmu-snoRNA-SNORD100-chr10-23785750-23785823	-0.389024	0.658121	snoRNA
mmu-snoRNA-SNORD49-chr11-62603450-62603521	0.225313	0.827553	snoRNA
mmu-snoRNA-SNORA7-chr7-121040344-121040484	0.411444	0.873506	snoRNA
mmu-snoRNA-snoU97-chr7-111076060-111076227	0.0681826	0.996994	snoRNA
mmu-snoRNA-SNORD59-chr10-128084143-128084216	1.08567	1.03647	snoRNA
mmu-snoRNA-SNORA3-chr7-109520120-109520251	0.649486	1.10943	snoRNA
mmu-snoRNA-SNORD38-chr4-117154514-117154584	0.502064	1.12466	snoRNA
mmu-snoRNA-SNORD18-chr9-64177123-64177193	0.847739	1.13147	snoRNA
mmu-snoRNA-SNORD65-chr11-62604515-62604586	0.569104	1.13224	snoRNA
mmu-snoRNA-SNORD127-chr12-65056573-65056658	0.679678	1.14761	snoRNA
mmu-snoRNA-SNORD88-chr7-44250135-44250224	1.75482	1.17789	snoRNA
mmu-snoRNA-SNORD58-chr18-75001880-75001944	0.976581	1.21618	snoRNA
mmu-snoRNA-SNORD66-chr16-20684239-20684313	0.491373	1.23036	snoRNA
mmu-snoRNA-snoU105B-chr9-20890757-20890836	1.13666	1.28578	snoRNA
mmu-snoRNA-SNORD45-chr3-153911610-153911690	1.11791	1.29472	snoRNA
mmu-snoRNA-SNORD31-chr19-8725594-8725660	1.41017	1.30105	snoRNA
mmu-snoRNA-SNORD58-chr18-75001455-75001519	1.15471	1.31929	snoRNA
mmu-snoRNA-SNORD58-chr18-75001058-75001123	0.704511	1.32846	snoRNA
mmu-snoRNA-SNORD111-chr8-110838528-110838616	1.54793	1.34103	snoRNA
mmu-snoRNA-SNORD82-chr1-86356261-86356330	1.15327	1.34111	snoRNA
mmu-snoRNA-SNORD73-chr3-86138791-86138858	0.567005	1.3635	snoRNA
mmu-snoRNA-SNORD37-chr10-81178950-81179013	0.938976	1.3892	snoRNA
mmu-snoRNA-SNORA7-chr1-51938974-51939095	-0.218134	1.40923	snoRNA
mmu-snoRNA-SNORD49-chr11-62603077-62603150	1.26794	1.43744	snoRNA
mmu-snoRNA-SNORD79-chr1-161037356-161037439	0.874329	1.45438	snoRNA
mmu-snoRNA-SNORD47-chr1-161038082-161038158	1.02058	1.50514	snoRNA
mmu-snoRNA-SNORD95-chr11-48803139-48803206	1.0416	1.51522	snoRNA
mmu-snoRNA-SNORD95-chr11-48800866-48800932	1.05953	1.53528	snoRNA
mmu-snoRNA-SNORD70-chr1-59692509-59692592	1.32151	1.53714	snoRNA
mmu-snoRNA-SCARNA3-chr12-80391613-80391751	1.79193	1.59803	snoRNA
mmu-snoRNA-SNORD121A-chr4-41213772-41213857	1.31734	1.61339	snoRNA
mmu-snoRNA-SNORD99-chr4-132310691-132310764	1.01967	1.68454	snoRNA
mmu-snoRNA-SNORA21-chr11-97781639-97781775	1.48201	1.70129	snoRNA
mmu-snoRNA-SNORD52-chr17-34950952-34951017	1.28376	1.71458	snoRNA
mmu-snoRNA-SNORD30-chr19-8725341-8725409	1.27718	1.73668	snoRNA
mmu-snoRNA-SNORD72-chr15-5118404-5118484	1.6468	1.74109	snoRNA
mmu-snoRNA-SNORD33-chr7-45127382-45127464	1.38256	1.74399	snoRNA
mmu-snoRNA-SNORA72-chr15-34440791-34440922	0.814195	1.75647	snoRNA
mmu-snoRNA-SNORD5-chr9-15314074-15314144	1.89004	1.8188	snoRNA
mmu-snoRNA-snoR38-chr11-116674148-116674222	0.580489	1.83279	snoRNA
mmu-snoRNA-snoR38-chr11-116672506-116672581	0.685693	1.90079	snoRNA
mmu-snoRNA-snoR38-chr11-56263165-56263240	0.703088	1.90853	snoRNA
mmu-snoRNA-SNORD36-chr2-26912218-26912291	1.7321	1.99597	snoRNA
mmu-snoRNA-SNORD53-chr17-71641584-71641659	1.5597	1.99932	snoRNA
mmu-snoRNA-snoZ17-chr11-78181686-78181756	1.75028	1.99954	snoRNA
mmu-snoRNA-SNORD36-chr2-26912530-26912600	1.59925	2.00432	snoRNA
mmu-snoRNA-SNORD12-chr2-167065276-167065365	1.02103	2.01189	snoRNA
mmu-snoRNA-SNORD24-chr1-161036057-161036139	2.33145	2.01805	snoRNA
mmu-snoRNA-SNORD33-chr7-45126864-45126947	2.07568	2.05838	snoRNA
mmu-snoRNA-SNORD29-chr19-8725092-8725156	1.32355	2.06317	snoRNA
mmu-snoRNA-SNORD12-chr2-167064998-167065086	0.153819	2.09219	snoRNA
mmu-snoRNA-snoMBII-202-chr8-123103038-123103120	2.42859	2.11343	snoRNA
mmu-snoRNA-snosnR60_Z15-chr1-161037601-161037681	1.4563	2.13144	snoRNA
mmu-snoRNA-SNORD87-chr1-9942463-9942549	2.47631	2.15919	snoRNA
mmu-snoRNA-SNORD43-chr15-80082857-80082920	1.78297	2.19594	snoRNA
mmu-snoRNA-SNORD98-chr10-62765576-62765640	1.74555	2.23012	snoRNA
mmu-snoRNA-SNORD50-chr9-88521797-88521868	2.27101	2.28217	snoRNA
mmu-snoRNA-SNORD50-chr9-88857693-88857764	2.27101	2.28217	snoRNA
mmu-snoRNA-SNORD110-chr2-130275506-130275573	2.18797	2.36325	snoRNA
mmu-snoRNA-SNORD121A-chr4-41211498-41211586	2.37573	2.39426	snoRNA
mmu-snoRNA-SNORD19B-chr14-31015148-31015226	1.68093	2.5963	snoRNA
mmu-snoRNA-SNORD75-chr1-161035850-161035911	1.82328	2.61663	snoRNA
mmu-snoRNA-SNORD102-chr5-146834834-146834904	2.05322	2.78075	snoRNA
mmu-snoRNA-SNORD53-chr17-71640879-71640956	2.58574	2.90102	snoRNA
mmu-snoRNA-SNORD56-chr2-130277697-130277766	1.53327	2.90433	snoRNA
mmu-snoRNA-SNORD18-chr9-64175048-64175115	2.7153	3.03564	snoRNA
mmu-snoRNA-SNORD12-chr2-167063473-167063565	2.05999	3.04931	snoRNA
mmu-snoRNA-SNORD74-chr1-161035394-161035473	2.94621	3.6573	snoRNA
mmu-snoRNA-SNORD101-chr10-23786470-23786543	3.21011	3.81299	snoRNA
mmu-snoRNA-SNORA29-chr11-55482694-55482833	2.04997	3.99046	snoRNA
mmu-tRNA-chr3-96501009-96501080	-0.865844	0.300541	tRNA
mmu-tRNA-chr1-171037997-171038068	-0.805152	0.357965	tRNA
mmu-tRNA-chr1-171102756-171102827	-0.793335	0.370662	tRNA
mmu-tRNA-chr1-171669439-171669511	0.431346	1.79778	tRNA
mmu-tRNA-chr3-97681459-97681530	-1.03516	1.99526	tRNA
mmu-tRNA-chr3-96399059-96399130	-0.342708	2.24464	tRNA
mmu-tRNA-chr9-64738046-64738117	-0.316126	2.31932	tRNA
