# Supplementary material for: Post-transcriptional gene silencing mediated by microRNAs is controlled by nucleoplasmic Sfpq
Source: Nat Commun. 2017 Oct 30;8:1189. doi: 10.1038/s41467-017-01126-x (PMC5662751; doi:10.1038/s41467-017-01126-x)
Supplement: Supplementary file 8 — Supplementary Data 5 [file 41467_2017_1126_MOESM8_ESM.xlsx]

## Sheet: Legend and sequencing quality
Supplementary Data 5. Bioinformatics assessment of the dismissal Ago2 binding activity upon Sfpq knockdown. Small RNA sequencing analysis of Ago2 HITS-CLIP experiments from P19 cells transfected with let-7a and siCtr, siSfpq and mimic Ctr, let-7a and siSfpq, or siCtr and mimic Ctr. Sfpq HITS-CLIP experiments were from P19 cells transfected with siSfpq or siCtr
Sequencing quality check
HITS-CLIP	mapped reads	unmapped reads
Ago2_ siCtr Rep1	44804841	14000094
Ago2_ siCtr Rep2	41081800	12106853
Ago2_ siCtr Rep3	37787819	11104600
Ago2_let7 Rep1	39342728	11500550
Ago2_let7 Rep2	36627814	11839289
Ago2_let7 Rep3	42205736	7195334
Ago2_siSfpq Rep1	21240210	4940266
Ago2_siSfpq Rep2	22216618	5629083
Ago2_siSfpq Rep3	21682118	4832396
Ago2_siSfpq let7 Rep1	24965543	5042498
Ago2_siSfpq let7 Rep2	23082070	4647967
Ago2_siSfpq let7 Rep3	22770795	4559193
Sfpq_ siCtr Rep1	32990270	1540628
Sfpq_ siCtr Rep2	37298345	1839084
Sfpq_siCtr Rep3	31822182	1593991
Sfpq_siSfpq Rep1	31539625	2221661
Sfpq_siSfpq Rep2	33088562	2423721
Sfpq_siSfpq Rep3	25158352	1711658

## Sheet: smallRNA population in P19 cell
Differential analysis from OmiRas program comparing the Ago2-loaded small RNAs in from let-7a + siCtr-transfected P19 cells and mimic Ctr + siCtr-transfected P19 cells.
smallRNA id	type	average of reads count from let-7a samples	average of reads count from mimic Ctr samples	log2(Ctr/let-7a)	pvalue
mmu-let-7a-2_precursor	pre_miRNA	484.437	3.21522	-7.23525	4.12e-09
mmu-let-7a-5p	mature_miRNA	629.983	6.93044	-6.50622	2.65e-10
mmu-let-7a-1_precursor	pre_miRNA	145.046	3.21522	-5.49545	0.003924
mmu-miR-30e-5p	mature_miRNA	77.7714	2.08609	-5.22037	0.0747164
mmu-mir-30e	pre_miRNA	77.7714	2.08609	-5.22037	0.0747164
mmu-piRNA-mmu_piR_006156;mmu-piRNA-mmu_piR_003040;mmu-piRNA-mmu_piR_007729	piRNA	16.9795	0.5	-5.08573	0.140026
mmu-piRNA-mmu_piR_007729;mmu-piRNA-mmu_piR_003040	piRNA	16.9795	0.5	-5.08573	0.140026
mmu-piRNA-mmu_piR_001526;mmu-piRNA-mmu_piR_004801;mmu-piRNA-mmu_piR_009084;mmu-piRNA-mmu_piR_004114	piRNA	53.5854	1.62913	-5.03966	0.0643085
mmu-mir-28a	pre_miRNA	67.4688	2.62913	-4.68156	0.235604
mmu-rRNA-5S_rRNA-chr9-111613898-111614015	rRNA	124.434	6.34435	-4.29377	0.0220733
mmu-piRNA-mmu_piR_000536;mmu-piRNA-mmu_piR_002435	piRNA	107.262	5.80131	-4.20862	0.219946
mmu-piRNA-mmu_piR_000168;mmu-piRNA-mmu_piR_001534;mmu-piRNA-mmu_piR_004803;mmu-piRNA-mmu_piR_009084;mmu-piRNA-mmu_piR_004114	piRNA	27.5916	1.58609	-4.12069	0.196167
mmu-tRNA-chr13-21911313-21911384	tRNA	24.7304	1.58609	-3.96274	0.249419
mmu-piRNA-mmu_piR_000958	piRNA	120.428	8.67218	-3.79563	0.0401834
mmu-piRNA-mmu_piR_000870;mmu-piRNA-mmu_piR_000216;mmu-piRNA-mmu_piR_038312	piRNA	146.841	22.2317	-2.72356	0.321949
mmu-piRNA-mmu_piR_000219	piRNA	105.224	16.9735	-2.63211	0.145414
mmu-let-7c-1_precursor	pre_miRNA	73.8505	13.1457	-2.49002	0.213145
mmu-let-7c-5p	mature_miRNA	108.373	26.7913	-2.01616	0.219989
mmu-snoRNA-U1-chr3-18177462-18177625	snoRNA	17.3203	5.3874	-1.6848	0.5213
mmu-piRNA-mmu_piR_002962	piRNA	204.736	71.4635	-1.51848	0.213235
mmu-let-7e-5p	mature_miRNA	168.06	60.8609	-1.46539	0.275427
mmu-let-7e_precursor	pre_miRNA	168.06	60.8609	-1.46539	0.275427
mmu-let-7c-2_precursor	pre_miRNA	34.0569	13.1457	-1.37336	0.565472
mmu-piRNA-mmu_piR_004115	piRNA	75.669	35.9105	-1.0753	0.526173
mmu-piRNA-mmu_piR_006423;mmu-piRNA-mmu_piR_006563	piRNA	16.3754	7.8874	-1.05391	0.698898
mmu-mir-181a-1	pre_miRNA	115.504	59.48	-0.95746	0.514242
mmu-piRNA-mmu_piR_007729;mmu-piRNA-mmu_piR_003040;mmu-piRNA-mmu_piR_006156	piRNA	18.9448	9.75826	-0.957108	0.735651
mmu-piRNA-mmu_piR_006563;mmu-piRNA-mmu_piR_006423	piRNA	15.7714	9.05957	-0.799792	0.761687
mmu-rRNA-5S_rRNA-chr17-78858936-78859050	rRNA	228.875	139.904	-0.710124	0.478398
mmu-piRNA-mmu_piR_004114;mmu-piRNA-mmu_piR_009084;mmu-piRNA-mmu_piR_004801;mmu-piRNA-mmu_piR_001529;mmu-piRNA-mmu_piR_000224	piRNA	47.4039	31.1026	-0.60797	0.781128
mmu-piRNA-mmu_piR_038323	piRNA	67.4386	47.6952	-0.499729	0.780736
mmu-miR-103-3p	mature_miRNA	75.5632	56.6291	-0.416139	0.85598
mmu-mir-103-2	pre_miRNA	72.5632	54.543	-0.411842	0.860744
mmu-miR-5115	mature_miRNA	28.1326	21.49	-0.388575	0.876824
mmu-mir-5115	pre_miRNA	28.1326	21.49	-0.388575	0.876824
mmu-miR-5124a	mature_miRNA	14.0489	11.0165	-0.350791	0.908242
mmu-mir-5124a	pre_miRNA	14.0489	11.0165	-0.350791	0.908242
mmu-piRNA-mmu_piR_000691	piRNA	410.996	343.467	-0.258953	0.832189
mmu-rRNA-5_8S_rRNA-chr18-73533403-73533551	rRNA	131.469	110.02	-0.25696	0.838869
mmu-piRNA-mmu_piR_007582	piRNA	10	8.5	-0.234465	0.986033
mmu-piRNA-mmu_piR_038328	piRNA	362.205	309.904	-0.224986	0.793025
mmu-rRNA-5S_rRNA-chr7-16471813-16471931	rRNA	18.6121	16	-0.218169	0.947583
mmu-piRNA-mmu_piR_000622	piRNA	98.3443	88.3344	-0.154867	0.922498
mmu-piRNA-mmu_piR_001570;mmu-piRNA-mmu_piR_000616;mmu-piRNA-mmu_piR_000622	piRNA	24.1673	21.8609	-0.144702	0.963443
mmu-mir-26a-2	pre_miRNA	142.33	129.483	-0.136476	0.905831
mmu-piRNA-mmu_piR_002490	piRNA	176.022	161.43	-0.124848	0.934309
mmu-miR-26a-5p	mature_miRNA	145.157	133.612	-0.119558	0.916118
mmu-piRNA-mmu_piR_002643	piRNA	128.969	121.851	-0.0819059	0.973505
mmu-miR-181a-5p	mature_miRNA	125.191	122.169	-0.035259	0.994369
mmu-piRNA-mmu_piR_023098	piRNA	295.748	289.297	-0.0318156	0.999546
mmu-piRNA-mmu_piR_009108;mmu-piRNA-mmu_piR_004115;mmu-piRNA-mmu_piR_000858	piRNA	18.5	18.5	0	0.976759
mmu-piRNA-mmu_piR_000619;mmu-piRNA-mmu_piR_005355	piRNA	139.677	143.914	0.0431076	0.976575
mmu-piRNA-mmu_piR_004374	piRNA	111.385	117.5	0.0770985	0.974699
mmu-mir-6243	pre_miRNA	23.6468	25.0761	0.0846683	0.991826
mmu-piRNA-mmu_piR_011884;mmu-piRNA-mmu_piR_025330;mmu-piRNA-mmu_piR_013691;mmu-piRNA-mmu_piR_002653;mmu-piRNA-mmu_piR_015532;mmu-piRNA-mmu_piR_037201;mmu-piRNA-mmu_piR_024964;mmu-piRNA-mmu_piR_011107;mmu-piRNA-mmu_piR_038045;mmu-piRNA-mmu_piR_004527;mmu-piRNA-mmu_piR_032506;mmu-piRNA-mmu_piR_027162	piRNA	1922.82	2041.1	0.0861279	0.864351
mmu-piRNA-mmu_piR_037624	piRNA	166.448	181.033	0.121175	0.909848
mmu-piRNA-mmu_piR_018323	piRNA	113.271	123.602	0.125922	0.923987
mmu-miR-182-5p	mature_miRNA	73.5302	81.0296	0.140111	0.941377
mmu-mir-182	pre_miRNA	73.5302	81.0296	0.140111	0.941377
mmu-piRNA-mmu_piR_038312;mmu-piRNA-mmu_piR_000216;mmu-piRNA-mmu_piR_000870	piRNA	9.68772	10.8444	0.162714	0.965094
mmu-piRNA-mmu_piR_000578	piRNA	593.702	666.512	0.166891	0.768331
mmu-piRNA-mmu_piR_005783	piRNA	11.9448	13.8013	0.208418	0.947603
mmu-piRNA-mmu_piR_028367;mmu-piRNA-mmu_piR_029130;mmu-piRNA-mmu_piR_015067;mmu-piRNA-mmu_piR_028419;mmu-piRNA-mmu_piR_039593;mmu-piRNA-mmu_piR_039504;mmu-piRNA-mmu_piR_005544;mmu-piRNA-mmu_piR_023288;mmu-piRNA-mmu_piR_003041;mmu-piRNA-mmu_piR_008827;mmu-piRNA-mmu_piR_028552	piRNA	11.9448	13.8013	0.208418	0.947603
mmu-piRNA-mmu_piR_004114;mmu-piRNA-mmu_piR_009084	piRNA	760.872	884.081	0.216525	0.653808
mmu-mir-181b-2	pre_miRNA	20.7367	24.447	0.237472	0.930545
mmu-piRNA-mmu_piR_009108;mmu-piRNA-mmu_piR_004115	piRNA	9.37544	11.1026	0.243941	0.965002
mmu-piRNA-mmu_piR_000362;mmu-piRNA-mmu_piR_038322	piRNA	69.8977	84.0196	0.265482	0.877738
mmu-rRNA-5S_rRNA-chr8-123554060-123554178	rRNA	711.35	858.713	0.271616	0.57442
mmu-mir-6236	pre_miRNA	174.644	213.476	0.289657	0.794272
mmu-miR-6243	mature_miRNA	15.5285	19.4039	0.321433	0.925388
mmu-snoRNA-U2-chr11-96083673-96083856	snoRNA	59.702	75.4039	0.336861	0.802728
mmu-piRNA-mmu_piR_000622;mmu-piRNA-mmu_piR_000616;mmu-piRNA-mmu_piR_001570	piRNA	52.2998	66.9966	0.357281	0.833345
mmu-miR-181b-5p	mature_miRNA	30.4591	40.5065	0.411283	0.846895
mmu-piRNA-mmu_piR_000620	piRNA	63.2874	88.2979	0.480461	0.766538
mmu-miR-183-5p	mature_miRNA	117.02	185.55	0.665055	0.715153
mmu-mir-183	pre_miRNA	117.02	185.55	0.665055	0.715153
mmu-miR-16-5p	mature_miRNA	6.32651	10.1291	0.679028	0.800411
mmu-mir-16-2	pre_miRNA	6.32651	10.1291	0.679028	0.800411
mmu-miR-30d-5p	mature_miRNA	32	51.5	0.686501	0.744107
mmu-mir-30d	pre_miRNA	32	51.5	0.686501	0.744107
mmu-mir-181b-1	pre_miRNA	9.25712	15.5596	0.749168	0.783147
mmu-piRNA-mmu_piR_009084;mmu-piRNA-mmu_piR_004114	piRNA	18.9653	33.0861	0.802862	0.702116
mmu-tRNA-chr11-79704650-79704721	tRNA	7.75712	14.3874	0.891213	0.741462
mmu-piRNA-mmu_piR_000168	piRNA	6.04893	12	0.988282	0.720525
mmu-mir-92a-1	pre_miRNA	29.9591	59.4535	0.988769	0.609851
mmu-piRNA-mmu_piR_004567;mmu-piRNA-mmu_piR_000639	piRNA	450.618	954.607	1.083	0.042195
mmu-miR-92a-3p	mature_miRNA	38.7162	83.2713	1.10488	0.5161
mmu-miR-99a-5p	mature_miRNA	67.9306	147.407	1.11767	0.644699
mmu-mir-99a	pre_miRNA	67.9306	147.407	1.11767	0.644699
mmu-rRNA-SSU_rRNA_5-chrM-2-348	rRNA	19.0489	44.2483	1.21591	0.572706
mmu-piRNA-mmu_piR_016656	piRNA	9.97954	23.2583	1.2207	0.64097
mmu-piRNA-mmu_piR_000224	piRNA	6.32651	14.9039	1.23621	0.660386
mmu-piRNA-mmu_piR_004114	piRNA	34.5285	86.4136	1.32347	0.531675
mmu-miR-744-5p	mature_miRNA	4.79181	12.1026	1.33667	0.638044
mmu-mir-744	pre_miRNA	4.79181	12.1026	1.33667	0.638044
mmu-miR-296-3p	mature_miRNA	3.82651	10.0165	1.38828	0.632724
mmu-mir-296	pre_miRNA	3.82651	10.0165	1.38828	0.632724
mmu-rRNA-5S_rRNA-chr4-48762851-48762962	rRNA	24.7651	64.9501	1.39102	0.58946
mmu-mir-151	pre_miRNA	5.75712	15.1887	1.39958	0.61607
mmu-mir-92a-2	pre_miRNA	8.75712	23.8178	1.44351	0.585049
mmu-tRNA-chr7-120917517-120917598	tRNA	6.11833	18.7317	1.61428	0.564386
mmu-miR-151-3p	mature_miRNA	3.82651	14.1887	1.89064	0.502933
mmu-miR-92b-3p	mature_miRNA	5.39591	21.5331	1.99662	0.466635
mmu-mir-292	pre_miRNA	4.32651	17.8874	2.04767	0.455766
mmu-miR-302b-3p	mature_miRNA	12.0979	51.0861	2.07818	0.458042
mmu-mir-302b	pre_miRNA	12.0979	51.0861	2.07818	0.458042
mmu-mir-92b	pre_miRNA	5.89591	25.7052	2.12428	0.433555
mmu-snoRNA-U3-chr11-96032678-96032891	snoRNA	5.58363	24.98	2.1615	0.502159
mmu-mir-6240	pre_miRNA	5.86121	32.3774	2.46572	0.354677
mmu-mir-181a-2	pre_miRNA	11.7224	66.9039	2.51282	0.224967
mmu-piRNA-mmu_piR_039147;mmu-piRNA-mmu_piR_039114;mmu-piRNA-mmu_piR_000159	piRNA	2.79181	18	2.68872	0.419215
mmu-miR-292-5p	mature_miRNA	2	14.6291	2.87077	0.306502
mmu-piRNA-mmu_piR_030801	piRNA	1.86121	15	3.01065	0.392487
mmu-piRNA-mmu_piR_000414	piRNA	12.5836	119.04	3.24182	0.0658818
mmu-piRNA-mmu_piR_005034	piRNA	1.39591	15	3.42569	0.357704
mmu-piRNA-mmu_piR_000168;mmu-piRNA-mmu_piR_001534;mmu-piRNA-mmu_piR_004803;mmu-piRNA-mmu_piR_009108;mmu-piRNA-mmu_piR_004115	piRNA	1.39591	15.5331	3.47607	0.257557
mmu-snoRNA-U6-chr2-140440541-140440647	snoRNA	1	14.8178	3.88926	0.20817
mmu-let-7k	mature_miRNA	2.4306	44.6291	4.1986	0.223961
mmu-let-7k_precursor	pre_miRNA	2.4306	44.6291	4.1986	0.223961
mmu-miR-6240	mature_miRNA	1.5	27.6622	4.20488	0.164059
mmu-piRNA-mmu_piR_027027	piRNA	0.930605	22.6787	4.60703	0.19614
mmu-piRNA-mmu_piR_031503;mmu-piRNA-mmu_piR_037809	piRNA	0.465302	14.1026	4.92165	0.151373
mmu-rRNA-5S_rRNA-chr2-105997032-105997147	rRNA	1.4653	45.5	4.9566	0.22417
mmu-piRNA-mmu_piR_032034;mmu-piRNA-mmu_piR_032034	piRNA	0.930605	44.5496	5.5811	0.0676751
mmu-snoRNA-U3-chr1-39519533-39519746	snoRNA	0.465302	24.98	5.74646	0.222401
mmu-snoRNA-U3-chr19-4078299-4078512	snoRNA	0.465302	24.98	5.74646	0.222401
mmu-miR-363-3p	mature_miRNA	1	78.7779	6.29972	0.0154692
mmu-mir-363	pre_miRNA	1	78.7779	6.29972	0.0154692
mmu-mir-30a	pre_miRNA	0	17.2152	inf	0.0680029
mmu-snoRNA-SNORA67-chr11-69667834-69667976	snoRNA	0	73.854	inf	0.0922027
mmu-rRNA-5S_rRNA-chr13-58439849-58439947	rRNA	0	56.5	inf	0.100453
mmu-piRNA-mmu_piR_029675;mmu-piRNA-mmu_piR_000685	piRNA	0	20.0861	inf	0.111923
mmu-miR-1306-3p	mature_miRNA	0	22.5	inf	0.156185
mmu-piRNA-mmu_piR_023722;mmu-piRNA-mmu_piR_029575	piRNA	0	22.5	inf	0.156185
mmu-mir-1306	pre_miRNA	0	22.5	inf	0.156185
mmu-piRNA-mmu_piR_004114;mmu-piRNA-mmu_piR_009084;mmu-piRNA-mmu_piR_004802	piRNA	0	21.5	inf	0.159575
mmu-piRNA-mmu_piR_031358	piRNA	0	19	inf	0.169139
mmu-piRNA-mmu_piR_011534;mmu-piRNA-mmu_piR_029264	piRNA	0	14	inf	0.195064
mmu-miR-30a-3p	mature_miRNA	0	12.5	inf	0.20557
mmu-miR-302a-5p	mature_miRNA	0	10	inf	0.227764
mmu-mir-302a	pre_miRNA	0	10	inf	0.227764
mmu-piRNA-mmu_piR_023401	piRNA	19.9591	0	-inf	0.0665233
mmu-miR-28a-3p	mature_miRNA	66.5382	0	-inf	0.0970326
mmu-snoRNA-snoU89-chr6-124715232-124715502	snoRNA	65.5	0	-inf	0.101089
mmu-piRNA-mmu_piR_020692	piRNA	50.5	0	-inf	0.114677
mmu-rRNA-5S_rRNA-chr1-46374197-46374315	rRNA	27.9528	0	-inf	0.130116
mmu-snoRNA-SNORA62-chr9-120130415-120130563	snoRNA	29.3141	0	-inf	0.143998
mmu-snoRNA-snoU97-chr7-111076060-111076227	snoRNA	27	0	-inf	0.154858
mmu-piRNA-mmu_piR_030868	piRNA	21.8692	0	-inf	0.165444
mmu-piRNA-mmu_piR_012866	piRNA	19.0774	0	-inf	0.176418
mmu-piRNA-mmu_piR_027332;mmu-piRNA-mmu_piR_033518;mmu-piRNA-mmu_piR_034135;mmu-piRNA-mmu_piR_024135;mmu-piRNA-mmu_piR_027087;mmu-piRNA-mmu_piR_017078	piRNA	19.5	0	-inf	0.180617
mmu-piRNA-mmu_piR_021871	piRNA	16.5	0	-inf	0.195323
mmu-piRNA-mmu_piR_019253;mmu-piRNA-mmu_piR_000180	piRNA	14.8897	0	-inf	0.198045
mmu-piRNA-mmu_piR_019908	piRNA	12.5	0	-inf	0.222198
mmu-piRNA-mmu_piR_004803;mmu-piRNA-mmu_piR_001534;mmu-piRNA-mmu_piR_000168	piRNA	10.2367	0	-inf	0.235313

## Sheet: let-7a_dismissed_close Sfpq
Results of the Jaccard index (minimal threshold index of 0.10 for overlapping peaks) to assess the Sfpq-dependency on Ago2/let-7a peaks that map closely to Sfpq peaks (<500 nt).
Chromosome	peak start	peak end	peak name	strand	genomic location	RefSeq mRNA accession	Gene Symbol
chr1	16995865	16995919	peak3236_cluster45412	-	3' UTR	NM_020604	Jph1
chr1	36549275	36549344	peak754_cluster45551	-	3' UTR	NM_001126047	Sema4c
chr1	40026010	40026134	peak224_cluster36395	+	3' UTR	NM_001252202	Map4k4
chr1	52187220	52187284	peak3241_cluster45669	-	3' UTR	NM_001113383	Gls
chr1	54478115	54478194	peak639_cluster45718	-	3' UTR	NM_001163314	Pgap1
chr1	54646155	54646194	peak3243_cluster45738	-	3' UTR	NM_001081433	Ankrd44
chr1	54646235	54646304	peak2013_cluster45739	-	3' UTR	NM_001081433	Ankrd44
chr1	56795195	56795234	peak3245_cluster45766	-	3' UTR	NM_139146	Satb2
chr1	60477915	60478029	peak314_cluster36531	+	3' UTR	NM_001198571	Abi2
chr1	64731250	64731269	peak2014_cluster45857	-	3' UTR	NM_022721	Fzd5
chr1	64732295	64732444	peak2558_cluster45858	-	3' UTR	NM_022721	Fzd5
chr1	64733960	64734044	peak4169_cluster45860	-	3' UTR	NM_022721	Fzd5
chr1	65159050	65159104	peak4170_cluster45874	-	3' UTR	NM_001111320	Idh1
chr1	77367985	77368039	peak4172_cluster45948	-	3' UTR	NM_007936	Epha4
chr1	79704540	79704649	peak1061_cluster45979	-	3' UTR	NM_001111279	Wdfy1
chr1	92859135	92859194	peak2464_cluster36898	+	3' UTR	NM_016696	Gpc1
chr1	93015660	93015784	peak294_cluster46124	-	3' UTR	NM_001294150	Kif1a
chr1	93015875	93015979	peak4177_cluster46125	-	3' UTR	NM_001294150	Kif1a
chr1	93818600	93818659	peak3115_cluster36923	+	3' UTR	NM_025454	Ing5
chr1	105520610	105520654	peak1597_cluster46197	-	3' UTR	NM_013784	Pign
chr1	106032535	106032644	peak3116_cluster36959	+	3' UTR	NM_001122676	Zcchc2
chr1	121505830	121505904	peak3119_cluster37024	+	3' UTR	NM_001025156	Ccdc93
chr1	130721320	130721344	peak1553_cluster37069	+	3' UTR	NM_178691	Yod1
chr1	132024730	132024804	peak3976_cluster37119	+	3' UTR	NM_007923	Elk4
chr1	133137120	133137189	peak1946_cluster37167	+	3' UTR	NM_133819	Ppp1r15b
chr1	133139505	133139564	peak3980_cluster37173	+	3' UTR	NM_133819	Ppp1r15b
chr1	155202790	155202859	peak2469_cluster37355	+	3' UTR	NM_021433	Stx6
chr1	156430855	156430969	peak1603_cluster46586	-	3' UTR	NM_009230	Soat1
chr1	156642915	156643029	peak393_cluster37388	+	3' UTR	NM_001136104	Abl2
chr1	156649195	156649269	peak3126_cluster37398	+	3' UTR	NM_001136104	Abl2
chr1	161241520	161241614	peak2018_cluster46649	-	3' UTR	NM_007453	Prdx6
chr1	165873250	165873369	peak755_cluster46725	-	3' UTR	NM_198933	Pou2f1
chr1	170199645	170199724	peak901_cluster46811	-	3' UTR	NM_010633	Uhmk1
chr1	172381830	172381904	peak3987_cluster37509	+	3' UTR	NM_026234	Pigm
chr1	176734505	176734579	peak2563_cluster46887	-	3' UTR	NM_001099637	Cep170
chr1	177449065	177449209	peak2470_cluster37541	+	3' UTR	NM_013915	Zbtb18
chr1	177450475	177450534	peak3128_cluster37549	+	3' UTR	NM_013915	Zbtb18
chr1	181174485	181174624	peak1064_cluster46956	-	3' UTR	NM_145514	Wdr26
chr1	189874300	189874359	peak3993_cluster37722	+	3' UTR	NM_008976	Ptpn14
chr1	192845695	192845754	peak4190_cluster47072	-	3' UTR	NM_001177794	Sertad4
chr10	3966940	3967004	peak1519_cluster32056	+	3' UTR	NM_001159942	Plekhg1
chr10	7714825	7714914	peak1024_cluster32120	+	3' UTR	NM_010690	Lats1
chr10	7768125	7768199	peak2271_cluster19468	-	3' UTR	NM_145418	Ginm1
chr10	13129285	13129344	peak2403_cluster32153	+	3' UTR	NM_009538	Plagl1
chr10	13130090	13130174	peak1521_cluster32156	+	3' UTR	NM_009538	Plagl1
chr10	42700820	42700874	peak3034_cluster32427	+	3' UTR	NM_172416	Ostm1
chr10	57515930	57515994	peak2274_cluster19805	-	3' UTR	NM_019760	Serinc1
chr10	59949835	59949959	peak1184_cluster19829	-	3' UTR	NM_029083	Ddit4
chr10	67010410	67010479	peak2276_cluster19936	-	3' UTR	NM_178606	Reep3
chr10	67010650	67010714	peak817_cluster19937	-	3' UTR	NM_178606	Reep3
chr10	76040450	76040519	peak3039_cluster32726	+	3' UTR	NM_177475	Zfp280b
chr10	79540680	79540759	peak2279_cluster20086	-	3' UTR	NM_027422	Mier2
chr10	80157625	80157709	peak855_cluster32802	+	3' UTR	NM_021565	Midn
chr10	80615135	80615299	peak1025_cluster32824	+	3' UTR	NM_019575	Scamp4
chr10	81486870	81486984	peak818_cluster20171	-	3' UTR	NM_134009	Ncln
chr10	86347310	86347409	peak1247_cluster32977	+	3' UTR	NM_011595	Timp3
chr10	96044480	96044544	peak719_cluster33050	+	3' UTR	NM_001001932	Eea1
chr10	112926670	112926714	peak688_cluster20359	-	3' UTR	NM_001033474	Atxn7l3b
chr10	121396440	121396544	peak2421_cluster33218	+	3' UTR	NM_029364	Gns
chr10	127696550	127696644	peak3919_cluster33291	+	3' UTR	NM_001113211	Tmem194
chr10	127696890	127696954	peak3054_cluster33293	+	3' UTR	NM_001113211	Tmem194
chr10	127697475	127697554	peak3055_cluster33296	+	3' UTR	NM_001113211	Tmem194
chr10	128127200	128127314	peak2423_cluster33326	+	3' UTR	NM_054078	Baz2a
chr11	4481365	4481489	peak494_cluster7895	-	3' UTR	NM_028860	Mtmr3
chr11	5278725	5278804	peak1127_cluster7946	-	3' UTR	NM_001290501	Znrf3
chr11	7172135	7172234	peak4031_cluster39588	+	3' UTR	NM_009622	Adcy1
chr11	7172930	7173029	peak3154_cluster39589	+	3' UTR	NM_009622	Adcy1
chr11	7173630	7173739	peak4032_cluster39590	+	3' UTR	NM_009622	Adcy1
chr11	8432910	8432969	peak495_cluster8025	-	3' UTR	NM_001083587	Tns3
chr11	8995650	8995699	peak3447_cluster8085	-	3' UTR	NM_008316	Hus1
chr11	20303915	20304099	peak2161_cluster8168	-	3' UTR	NM_018861	Slc1a4
chr11	20650370	20650449	peak1563_cluster39703	+	3' UTR	NM_021372	Sertad2
chr11	21149315	21149384	peak4036_cluster39711	+	3' UTR	NM_023324	Peli1
chr11	24165160	24165219	peak1048_cluster39776	+	3' UTR	NM_001242934	Bcl11a
chr11	24165410	24165469	peak628_cluster39778	+	3' UTR	NM_001242934	Bcl11a
chr11	24167745	24167904	peak2489_cluster39783	+	3' UTR	NM_001242934	Bcl11a
chr11	31359940	31360019	peak2687_cluster8268	-	3' UTR	NM_011491	Stc2
chr11	32518560	32518609	peak3159_cluster39864	+	3' UTR	NM_173784	Ubtd2
chr11	40679825	40679989	peak1130_cluster8336	-	3' UTR	NM_001199274	Mat2b
chr11	44564365	44564469	peak3161_cluster39968	+	3' UTR	NM_028862	Rnf145
chr11	44565180	44565219	peak2492_cluster39971	+	3' UTR	NM_028862	Rnf145
chr11	49673145	49673184	peak3455_cluster8391	-	3' UTR	NM_212484	Cnot6
chr11	50294915	50294954	peak665_cluster8439	-	3' UTR	NM_007597	Canx
chr11	52389085	52389179	peak1965_cluster40089	+	3' UTR	NM_011694	Vdac1
chr11	53416145	53416229	peak4047_cluster40118	+	3' UTR	NM_033565	Aff4
chr11	53416565	53416629	peak2494_cluster40120	+	3' UTR	NM_033565	Aff4
chr11	58059725	58059779	peak1967_cluster40252	+	3' UTR	NM_028451	Larp1
chr11	67064440	67064524	peak1566_cluster40385	+	3' UTR	NM_001040026	Sco1
chr11	69600545	69600614	peak3466_cluster8794	-	3' UTR	NM_013415	Atp1b2
chr11	69601080	69601149	peak1366_cluster8795	-	3' UTR	NM_013415	Atp1b2
chr11	72769680	72769739	peak2502_cluster40535	+	3' UTR	NM_009671	Ankfy1
chr11	74845305	74845384	peak1567_cluster40591	+	3' UTR	NM_010813	Mnt
chr11	79693640	79693714	peak2504_cluster40803	+	3' UTR	NM_175543	Rab11fip4
chr11	80033600	80033664	peak463_cluster40820	+	3' UTR	NM_001163018	Suz12
chr11	84985470	84985609	peak1134_cluster9122	-	3' UTR	NM_001029934	Usp32
chr11	87122265	87122309	peak4062_cluster40909	+	3' UTR	NM_025377	Ska2
chr11	88083620	88083694	peak3175_cluster40955	+	3' UTR	NM_016686	Vezf1
chr11	88340270	88340384	peak2172_cluster9246	-	3' UTR	NM_054043	Msi2
chr11	88343750	88343809	peak1709_cluster9252	-	3' UTR	NM_054043	Msi2
chr11	95958215	95958259	peak667_cluster9482	-	3' UTR	NM_009951	Igf2bp1
chr11	95958520	95958574	peak2699_cluster9483	-	3' UTR	NM_009951	Igf2bp1
chr11	95958710	95958789	peak236_cluster9484	-	3' UTR	NM_009951	Igf2bp1
chr11	95959860	95959984	peak2176_cluster9489	-	3' UTR	NM_009951	Igf2bp1
chr11	95961035	95961149	peak302_cluster9493	-	3' UTR	NM_009951	Igf2bp1
chr11	95961460	95961554	peak3479_cluster9494	-	3' UTR	NM_009951	Igf2bp1
chr11	95961670	95961744	peak2700_cluster9496	-	3' UTR	NM_009951	Igf2bp1
chr11	97206260	97206314	peak1372_cluster9575	-	3' UTR	NM_008942	Npepps
chr11	97206735	97206789	peak3482_cluster9578	-	3' UTR	NM_008942	Npepps
chr11	97716940	97717019	peak794_cluster9608	-	3' UTR	NM_054051	Pip4k2b
chr11	98154760	98154844	peak1136_cluster9640	-	3' UTR	NM_013634	Med1
chr11	98704715	98704774	peak1373_cluster9658	-	3' UTR	NM_011869	Med24
chr11	98903415	98903489	peak4071_cluster41152	+	3' UTR	NM_197940	Wipf2
chr11	100321820	100321894	peak1570_cluster41178	+	3' UTR	NM_011508	Eif1
chr11	102306570	102306709	peak1139_cluster9771	-	3' UTR	NM_011551	Ubtf
chr11	102606535	102606604	peak4074_cluster41231	+	3' UTR	NM_020510	Fzd2
chr11	104334495	104334574	peak2708_cluster9858	-	3' UTR	NM_001081045	Kansl1
chr11	106057360	106057414	peak4075_cluster41272	+	3' UTR	NM_027946	Dcaf7
chr11	106781015	106781134	peak2182_cluster9922	-	3' UTR	NM_007840	Ddx5
chr11	106781335	106781379	peak3489_cluster9923	-	3' UTR	NM_007840	Ddx5
chr11	109400210	109400274	peak3183_cluster41352	+	3' UTR	NM_010303	Gna13
chr11	109401050	109401144	peak3184_cluster41355	+	3' UTR	NM_010303	Gna13
chr11	115244570	115244689	peak2511_cluster41410	+	3' UTR	NM_001033393	Tmem104
chr11	119145985	119146064	peak795_cluster10164	-	3' UTR	NM_172443	Tbc1d16
chr11	120629000	120629119	peak1717_cluster10243	-	3' UTR	NM_010756	Mafg
chr12	3909490	3909669	peak4238_cluster49282	+	3' UTR	NM_153743	Dnmt3a
chr12	8938325	8938389	peak760_cluster49350	+	3' UTR	NM_008640	Laptm4a
chr12	27338715	27338819	peak1071_cluster48534	-	3' UTR	NM_009234	Sox11
chr12	27340925	27341039	peak2039_cluster48543	-	3' UTR	NM_009234	Sox11
chr12	36196425	36196564	peak2049_cluster49575	+	3' UTR	NM_146033	Ankmy2
chr12	44598565	44598654	peak4246_cluster49608	+	3' UTR	NM_176930	Nrcam
chr12	69584360	69584434	peak1611_cluster48746	-	3' UTR	NM_001135559	Sos2
chr12	80168175	80168244	peak2042_cluster48859	-	3' UTR	NM_134156	Actn1
chr12	91556645	91556684	peak4232_cluster48965	-	3' UTR	NM_175335	Gtf2a1
chr12	102745175	102745244	peak4259_cluster50040	+	3' UTR	NM_177140	Tmem251
chr12	111544995	111545104	peak2594_cluster50171	+	3' UTR	NM_178041	Eif5
chr12	113072530	113072584	peak2054_cluster50224	+	3' UTR	NM_001081170	Pacs2
chr12	113072795	113072894	peak2055_cluster50225	+	3' UTR	NM_001081170	Pacs2
chr13	5868005	5868104	peak2849_cluster18508	+	3' UTR	NM_011803	Klf6
chr13	37977175	37977274	peak2534_cluster43734	-	3' UTR	NM_025965	Ssr1
chr13	37978310	37978384	peak3211_cluster43736	-	3' UTR	NM_025965	Ssr1
chr13	55474140	55474229	peak749_cluster43934	-	3' UTR	NM_001177372	Dbn1
chr13	55678900	55678994	peak2856_cluster18957	+	3' UTR	NM_001282055	Ddx46
chr13	55701270	55701359	peak2857_cluster18963	+	3' UTR	NM_181278	B230219D22Rik
chr13	59636960	59637074	peak4131_cluster43995	-	3' UTR	NM_001035122	Golm1
chr13	64135100	64135209	peak274_cluster44046	-	3' UTR	NM_175494	Zfp367
chr13	64363750	64363814	peak2000_cluster44059	-	3' UTR	NM_009984	Ctsl
chr13	75870140	75870224	peak2541_cluster44147	-	3' UTR	NM_028493	Rhobtb3
chr13	94203050	94203109	peak890_cluster44227	-	3' UTR	NM_029153	Scamp1
chr13	99421585	99421704	peak3225_cluster44326	-	3' UTR	NM_008634	Map1b
chr13	99424105	99424219	peak1586_cluster44336	-	3' UTR	NM_008634	Map1b
chr13	99425015	99425084	peak1059_cluster44338	-	3' UTR	NM_008634	Map1b
chr14	18268680	18268804	peak3645_cluster17698	-	3' UTR	NM_025586	Rpl15
chr14	21796725	21796819	peak2474_cluster37905	+	3' UTR	NM_026283	Samd8
chr14	27102445	27102514	peak3134_cluster37966	+	3' UTR	NM_134437	Il17rd
chr14	31118905	31118959	peak4005_cluster38022	+	3' UTR	NM_001081251	Pbrm1
chr14	31508735	31508854	peak1557_cluster38040	+	3' UTR	NM_028932	Eaf1
chr14	34746205	34746249	peak4009_cluster38070	+	3' UTR	NM_001004436	Wapl
chr14	45285780	45285844	peak3650_cluster17866	-	3' UTR	NM_015774	Ero1l
chr14	47320390	47320489	peak4010_cluster38152	+	3' UTR	NM_178684	Mapk1ip1l
chr14	48658165	48658219	peak970_cluster17908	-	3' UTR	NM_001286481	Otx2
chr14	49188465	49188529	peak2478_cluster38175	+	3' UTR	NM_001081430	Naa30
chr14	55833275	55833319	peak1952_cluster38254	+	3' UTR	NM_001168346	Nfatc4
chr14	65192650	65192714	peak2847_cluster18162	-	3' UTR	NM_021458	Fzd3
chr14	69040340	69040409	peak1262_cluster38383	+	3' UTR	NM_009285	Stc1
chr14	69366485	69366619	peak1560_cluster38386	+	3' UTR	NM_026174	Entpd4
chr14	69695480	69695589	peak1953_cluster38398	+	3' UTR	NM_033325	Loxl2
chr14	72539240	72539354	peak508_cluster18244	-	3' UTR	NM_207636	Fndc3a
chr14	72539555	72539614	peak1779_cluster18245	-	3' UTR	NM_207636	Fndc3a
chr14	76507460	76507529	peak2480_cluster38441	+	3' UTR	NM_001177751	Tsc22d1
chr14	118483270	118483364	peak2261_cluster18403	-	3' UTR	NM_001033336	Abcc4
chr15	7191865	7191919	peak1882_cluster31058	+	3' UTR	NM_013584	Lifr
chr15	7196850	7196914	peak3022_cluster31073	+	3' UTR	NM_013584	Lifr
chr15	12809155	12809214	peak1666_cluster5199	-	3' UTR	NM_029998	6030458C11Rik
chr15	12810210	12810299	peak657_cluster5202	-	3' UTR	NM_029998	6030458C11Rik
chr15	25813455	25813604	peak534_cluster31168	+	3' UTR	NM_019472	Myo10
chr15	31456760	31456809	peak3388_cluster5310	-	3' UTR	NM_172606	March6
chr15	34283885	34283959	peak3879_cluster31243	+	3' UTR	NM_033521	Laptm4b
chr15	38489345	38489444	peak1667_cluster5408	-	3' UTR	NM_018745	Azin1
chr15	73104040	73104119	peak3395_cluster5643	-	3' UTR	NM_153178	2002-08-01
chr15	77079945	77080029	peak3398_cluster5759	-	3' UTR	NM_053104	Rbfox2
chr15	77761330	77761424	peak1119_cluster5773	-	3' UTR	NM_022410	Myh9
chr15	79418580	79418654	peak2131_cluster5817	-	3' UTR	NM_013767	Csnk1e
chr15	79824465	79824544	peak1675_cluster5851	-	3' UTR	NM_028763	Cbx6
chr15	79827565	79827654	peak923_cluster5861	-	3' UTR	NM_028763	Cbx6
chr15	80929580	80929654	peak3887_cluster31564	+	3' UTR	NM_144812	Tnrc6b
chr15	80930745	80930919	peak1238_cluster31570	+	3' UTR	NM_144812	Tnrc6b
chr15	80936320	80936449	peak3888_cluster31580	+	3' UTR	NM_144812	Tnrc6b
chr15	80936915	80936999	peak1516_cluster31583	+	3' UTR	NM_144812	Tnrc6b
chr15	80937545	80937619	peak448_cluster31586	+	3' UTR	NM_144812	Tnrc6b
chr15	96573905	96574054	peak2134_cluster6111	-	3' UTR	NM_001166456	Slc38a1
chr15	99713550	99713644	peak1891_cluster31895	+	3' UTR	NM_031842	Smarcd1
chr15	101051970	101052049	peak195_cluster6272	-	3' UTR	NM_001214911	Fignl2
chr15	101052110	101052199	peak1681_cluster6273	-	3' UTR	NM_001214911	Fignl2
chr15	101211410	101211619	peak2402_cluster31962	+	3' UTR	NM_007395	Acvr1b
chr15	101211735	101211794	peak3028_cluster31963	+	3' UTR	NM_007395	Acvr1b
chr15	101212160	101212244	peak3895_cluster31964	+	3' UTR	NM_007395	Acvr1b
chr15	101212445	101212474	peak1022_cluster31965	+	3' UTR	NM_007395	Acvr1b
chr15	102434720	102434804	peak3897_cluster32015	+	3' UTR	NM_013672	Sp1
chr16	5015275	5015334	peak2925_cluster23235	-	3' UTR	NM_028720	Glyr1
chr16	17259615	17259729	peak1955_cluster38736	+	3' UTR	NM_178922	Hic2
chr16	17259840	17259904	peak2481_cluster38737	+	3' UTR	NM_178922	Hic2
chr16	24982360	24982434	peak394_cluster38871	+	3' UTR	NM_001145954	Lpp
chr16	32631415	32631499	peak875_cluster38968	+	3' UTR	NM_011638	Tfrc
chr16	37883755	37883824	peak3149_cluster39089	+	3' UTR	NM_177093	Lrrc58
chr16	38243610	38243649	peak4026_cluster39117	+	3' UTR	NM_019827	Gsk3b
chr16	44087025	44087084	peak2931_cluster23595	-	3' UTR	NM_007508	Atp6v1a
chr16	50192520	50192599	peak1467_cluster23630	-	3' UTR	NM_027444	Bbx
chr16	55900895	55900974	peak2932_cluster23664	-	3' UTR	NM_028815	Cep97
chr16	76291080	76291129	peak1813_cluster23746	-	3' UTR	NM_173440	Nrip1
chr16	78336760	78336854	peak291_cluster39291	+	3' UTR	NM_001025192	Cxadr
chr16	87730155	87730259	peak1045_cluster39356	+	3' UTR	NM_007520	Bach1
chr17	24180395	24180449	peak3000_cluster29270	-	3' UTR	NM_001163853	Tbc1d24
chr17	32304725	32304804	peak1503_cluster29512	-	3' UTR	NM_019774	Akap8
chr17	62606490	62606584	peak2376_cluster29870	-	3' UTR	NM_010109	Efna5
chr17	64754595	64754689	peak2646_cluster4862	+	3' UTR	NM_008549	Man2a1
chr17	84191525	84191594	peak532_cluster30151	-	3' UTR	NM_183021	Thada
chr17	87650815	87650874	peak1662_cluster5069	+	3' UTR	NM_008532	Epcam
chr18	32228750	32228804	peak2384_cluster30440	+	3' UTR	NM_011946	Map3k2
chr18	34319540	34319574	peak3016_cluster30470	+	3' UTR	NM_007462	Apc
chr18	37840450	37840529	peak3862_cluster30576	+	3' UTR	NM_033587	Pcdhga4
chr18	37841365	37841474	peak346_cluster30577	+	3' UTR	NM_033587	Pcdhga4
chr18	44421605	44421699	peak3863_cluster30634	+	3' UTR	NM_027490	Dcp2
chr18	46733995	46734069	peak442_cluster24251	-	3' UTR	NM_026217	Atg12
chr18	57944885	57944964	peak3017_cluster30745	+	3' UTR	NM_009194	Slc12a2
chr18	67795175	67795269	peak3869_cluster30832	+	3' UTR	NM_001039088	Seh1l
chr19	3456090	3456174	peak915_cluster2354	-	3' UTR	NM_028999	Ppp6r3
chr19	4318295	4318339	peak563_cluster2394	-	3' UTR	NM_001001984	Kdm2a
chr19	7537845	7537954	peak362_cluster1561	+	3' UTR	NM_146091	Atl3
chr19	10195220	10195274	peak2077_cluster1622	+	3' UTR	NM_146094	Fads1
chr19	10209660	10209754	peak407_cluster2654	-	3' UTR	NM_001033481	Myrf
chr19	12768880	12768949	peak2629_cluster2691	-	3' UTR	NM_053009	Zfp91
chr19	12769855	12769999	peak409_cluster2694	-	3' UTR	NM_053009	Zfp91
chr19	29016070	29016139	peak2621_cluster1818	+	3' UTR	NM_025950	Cdc37l1
chr19	29604520	29604624	peak2622_cluster1834	+	3' UTR	NM_001081319	Ric1
chr19	32820055	32820089	peak3341_cluster1870	+	3' UTR	NM_008960	Pten
chr19	41768230	41768279	peak2097_cluster2936	-	3' UTR	NM_027667	Arhgap19
chr19	44304520	44304679	peak481_cluster2083	+	3' UTR	NM_009128	Scd2
chr19	44981265	44981334	peak653_cluster2119	+	3' UTR	NM_001081225	Fam178a
chr2	28230050	28230149	peak2221_cluster13332	+	3' UTR	NM_019498	Olfm1
chr2	35181790	35181844	peak1578_cluster42126	-	3' UTR	NM_026697	Rab14
chr2	38586195	38586284	peak2764_cluster13568	+	3' UTR	NM_001159631	Nek6
chr2	38724535	38724649	peak1276_cluster42187	-	3' UTR	NM_010264	Nr6a1
chr2	38726930	38726984	peak4093_cluster42190	-	3' UTR	NM_010264	Nr6a1
chr2	57369815	57369859	peak2225_cluster13683	+	3' UTR	NM_001145820	Gpd2
chr2	68210990	68211094	peak4096_cluster42304	-	3' UTR	NM_016866	Stk39
chr2	70713260	70713319	peak4098_cluster42342	-	3' UTR	NM_172664	Tlk1
chr2	71856700	71856774	peak1157_cluster13795	+	3' UTR	NM_008397	Itga6
chr2	72486025	72486074	peak1401_cluster13806	+	3' UTR	NM_025866	Cdca7
chr2	74515645	74515694	peak4099_cluster42394	-	3' UTR	NM_027133	Lnp
chr2	79672515	79672594	peak1402_cluster13852	+	3' UTR	NM_080558	Ssfa2
chr2	91018145	91018204	peak2227_cluster13912	+	3' UTR	NM_001244903	Celf1
chr2	94412645	94412729	peak1982_cluster42543	-	3' UTR	NM_007466	Api5
chr2	115864155	115864224	peak4104_cluster42666	-	3' UTR	NM_001136072	Meis2
chr2	130553835	130553884	peak3586_cluster14270	+	3' UTR	NM_008980	Ptpra
chr2	134596325	134596394	peak4107_cluster42787	-	3' UTR	NM_029148	Tmx4
chr2	150243680	150243764	peak1409_cluster14392	+	3' UTR	NM_001142411	Zfp937
chr2	153208850	153208964	peak3589_cluster14422	+	3' UTR	NM_133847	Tm9sf4
chr2	153769510	153769594	peak2780_cluster14449	+	3' UTR	NM_007896	Mapre1
chr2	166895940	166896019	peak2785_cluster14653	+	3' UTR	NM_001085495	Arfgef2
chr3	27097760	27097829	peak2915_cluster22131	-	3' UTR	NM_001177625	Ect2
chr3	31120590	31120739	peak1542_cluster35025	+	3' UTR	NM_001039090	Skil
chr3	31121155	31121189	peak539_cluster35027	+	3' UTR	NM_001039090	Skil
chr3	31122425	31122509	peak2441_cluster35032	+	3' UTR	NM_001039090	Skil
chr3	32334980	32335059	peak1802_cluster22186	-	3' UTR	NM_009517	Zmat3
chr3	65380685	65380794	peak983_cluster22402	-	3' UTR	NM_026155	Ssr3
chr3	79456510	79456579	peak1459_cluster22473	-	3' UTR	NM_001162999	Fnip2
chr3	88538530	88538589	peak2449_cluster35378	+	3' UTR	NM_001029890	Mex3a
chr3	89077580	89077604	peak174_cluster35441	+	3' UTR	NM_138679	Ash1l
chr3	89941050	89941129	peak827_cluster22600	-	3' UTR	NM_001081182	Atp8b2
chr3	98148130	98148239	peak165_cluster35673	+	3' UTR	NM_010928	Notch2
chr3	98148790	98148854	peak1546_cluster35676	+	3' UTR	NM_010928	Notch2
chr3	108358455	108358504	peak3949_cluster35760	+	3' UTR	NM_001271599	Sort1
chr3	116631980	116632079	peak829_cluster22894	-	3' UTR	NM_008246	Mfsd14a
chr3	122540505	122540539	peak1199_cluster22924	-	3' UTR	NM_001114665	Fnbp1l
chr4	13889870	13889954	peak1474_cluster24697	+	3' UTR	NM_001111026	Runx1t1
chr4	33018930	33019014	peak518_cluster24812	+	3' UTR	NM_027491	Rragd
chr4	33019105	33019234	peak288_cluster24812	+	3' UTR	NM_027491	Rragd
chr4	44126890	44126939	peak3596_cluster15130	-	3' UTR	NM_175201	Rnf38
chr4	47410970	47411144	peak833_cluster24956	+	3' UTR	NM_009370	Tgfbr1
chr4	47470000	47470089	peak3599_cluster15191	-	3' UTR	NM_019998	Alg2
chr4	56878660	56878764	peak505_cluster15237	-	3' UTR	NM_175518	Tmem245
chr4	83223970	83224039	peak3603_cluster15374	-	3' UTR	NM_027238	Ttc39b
chr4	91251230	91251309	peak585_cluster15433	-	3' UTR	NM_207686	Elavl2
chr4	94944910	94945009	peak586_cluster15457	-	3' UTR	NM_177239	Mysm1
chr4	106587225	106587299	peak2954_cluster25408	+	3' UTR	NM_053272	Dhcr24
chr4	108558945	108559004	peak999_cluster25475	+	3' UTR	NM_175472	Zcchc11
chr4	118208615	118208714	peak2237_cluster15599	-	3' UTR	NM_011213	Ptprf
chr4	119278145	119278179	peak2799_cluster15626	-	3' UTR	NM_011732	Ybx1
chr4	132356445	132356504	peak2240_cluster15855	-	3' UTR	NM_001161797	Phactr4
chr4	133680190	133680369	peak303_cluster15896	-	3' UTR	NM_001080819	Arid1a
chr4	134004535	134004714	peak1763_cluster15918	-	3' UTR	NM_145833	Lin28a
chr4	140721935	140722024	peak1002_cluster25989	+	3' UTR	NM_173867	Rcc2
chr4	149180350	149180484	peak2243_cluster16226	-	3' UTR	NM_207682	Kif1b
chr4	154020720	154020794	peak838_cluster26145	+	3' UTR	NM_201226	Lrrc47
chr4	155074505	155074579	peak2812_cluster16322	-	3' UTR	NM_026395	Rer1
chr5	20759390	20759474	peak3788_cluster26301	-	3' UTR	NM_172992	Phtf2
chr5	20759530	20759619	peak444_cluster26302	-	3' UTR	NM_172992	Phtf2
chr5	25271875	25271939	peak521_cluster26400	-	3' UTR	NM_001081383	Kmt2c
chr5	67393885	67393974	peak2971_cluster26719	-	3' UTR	NM_001164806	Bend4
chr5	75654905	75655014	peak374_cluster10874	+	3' UTR	NM_001122733	Kit
chr5	75655995	75656069	peak1720_cluster10879	+	3' UTR	NM_001122733	Kit
chr5	88756315	88756389	peak1383_cluster10977	+	3' UTR	NM_026735	Mob1b
chr5	93275310	93275419	peak238_cluster11033	+	3' UTR	NM_007635	Ccng2
chr5	96074750	96074799	peak2975_cluster26938	-	3' UTR	NM_001285511	Cnot6l
chr5	96783700	96783754	peak3514_cluster11045	+	3' UTR	NM_175473	Fras1
chr5	113087720	113087859	peak1216_cluster27136	-	3' UTR	NM_172884	2900026A02Rik
chr5	118261810	118261904	peak2727_cluster11314	+	3' UTR	NM_001081236	2410131K14Rik
chr5	122322125	122322229	peak500_cluster11410	+	3' UTR	NM_177242	Pptc7
chr5	122733920	122733974	peak2348_cluster27313	-	3' UTR	NM_001199676	Camkk2
chr5	124369370	124369434	peak3810_cluster27360	-	3' UTR	NM_001081203	Sbno1
chr5	124372085	124372149	peak1489_cluster27366	-	3' UTR	NM_001081203	Sbno1
chr5	125455900	125455974	peak1726_cluster11495	+	3' UTR	NM_029752	Bri3bp
chr5	134620525	134620704	peak702_cluster27557	-	3' UTR	NM_033561	Eif4h
chr5	139249650	139249694	peak2205_cluster11692	+	3' UTR	NM_001256116	Sun1
chr5	140443185	140443304	peak800_cluster11708	+	3' UTR	NM_133916	Eif3b
chr5	142460690	142460824	peak197_cluster11753	+	3' UTR	NM_199068	Foxk1
chr6	29470250	29470349	peak1495_cluster28019	+	3' UTR	NM_025381	Atp6v1f
chr6	31507805	31507889	peak312_cluster28034	+	3' UTR	NM_013791	Mkln1
chr6	34157105	34157254	peak928_cluster6565	-	3' UTR	NM_021435	Slc35b4
chr6	34157450	34157519	peak3414_cluster6566	-	3' UTR	NM_021435	Slc35b4
chr6	38505955	38506009	peak3826_cluster28084	+	3' UTR	NM_177185	Ubn2
chr6	38510245	38510329	peak2358_cluster28085	+	3' UTR	NM_177185	Ubn2
chr6	57738270	57738394	peak2360_cluster28226	+	3' UTR	NM_133737	Lancl2
chr6	83364560	83364629	peak575_cluster6917	-	3' UTR	NM_183138	Tet3
chr6	83367065	83367129	peak929_cluster6920	-	3' UTR	NM_183138	Tet3
chr6	92167885	92167924	peak2361_cluster28402	+	3' UTR	NM_011630	Nr2c2
chr6	92186815	92186874	peak789_cluster7043	-	3' UTR	NM_030081	Rbsn
chr6	92773440	92773519	peak3423_cluster7060	-	3' UTR	NM_175314	Adamts9
chr6	108665545	108665609	peak2990_cluster28495	+	3' UTR	NM_011498	Bhlhe40
chr6	108821530	108821654	peak611_cluster28504	+	3' UTR	NM_026011	Arl8b
chr6	113151605	113151619	peak1857_cluster28550	+	3' UTR	NM_028385	Setd5
chr6	119482320	119482429	peak2992_cluster28685	+	3' UTR	NM_133940	Fbxl14
chr6	140652370	140652429	peak3835_cluster28954	+	3' UTR	NM_178803	Aebp2
chr7	5097875	5097929	peak3621_cluster16398	+	3' UTR	NM_001252454	Epn1
chr7	25757275	25757374	peak3310_cluster244	-	3' UTR	NM_001190975	Axl
chr7	34141140	34141204	peak2601_cluster381	-	3' UTR	NM_016682	Uba2
chr7	68227525	68227634	peak3629_cluster16895	+	3' UTR	NM_010513	Igf1r
chr7	99839235	99839309	peak2605_cluster888	-	3' UTR	NM_025668	Spcs2
chr7	112902920	112903009	peak2833_cluster17299	+	3' UTR	NM_001166584	Tead1
chr7	112904325	112904399	peak3639_cluster17301	+	3' UTR	NM_001166584	Tead1
chr7	120731890	120731959	peak2835_cluster17345	+	3' UTR	NM_001164580	BC030336
chr7	123193655	123193684	peak2254_cluster17409	+	3' UTR	NM_144925	Tnrc6a
chr7	138891685	138891739	peak3330_cluster1343	-	3' UTR	NM_009760	Bnip3
chr7	142376435	142376559	peak159_cluster1384	-	3' UTR	NM_009983	Ctsd
chr8	8618345	8618429	peak720_cluster33531	-	3' UTR	NM_010111	Efnb2
chr8	22569160	22569219	peak2568_cluster47297	+	3' UTR	NM_011394	Slc20a2
chr8	22941745	22941809	peak3268_cluster47305	+	3' UTR	NM_001081149	Kat6a
chr8	22942325	22942399	peak4195_cluster47306	+	3' UTR	NM_001081149	Kat6a
chr8	34829635	34829804	peak1534_cluster33743	-	3' UTR	NM_175091	Tnks
chr8	47185460	47185514	peak3066_cluster33813	-	3' UTR	NM_001286376	Stox2
chr8	47552140	47552209	peak554_cluster47499	+	3' UTR	NM_203507	Rwdd4a
chr8	54521060	54521159	peak3924_cluster33857	-	3' UTR	NM_029701	Spcs3
chr8	64718490	64718574	peak3925_cluster33910	-	3' UTR	NM_025436	Msmo1
chr8	69826645	69826719	peak2569_cluster47585	+	3' UTR	NM_020028	Lpar2
chr8	70647455	70647514	peak3070_cluster33992	-	3' UTR	NM_023217	Pgpep1
chr8	75030225	75030289	peak1296_cluster47655	+	3' UTR	NM_178017	Hmgxb4
chr8	75100335	75100384	peak4202_cluster47661	+	3' UTR	NM_010442	Hmox1
chr8	83941135	83941224	peak3274_cluster47756	+	3' UTR	NM_181039	Adgrl1
chr8	86843915	86843959	peak860_cluster34224	-	3' UTR	NM_030563	N4bp1
chr8	109731030	109731124	peak2434_cluster34453	-	3' UTR	NM_001080930	Atxn1l
chr8	124343945	124344019	peak1069_cluster48348	+	3' UTR	NM_139272	Galnt2
chr8	126590765	126590844	peak222_cluster34769	-	3' UTR	NM_001164598	Irf2bp2
chr9	7792495	7792574	peak2292_cluster20670	+	3' UTR	NM_133739	Tmem123
chr9	8995730	8995784	peak2733_cluster11925	-	3' UTR	NM_027823	Arhgap42
chr9	15911845	15911929	peak1392_cluster11971	-	3' UTR	NM_001080814	Fat3
chr9	20496910	20496989	peak1730_cluster12009	-	3' UTR	NM_001082485	Zfp266
chr9	22017350	22017449	peak2735_cluster12037	-	3' UTR	NM_010487	Elavl3
chr9	44149495	44149584	peak2738_cluster12204	-	3' UTR	NM_007619	Cbl
chr9	59393095	59393194	peak1150_cluster12446	-	3' UTR	NM_019927	Arih1
chr9	61416885	61417009	peak511_cluster21216	+	3' UTR	NM_001083927	Tle3
chr9	62791990	62792044	peak803_cluster12477	-	3' UTR	NM_010193	Fem1b
chr9	62794300	62794424	peak1151_cluster12484	-	3' UTR	NM_010193	Fem1b
chr9	65185290	65185444	peak2898_cluster21305	+	3' UTR	NM_008988	Igdcc3
chr9	65694485	65694614	peak3546_cluster12546	-	3' UTR	NM_172536	Zfp609
chr9	69381345	69381404	peak2900_cluster21382	+	3' UTR	NM_013646	Rora
chr9	72747765	72747829	peak822_cluster21466	+	3' UTR	NM_010890	Nedd4
chr9	72749255	72749354	peak597_cluster21467	+	3' UTR	NM_010890	Nedd4
chr9	72916150	72916299	peak512_cluster21484	+	3' UTR	NM_175485	Prtg
chr9	72916880	72917049	peak338_cluster21487	+	3' UTR	NM_175485	Prtg
chr9	82867230	82867299	peak2215_cluster12695	-	3' UTR	NM_001081216	Phip
chr9	91361405	91361449	peak3554_cluster12782	-	3' UTR	NM_009573	Zic1
chr9	96333230	96333379	peak1153_cluster12808	-	3' UTR	NM_007502	Atp1b3
chr9	103355420	103355474	peak2747_cluster12875	-	3' UTR	NM_001134427	Cdv3
chr9	111276465	111276534	peak3704_cluster21831	+	3' UTR	NM_175266	Epm2aip1
chr9	114410215	114410279	peak1452_cluster21857	+	3' UTR	NM_001200002	Tmppe
chr9	114748735	114748874	peak1800_cluster21863	+	3' UTR	NM_026036	Cmtm6
chrX	20852045	20852124	peak3366_cluster3349	+	3' UTR	NM_001159645	Araf
chrX	38419805	38419889	peak2546_cluster44697	-	3' UTR	NM_010685	Lamp2
chrX	38420465	38420519	peak3230_cluster44701	-	3' UTR	NM_010685	Lamp2
chrX	41795720	41795834	peak893_cluster44715	-	3' UTR	NM_001033422	Thoc2
chrX	58034980	58035044	peak2634_cluster3503	+	3' UTR	NM_009575	Zic3
chrX	58035475	58035639	peak568_cluster3504	+	3' UTR	NM_009575	Zic3
chrX	74223610	74223699	peak1289_cluster44878	-	3' UTR	NM_010227	Flna
chrX	96167805	96167879	peak3370_cluster3633	+	3' UTR	NM_010833	Msn
chrX	101212965	101213034	peak2009_cluster45007	-	3' UTR	NM_001110310	Snx12
chrX	106124605	106124709	peak125_cluster3718	+	3' UTR	NM_009726	Atp7a
chrX	106127270	106127344	peak1335_cluster3725	+	3' UTR	NM_009726	Atp7a
chrX	106933100	106933164	peak2635_cluster3739	+	3' UTR	NM_175271	Lpar4
chrX	137080015	137080079	peak2112_cluster3875	+	3' UTR	NM_146261	Fam199x
chrX	142836620	142836674	peak1655_cluster3899	+	3' UTR	NM_177592	Tmem164
chr1	177446730	177446799	peak3127_cluster37532	+	5' UTR	NM_013915	Zbtb18
chr10	80930170	80930229	peak3913_cluster32845	+	5' UTR	NM_008655	Gadd45b
chr10	96617215	96617284	peak1901_cluster33053	+	5' UTR	NM_007569	Btg1
chr11	96827930	96828074	peak2702_cluster9543	-	5' UTR	NM_001130450	Nfe2l1
chr16	4213240	4213284	peak1463_cluster23208	-	5' UTR	NM_001025432	Crebbp
chr18	32163190	32163279	peak387_cluster30434	+	5' UTR	NM_011946	Map3k2
chr5	110780320	110780389	peak1487_cluster27116	-	5' UTR	NM_019700	Pus1
chr6	30738150	30738239	peak3823_cluster28030	+	5' UTR	NM_001252292	Mest
chr6	134920570	134920644	peak3834_cluster28886	+	5' UTR	NM_009875	Cdkn1b
chr8	71381675	71381744	peak1914_cluster34004	-	5' UTR	NM_010150	Nr2f6
chr9	114563300	114563389	peak243_cluster13033	-	5' UTR	NM_001042503	Trim71
chr1	24731790	24731899	peak2457_cluster36261	+	exon	NM_026719	Lmbrd1
chr1	58544665	58544724	peak4168_cluster45782	-	exon	NM_172513	Fam126b
chr1	63307080	63307164	peak1550_cluster36558	+	exon	NM_001267872	Zdbf2
chr1	63308495	63308594	peak3111_cluster36560	+	exon	NM_001267872	Zdbf2
chr1	72612925	72613019	peak1551_cluster36624	+	exon	NM_018817	Smarcal1
chr1	72824780	72824869	peak3967_cluster36631	+	exon	NM_008342	Igfbp2
chr1	72849580	72849704	peak3969_cluster36649	+	exon	NM_008342	Igfbp2
chr1	92854965	92855079	peak868_cluster36896	+	exon	NM_016696	Gpc1
chr1	133131820	133131934	peak1040_cluster37162	+	exon	NM_133819	Ppp1r15b
chr1	155558700	155558779	peak870_cluster37356	+	exon	NM_026683	Acbd6
chr1	156641615	156641714	peak871_cluster37386	+	exon	NM_001136104	Abl2
chr1	162705295	162705334	peak4186_cluster46670	-	exon	NM_001081290	Prrc2c
chr1	177448215	177448289	peak1042_cluster37538	+	exon	NM_013915	Zbtb18
chr1	178330590	178330679	peak2564_cluster46913	-	exon	NM_016805	Hnrnpu
chr10	3956960	3957044	peak1023_cluster32054	+	exon	NM_001159942	Plekhg1
chr10	7768515	7768569	peak2862_cluster19469	-	exon	NM_145418	Ginm1
chr10	12686390	12686464	peak2864_cluster19526	-	exon	NM_011682	Utrn
chr10	26276185	26276224	peak1182_cluster19638	-	exon	NM_172787	L3mbtl3
chr10	56387740	56387854	peak615_cluster32508	+	exon	NM_010288	Gja1
chr10	57517145	57517294	peak1439_cluster19809	-	exon	NM_019760	Serinc1
chr10	59950630	59950919	peak126_cluster19831	-	exon	NM_029083	Ddit4
chr10	75928330	75928479	peak2278_cluster20007	-	exon	NM_008606	Mmp11
chr10	79710835	79710879	peak3909_cluster32764	+	exon	NM_009768	Bsg
chr10	80137015	80137109	peak3911_cluster32793	+	exon	NM_001195268	Cbarp
chr10	80314625	80314674	peak3041_cluster32816	+	exon	NM_011789	Apc2
chr10	84527470	84527549	peak2873_cluster20210	-	exon	NM_175451	Ckap4
chr10	98999740	98999819	peak3917_cluster33066	+	exon	NM_026482	Atp2b1
chr10	111496035	111496104	peak1903_cluster33127	+	exon	NM_015781	Nap1l1
chr10	127545530	127545614	peak1791_cluster20557	-	exon	NM_008512	Lrp1
chr10	128358340	128358454	peak2424_cluster33334	+	exon	NM_026444	Cs
chr10	128438145	128438224	peak1530_cluster33371	+	exon	NM_001164237	Rnf41
chr11	20304310	20304394	peak3449_cluster8169	-	exon	NM_018861	Slc1a4
chr11	20647985	20648044	peak3157_cluster39698	+	exon	NM_021372	Sertad2
chr11	23287350	23287434	peak1963_cluster39746	+	exon	NM_134014	Xpo1
chr11	49675210	49675354	peak420_cluster8401	-	exon	NM_212484	Cnot6
chr11	54509900	54510019	peak3164_cluster40166	+	exon	NM_173753	Fnip1
chr11	58058565	58058674	peak461_cluster40250	+	exon	NM_028451	Larp1
chr11	61491520	61491589	peak1362_cluster8648	-	exon	NM_011841	Mapk7
chr11	62384720	62384784	peak3461_cluster8683	-	exon	NM_001252313	Ncor1
chr11	69404820	69404914	peak2166_cluster8772	-	exon	NM_001017426	Kdm6b
chr11	72443830	72443899	peak3169_cluster40522	+	exon	NM_016776	Mybbp1a
chr11	75495770	75495819	peak3172_cluster40625	+	exon	NM_138659	Prpf8
chr11	76208125	76208179	peak4058_cluster40674	+	exon	NM_027773	Fam57a
chr11	77538140	77538294	peak2170_cluster9020	-	exon	NM_144825	Taok1
chr11	80030015	80030069	peak4060_cluster40813	+	exon	NM_001163018	Suz12
chr11	102205535	102205619	peak668_cluster9752	-	exon	NM_010412	Hdac5
chr11	102606300	102606394	peak4073_cluster41230	+	exon	NM_020510	Fzd2
chr11	116852040	116852184	peak372_cluster10125	-	exon	NM_011358	Srsf2
chr11	118269085	118269124	peak2715_cluster10142	-	exon	NM_001033528	Usp36
chr11	119027965	119028039	peak4082_cluster41559	+	exon	NM_007623	Cbx2
chr11	119547335	119547419	peak1715_cluster10186	-	exon	NM_008730	Nptx1
chr11	120956910	120956979	peak3191_cluster41636	+	exon	NM_001038653	Slc16a3
chr12	3895660	3895749	peak1614_cluster49276	+	exon	NM_153743	Dnmt3a
chr12	3899965	3900014	peak1615_cluster49277	+	exon	NM_153743	Dnmt3a
chr12	8748410	8748474	peak2590_cluster49328	+	exon	NM_001160220	Pum2
chr12	8791285	8791404	peak2047_cluster49341	+	exon	NM_011519	Sdc1
chr12	27341470	27341574	peak1072_cluster48546	-	exon	NM_009234	Sox11
chr12	72656315	72656384	peak4230_cluster48776	-	exon	NM_025522	Dhrs7
chr12	72784060	72784159	peak1618_cluster49796	+	exon	NM_008910	Ppm1a
chr12	85015035	85015129	peak1077_cluster49948	+	exon	NM_178363	Ylpm1
chr13	45567765	45567814	peak1995_cluster43790	-	exon	NM_001199304	Atxn1
chr13	99433230	99433354	peak891_cluster44345	-	exon	NM_008634	Map1b
chr14	56902890	56902959	peak4011_cluster38269	+	exon	NM_029498	Zmym2
chr15	8636180	8636244	peak1341_cluster5159	-	exon	NM_148938	Slc1a3
chr15	31617045	31617129	peak268_cluster31225	+	exon	NM_026546	Fam173b
chr15	39138090	39138204	peak1885_cluster31273	+	exon	NM_198606	Dcaf13
chr15	73107250	73107324	peak1342_cluster5656	-	exon	NM_153178	2002-08-01
chr15	79530140	79530209	peak1674_cluster5832	-	exon	NM_199080	Ddx17
chr15	88688310	88688419	peak3402_cluster5992	-	exon	NM_001033274	Brd1
chr15	96371720	96371819	peak1020_cluster31832	+	exon	NM_175251	Arid2
chr15	96578740	96578869	peak2663_cluster6117	-	exon	NM_001166456	Slc38a1
chr15	98844160	98844219	peak1345_cluster6205	-	exon	NM_001033276	Kmt2d
chr15	98858125	98858179	peak2135_cluster6214	-	exon	NM_001033276	Kmt2d
chr16	3985135	3985204	peak693_cluster23182	-	exon	NM_177472	Slx4
chr16	13813135	13813269	peak735_cluster38699	+	exon	NM_001039521	Rrn3
chr16	17258665	17258724	peak1044_cluster38735	+	exon	NM_178922	Hic2
chr16	20682070	20682149	peak459_cluster38811	+	exon	NM_145941	Eif4g1
chr16	76291590	76291709	peak1814_cluster23747	-	exon	NM_173440	Nrip1
chr17	23819040	23819099	peak1103_cluster4317	+	exon	NM_175229	Srrm2
chr17	26281715	26281759	peak3375_cluster4370	+	exon	NM_028190	Luc7l
chr17	26923180	26923299	peak3377_cluster4406	+	exon	NM_053173	Kifc5b
chr17	32775615	32775694	peak2369_cluster29544	-	exon	NM_172458	Zfp871
chr17	35156640	35156724	peak1015_cluster29616	-	exon	NM_020027	Prrc2a
chr17	35157955	35157994	peak531_cluster29619	-	exon	NM_020027	Prrc2a
chr17	65929625	65929704	peak1872_cluster29949	-	exon	NM_023053	Twsg1
chr17	84443930	84444034	peak3013_cluster30183	-	exon	NM_183021	Thada
chr18	6449035	6449094	peak287_cluster23962	-	exon	NM_007935	Epc1
chr18	84960095	84960164	peak3874_cluster30995	+	exon	NM_015798	Fbxo15
chr19	3815255	3815299	peak3332_cluster1441	+	exon	NM_001167887	Suv420h1
chr19	6373540	6373679	peak1085_cluster1514	+	exon	NM_011750	Sf1
chr19	8907280	8907339	peak2619_cluster1588	+	exon	NM_008060	Ganab
chr19	8910835	8910909	peak3334_cluster1591	+	exon	NM_008060	Ganab
chr19	10612890	10612979	peak1320_cluster1642	+	exon	NM_015735	Ddb1
chr19	14449770	14449829	peak1650_cluster2709	-	exon	NM_011600	Tle4
chr19	21280440	21280484	peak3337_cluster1726	+	exon	NM_009551	Zfand5
chr19	44299635	44299819	peak1089_cluster2076	+	exon	NM_009128	Scd2
chr19	56593725	56593799	peak1641_cluster2304	+	exon	NM_025811	Nhlrc2
chr2	20806555	20806659	peak3562_cluster13273	+	exon	NM_001081006	Etl4
chr2	57357700	57357769	peak2767_cluster13681	+	exon	NM_001145820	Gpd2
chr2	60234425	60234469	peak3569_cluster13716	+	exon	NM_020575	March7
chr2	68314480	68314569	peak2519_cluster42306	-	exon	NM_016866	Stk39
chr2	69506420	69506484	peak1980_cluster42333	-	exon	NM_001081088	Lrp2
chr2	109896255	109896379	peak1406_cluster14048	+	exon	NM_011699	Lin7c
chr2	120534100	120534219	peak1983_cluster42693	-	exon	NM_011743	Zfp106
chr2	130709170	130709234	peak3199_cluster42763	-	exon	NM_029432	4930402H24Rik
chr2	163627920	163627949	peak4110_cluster43000	-	exon	NM_012032	Serinc3
chr2	172377760	172377824	peak2786_cluster14695	+	exon	NM_024199	Cstf1
chr2	174346330	174346439	peak2787_cluster14745	+	exon	NM_001077510	Gnas
chr3	31097675	31097739	peak350_cluster35008	+	exon	NM_001039090	Skil
chr3	34651235	34651279	peak1253_cluster35062	+	exon	NM_011443	Sox2
chr3	87733240	87733299	peak2448_cluster35345	+	exon	NM_001003912	Arhgef11
chr3	89043115	89043224	peak1933_cluster35433	+	exon	NM_138679	Ash1l
chr3	97207160	97207239	peak286_cluster22724	-	exon	NM_029933	Bcl9
chr3	98141495	98141524	peak3947_cluster35668	+	exon	NM_010928	Notch2
chr3	103056895	103056939	peak3096_cluster35716	+	exon	NM_144901	Csde1
chr3	105967280	105967364	peak727_cluster35741	+	exon	NM_027432	Wdr77
chr3	129605085	129605174	peak3102_cluster35912	+	exon	NM_130450	Elovl6
chr4	28821520	28821574	peak1820_cluster24763	+	exon	NM_001122889	Epha7
chr4	32760705	32760789	peak1821_cluster24791	+	exon	NM_001081392	Mdn1
chr4	52484090	52484189	peak3760_cluster25014	+	exon	NM_008017	Smc2
chr4	55009170	55009239	peak3762_cluster25044	+	exon	NM_172867	Zfp462
chr4	59220295	59220394	peak1827_cluster25080	+	exon	NM_011673	Ugcg
chr4	101002975	101003049	peak835_cluster25330	+	exon	NM_198037	Cachd1
chr4	118230800	118230869	peak2798_cluster15607	-	exon	NM_011213	Ptprf
chr4	119226330	119226419	peak3608_cluster15625	-	exon	NM_001012400	AU022252
chr4	119279120	119279204	peak1758_cluster15627	-	exon	NM_011732	Ybx1
chr4	119626370	119626414	peak2957_cluster25576	+	exon	NM_001290696	Foxj3
chr4	126242215	126242279	peak808_cluster15739	-	exon	NM_144941	Map7d1
chr4	133685275	133685374	peak1762_cluster15900	-	exon	NM_001080819	Arid1a
chr4	134006175	134006279	peak198_cluster15925	-	exon	NM_145833	Lin28a
chr4	134018080	134018194	peak1764_cluster15932	-	exon	NM_145833	Lin28a
chr4	134470715	134470729	peak837_cluster25810	+	exon	NM_019641	Stmn1
chr4	145110845	145110959	peak1172_cluster16164	-	exon	NM_001276502	Vps13d
chr4	148593415	148593444	peak2963_cluster26063	+	exon	NM_009272	Srm
chr5	23965230	23965244	peak3789_cluster26372	-	exon	NM_053090	Fam126a
chr5	32738805	32738904	peak2968_cluster26487	-	exon	NM_177298	Pisd
chr5	36967045	36967149	peak1214_cluster26568	-	exon	NM_011716	Wfs1
chr5	43758485	43758559	peak3795_cluster26610	-	exon	NM_001159963	Fbxl5
chr5	65791015	65791154	peak1144_cluster10768	+	exon	NM_001024917	N4bp2
chr5	65807705	65807769	peak1145_cluster10769	+	exon	NM_001024917	N4bp2
chr5	67324670	67324724	peak3510_cluster10787	+	exon	NM_178651	Slc30a9
chr5	96077155	96077209	peak2345_cluster26942	-	exon	NM_001285511	Cnot6l
chr5	118741930	118742049	peak1723_cluster11343	+	exon	NM_172424	Med13l
chr5	124393810	124393924	peak2349_cluster27375	-	exon	NM_001081203	Sbno1
chr5	125106235	125106264	peak582_cluster11489	+	exon	NM_001253904	Ncor2
chr5	131476585	131476649	peak1848_cluster27457	-	exon	NM_177047	Auts2
chr5	135382335	135382459	peak3814_cluster27579	-	exon	NM_148932	Pom121
chr5	142904460	142904569	peak840_cluster27766	-	exon	NM_007393	Actb
chr6	4754600	4754639	peak525_cluster27904	+	exon	NM_001040611	Peg10
chr6	4754675	4754784	peak385_cluster27905	+	exon	NM_001040611	Peg10
chr6	89356790	89356859	peak1691_cluster7015	-	exon	NM_008881	Plxna1
chr6	122732395	122732474	peak3435_cluster7535	-	exon	NM_011401	Slc2a3
chr6	125102945	125103039	peak844_cluster28778	+	exon	NM_145979	Chd4
chr7	5060440	5060499	peak1620_cluster20	-	exon	NM_146178	Ccdc106
chr7	16564270	16564324	peak3306_cluster131	-	exon	NM_172739	Arhgap35
chr7	24416520	24416564	peak3624_cluster16515	+	exon	NM_028047	Smg9
chr7	27580505	27580544	peak3625_cluster16569	+	exon	NM_001122767	2310022A10Rik
chr7	73540795	73540849	peak3319_cluster717	-	exon	NM_001081345	Chd2
chr7	96694765	96694839	peak3632_cluster17074	+	exon	NM_011858	Tenm4
chr7	99348815	99348904	peak652_cluster881	-	exon	NM_001111043	Serpinh1
chr7	100880590	100880664	peak2606_cluster908	-	exon	NM_001081116	Arhgef17
chr7	126864125	126864149	peak3326_cluster1166	-	exon	NM_172746	Hirip3
chr7	135700340	135700404	peak1318_cluster1308	-	exon	NM_001081117	Mki67
chr7	142377040	142377174	peak2071_cluster1385	-	exon	NM_009983	Ctsd
chr8	3453135	3453239	peak641_cluster47094	+	exon	NM_133962	Arhgef18
chr8	4213700	4213769	peak1908_cluster33509	-	exon	NM_207203	Prr36
chr8	27154265	27154339	peak2428_cluster33667	-	exon	NM_001080813	Rab11fip1
chr8	89030060	89030194	peak92_cluster34266	-	exon	NM_021390	Sall1
chr8	108794605	108794689	peak2575_cluster48022	+	exon	NM_007496	Zfhx3
chr8	111055065	111055139	peak2031_cluster48101	+	exon	NM_146217	Aars
chr8	121554180	121554264	peak1923_cluster34591	-	exon	NM_133765	Fbxo31
chr9	14325630	14325739	peak1442_cluster20711	+	exon	NM_030261	Sesn3
chr9	35214875	35214959	peak2890_cluster20909	+	exon	NM_026130	Srpr
chr9	40804965	40805064	peak3689_cluster20942	+	exon	NM_031165	Hspa8
chr9	44819510	44819604	peak241_cluster12235	-	exon	NM_001081049	Kmt2a
chr9	44819795	44819854	peak3537_cluster12236	-	exon	NM_001081049	Kmt2a
chr9	65182040	65182109	peak2897_cluster21303	+	exon	NM_008988	Igdcc3
chr9	104060235	104060304	peak2749_cluster12884	-	exon	NM_025692	Uba5
chr9	108835255	108835334	peak2904_cluster21792	+	exon	NM_080437	Celsr3
chr9	120951395	120951464	peak440_cluster21965	+	exon	NM_007614	Ctnnb1
chrX	42094795	42094829	peak3367_cluster3438	+	exon	NM_009688	Xiap
chrX	52314845	52314954	peak3231_cluster44758	-	exon	NM_016697	Gpc3
chrX	71558450	71558514	peak3368_cluster3532	+	exon	NM_001293623	Hmgb3
chrX	73953370	73953459	peak4153_cluster44847	-	exon	NM_008224	Hcfc1
chr1	24613695	24613824	peak158_cluster45453	-	Intergenic
chr1	24613775	24613899	peak147_cluster36253	+	Intergenic
chr1	24614020	24614149	peak148_cluster36253	+	Intergenic
chr1	24614200	24614249	peak1037_cluster36253	+	Intergenic
chr1	24615855	24616019	peak1939_cluster36258	+	Intergenic
chr1	24616055	24616184	peak3958_cluster36258	+	Intergenic
chr1	55241490	55241574	peak3109_cluster36465	+	Intergenic
chr1	72255005	72255154	peak12_cluster36623	+	Intergenic
chr1	91931375	91931454	peak2016_cluster46098	-	Intergenic
chr1	167224785	167224879	peak3261_cluster46741	-	Intergenic
chr1	170196225	170196299	peak2020_cluster46802	-	Intergenic
chr1	171102390	171102444	peak730_cluster37473	+	Intergenic
chr1	178326220	178326294	peak3264_cluster46908	-	Intergenic
chr10	18325705	18325789	peak854_cluster32190	+	Intergenic
chr10	32974775	32974869	peak2405_cluster32326	+	Intergenic
chr10	61431125	61431234	peak595_cluster19869	-	Intergenic
chr10	82955115	82955354	peak57_cluster20185	-	Intergenic
chr10	91182135	91182169	peak137_cluster20270	-	Intergenic
chr11	6390925	6390974	peak3153_cluster39536	+	Intergenic
chr11	48753150	48753209	peak2688_cluster8379	-	Intergenic
chr11	69041015	69041059	peak631_cluster40418	+	Intergenic
chr11	85188840	85188874	peak2695_cluster9134	-	Intergenic
chr11	95771685	95771739	peak4068_cluster41044	+	Intergenic
chr11	96081110	96081199	peak25_cluster41050	+	Intergenic
chr11	98766575	98766684	peak3179_cluster41121	+	Intergenic
chr11	101645740	101645934	peak72_cluster9732	-	Intergenic
chr11	107688590	107688634	peak4078_cluster41318	+	Intergenic
chr11	116440140	116440259	peak544_cluster41444	+	Intergenic
chr11	120627105	120627184	peak1140_cluster10237	-	Intergenic
chr11	120763835	120763889	peak1574_cluster41623	+	Intergenic
chr12	47363890	47363969	peak2583_cluster48631	-	Intergenic
chr12	54719150	54719324	peak30_cluster48682	-	Intergenic
chr12	70969115	70969194	peak2041_cluster48762	-	Intergenic
chr12	99556255	99556339	peak3293_cluster49034	-	Intergenic
chr12	99645360	99645389	peak762_cluster50022	+	Intergenic
chr13	8800260	8800289	peak1179_cluster18520	+	Intergenic
chr13	21914890	21914954	peak3661_cluster18650	+	Intergenic
chr13	48545950	48546044	peak748_cluster43829	-	Intergenic
chr13	85126955	85126999	peak436_cluster19141	+	Intergenic
chr14	8800375	8800499	peak336_cluster17661	-	Intergenic
chr15	8833565	8833684	peak1511_cluster31085	+	Intergenic
chr15	8846715	8846794	peak3023_cluster31086	+	Intergenic
chr15	45978785	45978849	peak1668_cluster5435	-	Intergenic
chr15	90232410	90232479	peak1242_cluster31784	+	Intergenic
chr15	96284300	96284344	peak3407_cluster6097	-	Intergenic
chr16	4082880	4082929	peak3728_cluster23185	-	Intergenic
chr16	23095705	23095784	peak4023_cluster38841	+	Intergenic
chr16	25521395	25521449	peak3144_cluster38885	+	Intergenic
chr17	72708615	72708659	peak782_cluster4942	+	Intergenic
chr17	81838285	81838309	peak3855_cluster30106	-	Intergenic
chr17	83581540	83581609	peak1874_cluster30126	-	Intergenic
chr18	3739210	3739254	peak2318_cluster23924	-	Intergenic
chr18	38188235	38188289	peak2941_cluster24198	-	Intergenic
chr18	73636165	73636249	peak3748_cluster24449	-	Intergenic
chr19	4782535	4782674	peak256_cluster2433	-	Intergenic
chr19	5825405	5825479	peak2095_cluster2529	-	Intergenic
chr19	12009715	12009769	peak2628_cluster2687	-	Intergenic
chr19	47724590	47724609	peak3360_cluster3042	-	Intergenic
chr2	22588595	22588619	peak1055_cluster41940	-	Intergenic
chr2	22589425	22589464	peak2516_cluster41941	-	Intergenic
chr2	22589570	22589629	peak149_cluster41942	-	Intergenic
chr2	60750790	60750874	peak1979_cluster42281	-	Intergenic
chr2	84587665	84587749	peak3198_cluster42464	-	Intergenic
chr2	91534780	91534864	peak2771_cluster13923	+	Intergenic
chr2	119603390	119603449	peak2776_cluster14128	+	Intergenic
chr2	172509590	172509624	peak3206_cluster43210	-	Intergenic
chr3	53450450	53450534	peak1457_cluster22334	-	Intergenic
chr3	84659960	84660054	peak2446_cluster35317	+	Intergenic
chr3	88530260	88530314	peak1804_cluster22570	-	Intergenic
chr3	90361815	90361909	peak455_cluster35503	+	Intergenic
chr3	92689480	92689579	peak2452_cluster35530	+	Intergenic
chr3	96328425	96328594	peak1036_cluster35626	+	Intergenic
chr3	96359945	96360109	peak65_cluster22696	-	Intergenic
chr3	96374025	96374189	peak82_cluster35627	+	Intergenic
chr3	124385625	124385669	peak1934_cluster35862	+	Intergenic
chr3	128712955	128712984	peak353_cluster35895	+	Intergenic
chr4	42790950	42791044	peak995_cluster24886	+	Intergenic
chr4	51812480	51812574	peak73_cluster15212	-	Intergenic
chr4	78773825	78773919	peak138_cluster25178	+	Intergenic
chr4	119773675	119773749	peak1832_cluster25581	+	Intergenic
chr4	126336755	126336804	peak1414_cluster15749	-	Intergenic
chr5	3528880	3528999	peak3499_cluster10321	+	Intergenic
chr5	72573250	72573299	peak1719_cluster10822	+	Intergenic
chr5	88760690	88760749	peak3513_cluster10981	+	Intergenic
chr5	115455420	115455494	peak1722_cluster11253	+	Intergenic
chr5	138506090	138506149	peak2730_cluster11683	+	Intergenic
chr6	3200850	3200909	peak66_cluster27885	+	Intergenic
chr6	3201005	3201094	peak18_cluster27885	+	Intergenic
chr6	37806545	37806649	peak3824_cluster28072	+	Intergenic
chr6	128803010	128803094	peak418_cluster7679	-	Intergenic
chr6	136609125	136609199	peak1498_cluster28919	+	Intergenic
chr7	27468875	27469044	peak1622_cluster272	-	Intergenic
chr7	79365160	79365259	peak1769_cluster16954	+	Intergenic
chr7	79365360	79365399	peak2249_cluster16955	+	Intergenic
chr7	88312155	88312249	peak1771_cluster17013	+	Intergenic
chr7	120835475	120835564	peak1629_cluster1108	-	Intergenic
chr8	107263080	107263134	peak3079_cluster34427	-	Intergenic
chr8	111154115	111154164	peak2435_cluster34484	-	Intergenic
chr8	111155440	111155499	peak1919_cluster34486	-	Intergenic
chr9	14329090	14329154	peak2884_cluster20720	+	Intergenic
chr9	14329800	14329904	peak3684_cluster20722	+	Intergenic
chr9	19607215	19607269	peak1729_cluster11986	-	Intergenic
chr9	38956930	38956974	peak3534_cluster12131	-	Intergenic
chr9	84188460	84188499	peak3699_cluster21566	+	Intergenic
chr9	114508145	114508304	peak1737_cluster13005	-	Intergenic
chr9	114509260	114509329	peak1738_cluster13009	-	Intergenic
chr9	119435720	119435819	peak598_cluster21910	+	Intergenic
chr9	119441805	119441894	peak2302_cluster21920	+	Intergenic
chrX	7154030	7154169	peak3229_cluster44524	-	Intergenic
chrX	7155680	7155794	peak4147_cluster44528	-	Intergenic
chrX	13179805	13179874	peak778_cluster3273	+	Intergenic
chrX	13180390	13180479	peak2633_cluster3274	+	Intergenic
chrX	116659165	116659224	peak96_cluster3759	+	Intergenic
chrY	4796910	4796984	peak2426_cluster33427	-	Intergenic
chr1	4879770	4879859	peak472_cluster45300	-	intron	NM_001159751	Tcea1
chr1	33793820	33793894	peak319_cluster45488	-	intron	NM_133817	Zfp451
chr1	33797980	33798049	peak895_cluster45497	-	intron	NM_133817	Zfp451
chr1	33798555	33798609	peak4161_cluster45500	-	intron	NM_133817	Zfp451
chr1	33798965	33798989	peak3237_cluster45502	-	intron	NM_133817	Zfp451
chr1	33799265	33799364	peak1590_cluster45505	-	intron	NM_133817	Zfp451
chr1	37372530	37372569	peak3961_cluster36338	+	intron	NM_001290797	Inpp4a
chr1	38421270	38421344	peak1290_cluster45577	-	intron	NM_001290814	Aff3
chr1	44565345	44565399	peak3963_cluster36429	+	intron	NM_028450	Gulp1
chr1	72825875	72825959	peak247_cluster36632	+	intron	NM_008342	Igfbp2
chr1	128109300	128109369	peak1944_cluster37054	+	intron	NM_181750	R3hdm1
chr1	131061160	131061219	peak4179_cluster46325	-	intron	NM_008551	Mapkapk2
chr1	132031780	132031849	peak729_cluster37135	+	intron	NM_172510	Mfsd4a
chr1	132032450	132032534	peak3122_cluster37138	+	intron	NM_172510	Mfsd4a
chr1	136231850	136231954	peak4181_cluster46427	-	intron	NM_028872	5730559C18Rik
chr1	153486515	153486609	peak2017_cluster46559	-	intron	NM_007842	Dhx9
chr1	155954570	155954659	peak155_cluster37359	+	intron	NM_001039184	Cep350
chr1	156564150	156564189	peak3981_cluster37370	+	intron	NM_009595	Abl2
chr1	164446840	164446894	peak3258_cluster46683	-	intron	NM_009721	Atp1b1
chr1	180595240	180595314	peak3990_cluster37616	+	intron	NM_007415	Parp1
chr10	7193065	7193154	peak2861_cluster19450	-	intron	NM_172546	Cnksr3
chr10	8842000	8842054	peak3666_cluster19488	-	intron	NM_175155	Sash1
chr10	24166300	24166449	peak614_cluster32248	+	intron	NM_016797	Stx7
chr10	39418930	39419059	peak450_cluster32351	+	intron	NM_001122892	Fyn
chr10	63023050	63023129	peak973_cluster19922	-	intron	NM_001079824	Hnrnph3
chr10	72665155	72665249	peak616_cluster32690	+	intron	NM_001293683	Zwint
chr10	75706330	75706394	peak2866_cluster19996	-	intron	NM_172549	Cabin1
chr10	79914085	79914154	peak284_cluster20098	-	intron	NM_177994	R3hdm4
chr10	80279810	80279919	peak535_cluster32812	+	intron	NM_001122604	Dazap1
chr10	85010340	85010389	peak1528_cluster32956	+	intron	NM_183172	Ric8b
chr10	91122575	91122644	peak509_cluster20266	-	intron	NM_133668	Slc25a3
chr10	91168790	91168919	peak3678_cluster20269	-	intron	NM_011605	Tmpo
chr10	108801405	108801504	peak438_cluster20340	-	intron	NM_001252341	Syt1
chr10	117145375	117145414	peak3680_cluster20413	-	intron	NM_177798	Frs2
chr10	119621310	119621439	peak391_cluster33184	+	intron	NM_133442	Grip1
chr10	119629135	119629199	peak2419_cluster33187	+	intron	NM_133442	Grip1
chr10	119739925	119740009	peak2420_cluster33196	+	intron	NM_133442	Grip1
chr11	3311320	3311394	peak3152_cluster39483	+	intron	NR_045708	Gm11944
chr11	4555435	4555529	peak1126_cluster7909	-	intron	NM_028860	Mtmr3
chr11	4594175	4594234	peak3443_cluster7916	-	intron	NM_028860	Mtmr3
chr11	4775210	4775279	peak3444_cluster7923	-	intron	NM_001252251	Nf2
chr11	7129350	7129419	peak1562_cluster39573	+	intron	NM_009622	Adcy1
chr11	7155940	7155989	peak1960_cluster39580	+	intron	NM_009622	Adcy1
chr11	8651585	8651679	peak2160_cluster8062	-	intron	NM_001083587	Tns3
chr11	17159545	17159609	peak1961_cluster39634	+	intron	NM_024459	Ppp3r1
chr11	19957965	19958024	peak4033_cluster39677	+	intron	NM_033523	Spred2
chr11	21092465	21092549	peak4035_cluster39707	+	intron	NM_023324	Peli1
chr11	30779645	30779779	peak1964_cluster39831	+	intron	NM_134013	Psme4
chr11	49709105	49709194	peak939_cluster8413	-	intron	NM_212484	Cnot6
chr11	51996725	51996829	peak1131_cluster8501	-	intron	NM_009458	Ube2b
chr11	55473165	55473259	peak4051_cluster40199	+	intron	NM_013716	G3bp1
chr11	69367970	69368024	peak3464_cluster8763	-	intron	NM_146019	Chd3
chr11	70408815	70408899	peak2691_cluster8854	-	intron	NM_029231	Pelp1
chr11	72633685	72633779	peak3170_cluster40527	+	intron	NM_025985	Ube2g1
chr11	77984600	77984659	peak317_cluster40736	+	intron	NM_174852	Phf12
chr11	80938725	80938839	peak2171_cluster9081	-	intron	NM_001034013	Asic2
chr11	83491530	83491609	peak1053_cluster40882	+	intron	NM_027427	Taf15
chr11	85717820	85717904	peak1569_cluster40901	+	intron	NR_045875	Bcas3os1
chr11	87124195	87124304	peak2507_cluster40912	+	intron	NR_106195	Mir8115
chr11	88462580	88462659	peak3475_cluster9268	-	intron	NM_054043	Msi2
chr11	88464285	88464334	peak2173_cluster9269	-	intron	NM_054043	Msi2
chr11	88576835	88576944	peak943_cluster9295	-	intron	NM_054043	Msi2
chr11	88662700	88662754	peak3477_cluster9319	-	intron	NM_054043	Msi2
chr11	88696025	88696139	peak371_cluster9345	-	intron	NM_001201341	Msi2
chr11	88705360	88705434	peak2697_cluster9356	-	intron	NM_001201341	Msi2
chr11	94332135	94332229	peak3176_cluster41004	+	intron	NM_146024	Ankrd40
chr11	95341825	95341929	peak4067_cluster41019	+	intron	NM_172543	Fam117a
chr11	96807710	96807794	peak881_cluster41058	+	intron	NM_007622	Cbx1
chr11	97365330	97365399	peak4069_cluster41067	+	intron	NM_138657	Socs7
chr11	103007725	103007794	peak2707_cluster9807	-	intron	NM_026551	Dcakd
chr11	113493400	113493474	peak3492_cluster10013	-	intron	NM_027216	Slc39a11
chr11	114542105	114542179	peak3494_cluster10044	-	intron	NR_037269	Mir466n
chr11	117345535	117345609	peak2512_cluster41481	+	intron	NM_001113488	Sept9
chr11	118017905	118017964	peak1573_cluster41540	+	intron	NM_133757	Pgs1
chr11	118018630	118018704	peak3189_cluster41541	+	intron	NM_133757	Pgs1
chr11	120950760	120950854	peak2514_cluster41629	+	intron	NM_001038654	Slc16a3
chr11	120988455	120988509	peak1142_cluster10277	-	intron	NM_139059	Csnk1d
chr12	26413735	26413834	peak4225_cluster48517	-	intron	NM_001081977	Rnf144a
chr12	32828955	32829049	peak646_cluster49545	+	intron	NM_021524	Nampt
chr12	53295310	53295389	peak2592_cluster49661	+	intron	NM_013780	Npas3
chr12	108497065	108497129	peak3302_cluster50094	+	intron	NM_001043335	Eml1
chr12	111791225	111791324	peak3303_cluster50187	+	intron	NM_001025360	Klc1
chr12	111791340	111791439	peak477_cluster50188	+	intron	NM_001025360	Klc1
chr13	3642365	3642499	peak1432_cluster18487	+	intron	NM_178283	Asb13
chr13	44744535	44744629	peak2264_cluster18804	+	intron	NM_001205043	Jarid2
chr13	59672470	59672544	peak4132_cluster43998	-	intron	NM_001035122	Golm1
chr13	63549940	63550049	peak4135_cluster44035	-	intron	NM_008957	Ptch1
chr13	95804845	95804919	peak4139_cluster44245	-	intron	NM_027711	Iqgap2
chr13	98903000	98903069	peak4140_cluster44323	-	intron	NM_178716	Tnpo1
chr13	102937705	102937764	peak3226_cluster44392	-	intron	NM_175171	Mast4
chr13	109862215	109862299	peak2859_cluster19326	+	intron	NM_011056	Pde4d
chr13	111482510	111482604	peak1588_cluster44450	-	intron	NM_028487	Gpbp1
chr14	8219790	8219849	peak3130_cluster37781	+	intron	NM_027782	Kctd6
chr14	20745975	20746064	peak3647_cluster17730	-	intron	NM_001039138	Camk2g
chr14	21512235	21512314	peak3999_cluster37898	+	intron	NM_017479	Kat6b
chr14	31196630	31196679	peak3649_cluster17786	-	intron	NM_022656	Nisch
chr14	48664020	48664129	peak432_cluster17914	-	intron	NM_001286482	Otx2
chr14	52196965	52197044	peak1777_cluster17975	-	intron	NM_033618	Supt16
chr14	57966345	57966419	peak433_cluster18074	-	intron	NM_028643	Micu2
chr14	63608990	63609044	peak2479_cluster38319	+	intron	NM_173393	Xkr6
chr14	67041355	67041489	peak2258_cluster18192	-	intron	NM_028032	Ppp2r2a
chr15	5144350	5144409	peak3020_cluster31019	+	intron	NM_001013367	Prkaa1
chr15	7133060	7133154	peak1510_cluster31049	+	intron	NM_001113386	Lifr
chr15	7159830	7159879	peak3876_cluster31055	+	intron	NM_013584	Lifr
chr15	38062845	38062899	peak3390_cluster5398	-	intron	NM_001081359	Ubr5
chr15	59393755	59393834	peak1514_cluster31344	+	intron	NM_026746	Nsmce2
chr15	64020570	64020629	peak2656_cluster5578	-	intron	NM_144846	Fam49b
chr15	80312080	80312199	peak714_cluster31531	+	intron	NM_001044308	Cacna1i
chr15	84826555	84826634	peak658_cluster5971	-	intron	NR_030731	Phf21b
chr15	89180525	89180564	peak1676_cluster6012	-	intron	NM_138749	Plxnb2
chr15	97379115	97379229	peak716_cluster31853	+	intron	NM_172293	Pced1b
chr15	97382565	97382684	peak3894_cluster31854	+	intron	NM_172293	Pced1b
chr15	100962020	100962109	peak2399_cluster31948	+	intron	NM_011323	Scn8a
chr16	4787685	4787779	peak3729_cluster23231	-	intron	NM_025670	Cdip1
chr16	10972610	10972664	peak3731_cluster23292	-	intron	NM_019980	Litaf
chr16	22439255	22439299	peak3737_cluster23423	-	intron	NM_023794	Etv5
chr16	23235115	23235219	peak188_cluster38852	+	intron	NM_001252505	St6gal1
chr16	28887375	28887479	peak1203_cluster23448	-	intron	NM_177718	Mb21d2
chr16	31001005	31001069	peak2929_cluster23484	-	intron	NM_198626	Xxylt1
chr16	38546570	38546654	peak1466_cluster23565	-	intron	NM_172380	Poglut1
chr16	52067800	52067879	peak2486_cluster39185	+	intron	NM_001033238	Cblb
chr16	57391110	57391194	peak201_cluster23692	-	intron	NM_001040397	Filip1l
chr16	76344795	76344879	peak1468_cluster23760	-	intron	NM_173440	Nrip1
chr16	76370310	76370419	peak1205_cluster23765	-	intron	NM_173440	Nrip1
chr16	78334660	78334764	peak207_cluster39289	+	intron	NM_001025192	Cxadr
chr16	87492300	87492374	peak3740_cluster23812	-	intron	NM_009840	Cct8
chr16	90444600	90444724	peak738_cluster39373	+	intron	NM_015755	Hunk
chr16	91672485	91672574	peak1046_cluster39410	+	intron	NM_178880	Son
chr16	96081470	96081554	peak602_cluster23901	-	intron	NM_145125	Brwd1
chr16	98078455	98078509	peak2317_cluster23914	-	intron	NR_015491	A630089N07Rik
chr17	5014190	5014309	peak297_cluster4075	+	intron	NM_001085355	Arid1b
chr17	31652645	31652749	peak1014_cluster29469	-	intron	NM_001163769	U2af1
chr17	32384510	32384609	peak706_cluster29520	-	intron	NR_033525	Wiz
chr17	34952010	34952079	peak1504_cluster29602	-	intron	NR_027943	1110038B12Rik
chr17	46456420	46456459	peak3845_cluster29709	-	intron	NM_001162864	Ttbk1
chr17	56377140	56377224	peak1113_cluster4813	+	intron	NM_172132	Kdm4b
chr17	62809050	62809174	peak1871_cluster29896	-	intron	NM_207654	Efna5
chr17	65785070	65785154	peak1660_cluster4867	+	intron	NM_001114131	Ppp4r1
chr17	84265220	84265299	peak2378_cluster30157	-	intron	NM_183021	Thada
chr17	84266085	84266199	peak709_cluster30158	-	intron	NM_183021	Thada
chr17	86372405	86372469	peak2648_cluster5030	+	intron	NM_011104	Prkce
chr17	86989275	86989339	peak3384_cluster5050	+	intron	NM_145491	Rhoq
chr17	94825915	94825969	peak3014_cluster30227	-	intron	NR_045963	Gm1976
chr18	12860510	12860594	peak1815_cluster24026	-	intron	NM_001252489	Osbpl1a
chr18	24529675	24529744	peak2321_cluster24092	-	intron	NM_144861	Rprd1a
chr18	24797670	24797744	peak2382_cluster30400	+	intron	NM_001289654	Fhod3
chr18	34929070	34929124	peak2939_cluster24154	-	intron	NM_144866	Etf1
chr18	35785730	35785829	peak267_cluster30522	+	intron	NM_019912	Ube2d2a
chr18	35836885	35836894	peak3861_cluster30527	+	intron	NM_133687	Cxxc5
chr18	79106680	79106764	peak3750_cluster24535	-	intron	NM_053099	Setbp1
chr18	84861925	84862014	peak2391_cluster30991	+	intron	NM_025797	Cyb5a
chr19	4396105	4396229	peak230_cluster2412	-	intron	NM_001001984	Kdm2a
chr19	5490780	5490849	peak1084_cluster1476	+	intron	NM_007687	Cfl1
chr19	6375310	6375394	peak1319_cluster1515	+	intron	NM_011750	Sf1
chr19	10282605	10282709	peak408_cluster2668	-	intron	NM_198114	Dagla
chr19	15911290	15911354	peak1094_cluster2723	-	intron	NM_001205339	Psat1
chr19	32769645	32769714	peak1637_cluster1860	+	intron	NM_008960	Pten
chr19	32803785	32803854	peak1087_cluster1863	+	intron	NM_008960	Pten
chr19	37122555	37122639	peak2631_cluster2885	-	intron	NM_198300	Cpeb3
chr19	45018385	45018454	peak3347_cluster2141	+	intron	NM_001130526	Lzts2
chr19	46604695	46604749	peak3350_cluster2188	+	intron	NM_146099	Wbp1l
chr19	47316405	47316489	peak1096_cluster3033	-	intron	NM_008018	Sh3pxd2a
chr19	55335285	55335354	peak2087_cluster2282	+	intron	NM_016862	Vti1a
chr2	16430370	16430494	peak378_cluster13255	+	intron	NM_026162	Plxdc2
chr2	32163650	32163754	peak2761_cluster13452	+	intron	NM_001159634	Prrc2b
chr2	34205700	34205774	peak2224_cluster13505	+	intron	NM_001290576	Pbx3
chr2	59677955	59678004	peak2770_cluster13704	+	intron	NM_001290659	Tanc1
chr2	96357840	96357899	peak3575_cluster13982	+	intron	NM_001289742	Lrrc4c
chr2	106846350	106846424	peak3577_cluster14035	+	intron	NM_029837	Mpped2
chr2	126674575	126674629	peak2523_cluster42729	-	intron	NM_001271470	Gabpb1
chr2	144268205	144268294	peak1056_cluster42832	-	intron	NM_024225	Snx5
chr2	152270720	152270804	peak1164_cluster14412	+	intron	NM_007788	Csnk2a1
chr2	168196675	168196804	peak3205_cluster43141	-	intron	NM_009628	Adnp
chr2	174282580	174282684	peak2531_cluster43295	-	intron	NR_002846	Nespas
chr2	174285765	174285809	peak2532_cluster43300	-	intron	NM_022000	Gnas
chr2	174286025	174286224	peak4116_cluster43302	-	intron	NM_022000	Gnas
chr3	16202225	16202279	peak2440_cluster34912	+	intron	NR_027375	Ythdf3
chr3	37481510	37481674	peak76_cluster35099	+	intron	NM_001163511	Spata5
chr3	51988545	51988594	peak2916_cluster22297	-	intron	NM_001004176	Maml3
chr3	52093885	52093949	peak2917_cluster22309	-	intron	NM_001004176	Maml3
chr3	52323125	52323169	peak2442_cluster35166	+	intron	NM_019739	Foxo1
chr3	69478565	69478649	peak2443_cluster35280	+	intron	NM_178726	Ppm1l
chr3	90126970	90127069	peak864_cluster35475	+	intron	NM_029937	Nup210l
chr3	95097725	95097839	peak2309_cluster22655	-	intron	NM_001293707	Pip5k1a
chr3	104501880	104501969	peak3717_cluster22797	-	intron	NM_001025067	Lrig2
chr3	107690890	107690959	peak3718_cluster22837	-	intron	NM_145542	Ahcyl1
chr3	119767355	119767429	peak3720_cluster22906	-	intron	NM_019550	Ptbp2
chr3	121437135	121437244	peak3101_cluster35813	+	intron	NM_028044	Cnn3
chr3	129532510	129532569	peak3951_cluster35901	+	intron	NM_130450	Elovl6
chr4	8692480	8692554	peak697_cluster24628	+	intron	NM_001277149	Chd7
chr4	8712340	8712404	peak3751_cluster24637	+	intron	NM_001277149	Chd7
chr4	8751040	8751114	peak2326_cluster24640	+	intron	NM_001277149	Chd7
chr4	41912175	41912274	peak2793_cluster15108	-	intron	NR_033506	Gm3893
chr4	44989070	44989159	peak1824_cluster24927	+	intron	NM_080289	Grhpr
chr4	45307415	45307519	peak3757_cluster24929	+	intron	NM_027266	Trmt10b
chr4	57581265	57581359	peak1825_cluster25072	+	intron	NM_172868	Palm2
chr4	101354085	101354189	peak244_cluster15480	-	intron	NR_040640	0610043K17Rik
chr4	117445505	117445614	peak115_cluster15581	-	intron	NM_025739	Rnf220
chr4	126957100	126957179	peak1760_cluster15779	-	intron	NM_001114399	Zmym4
chr4	127029485	127029549	peak3779_cluster25666	+	intron	NR_045010	Sfpq
chr4	132352920	132352984	peak3612_cluster15853	-	intron	NR_003270	Snhg3
chr4	133701845	133701934	peak1170_cluster15904	-	intron	NM_001080819	Arid1a
chr4	134016410	134016484	peak1417_cluster15930	-	intron	NM_145833	Lin28a
chr4	134594875	134594984	peak3614_cluster15942	-	intron	NM_207237	Man1c1
chr4	134827490	134827584	peak2802_cluster15948	-	intron	NM_025382	Tmem57
chr5	7179720	7179759	peak3500_cluster10333	+	intron	NM_001163223	Zfp804b
chr5	63955940	63956054	peak1485_cluster26684	-	intron	NM_145923	Rell1
chr5	65694620	65694739	peak606_cluster26705	-	intron	NM_001081321	Pds5a
chr5	74537200	74537299	peak2194_cluster10850	+	intron	NM_024183	Fip1l1
chr5	75599750	75599809	peak1146_cluster10866	+	intron	NM_021099	Kit
chr5	106679960	106680059	peak311_cluster27058	-	intron	NM_026856	Zfp644
chr5	107905175	107905284	peak954_cluster11137	+	intron	NM_016980	Rpl5
chr5	108069980	108070069	peak3517_cluster11142	+	intron	NM_001253877	Mtf2
chr5	115261720	115261799	peak2347_cluster27210	-	intron	NM_016698	Rnf10
chr5	117984510	117984589	peak3519_cluster11300	+	intron	NM_145564	Fbxo21
chr5	120581145	120581204	peak1218_cluster27261	-	intron	NM_145853	Tpcn1
chr5	121205005	121205144	peak214_cluster11377	+	intron	NM_011290	Rpl6
chr5	121644565	121644644	peak1844_cluster27279	-	intron	NM_028037	Acad10
chr5	121731450	121731554	peak675_cluster11395	+	intron	NM_009125	Atxn2
chr5	124442825	124442929	peak1387_cluster11475	+	intron	NM_030241	Kmt5a
chr5	125121825	125121919	peak2983_cluster27399	-	intron	NM_001253904	Ncor2
chr5	132506860	132506979	peak609_cluster27515	-	intron	NM_177047	Auts2
chr5	134448115	134448274	peak1492_cluster27549	-	intron	NM_001244936	Gtf2ird1
chr5	136551775	136551894	peak1493_cluster27630	-	intron	NM_001291234	Cux1
chr6	4749860	4749909	peak2356_cluster27901	+	intron	NM_130877	Peg10
chr6	7847465	7847529	peak1855_cluster27936	+	intron	NM_052993	C1galt1
chr6	31111030	31111094	peak3413_cluster6526	-	intron	NR_110471	Lncpint
chr6	31214120	31214229	peak1683_cluster6534	-	intron	NR_110469	Lncpint
chr6	82772560	82772604	peak2146_cluster6906	-	intron	NM_013820	Hk2
chr6	86366040	86366089	peak1856_cluster28316	+	intron	NM_025591	Fam136a
chr6	88276195	88276274	peak1350_cluster6984	-	intron	NM_023060	Eefsec
chr6	99132475	99132569	peak576_cluster7208	-	intron	NM_053202	Foxp1
chr6	117718715	117718789	peak2991_cluster28655	+	intron	NR_045731	1700030F04Rik
chr6	122738550	122738664	peak417_cluster7540	-	intron	NM_011401	Slc2a3
chr6	128076160	128076259	peak368_cluster7642	-	intron	NM_175414	Tspan9
chr6	143201870	143201949	peak170_cluster28966	+	intron	NM_029250	Etnk1
chr6	145228940	145229054	peak1355_cluster7811	-	intron	NM_021284	Kras
chr6	145235295	145235334	peak3442_cluster7814	-	intron	NM_021284	Kras
chr7	3704565	3704644	peak1174_cluster16364	+	intron	NM_029767	Rps9
chr7	7174435	7174574	peak968_cluster16406	+	intron	NM_146179	Zfp418
chr7	24401045	24401104	peak2814_cluster16514	+	intron	NM_028047	Smg9
chr7	28793545	28793569	peak2821_cluster16599	+	intron	NM_177158	Rinl
chr7	28958995	28959084	peak2600_cluster308	-	intron	NM_021895	Actn4
chr7	30004680	30004779	peak588_cluster16628	+	intron	NM_001167873	Zfp568
chr7	45216715	45216754	peak2823_cluster16714	+	intron	NM_001285498	Tead2
chr7	46588185	46588254	peak3317_cluster539	-	intron	NM_013789	Sergef
chr7	65051660	65051754	peak1624_cluster656	-	intron	NM_183087	Fam189a1
chr7	67291000	67291074	peak2604_cluster676	-	intron	NM_001033713	Mef2a
chr7	73527095	73527239	peak2066_cluster710	-	intron	NM_001081345	Chd2
chr7	97697330	97697389	peak3633_cluster17103	+	intron	NM_023671	Clns1a
chr7	112683645	112683714	peak1773_cluster17256	+	intron	NM_009346	Tead1
chr7	112766380	112766459	peak1425_cluster17272	+	intron	NM_009346	Tead1
chr7	112784680	112784809	peak812_cluster17282	+	intron	NM_009346	Tead1
chr7	112868350	112868489	peak1774_cluster17290	+	intron	NM_009346	Tead1
chr7	126277180	126277244	peak1426_cluster17433	+	intron	NM_145587	Sbk1
chr8	8677905	8678029	peak3056_cluster33552	-	intron	NM_176849	Arglu1
chr8	13342725	13342799	peak2566_cluster47188	+	intron	NM_001291766	Tfdp1
chr8	13355990	13356054	peak2567_cluster47192	+	intron	NM_001291766	Tfdp1
chr8	23432035	23432114	peak3269_cluster47317	+	intron	NM_013834	Sfrp1
chr8	23746910	23746939	peak1066_cluster47321	+	intron	NM_177086	Zmat4
chr8	33802195	33802284	peak721_cluster33689	-	intron	NM_001286168	Rbpms
chr8	33834690	33834754	peak1250_cluster33698	-	intron	NM_001286168	Rbpms
chr8	33883030	33883124	peak1533_cluster33707	-	intron	NM_001286168	Rbpms
chr8	33897995	33898064	peak1027_cluster33713	-	intron	NM_001286168	Rbpms
chr8	70466370	70466464	peak1913_cluster33986	-	intron	NM_178771	Klhl26
chr8	72432615	72432724	peak296_cluster47647	+	intron	NM_029782	Calr3
chr8	83575945	83576069	peak1031_cluster34160	-	intron	NM_027179	Tecr
chr8	84682625	84682704	peak3929_cluster34185	-	intron	NM_025788	Nacc1
chr8	87935000	87935064	peak3075_cluster34245	-	intron	NM_033327	Zfp423
chr8	90959065	90959129	peak642_cluster47850	+	intron	NM_177224	Chd9
chr8	105214670	105214739	peak3279_cluster47950	+	intron	NM_001161458	Cbfb
chr8	117272335	117272444	peak1300_cluster48175	+	intron	NM_001163262	Cmip
chr8	117551390	117551454	peak1301_cluster48190	+	intron	NM_172285	Plcg2
chr8	119571880	119571934	peak3934_cluster34577	-	intron	NM_175185	Hsdl1
chr8	122984860	122984909	peak3935_cluster34639	-	intron	NR_037865	Ankrd11
chr8	127064955	127065014	peak643_cluster48373	+	intron	NM_033620	Pard3
chr9	20453690	20453744	peak3531_cluster12004	-	intron	NM_011753	Zfp26
chr9	22043805	22043889	peak3532_cluster12041	-	intron	NM_010487	Elavl3
chr9	31037700	31037759	peak2888_cluster20870	+	intron	NM_172765	Zbtb44
chr9	37120535	37120604	peak2736_cluster12124	-	intron	NM_001029838	Pknox2
chr9	37503405	37503469	peak3688_cluster20920	+	intron	NM_146222	Msantd2
chr9	40803995	40804084	peak976_cluster20939	+	intron	NM_031165	Hspa8
chr9	43763690	43763794	peak2891_cluster20956	+	intron	NM_021424	Nectin1
chr9	57944175	57944249	peak2294_cluster21136	+	intron	NM_011352	Sema7a
chr9	59660750	59660824	peak3694_cluster21174	+	intron	NM_001253883	Pkm
chr9	59661360	59661419	peak2895_cluster21177	+	intron	NM_001253883	Pkm
chr9	59664770	59664804	peak2295_cluster21183	+	intron	NM_001253883	Pkm
chr9	65032735	65032804	peak981_cluster21276	+	intron	NM_028906	Dpp8
chr9	67042055	67042129	peak2742_cluster12579	-	intron	NM_001164249	Tpm1
chr9	77515050	77515099	peak2744_cluster12661	-	intron	NM_001146048	Lrrc1
chr9	77529625	77529679	peak3550_cluster12664	-	intron	NM_001146048	Lrrc1
chr9	78542120	78542194	peak1736_cluster12680	-	intron	NM_001276452	Slc17a5
chr9	82971935	82972009	peak3553_cluster12720	-	intron	NM_001081216	Phip
chr9	86835850	86835934	peak2745_cluster12750	-	intron	NM_001277982	Snap91
chr9	106666840	106666909	peak3555_cluster12905	-	intron	NM_001286498	Tex264
chr9	107633895	107633944	peak2752_cluster12942	-	intron	NM_008138	Gnai2
chr9	110653860	110653919	peak958_cluster12983	-	intron	NM_183276	Nbeal2
chr9	120129350	120129434	peak599_cluster21935	+	intron	NM_011029	Rpsa
chrX	7879195	7879254	peak279_cluster3204	+	intron	NM_138606	Pim2
chrX	7884365	7884524	peak2105_cluster3217	+	intron	NM_001083937	Slc35a2
chrX	7887660	7887724	peak1332_cluster3218	+	intron	NM_001083937	Slc35a2
chrX	13077585	13077664	peak3364_cluster3251	+	intron	NM_009481	Usp9x
chrX	73821805	73821889	peak4151_cluster44830	-	intron	NM_001029868	Pdzd4
chrX	73823855	73823919	peak4152_cluster44833	-	intron	NM_001029868	Pdzd4
chrX	101585965	101586034	peak486_cluster3674	+	intron	NM_001290729	Taf1
chrY	90791900	90792004	peak745_cluster41783	+	intron	NM_133362	Erdr1
chr16	31872395	31872454	peak2482_cluster38943	+	non-coding	NR_045516	Dlg1
chr17	39845085	39845404	peak412_cluster4629	+	non-coding	NR_046233	Rn45s
chr17	39846460	39846684	peak13_cluster4629	+	non-coding	NR_046233	Rn45s
chr19	5800935	5801009	peak324_cluster2521	-	non-coding	NR_002847	Malat1
chr19	5801095	5801174	peak1328_cluster2522	-	non-coding	NR_002847	Malat1
chr19	6376160	6376224	peak2074_cluster1518	+	non-coding	NR_122118	Sf1
chr19	6376330	6376424	peak2075_cluster1519	+	non-coding	NR_122118	Sf1
chr2	3507020	3507094	peak4084_cluster41799	-	non-coding	NR_103465	Hspa14
chr5	108107945	108108009	peak330_cluster11148	+	non-coding	NR_045608	Mtf2
chr5	122456595	122456649	peak1488_cluster27296	-	non-coding	NR_027838	Atp2a2
chr5	122459445	122459544	peak204_cluster27300	-	non-coding	NR_027838	Atp2a2
chr1	86351165	86351289	peak897_cluster46030	-	promoter-TSS	NR_028478	Snora75
chr1	143777600	143777679	peak1259_cluster37302	+	promoter-TSS	NM_013835	Trove2
chr1	177444395	177444509	peak540_cluster37531	+	promoter-TSS	NM_001012330	Zbtb18
chr10	41519500	41519549	peak2408_cluster32405	+	promoter-TSS	NM_016898	Cd164
chr10	59951725	59951799	peak1440_cluster19833	-	promoter-TSS	NM_029083	Ddit4
chr11	20201505	20201594	peak1047_cluster39686	+	promoter-TSS	NM_008996	Rab1a
chr11	60417320	60417384	peak4054_cluster40298	+	promoter-TSS	NM_145427	Atpaf2
chr11	60777675	60777764	peak356_cluster40327	+	promoter-TSS	NM_009410	Top3a
chr11	69996020	69996149	peak235_cluster8838	-	promoter-TSS	NM_001291126	Phf23
chr11	75655850	75655924	peak2693_cluster8959	-	promoter-TSS	NM_001080775	Myo1c
chr11	87426715	87426889	peak20_cluster40921	+	promoter-TSS	NM_001199293	Tex14
chr11	95963395	95963569	peak1370_cluster9504	-	promoter-TSS	NR_037223	Mir3063
chr11	97702430	97702484	peak3483_cluster9606	-	promoter-TSS	NM_011971	Psmb3
chr11	106780435	106780464	peak948_cluster9921	-	promoter-TSS	NM_015810	Polg2
chr11	120625745	120625929	peak796_cluster10232	-	promoter-TSS	NM_153056	Sirt7
chr14	48665060	48665139	peak3652_cluster17917	-	promoter-TSS	NM_001286483	Otx2
chr14	79482135	79482184	peak1954_cluster38453	+	promoter-TSS	NM_018765	Wbp4
chr15	76009725	76009779	peak2658_cluster5726	-	promoter-TSS	NM_001168253	Fam83h
chr15	77084080	77084144	peak1671_cluster5764	-	promoter-TSS	NR_108037	1700109K24Rik
chr15	98832160	98832249	peak2665_cluster6195	-	promoter-TSS	NM_016781	Prkag1
chr16	23110755	23110934	peak48_cluster38846	+	promoter-TSS	NR_034048	Snora81
chr16	30388565	30388609	peak1465_cluster23472	-	promoter-TSS	NM_001128094	Atp13a3
chr16	38090065	38090124	peak1266_cluster39100	+	promoter-TSS	NR_033221	BC031361
chr18	56707725	56707784	peak2388_cluster30722	+	promoter-TSS	NM_010721	Lmnb1
chr19	5366175	5366259	peak1643_cluster2488	-	promoter-TSS	NM_027236	Eif1ad
chr19	21778370	21778419	peak3338_cluster1731	+	promoter-TSS	NM_001033759	Tmem2
chr19	44303070	44303144	peak913_cluster2079	+	promoter-TSS	NR_039574	Mir5114
chr2	25273210	25273264	peak3564_cluster13295	+	promoter-TSS	NM_023464	Ssna1
chr2	128127130	128127244	peak1161_cluster14221	+	promoter-TSS	NM_001284410	Bcl2l11
chr2	167063475	167063559	peak962_cluster14661	+	promoter-TSS	NM_001033196	Znfx1
chr2	173701345	173701444	peak132_cluster14717	+	promoter-TSS	NR_105758	Mir6340
chr5	96161455	96161509	peak3800_cluster26944	-	promoter-TSS	NM_001285511	Cnot6l
chr7	127614390	127614489	peak908_cluster1203	-	promoter-TSS	NM_177226	Zfp629
chr8	89044875	89044974	peak399_cluster47829	+	promoter-TSS	NM_021390	Sall1
chrX	7671150	7671274	peak471_cluster44543	-	promoter-TSS	NM_019755	Plp2
chrX	7883300	7883374	peak1099_cluster3216	+	promoter-TSS	NM_078484	Slc35a2
chrX	8145030	8145159	peak120_cluster44552	-	promoter-TSS	NR_033561	Rbm3os
chrX	52165060	52165219	peak894_cluster44756	-	promoter-TSS	NM_008150	Gpc4
chr1	34445795	34445879	peak3108_cluster36304	+	TTS	NM_178601	Imp4
chr1	55240030	55240159	peak3965_cluster36462	+	TTS	NM_175439	Mars2
chr1	93800160	93800309	peak1292_cluster46167	-	TTS	NM_023136	Dtymk
chr1	152837385	152837454	peak3255_cluster46516	-	TTS	NM_010877	Ncf2
chr1	170198715	170198804	peak640_cluster46808	-	TTS	NM_010633	Uhmk1
chr1	172003910	172003999	peak360_cluster46861	-	TTS	NM_033509	Vangl2
chr1	172004190	172004254	peak3263_cluster46863	-	TTS	NM_033509	Vangl2
chr10	80279075	80279154	peak1526_cluster32811	+	TTS	NR_105876	Mir6911
chr10	118858510	118858559	peak2878_cluster20448	-	TTS	NM_001014390	Dyrk2
chr10	118858715	118858764	peak1441_cluster20449	-	TTS	NM_001014390	Dyrk2
chr10	127295865	127295934	peak3053_cluster33277	+	TTS	NM_001003913	Mars
chr10	128395445	128395549	peak246_cluster33368	+	TTS	NM_028092	Slc39a5
chr11	3480100	3480194	peak226_cluster39494	+	TTS	NR_028317	8430429K09Rik
chr11	29742205	29742344	peak2490_cluster39821	+	TTS	NM_146016	Eml6
chr11	30099435	30099494	peak1129_cluster8252	-	TTS	NM_175836	Sptbn1
chr11	50200650	50200704	peak369_cluster8423	-	TTS	NM_026543	3010026O09Rik
chr11	54518140	54518189	peak3165_cluster40175	+	TTS	NM_173753	Fnip1
chr11	55501360	55501429	peak3166_cluster40210	+	TTS	NM_013716	G3bp1
chr11	69916895	69917029	peak421_cluster8828	-	TTS	NM_019726	Gps2
chr11	95962245	95962464	peak237_cluster9500	-	TTS	NR_037223	Mir3063
chr11	98767025	98767099	peak357_cluster41123	+	TTS	NM_145434	Nr1d1
chr11	100462340	100462459	peak2180_cluster9680	-	TTS	NM_172565	Klhl11
chr12	3506735	3506789	peak2586_cluster49264	+	TTS	NM_172421	Asxl2
chr13	44921490	44921564	peak2265_cluster18829	+	TTS	NM_025772	Dtnbp1
chr13	59635245	59635324	peak3217_cluster43993	-	TTS	NM_030153	Naa35
chr14	50927650	50927729	peak2841_cluster17948	-	TTS	NM_009687	Apex1
chr14	50927940	50928029	peak2842_cluster17949	-	TTS	NM_009687	Apex1
chr15	79528660	79528759	peak2132_cluster5831	-	TTS	NM_134090	Kdelr3
chr15	80113520	80113634	peak1889_cluster31516	+	TTS	NM_009303	Syngr1
chr15	90933305	90933369	peak3403_cluster6032	-	TTS	NM_001109042	Kif21a
chr15	103196510	103196599	peak786_cluster6331	-	TTS	NR_030558	Mir421
chr16	4083635	4083699	peak1462_cluster23186	-	TTS	NM_001025432	Crebbp
chr16	11074550	11074599	peak4019_cluster38677	+	TTS	NM_134105	Txndc11
chr16	13417435	13417519	peak4020_cluster38696	+	TTS	NM_001122667	Mkl2
chr16	23111330	23111434	peak874_cluster38847	+	TTS	NR_034048	Snora81
chr17	27563110	27563174	peak2118_cluster4422	+	TTS	NM_001002895	AI413582
chr17	30256070	30256129	peak1013_cluster29440	-	TTS	NR_105839	Mir6412
chr17	31844275	31844359	peak1231_cluster29472	-	TTS	NM_010831	Sik1
chr19	4799605	4799714	peak404_cluster2450	-	TTS	NM_019869	Rbm14
chr19	5842170	5842249	peak406_cluster2548	-	TTS	NR_003513	Neat1
chr19	10064125	10064214	peak910_cluster1616	+	TTS	NM_019699	Fads2
chr19	44306750	44306809	peak561_cluster2092	+	TTS	NM_009128	Scd2
chr2	3455950	3456029	peak2515_cluster41798	-	TTS	NM_146114	Dclre1c
chr2	26912475	26912534	peak2758_cluster13315	+	TTS	NM_013677	Surf1
chr2	31052515	31052649	peak1977_cluster42064	-	TTS	NM_019406	Fnbp1
chr2	91929975	91930104	peak1581_cluster42506	-	TTS	NM_007699	Chrm4
chr2	109900855	109900929	peak3578_cluster14054	+	TTS	NM_011699	Lin7c
chr2	130276265	130276374	peak3584_cluster14262	+	TTS	NR_028547	Snord110
chr3	87916045	87916099	peak3944_cluster35349	+	TTS	NM_008231	Hdgf
chr3	88821265	88821364	peak622_cluster35398	+	TTS	NR_015498	1500004A13Rik
chr3	130726845	130726929	peak601_cluster22981	-	TTS	NM_001199350	Rpl34-ps1
chr4	58958465	58958579	peak1826_cluster25079	+	TTS	NM_001099323	Zkscan16
chr4	149648655	149648814	peak1481_cluster26086	+	TTS	NM_001164050	Pik3cd
chr5	33897735	33897819	peak2721_cluster10567	+	TTS	NM_011914	Nelfa
chr5	33897880	33897959	peak1378_cluster10568	+	TTS	NM_175231	Whsc1
chr5	115454535	115454589	peak1721_cluster11251	+	TTS	NM_008629	Msi1
chr5	118263275	118263369	peak1147_cluster11315	+	TTS	NM_001081236	2410131K14Rik
chr6	4760415	4760489	peak218_cluster27919	+	TTS	NM_001040611	Peg10
chr6	92169160	92169224	peak3829_cluster28405	+	TTS	NM_025578	Mrps25
chr6	114861130	114861199	peak932_cluster7366	-	TTS	NM_177683	Vgll4
chr6	122317875	122317939	peak1695_cluster7510	-	TTS	NM_010749	M6pr
chr7	45027755	45027799	peak3316_cluster508	-	TTS	NM_175022	Prr12
chr7	99478570	99478679	peak765_cluster883	-	TTS	NR_002173	Snord15b
chr7	102119405	102119494	peak361_cluster931	-	TTS	NM_001287164	Nup98
chr8	34820165	34820229	peak4198_cluster47415	+	TTS	NM_176933	Dusp4
chr8	105252140	105252219	peak1067_cluster47951	+	TTS	NM_001271915	B3gnt9
chr9	65185615	65185994	peak306_cluster21307	+	TTS	NM_008988	Igdcc3
chr9	65186210	65186274	peak1448_cluster21309	+	TTS	NM_008988	Igdcc3
chr9	107301875	107301929	peak3701_cluster21733	+	TTS	NM_009895	Cish
chrX	52052165	52052289	peak2548_cluster44746	-	TTS	NM_008150	Gpc4

## Sheet: let-7a_dismissed_far Sfpq
Results of the Jaccard index (minimal threshold index of 0.10 for overlapping peaks) to assess the Sfpq-dependency on Ago2/let-7a peaks that map far from Sfpq peaks (between 500 and 7000 nt).
Chromosome	peak start	peak end	peak name	strand	genomic location	RefSeq mRNA accession	Gene Symbol
chr1	43569335	43569449	peak354_cluster36416	+	3' UTR	NM_010879	Nck2
chr1	65277620	65277699	peak1942_cluster36596	+	3' UTR	NM_011086	Pikfyve
chr1	87943540	87943654	peak3114_cluster36787	+	3' UTR	NM_177646	Dgkd
chr1	128588450	128588519	peak275_cluster46306	-	3' UTR	NM_009911	Cxcr4
chr1	153744500	153744599	peak3125_cluster37336	+	3' UTR	NM_011267	Rgs16
chr10	9628785	9628859	peak3668_cluster19500	-	3' UTR	NM_177271	Samd5
chr10	59448190	59448264	peak1786_cluster19824	-	3' UTR	NM_001033259	Mcu
chr10	63013300	63013359	peak3037_cluster32608	+	3' UTR	NM_027425	Rufy2
chr10	77052920	77053019	peak2412_cluster32737	+	3' UTR	NM_001109991	Col18a1
chr10	80665835	80665904	peak2870_cluster20142	-	3' UTR	NM_021462	Mknk2
chr10	82750325	82750409	peak2282_cluster20181	-	3' UTR	NM_010914	Nfyb
chr10	83233455	83233569	peak2871_cluster20193	-	3' UTR	NM_177388	Slc41a2
chr10	91160525	91160609	peak3677_cluster20268	-	3' UTR	NM_011605	Tmpo
chr10	103419045	103419149	peak3048_cluster33084	+	3' UTR	NM_175328	Slc6a15
chr10	128391895	128391969	peak1529_cluster33353	+	3' UTR	NM_172790	Ankrd52
chr10	130270360	130270449	peak3683_cluster20612	-	3' UTR	NM_007501	Neurod4
chr11	6405330	6405369	peak4029_cluster39539	+	3' UTR	NM_001005867	Zmiz2
chr11	18881100	18881179	peak1358_cluster8151	-	3' UTR	NM_001193271	Meis1
chr11	20825910	20826034	peak1128_cluster8183	-	3' UTR	NM_173752	Lgalsl
chr11	24166850	24166894	peak629_cluster39780	+	3' UTR	NM_001242934	Bcl11a
chr11	49883550	49883664	peak740_cluster40037	+	3' UTR	NM_207692	Mapk9
chr11	50812575	50812684	peak790_cluster8461	-	3' UTR	NM_013922	Zfp354c
chr11	54131420	54131504	peak4049_cluster40151	+	3' UTR	NM_011031	P4ha2
chr11	54698270	54698334	peak1269_cluster40180	+	3' UTR	NM_175258	Rapgef6
chr11	59332080	59332174	peak462_cluster40273	+	3' UTR	NM_139298	Wnt9a
chr11	60904250	60904309	peak2164_cluster8627	-	3' UTR	NM_025294	Natd1
chr11	67684140	67684189	peak4056_cluster40393	+	3' UTR	NM_001109657	Gas7
chr11	70663865	70663959	peak2168_cluster8861	-	3' UTR	NM_001167669	Spag7
chr11	70984215	70984299	peak1704_cluster8878	-	3' UTR	NM_178367	Dhx33
chr11	72686245	72686314	peak2501_cluster40529	+	3' UTR	NM_025985	Ube2g1
chr11	74669710	74669809	peak632_cluster40566	+	3' UTR	NM_001081158	Cluh
chr11	75626750	75626854	peak156_cluster40640	+	3' UTR	NM_008850	Pitpna
chr11	83962890	83962954	peak3174_cluster40890	+	3' UTR	NM_030096	Ddx52
chr11	86500270	86500359	peak1707_cluster9170	-	3' UTR	NM_001114334	Rps6kb1
chr11	87615155	87615294	peak464_cluster40936	+	3' UTR	NM_133215	Mtmr4
chr11	87616090	87616214	peak1271_cluster40940	+	3' UTR	NM_133215	Mtmr4
chr11	94341550	94341614	peak4065_cluster41007	+	3' UTR	NM_027799	Ankrd40
chr11	98082990	98083104	peak2178_cluster9623	-	3' UTR	NM_028149	Fbxl20
chr11	98086685	98086749	peak3484_cluster9629	-	3' UTR	NM_028149	Fbxl20
chr11	98326855	98326934	peak328_cluster9647	-	3' UTR	NM_010895	Neurod2
chr11	109451650	109451704	peak2183_cluster9972	-	3' UTR	NM_134038	Slc16a6
chr11	115585095	115585159	peak2710_cluster10062	-	3' UTR	NM_173048	Gga3
chr11	116337295	116337359	peak2712_cluster10103	-	3' UTR	NM_027258	Rnf157
chr11	119539210	119539324	peak1377_cluster10181	-	3' UTR	NM_008730	Nptx1
chr11	119542010	119542114	peak950_cluster10184	-	3' UTR	NM_008730	Nptx1
chr11	121430535	121430614	peak3192_cluster41657	+	3' UTR	NM_181420	Fn3krp
chr12	3909040	3909114	peak2588_cluster49281	+	3' UTR	NM_153743	Dnmt3a
chr12	4108120	4108234	peak645_cluster49294	+	3' UTR	NM_153082	Dnajc27
chr12	24661500	24661564	peak1308_cluster49465	+	3' UTR	NM_178357	Klf11
chr12	102754025	102754094	peak1613_cluster49083	-	3' UTR	NM_001142938	AK010878
chr13	5867465	5867559	peak592_cluster18505	+	3' UTR	NM_011803	Klf6
chr13	8804785	8804849	peak3209_cluster43474	-	3' UTR	NM_172445	Wdr37
chr13	34179825	34179899	peak1991_cluster43704	-	3' UTR	NM_001033167	Slc22a23
chr13	48802865	48802929	peak636_cluster43831	-	3' UTR	NM_011078	Phf2
chr13	52506345	52506449	peak889_cluster43875	-	3' UTR	NM_001024474	Diras2
chr13	55313820	55313884	peak815_cluster18943	+	3' UTR	NM_008739	Nsd1
chr13	55539400	55539479	peak3216_cluster43941	-	3' UTR	NM_145382	Fam193b
chr13	67140845	67140924	peak2268_cluster19043	+	3' UTR	NM_172392	Zfp759
chr13	98723505	98723639	peak1285_cluster44294	-	3' UTR	NM_172591	Fcho2
chr14	27403705	27403834	peak734_cluster37985	+	3' UTR	NM_001289688	Arhgef3
chr14	30524705	30524789	peak4004_cluster38009	+	3' UTR	NM_133761	Dcp1a
chr14	30525590	30525714	peak458_cluster38010	+	3' UTR	NM_133761	Dcp1a
chr14	31668015	31668089	peak4006_cluster38044	+	3' UTR	NM_025295	Btd
chr14	45378275	45378364	peak1429_cluster17874	-	3' UTR	NM_019425	Gnpnat1
chr14	67753130	67753229	peak3657_cluster18198	-	3' UTR	NM_177780	Dock5
chr14	70303935	70304029	peak1431_cluster18223	-	3' UTR	NM_001135151	Slc39a14
chr14	118986690	118986729	peak381_cluster18429	-	3' UTR	NM_001081252	Uggt2
chr15	6797615	6797764	peak2392_cluster31042	+	3' UTR	NM_030168	Rictor
chr15	10570070	10570134	peak3386_cluster5180	-	3' UTR	NM_001166408	Rai14
chr15	25812255	25812349	peak3878_cluster31161	+	3' UTR	NM_019472	Myo10
chr15	59655820	59655939	peak1236_cluster31361	+	3' UTR	NM_144549	Trib1
chr15	59656255	59656414	peak269_cluster31362	+	3' UTR	NM_144549	Trib1
chr15	65872770	65872814	peak1888_cluster31383	+	3' UTR	NM_133766	Efr3a
chr15	77942630	77942704	peak1672_cluster5791	-	3' UTR	NM_001168260	Foxred2
chr15	79825905	79825999	peak1121_cluster5855	-	3' UTR	NM_028763	Cbx6
chr15	88864815	88864944	peak715_cluster31755	+	3' UTR	NM_145478	Pim3
chr15	89155785	89156034	peak299_cluster6001	-	3' UTR	NM_001159521	Plxnb2
chr15	89156080	89156279	peak1344_cluster6001	-	3' UTR	NM_001159521	Plxnb2
chr15	93240715	93240809	peak3405_cluster6057	-	3' UTR	NM_001033275	Gxylt1
chr15	98877990	98878099	peak925_cluster6227	-	3' UTR	NM_026967	Rhebl1
chr15	102499690	102499774	peak659_cluster6305	-	3' UTR	NM_001103166	Pcbp2
chr16	16924270	16924344	peak627_cluster38719	+	3' UTR	NM_176833	Ppm1f
chr16	31093460	31093539	peak830_cluster23490	-	3' UTR	NM_030138	Acap2
chr16	31962770	31962834	peak2930_cluster23504	-	3' UTR	NM_177103	Senp5
chr16	32683295	32683359	peak2483_cluster38974	+	3' UTR	NM_001289443	Tnk2
chr16	33497885	33497939	peak3146_cluster39004	+	3' UTR	NM_011749	Zfp148
chr16	33500795	33500844	peak737_cluster39007	+	3' UTR	NM_011749	Zfp148
chr17	28059860	28059944	peak411_cluster4434	+	3' UTR	NM_001286041	Anks1
chr17	33017915	33018009	peak3842_cluster29549	-	3' UTR	NM_028543	Zfp763
chr17	35220270	35220339	peak2372_cluster29626	-	3' UTR	NM_010909	Nfkbil1
chr18	6437080	6437139	peak694_cluster23957	-	3' UTR	NM_007935	Epc1
chr18	6437185	6437244	peak2937_cluster23957	-	3' UTR	NM_007935	Epc1
chr18	32102490	32102579	peak2383_cluster30432	+	3' UTR	NM_173441	Iws1
chr18	33438540	33438609	peak2322_cluster24128	-	3' UTR	NM_001109989	Nrep
chr18	37845115	37845224	peak517_cluster24191	-	3' UTR	NM_007858	Diaph1
chr18	66058000	66058029	peak3747_cluster24411	-	3' UTR	NM_178793	Ccbe1
chr18	69687525	69687619	peak713_cluster30852	+	3' UTR	NM_013685	Tcf4
chr19	3584930	3584984	peak2090_cluster2364	-	3' UTR	NM_008513	Lrp5
chr19	4317185	4317294	peak1642_cluster2390	-	3' UTR	NM_001001984	Kdm2a
chr19	10589070	10589109	peak2078_cluster1641	+	3' UTR	NM_201351	Cyb561a3
chr19	21597920	21597944	peak3358_cluster2758	-	3' UTR	NM_025423	1110059E24Rik
chr19	29143480	29143564	peak2083_cluster1826	+	3' UTR	NM_021525	Rcl1
chr19	44575275	44575309	peak3346_cluster2105	+	3' UTR	NM_176958	Hif1an
chr19	54032340	54032404	peak1090_cluster2274	+	3' UTR	NM_019658	Shoc2
chr19	60528830	60528899	peak3361_cluster3109	-	3' UTR	NM_030197	Cacul1
chr2	11473640	11473684	peak1275_cluster41861	-	3' UTR	NM_001177754	Pfkfb3
chr2	25285450	25285574	peak216_cluster13296	+	3' UTR	NM_175300	Anapc2
chr2	38693880	38693944	peak3197_cluster42178	-	3' UTR	NM_139051	Nr5a1
chr2	44988285	44988359	peak1277_cluster42218	-	3' UTR	NM_015753	Zeb2
chr2	61812870	61812944	peak1400_cluster13730	+	3' UTR	NM_009322	Tbr1
chr2	92614870	92614944	peak3574_cluster13963	+	3' UTR	NM_023850	Chst1
chr2	125830575	125830634	peak1281_cluster42726	-	3' UTR	NM_009939	Cops2
chr2	130708015	130708084	peak4105_cluster42762	-	3' UTR	NM_029432	4930402H24Rik
chr2	155386785	155386899	peak181_cluster14483	+	3' UTR	NM_178111	Trp53inp2
chr2	157014765	157014859	peak1284_cluster42939	-	3' UTR	NM_001164663	Soga1
chr2	165785185	165785254	peak318_cluster43030	-	3' UTR	NM_027230	Zmynd8
chr2	165785460	165785509	peak2527_cluster43031	-	3' UTR	NM_027230	Zmynd8
chr2	181583730	181583854	peak4123_cluster43409	-	3' UTR	NM_001164597	Zfp512b
chr3	9281045	9281119	peak2439_cluster34863	+	3' UTR	NM_177660	Zbtb10
chr3	9427195	9427259	peak825_cluster22063	-	3' UTR	NM_133218	Zfp704
chr3	53481530	53481599	peak3091_cluster35178	+	3' UTR	NM_173382	Proser1
chr3	87082730	87082829	peak690_cluster22542	-	3' UTR	NM_001170985	Kirrel
chr3	88745545	88745604	peak984_cluster22574	-	3' UTR	NM_018804	Syt11
chr3	90263895	90263984	peak2450_cluster35482	+	3' UTR	NM_028881	Crtc2
chr3	95761260	95761344	peak1545_cluster35603	+	3' UTR	NM_001081293	Rprd2
chr4	33501325	33501364	peak3754_cluster24828	+	3' UTR	NM_011884	Rngtt
chr4	101464510	101464594	peak2952_cluster25341	+	3' UTR	NM_001177604	Ak4
chr4	101465025	101465119	peak3767_cluster25342	+	3' UTR	NM_001177604	Ak4
chr4	101465775	101465864	peak1477_cluster25343	+	3' UTR	NM_001177604	Ak4
chr4	107872400	107872444	peak2333_cluster25462	+	3' UTR	NM_001080926	Lrp8
chr4	136547760	136547909	peak2337_cluster25845	+	3' UTR	NM_024452	Luzp1
chr4	136548725	136548794	peak1480_cluster25847	+	3' UTR	NM_024452	Luzp1
chr4	148077125	148077209	peak1173_cluster16196	-	3' UTR	NM_009642	Agtrap
chr5	43288990	43289089	peak373_cluster10650	+	3' UTR	NM_001177379	Cpeb2
chr5	45730710	45730769	peak2342_cluster26626	-	3' UTR	NM_001163073	Lcorl
chr5	63910530	63910594	peak2970_cluster26677	-	3' UTR	NM_145923	Rell1
chr5	67354990	67355124	peak329_cluster10789	+	3' UTR	NM_178651	Slc30a9
chr5	75195385	75195444	peak3512_cluster10857	+	3' UTR	NM_011058	Pdgfra
chr5	100805770	100805849	peak2976_cluster26983	-	3' UTR	NM_172405	Fam175a
chr5	101833840	101833874	peak3801_cluster26990	-	3' UTR	NM_172882	Wdfy3
chr5	108500940	108501029	peak2725_cluster11153	+	3' UTR	NM_172716	Pcgf3
chr5	110362460	110362574	peak384_cluster27097	-	3' UTR	NM_001142642	Fbrsl1
chr5	121368235	121368289	peak3521_cluster11385	+	3' UTR	NM_181421	Gm15800
chr5	123372405	123372484	peak239_cluster11454	+	3' UTR	NM_029850	Bcl7a
chr5	134490495	134490639	peak1849_cluster27552	-	3' UTR	NM_009990	Clip2
chr5	142461045	142461134	peak240_cluster11756	+	3' UTR	NM_199068	Foxk1
chr5	142725050	142725094	peak2352_cluster27744	-	3' UTR	NM_001122730	Tnrc18
chr5	148506070	148506189	peak524_cluster27849	-	3' UTR	NM_011908	Ubl3
chr6	5160140	5160209	peak3821_cluster27927	+	3' UTR	NM_181595	Ppp1r9a
chr6	5265100	5265134	peak2138_cluster6383	-	3' UTR	NM_183308	Pon2
chr6	57752390	57752434	peak3418_cluster6774	-	3' UTR	NM_146168	Vopp1
chr6	83306110	83306209	peak1689_cluster6913	-	3' UTR	NM_008638	Mthfd2
chr6	91489920	91490019	peak1692_cluster7037	-	3' UTR	NM_009531	Xpc
chr6	114860215	114860294	peak3430_cluster7363	-	3' UTR	NM_001253718	Atg7
chr6	115584840	115584914	peak1226_cluster28588	+	3' UTR	NM_001101431	Mkrn2os
chr6	116633560	116633614	peak2678_cluster7423	-	3' UTR	NM_178045	Rassf4
chr6	124397810	124397889	peak663_cluster7554	-	3' UTR	NM_001277330	Pex5
chr6	124959455	124959599	peak1697_cluster7605	-	3' UTR	NM_012003	Cops7a
chr7	25082240	25082339	peak2815_cluster16523	+	3' UTR	NM_001168506	Zfp574
chr7	44604005	44604074	peak2602_cluster490	-	3' UTR	NM_008422	Kcnc3
chr7	73418995	73419059	peak3631_cluster16924	+	3' UTR	NM_177740	Rgma
chr7	73429230	73429304	peak2064_cluster702	-	3' UTR	NM_001081345	Chd2
chr7	73429545	73429654	peak2065_cluster704	-	3' UTR	NM_001081345	Chd2
chr7	81347405	81347444	peak1314_cluster783	-	3' UTR	NM_001252526	Cpeb1
chr7	100276190	100276249	peak3634_cluster17124	+	3' UTR	NM_027629	Pgm2l1
chr7	118974455	118974539	peak558_cluster1092	-	3' UTR	NM_022420	Gprc5b
chr7	126294830	126294929	peak380_cluster17441	+	3' UTR	NM_145587	Sbk1
chr8	12399075	12399129	peak4191_cluster47163	+	3' UTR	NM_009233	Sox1
chr8	13020280	13020369	peak2022_cluster47180	+	3' UTR	NM_001159485	Mcf2l
chr8	47182300	47182349	peak3065_cluster33810	-	3' UTR	NM_001286376	Stox2
chr8	69828155	69828244	peak3272_cluster47588	+	3' UTR	NM_020028	Lpar2
chr8	93956755	93956799	peak3277_cluster47885	+	3' UTR	NM_001113384	Gnao1
chr8	93968575	93968634	peak4208_cluster47897	+	3' UTR	NM_010308	Gnao1
chr8	94173405	94173524	peak3278_cluster47900	+	3' UTR	NM_008630	Mt2
chr8	95836380	95836444	peak1537_cluster34331	-	3' UTR	NM_172758	Slc38a7
chr8	95836855	95836994	peak538_cluster34332	-	3' UTR	NM_172758	Slc38a7
chr8	104419255	104419374	peak861_cluster34384	-	3' UTR	NM_001013380	Dync1li2
chr8	106885815	106885889	peak1538_cluster34415	-	3' UTR	NM_145412	Chtf8
chr8	109671770	109671869	peak392_cluster34445	-	3' UTR	NM_028018	Ist1
chr8	111622775	111622889	peak1299_cluster48113	+	3' UTR	NM_001168623	Znrf1
chr8	123997210	123997309	peak1252_cluster34727	-	3' UTR	NM_133966	Taf5l
chr8	126947785	126947849	peak3088_cluster34784	-	3' UTR	NM_172762	Rbm34
chr9	20663420	20663479	peak2886_cluster20777	+	3' UTR	NM_023371	Pin1
chr9	44806695	44806824	peak2739_cluster12231	-	3' UTR	NM_001081049	Kmt2a
chr9	45860540	45860599	peak3691_cluster21006	+	3' UTR	NM_011792	Bace1
chr9	56917855	56917934	peak2213_cluster12411	-	3' UTR	NM_175483	Snx33
chr9	57961895	57961969	peak1795_cluster21140	+	3' UTR	NM_011352	Sema7a
chr9	65692180	65692289	peak1393_cluster12537	-	3' UTR	NM_172536	Zfp609
chr9	69388040	69388104	peak1449_cluster21398	+	3' UTR	NM_013646	Rora
chr9	103182245	103182299	peak2297_cluster21690	+	3' UTR	NM_173781	Rab6b
chr9	108501540	108501629	peak2902_cluster21762	+	3' UTR	NM_027804	Usp19
chrX	20934235	20934344	peak1288_cluster44625	-	3' UTR	NM_007922	Elk1
chrX	74030220	74030289	peak2549_cluster44861	-	3' UTR	NM_001081979	Mecp2
chrX	74032795	74032859	peak4154_cluster44864	-	3' UTR	NM_001081979	Mecp2
chrX	74343805	74343884	peak2106_cluster3557	+	3' UTR	NM_008883	Plxna3
chrX	103391810	103391869	peak2109_cluster3698	+	3' UTR	NM_009767	Chic1
chrX	164433685	164433769	peak2639_cluster4011	+	3' UTR	NM_011081	Piga
chr1	51478190	51478279	peak4166_cluster45655	-	5' UTR	NM_028696	Nabp1
chr10	83316620	83316699	peak2872_cluster20194	-	5' UTR	NM_177388	Slc41a2
chr11	22859555	22859614	peak3450_cluster8201	-	5' UTR	NM_016888	B3gnt2
chr11	62457125	62457199	peak3462_cluster8688	-	5' UTR	NM_177229	Ncor1
chr11	74831160	74831234	peak2503_cluster40575	+	5' UTR	NM_010813	Mnt
chr11	97187735	97187799	peak742_cluster41064	+	5' UTR	NM_008379	Kpnb1
chr11	101553985	101554059	peak3180_cluster41202	+	5' UTR	NM_008676	Nbr1
chr12	83594955	83595004	peak4231_cluster48898	-	5' UTR	NM_183154	Zfyve1
chr13	46418595	46418679	peak2266_cluster18833	+	5' UTR	NM_001081425	Rbm24
chr13	54564500	54564564	peak3214_cluster43909	-	5' UTR	NM_001252645	4833439L19Rik
chr15	7810165	7810249	peak2393_cluster31075	+	5' UTR	NM_001301332	Gdnf
chr15	73751435	73751539	peak2395_cluster31423	+	5' UTR	NM_008975	Ptp4a3
chr17	53479520	53479564	peak3382_cluster4762	+	5' UTR	NM_025887	Rab5a
chr19	53907480	53907524	peak2623_cluster2265	+	5' UTR	NM_001168492	Pdcd4
chr3	69317385	69317469	peak352_cluster35274	+	5' UTR	NM_178726	Ppm1l
chr4	59805875	59805994	peak341_cluster25090	+	5' UTR	NM_172468	Snx30
chr4	119108915	119108974	peak1831_cluster25563	+	5' UTR	NM_011400	Slc2a1
chr4	136286335	136286394	peak1834_cluster25832	+	5' UTR	NM_009557	Zfp46
chr5	24587145	24587199	peak3503_cluster10429	+	5' UTR	NM_133913	Chpf2
chr8	83165835	83165979	peak2027_cluster47724	+	5' UTR	NM_001111304	Tbc1d9
chr9	54501390	54501489	peak956_cluster12390	-	5' UTR	NM_172771	Dmxl2
chrX	38456255	38456394	peak892_cluster44708	-	5' UTR	NM_001290485	Lamp2
chr1	33776775	33776844	peak2554_cluster45484	-	exon	NM_133817	Zfp451
chr1	36068980	36069059	peak154_cluster36315	+	exon	NM_015818	Hs6st1
chr1	36812220	36812274	peak3238_cluster45557	-	exon	NM_018872	Tmem131
chr1	54420395	54420459	peak2011_cluster45700	-	exon	NM_001033194	Gtf3c3
chr1	65273065	65273109	peak2460_cluster36593	+	exon	NM_011086	Pikfyve
chr1	75146455	75146524	peak1254_cluster36683	+	exon	NM_170755	Fam134a
chr1	92919785	92919839	peak1552_cluster36899	+	exon	NM_181405	Rnpepl1
chr1	121463105	121463189	peak3118_cluster37019	+	exon	NM_001025156	Ccdc93
chr1	125572435	125572489	peak2465_cluster37033	+	exon	NM_028787	Slc35f5
chr1	132937260	132937319	peak3979_cluster37155	+	exon	NM_010732	Lrrn2
chr1	136626015	136626084	peak2468_cluster37246	+	exon	NM_001160251	Zfp281
chr1	161032245	161032379	peak1605_cluster46647	-	exon	NM_173424	Zbtb37
chr10	7712790	7712849	peak3032_cluster32110	+	exon	NM_010690	Lats1
chr10	21142975	21143069	peak1181_cluster19575	-	exon	NM_001198914	Myb
chr10	24893775	24893849	peak3901_cluster32273	+	exon	NM_001166416	Med23
chr10	29197205	29197299	peak1892_cluster32295	+	exon	NM_026138	Soga3
chr10	39821990	39822064	peak2406_cluster32361	+	exon	NM_011264	Rev3l
chr10	41228235	41228294	peak2273_cluster19724	-	exon	NM_133999	Fig4
chr10	43510530	43510599	peak2410_cluster32442	+	exon	NM_199028	Bend3
chr10	60294965	60295029	peak3035_cluster32569	+	exon	NM_001146122	Psap
chr10	62584630	62584684	peak1788_cluster19891	-	exon	NM_019553	Ddx21
chr10	62839300	62839374	peak437_cluster19912	-	exon	NM_001253857	Tet1
chr10	80126275	80126329	peak1896_cluster32791	+	exon	NM_011492	Stk11
chr10	85910310	85910394	peak2874_cluster20219	-	exon	NM_181650	Prdm4
chr10	88813930	88814009	peak2285_cluster20245	-	exon	NM_175158	Utp20
chr10	112928610	112928714	peak3679_cluster20364	-	exon	NM_001033474	Atxn7l3b
chr10	127285720	127285809	peak116_cluster20545	-	exon	NM_033072	Mbd6
chr11	5281285	5281354	peak2680_cluster7952	-	exon	NM_001290501	Znrf3
chr11	35875800	35875839	peak1359_cluster8308	-	exon	NM_170779	Wwc1
chr11	36027160	36027249	peak3452_cluster8320	-	exon	NM_011856	Tenm2
chr11	54636040	54636149	peak1966_cluster40176	+	exon	NM_001252498	Rapgef6
chr11	60857830	60857924	peak630_cluster40338	+	exon	NM_001172112	Dhrs7b
chr11	61162885	61162959	peak2165_cluster8640	-	exon	NM_001004143	Usp22
chr11	69408095	69408179	peak1701_cluster8780	-	exon	NM_001017426	Kdm6b
chr11	69970610	69970714	peak1702_cluster8837	-	exon	NM_001253700	Elp5
chr11	69992365	69992434	peak1969_cluster40458	+	exon	NM_019749	Gabarap
chr11	70396850	70396934	peak1703_cluster8852	-	exon	NM_029231	Pelp1
chr11	72441495	72441579	peak1971_cluster40520	+	exon	NM_016776	Mybbp1a
chr11	78153945	78154079	peak1568_cluster40749	+	exon	NM_145430	Fam222b
chr11	87612115	87612194	peak4063_cluster40931	+	exon	NM_133215	Mtmr4
chr11	88845615	88845749	peak2175_cluster9373	-	exon	NM_001042541	Akap1
chr11	96822105	96822199	peak1135_cluster9540	-	exon	NM_001130454	Nfe2l1
chr11	97065595	97065629	peak2704_cluster9553	-	exon	NM_001081434	Osbpl7
chr11	101099730	101099759	peak1138_cluster9712	-	exon	NM_028933	Fam134c
chr11	103366885	103366964	peak1712_cluster9825	-	exon	NM_183034	Plekhm1
chr11	103394915	103395054	peak162_cluster9837	-	exon	NM_183034	Plekhm1
chr11	106246805	106246854	peak4076_cluster41282	+	exon	NM_028074	Ddx42
chr11	116047710	116047819	peak744_cluster41434	+	exon	NM_172569	Unk
chr11	117721760	117721854	peak468_cluster41499	+	exon	NM_198022	Tnrc6c
chr11	118265205	118265234	peak1274_cluster41547	+	exon	NM_001033528	Usp36
chr11	120820270	120820319	peak3497_cluster10259	-	exon	NM_007988	Fasn
chr11	121244620	121244699	peak1575_cluster41645	+	exon	NM_026272	Narf
chr12	4661870	4661949	peak4239_cluster49301	+	exon	NM_001198968	Itsn2
chr12	8341945	8342004	peak2589_cluster49320	+	exon	NM_021429	Hs1bp3
chr12	21325385	21325489	peak476_cluster48495	-	exon	NM_001291871	Adam17
chr12	21325495	21325559	peak3288_cluster48496	-	exon	NM_001291871	Adam17
chr12	29999910	30000054	peak2048_cluster49509	+	exon	NM_181395	Pxdn
chr12	69969070	69969124	peak4229_cluster48753	-	exon	NM_022028	Sav1
chr12	80109655	80109719	peak3292_cluster48857	-	exon	NM_007564	Zfp36l1
chr12	85132660	85132709	peak3300_cluster49953	+	exon	NM_030225	Dlst
chr12	110632820	110632919	peak1078_cluster50134	+	exon	NM_030238	Dync1h1
chr12	112176690	112176759	peak1311_cluster50214	+	exon	NM_001097621	Kif26a
chr12	116434595	116434679	peak4261_cluster50252	+	exon	NM_133762	Ncapg2
chr13	40728525	40728604	peak1994_cluster43756	-	exon	NM_001122948	Tfap2a
chr13	47067460	47067539	peak3663_cluster18847	+	exon	NM_172262	Kdm1b
chr13	49061230	49061349	peak250_cluster43850	-	exon	NM_029361	Wnk2
chr13	55346835	55347009	peak1997_cluster43929	-	exon	NM_025828	Lman2
chr13	70603020	70603124	peak4137_cluster44117	-	exon	NM_144837	Ice1
chr13	102735320	102735344	peak1437_cluster19284	+	exon	NM_175171	Mast4
chr14	24177890	24177939	peak3648_cluster17746	-	exon	NM_027726	Dlg5
chr14	54363395	54363499	peak1043_cluster38226	+	exon	NM_026936	Oxa1l
chr14	78509935	78510019	peak3658_cluster18279	-	exon	NM_001164503	Akap11
chr15	8642955	8643029	peak1664_cluster5161	-	exon	NM_148938	Slc1a3
chr15	59649285	59649359	peak1235_cluster31355	+	exon	NM_144549	Trib1
chr15	59654360	59654434	peak1887_cluster31357	+	exon	NM_144549	Trib1
chr15	59654505	59654574	peak3881_cluster31357	+	exon	NM_144549	Trib1
chr15	73138080	73138119	peak2657_cluster5661	-	exon	NM_153178	2002-08-01
chr15	75997080	75997154	peak1118_cluster5719	-	exon	NM_177922	Mapk15
chr15	80918545	80918594	peak1237_cluster31559	+	exon	NM_144812	Tnrc6b
chr15	81601310	81601374	peak3890_cluster31608	+	exon	NM_177821	Ep300
chr15	89160710	89160769	peak2133_cluster6004	-	exon	NM_001159521	Plxnb2
chr15	90997585	90997709	peak3404_cluster6042	-	exon	NM_001109042	Kif21a
chr15	93503120	93503194	peak1122_cluster6078	-	exon	NM_001033217	Prickle1
chr15	96371550	96371629	peak1243_cluster31831	+	exon	NM_175251	Arid2
chr15	98850890	98851024	peak300_cluster6210	-	exon	NM_001033276	Kmt2d
chr15	98862550	98862664	peak3410_cluster6217	-	exon	NM_001033276	Kmt2d
chr15	99406165	99406234	peak1890_cluster31881	+	exon	NM_001171035	Tmbim6
chr15	101209105	101209159	peak2401_cluster31961	+	exon	NM_007395	Acvr1b
chr16	5203385	5203519	peak1200_cluster23241	-	exon	NM_013796	Nagpa
chr16	10542365	10542454	peak1810_cluster23287	-	exon	NM_021428	Dexi
chr16	11116850	11116919	peak3733_cluster23297	-	exon	NM_029582	Txndc11
chr16	14152190	14152224	peak2926_cluster23325	-	exon	NM_001081154	Marf1
chr16	15862420	15862484	peak1202_cluster23336	-	exon	NM_029354	Mzt2
chr16	16324015	16324064	peak2927_cluster23342	-	exon	NM_152816	Dnm1l
chr16	17653210	17653269	peak1464_cluster23366	-	exon	NM_033609	Med15
chr16	18946455	18946519	peak3142_cluster38778	+	exon	NM_010435	Hira
chr16	33496100	33496189	peak4024_cluster39000	+	exon	NM_011749	Zfp148
chr16	90938350	90938374	peak2316_cluster23846	-	exon	NM_001164483	Synj1
chr16	91818430	91818519	peak3151_cluster39415	+	exon	NM_001110276	Itsn1
chr17	14950595	14950664	peak2999_cluster29147	-	exon	NM_024250	Phf10
chr17	15826100	15826174	peak1862_cluster29172	-	exon	NM_178615	Rgmb
chr17	24504670	24504759	peak1339_cluster4328	+	exon	NM_027937	Caskin1
chr17	27119935	27120024	peak1657_cluster4414	+	exon	NM_080553	Itpr3
chr17	32221305	32221369	peak3839_cluster29503	-	exon	NM_020508	Brd4
chr17	35930655	35930709	peak2120_cluster4613	+	exon	NM_001163818	Ppp1r10
chr17	35963125	35963204	peak3844_cluster29647	-	exon	NM_013854	Abcf1
chr17	43602845	43602889	peak2121_cluster4661	+	exon	NM_013737	Pla2g7
chr17	46654440	46654504	peak1659_cluster4703	+	exon	NM_025611	Cul7
chr17	56047270	56047324	peak2645_cluster4798	+	exon	NM_013733	Chaf1a
chr17	56318255	56318349	peak1112_cluster4807	+	exon	NM_010931	Uhrf1
chr17	74602995	74603059	peak488_cluster4970	+	exon	NM_007566	Birc6
chr17	83477885	83477984	peak2124_cluster5004	+	exon	NM_001114362	Eml4
chr17	84191915	84192054	peak345_cluster30152	-	exon	NM_183021	Thada
chr18	10538170	10538304	peak266_cluster30326	+	exon	NM_001083628	Greb1l
chr18	57374575	57374644	peak3867_cluster30735	+	exon	NM_028447	Prrc1
chr18	74196920	74196999	peak2944_cluster24466	-	exon	NM_025581	Ska1
chr19	4342930	4343019	peak2091_cluster2403	-	exon	NM_001001984	Kdm2a
chr19	4619090	4619184	peak909_cluster1461	+	exon	NM_008797	Pcx
chr19	5666360	5666419	peak405_cluster2493	-	exon	NM_144868	Pcnx3
chr19	5674910	5674979	peak2093_cluster2495	-	exon	NM_144868	Pcnx3
chr19	6049160	6049204	peak2617_cluster1489	+	exon	NM_001164709	Syvn1
chr19	6490605	6490679	peak2618_cluster1526	+	exon	NM_001205235	Nrxn2
chr19	7199065	7199154	peak916_cluster2590	-	exon	NM_134150	Otub1
chr19	7420490	7420564	peak1086_cluster1543	+	exon	NM_175381	2700081O15Rik
chr19	10228800	10228919	peak1647_cluster2662	-	exon	NM_001033481	Myrf
chr19	38717045	38717119	peak1638_cluster1962	+	exon	NM_019588	Plce1
chr19	38719550	38719659	peak3342_cluster1963	+	exon	NM_019588	Plce1
chr19	44401710	44401874	peak1095_cluster2979	-	exon	NM_009127	Scd1
chr19	45507815	45507869	peak3348_cluster2155	+	exon	NM_001286465	Btrc
chr19	45767680	45767744	peak2101_cluster2992	-	exon	NM_023799	Mgea5
chr19	46654505	46654589	peak1325_cluster2201	+	exon	NM_001177813	Wbp1l
chr2	10393280	10393344	peak2757_cluster13200	+	exon	NM_001198809	Sfmbt2
chr2	25353450	25353509	peak4088_cluster41974	-	exon	NM_031843	Dpp7
chr2	30395985	30396064	peak428_cluster13390	+	exon	NM_001290509	Dolpp1
chr2	32191595	32191694	peak282_cluster13457	+	exon	NM_172661	Prrc2b
chr2	35189910	35189984	peak4092_cluster42127	-	exon	NM_026697	Rab14
chr2	38708255	38708339	peak1978_cluster42181	-	exon	NM_139051	Nr5a1
chr2	59843475	59843519	peak961_cluster13710	+	exon	NM_198294	Tanc1
chr2	85052295	85052399	peak1403_cluster13878	+	exon	NM_001081260	Tnks1bp1
chr2	85063790	85063874	peak1745_cluster13881	+	exon	NM_001081260	Tnks1bp1
chr2	91927560	91927634	peak2772_cluster13931	+	exon	NM_007699	Chrm4
chr2	92613710	92613809	peak1405_cluster13961	+	exon	NM_023850	Chst1
chr2	122083455	122083524	peak1280_cluster42712	-	exon	NM_145531	Spg11
chr2	127232465	127232574	peak1407_cluster14213	+	exon	NM_177214	Snrnp200
chr2	129209040	129209089	peak1749_cluster14248	+	exon	NM_015747	Slc20a1
chr2	152339810	152339889	peak1985_cluster42871	-	exon	NM_175093	Trib3
chr2	166926345	166926399	peak2233_cluster14657	+	exon	NM_023565	Cse1l
chr2	173778060	173778159	peak3593_cluster14734	+	exon	NM_019806	Vapb
chr2	174285050	174285069	peak4115_cluster43297	-	exon	NM_019690	Gnas
chr2	174285130	174285189	peak3207_cluster43297	-	exon	NM_019690	Gnas
chr2	180191570	180191679	peak1990_cluster43364	-	exon	NM_001081171	Lama5
chr3	30936470	30936529	peak3708_cluster22180	-	exon	NM_001165955	Phc3
chr3	53478480	53478609	peak3090_cluster35177	+	exon	NM_173382	Proser1
chr3	53539170	53539234	peak3710_cluster22348	-	exon	NM_172862	Frem2
chr3	58555545	58555654	peak1930_cluster35220	+	exon	NM_001005509	Eif2a
chr3	83901355	83901469	peak2307_cluster22494	-	exon	NM_172681	D930015E06Rik
chr3	89148120	89148249	peak261_cluster22577	-	exon	NM_008227	Hcn3
chr3	104457835	104457964	peak986_cluster22794	-	exon	NM_001025067	Lrig2
chr3	108412420	108412539	peak1198_cluster22856	-	exon	NM_001004177	Celsr2
chr3	108412645	108412724	peak1807_cluster22857	-	exon	NM_001004177	Celsr2
chr3	145649285	145649339	peak3725_cluster23096	-	exon	NM_010516	Cyr61
chr3	146745305	146745374	peak2313_cluster23102	-	exon	NM_011100	Prkacb
chr4	3903915	3903974	peak3594_cluster14849	-	exon	NM_019969	Plag1
chr4	44137560	44137649	peak964_cluster15138	-	exon	NM_175201	Rnf38
chr4	105157830	105157949	peak520_cluster25383	+	exon	NM_080555	Plpp3
chr4	118224860	118224934	peak1412_cluster15605	-	exon	NM_011213	Ptprf
chr4	118226275	118226359	peak3607_cluster15606	-	exon	NM_011213	Ptprf
chr4	123480205	123480284	peak1169_cluster15691	-	exon	NM_001199137	Macf1
chr4	124861625	124861694	peak2800_cluster15727	-	exon	NM_001007573	Maneal
chr4	135337890	135337969	peak966_cluster15962	-	exon	NM_001130477	Srrm1
chr4	141475995	141476069	peak967_cluster16092	-	exon	NM_019763	Spen
chr4	141683815	141683919	peak2241_cluster16109	-	exon	NM_023544	Rsc1a1
chr4	143133605	143133669	peak2806_cluster16138	-	exon	NM_001081355	Prdm2
chr4	149220585	149220699	peak2808_cluster16228	-	exon	NM_207682	Kif1b
chr5	17727525	17727589	peak3501_cluster10359	+	exon	NM_013657	Sema3c
chr5	25309605	25309649	peak3791_cluster26416	-	exon	NM_001081383	Kmt2c
chr5	33855615	33855694	peak2720_cluster10563	+	exon	NM_175231	Whsc1
chr5	36812990	36813134	peak445_cluster26564	-	exon	NM_008550	Man2b2
chr5	72264370	72264464	peak1380_cluster10811	+	exon	NM_153389	Atp10d
chr5	73033600	73033664	peak3799_cluster26753	-	exon	NM_028194	Fryl
chr5	93270955	93271034	peak144_cluster11030	+	exon	NM_007635	Ccng2
chr5	93273390	93273504	peak424_cluster11032	+	exon	NM_007635	Ccng2
chr5	103593590	103593679	peak3515_cluster11091	+	exon	NM_011204	Ptpn13
chr5	149214395	149214514	peak2208_cluster11858	+	exon	NM_001115149	Uspl1
chr6	34158425	34158489	peak3415_cluster6570	-	exon	NM_021435	Slc35b4
chr6	34167630	34167674	peak3416_cluster6571	-	exon	NM_021435	Slc35b4
chr6	38698540	38698604	peak3417_cluster6628	-	exon	NM_010433	Hipk2
chr6	83369270	83369339	peak2147_cluster6925	-	exon	NM_183138	Tet3
chr6	83570390	83570419	peak1349_cluster6937	-	exon	NM_024239	Stambp
chr6	91366025	91366119	peak3422_cluster7035	-	exon	NM_009527	Wnt7a
chr6	108664665	108664744	peak704_cluster28492	+	exon	NM_011498	Bhlhe40
chr6	124745015	124745074	peak1125_cluster7568	-	exon	NM_007881	Atn1
chr6	134717930	134717999	peak3440_cluster7743	-	exon	NM_001048054	Dusp16
chr6	134921995	134922074	peak2364_cluster28890	+	exon	NM_009875	Cdkn1b
chr6	147091895	147091979	peak1860_cluster29014	+	exon	NM_001081237	Klhl42
chr7	4151465	4151549	peak2596_cluster3	-	exon	NM_021454	Cdc42ep5
chr7	25001090	25001144	peak3308_cluster218	-	exon	NM_001290469	Atp1a3
chr7	25292520	25292554	peak2816_cluster16536	+	exon	NM_001110131	Cic
chr7	25359125	25359224	peak2246_cluster16544	+	exon	NM_001160400	Megf8
chr7	44353800	44353879	peak1422_cluster16698	+	exon	NM_001034115	Shank1
chr7	44905720	44905774	peak3315_cluster498	-	exon	NM_001077264	Ap2a1
chr7	44977545	44977594	peak2061_cluster499	-	exon	NM_019830	Prmt1
chr7	45033910	45033969	peak2603_cluster509	-	exon	NM_175022	Prr12
chr7	46771795	46771874	peak905_cluster543	-	exon	NM_001167864	Hps5
chr7	105765795	105765874	peak1080_cluster965	-	exon	NM_001162943	Dchs1
chr7	112110000	112110134	peak1176_cluster17246	+	exon	NM_177249	Usp47
chr7	112891785	112891844	peak2251_cluster17294	+	exon	NM_001166584	Tead1
chr7	112954270	112954294	peak683_cluster17310	+	exon	NM_175279	Rassf10
chr7	127878950	127879074	peak3642_cluster17485	+	exon	NM_172749	Zfp646
chr7	140129180	140129244	peak3644_cluster17589	+	exon	NM_153783	Paox
chr8	3279025	3279129	peak2427_cluster33500	-	exon	NM_010568	Insr
chr8	3509140	3509239	peak122_cluster47103	+	exon	NM_053177	Mcoln1
chr8	11612805	11612864	peak3920_cluster33571	-	exon	NM_001281974	Ankrd10
chr8	22538805	22538849	peak1065_cluster47289	+	exon	NM_011394	Slc20a2
chr8	47287890	47287959	peak1028_cluster33818	-	exon	NM_001286376	Stox2
chr8	61549575	61549659	peak724_cluster33899	-	exon	NM_001293774	Palld
chr8	70056485	70056539	peak2570_cluster47593	+	exon	NM_027481	Sugp1
chr8	70340650	70340709	peak1912_cluster33976	-	exon	NM_001122829	Upf1
chr8	72371685	72371744	peak3927_cluster34018	-	exon	NM_007944	Eps15l1
chr8	75054575	75054654	peak2571_cluster47659	+	exon	NM_001136259	Tom1
chr8	83234265	83234329	peak4203_cluster47731	+	exon	NM_001111304	Tbc1d9
chr8	83934810	83934919	peak2572_cluster47755	+	exon	NM_181039	Adgrl1
chr8	83998980	83999079	peak4205_cluster47760	+	exon	NM_001081415	Samd1
chr8	84099010	84099069	peak1297_cluster47763	+	exon	NM_172502	Dcaf15
chr8	111054135	111054214	peak3283_cluster48100	+	exon	NM_146217	Aars
chr8	122895515	122895639	peak1032_cluster34629	-	exon	NM_001081379	Ankrd11
chr9	15010035	15010154	peak3530_cluster11962	-	exon	NM_019482	Panx1
chr9	19647045	19647114	peak1443_cluster20765	+	exon	NM_172918	Zfp317
chr9	21587165	21587209	peak3685_cluster20803	+	exon	NM_021531	Carm1
chr9	22243070	22243134	peak1445_cluster20832	+	exon	NM_172763	Zfp809
chr9	32245915	32245994	peak2889_cluster20896	+	exon	NM_177379	Arhgap32
chr9	44112545	44112664	peak2737_cluster12197	-	exon	NM_153762	Rnf26
chr9	44348495	44348564	peak3536_cluster12212	-	exon	NM_027889	Vps11
chr9	77981490	77981544	peak1451_cluster21533	+	exon	NM_134255	Elovl5
chr9	106718920	106718994	peak2751_cluster12915	-	exon	NM_030730	Rad54l2
chr9	108301140	108301204	peak2298_cluster21755	+	exon	NM_001013814	Amt
chr9	108574335	108574379	peak3557_cluster12964	-	exon	NM_031392	Wdr6
chrX	10718235	10718339	peak777_cluster3234	+	exon	NM_026524	Mid1ip1
chrX	73950470	73950569	peak190_cluster44845	-	exon	NM_008224	Hcfc1
chrX	103184990	103185069	peak4157_cluster45017	-	exon	NM_008671	Nap1l2
chrX	135800865	135801014	peak1654_cluster3859	+	exon	NM_026081	Gprasp1
chrX	152618895	152619034	peak550_cluster45201	-	exon	NM_001290687	Shroom2
chr1	3205960	3206044	peak4158_cluster45290	-	Intergenic
chr1	7379095	7379139	peak4159_cluster45314	-	Intergenic
chr1	7620755	7620804	peak3107_cluster36169	+	Intergenic
chr1	35100770	35100794	peak3960_cluster36313	+	Intergenic
chr1	48462225	48462294	peak1592_cluster45645	-	Intergenic
chr1	72236945	72237134	peak83_cluster36620	+	Intergenic
chr1	72244235	72244409	peak1_cluster36621	+	Intergenic
chr1	72250555	72250639	peak2461_cluster36622	+	Intergenic
chr1	95501800	95501874	peak3974_cluster36936	+	Intergenic
chr1	102628175	102628229	peak1596_cluster46189	-	Intergenic
chr1	171072990	171073064	peak1294_cluster46828	-	Intergenic
chr1	171073630	171073694	peak84_cluster37469	+	Intergenic
chr1	171081225	171081319	peak105_cluster37471	+	Intergenic
chr1	172139850	172139969	peak3986_cluster37502	+	Intergenic
chr10	9001640	9001724	peak1180_cluster19493	-	Intergenic
chr10	9079305	9079399	peak3667_cluster19494	-	Intergenic
chr10	39891570	39891664	peak1785_cluster19709	-	Intergenic
chr10	78270080	78270149	peak2867_cluster20060	-	Intergenic
chr10	83375690	83375769	peak3045_cluster32923	+	Intergenic
chr10	96628020	96628094	peak3916_cluster33059	+	Intergenic
chr11	9976180	9976249	peak2684_cluster8106	-	Intergenic
chr11	55467485	55467559	peak3456_cluster8548	-	Intergenic
chr11	69377610	69377664	peak3465_cluster8764	-	Intergenic
chr11	101641760	101641949	peak4_cluster41213	+	Intergenic
chr11	101658250	101658389	peak45_cluster41214	+	Intergenic
chr11	114912145	114912174	peak3495_cluster10047	-	Intergenic
chr12	10159620	10159674	peak4242_cluster49356	+	Intergenic
chr12	52504760	52504814	peak4247_cluster49652	+	Intergenic
chr12	54696830	54696959	peak29_cluster49674	+	Intergenic
chr12	54714220	54714384	peak22_cluster49676	+	Intergenic
chr12	108791110	108791209	peak4236_cluster49187	-	Intergenic
chr12	111690620	111690769	peak1310_cluster50179	+	Intergenic
chr12	117758460	117758509	peak4262_cluster50266	+	Intergenic
chr13	54189970	54190094	peak51_cluster43904	-	Intergenic
chr13	73907325	73907364	peak2001_cluster44134	-	Intergenic
chr13	103396215	103396284	peak1438_cluster19290	+	Intergenic
chr13	118377440	118377504	peak2543_cluster44506	-	Intergenic
chr14	18561935	18561989	peak3997_cluster37856	+	Intergenic
chr14	21812770	21812824	peak4000_cluster37907	+	Intergenic
chr14	65049520	65049609	peak2257_cluster18151	-	Intergenic
chr14	66940215	66940279	peak814_cluster18188	-	Intergenic
chr14	69409755	69409829	peak4013_cluster38387	+	Intergenic
chr14	70771045	70771079	peak1778_cluster18237	-	Intergenic
chr14	99352055	99352124	peak1780_cluster18325	-	Intergenic
chr15	5228055	5228089	peak3021_cluster31032	+	Intergenic
chr15	64082565	64082629	peak2126_cluster5583	-	Intergenic
chr15	84321180	84321284	peak1239_cluster31678	+	Intergenic
chr15	84357160	84357184	peak2661_cluster5966	-	Intergenic
chr15	99289825	99289904	peak1244_cluster31874	+	Intergenic
chr15	101070415	101070494	peak414_cluster6280	-	Intergenic
chr15	101089520	101089569	peak2400_cluster31955	+	Intergenic
chr16	4590505	4590579	peak2924_cluster23217	-	Intergenic
chr16	9571415	9571534	peak1201_cluster23275	-	Intergenic
chr16	21853740	21853789	peak1956_cluster38826	+	Intergenic
chr16	47651275	47651329	peak1267_cluster39174	+	Intergenic
chr16	90054960	90055089	peak514_cluster23822	-	Intergenic
chr16	92136535	92136594	peak1561_cluster39423	+	Intergenic
chr17	15804795	15804934	peak3836_cluster29165	-	Intergenic
chr17	16497475	16497569	peak2641_cluster4252	+	Intergenic
chr17	17020475	17020549	peak2114_cluster4257	+	Intergenic
chr17	22876465	22876524	peak78_cluster4296	+	Intergenic
chr17	24665930	24665964	peak781_cluster4334	+	Intergenic
chr17	36231470	36231584	peak2373_cluster29650	-	Intergenic
chr17	46853620	46853724	peak1016_cluster29736	-	Intergenic
chr17	79934400	79934464	peak3852_cluster30081	-	Intergenic
chr17	83579775	83579829	peak1873_cluster30125	-	Intergenic
chr17	87841115	87841169	peak1663_cluster5076	+	Intergenic
chr17	88069860	88069929	peak2649_cluster5086	+	Intergenic
chr18	5875490	5875564	peak1878_cluster30281	+	Intergenic
chr18	35637650	35637719	peak1017_cluster30519	+	Intergenic
chr18	53241050	53241154	peak3745_cluster24267	-	Intergenic
chr18	60740190	60740259	peak1471_cluster24339	-	Intergenic
chr18	60740985	60741059	peak2943_cluster24340	-	Intergenic
chr18	68692260	68692324	peak220_cluster30842	+	Intergenic
chr19	4078425	4078499	peak562_cluster2377	-	Intergenic
chr19	54035460	54035519	peak3352_cluster2276	+	Intergenic
chr2	29760430	29760564	peak746_cluster42050	-	Intergenic
chr2	32970195	32970239	peak3196_cluster42085	-	Intergenic
chr2	119873165	119873224	peak1748_cluster14145	+	Intergenic
chr2	165887825	165887874	peak4112_cluster43055	-	Intergenic
chr3	5860475	5860779	peak70_cluster34836	+	Intergenic
chr3	53692840	53692909	peak3711_cluster22353	-	Intergenic
chr3	72737920	72737969	peak2306_cluster22443	-	Intergenic
chr3	90360030	90360084	peak3093_cluster35496	+	Intergenic
chr3	90360370	90360504	peak454_cluster35498	+	Intergenic
chr3	96422840	96422899	peak3094_cluster35629	+	Intergenic
chr3	96460015	96460189	peak109_cluster22702	-	Intergenic
chr3	96488730	96488894	peak104_cluster35634	+	Intergenic
chr3	115292295	115292364	peak3100_cluster35779	+	Intergenic
chr3	137915480	137915564	peak865_cluster35976	+	Intergenic
chr3	144271955	144271979	peak3955_cluster36027	+	Intergenic
chr3	144424855	144424909	peak3724_cluster23076	-	Intergenic
chr4	32344225	32344289	peak2945_cluster24786	+	Intergenic
chr4	54468355	54468389	peak997_cluster25042	+	Intergenic
chr4	85536515	85536574	peak1209_cluster25212	+	Intergenic
chr4	109970680	109970789	peak3772_cluster25491	+	Intergenic
chr4	126330885	126330989	peak3778_cluster25654	+	Intergenic
chr5	58952545	58952609	peak798_cluster10695	+	Intergenic
chr5	58977835	58977904	peak2193_cluster10697	+	Intergenic
chr5	67216125	67216184	peak3798_cluster26716	-	Intergenic
chr5	81020125	81020214	peak2195_cluster10913	+	Intergenic
chr5	102461190	102461214	peak2197_cluster11076	+	Intergenic
chr5	137109020	137109124	peak1223_cluster27638	-	Intergenic
chr6	38615100	38615154	peak3827_cluster28102	+	Intergenic
chr6	38687915	38688034	peak1685_cluster6614	-	Intergenic
chr6	38693750	38693804	peak1686_cluster6621	-	Intergenic
chr6	38694025	38694144	peak416_cluster6622	-	Intergenic
chr6	39332355	39332434	peak788_cluster6641	-	Intergenic
chr6	86814855	86814944	peak1690_cluster6966	-	Intergenic
chr6	113618225	113618289	peak1497_cluster28572	+	Intergenic
chr6	147072250	147072334	peak447_cluster29013	+	Intergenic
chr7	3332320	3332424	peak1421_cluster16357	+	Intergenic
chr7	13151545	13151569	peak3305_cluster86	-	Intergenic
chr7	16006375	16006444	peak2056_cluster112	-	Intergenic
chr7	16041810	16041909	peak1621_cluster117	-	Intergenic
chr7	23452450	23452529	peak2244_cluster16512	+	Intergenic
chr7	24854520	24854624	peak2245_cluster16519	+	Intergenic
chr7	37452850	37452934	peak1312_cluster436	-	Intergenic
chr7	46684695	46684749	peak1623_cluster541	-	Intergenic
chr7	51617635	51617709	peak2063_cluster563	-	Intergenic
chr7	73190275	73190339	peak764_cluster696	-	Intergenic
chr7	110059655	110059804	peak81_cluster994	-	Intergenic
chr7	116203250	116203364	peak2610_cluster1052	-	Intergenic
chr7	116252630	116252699	peak2611_cluster1058	-	Intergenic
chr7	117668630	117668704	peak2252_cluster17327	+	Intergenic
chr7	132826330	132826429	peak768_cluster1265	-	Intergenic
chr8	12905820	12905889	peak4192_cluster47174	+	Intergenic
chr8	52336925	52337109	peak87_cluster33853	-	Intergenic
chr8	65219790	65219884	peak2025_cluster47557	+	Intergenic
chr8	85069900	85069984	peak2431_cluster34207	-	Intergenic
chr8	105517245	105517349	peak862_cluster34399	-	Intergenic
chr8	108462250	108462324	peak3280_cluster48012	+	Intergenic
chr8	120375840	120375894	peak3285_cluster48245	+	Intergenic
chr8	123586240	123586364	peak3937_cluster34695	-	Intergenic
chr8	127617525	127617569	peak4220_cluster48388	+	Intergenic
chr9	53682315	53682374	peak3541_cluster12379	-	Intergenic
chr9	67614825	67614909	peak1152_cluster12592	-	Intergenic
chr9	108788865	108788944	peak3703_cluster21785	+	Intergenic
chr9	121303610	121303664	peak1193_cluster21981	+	Intergenic
chr9	121306035	121306109	peak2303_cluster21982	+	Intergenic
chr9	122616695	122616759	peak2911_cluster22010	+	Intergenic
chr9	122897165	122897284	peak3705_cluster22014	+	Intergenic
chrX	13218090	13218199	peak2545_cluster44588	-	Intergenic
chrX	21680620	21680649	peak252_cluster44629	-	Intergenic
chrX	103165265	103165369	peak751_cluster45015	-	Intergenic
chrX	104507280	104507384	peak2110_cluster3706	+	Intergenic
chr1	34016080	34016149	peak3959_cluster36280	+	intron	NM_134448	Dst
chr1	38575245	38575349	peak4163_cluster45584	-	intron	NM_001290814	Aff3
chr1	38598535	38598599	peak3239_cluster45586	-	intron	NM_001290814	Aff3
chr1	39904735	39904799	peak2458_cluster36369	+	intron	NM_008696	Map4k4
chr1	46076000	46076149	peak229_cluster45630	-	intron	NM_001160386	Dnah7b
chr1	52640250	52640349	peak1038_cluster36448	+	intron	NR_024590	Tmem194b
chr1	72834445	72834494	peak3968_cluster36637	+	intron	NM_008342	Igfbp2
chr1	73948555	73948599	peak4171_cluster45908	-	intron	NM_001289895	Tns1
chr1	89482270	89482364	peak1256_cluster36814	+	intron	NM_178119	Agap1
chr1	89491655	89491714	peak1257_cluster36818	+	intron	NM_178119	Agap1
chr1	89610855	89610974	peak3972_cluster36835	+	intron	NM_178119	Agap1
chr1	93069545	93069679	peak3250_cluster46146	-	intron	NM_008440	Kif1a
chr1	93078310	93078374	peak1595_cluster46150	-	intron	NM_008440	Kif1a
chr1	93921500	93921609	peak869_cluster36928	+	intron	NM_001205249	Gm9994
chr1	97986640	97986724	peak2559_cluster46180	-	intron	NM_013626	Pam
chr1	119030485	119030549	peak3251_cluster46233	-	intron	NM_001081125	Gli2
chr1	119590730	119590794	peak1599_cluster46246	-	intron	NM_145506	Epb41l5
chr1	127913610	127913744	peak1258_cluster37047	+	intron	NM_178690	Rab3gap1
chr1	131970945	131970989	peak2466_cluster37103	+	intron	NM_145977	Slc45a3
chr1	152618560	152618639	peak4183_cluster46513	-	intron	NM_016846	Rgl1
chr1	156565285	156565324	peak3982_cluster37371	+	intron	NM_009595	Abl2
chr1	156814630	156814719	peak3256_cluster46603	-	intron	NR_027640	Ralgps2
chr1	164447375	164447469	peak3259_cluster46684	-	intron	NM_009721	Atp1b1
chr1	167263780	167263819	peak900_cluster46753	-	intron	NM_030724	Uck2
chr1	167275210	167275284	peak1606_cluster46756	-	intron	NM_030724	Uck2
chr1	167280730	167280814	peak553_cluster46758	-	intron	NM_030724	Uck2
chr1	171028070	171028119	peak623_cluster37464	+	intron	NM_144559	Fcgr4
chr1	178541355	178541429	peak624_cluster37564	+	intron	NM_001161665	Kif26b
chr1	178724145	178724214	peak3988_cluster37579	+	intron	NM_001161665	Kif26b
chr1	180572980	180573069	peak1260_cluster37614	+	intron	NM_007415	Parp1
chr10	4296285	4296379	peak1520_cluster32064	+	intron	NM_031185	Akap12
chr10	12589890	12589949	peak2863_cluster19521	-	intron	NM_011682	Utrn
chr10	42266050	42266189	peak2865_cluster19752	-	intron	NM_019740	Foxo3
chr10	44348415	44348494	peak3904_cluster32450	+	intron	NM_053069	Atg5
chr10	61448520	61448629	peak305_cluster19875	-	intron	NM_010124	Eif4ebp2
chr10	61449570	61449639	peak3671_cluster19876	-	intron	NM_010124	Eif4ebp2
chr10	61506475	61506529	peak3036_cluster32588	+	intron	NM_153542	Lrrc20
chr10	67130665	67130724	peak1894_cluster32623	+	intron	NM_207221	Jmjd1c
chr10	68194550	68194609	peak1186_cluster19966	-	intron	NM_023598	Arid5b
chr10	69707830	69707899	peak3906_cluster32652	+	intron	NM_170730	Ank3
chr10	75227115	75227164	peak3907_cluster32709	+	intron	NM_001145826	Specc1l
chr10	75661495	75661594	peak1187_cluster19993	-	intron	NM_172549	Cabin1
chr10	78344635	78344694	peak3673_cluster20072	-	intron	NM_053014	Agpat3
chr10	79796910	79796994	peak1525_cluster32769	+	intron	NM_023128	Palm
chr10	80269105	80269194	peak1897_cluster32810	+	intron	NM_001122604	Dazap1
chr10	80428895	80428979	peak3674_cluster20121	-	intron	NM_001164153	Tcf3
chr10	81373750	81373869	peak2281_cluster20165	-	intron	NM_019757	Fzr1
chr10	82740025	82740074	peak3044_cluster32914	+	intron	NM_001081218	Hcfc2
chr10	84431580	84431644	peak2283_cluster20208	-	intron	NM_001004363	Nuak1
chr10	84771720	84771789	peak2413_cluster32951	+	intron	NM_001024918	Rfx4
chr10	88405560	88405634	peak1900_cluster32988	+	intron	NM_001004164	Gnptab
chr10	93884940	93884994	peak2286_cluster20279	-	intron	NM_019648	Metap2
chr10	94695695	94695719	peak819_cluster20283	-	intron	NM_029852	Cep83
chr10	95562760	95562864	peak2875_cluster20297	-	intron	NM_027722	Nudt4
chr10	115246840	115246949	peak2877_cluster20374	-	intron	NM_025706	Tbc1d15
chr10	115307755	115307819	peak2288_cluster20378	-	intron	NM_024454	Rab21
chr10	117376340	117376404	peak2289_cluster20425	-	intron	NM_001013391	Cpsf6
chr10	117647945	117648039	peak2415_cluster33142	+	intron	NM_027468	Cpm
chr10	119465550	119465614	peak2416_cluster33153	+	intron	NM_133442	Grip1
chr10	119469990	119470059	peak2417_cluster33155	+	intron	NM_133442	Grip1
chr10	119480060	119480124	peak3049_cluster33157	+	intron	NM_133442	Grip1
chr10	119525070	119525149	peak1248_cluster33163	+	intron	NM_133442	Grip1
chr10	119628660	119628749	peak2418_cluster33186	+	intron	NM_133442	Grip1
chr10	122742910	122743029	peak3051_cluster33233	+	intron	NM_176919	Ppm1h
chr10	123432580	123432624	peak2422_cluster33245	+	intron	NM_182807	Fam19a2
chr10	127288515	127288564	peak2881_cluster20548	-	intron	NM_033072	Mbd6
chr10	128354265	128354329	peak1905_cluster33333	+	intron	NM_026444	Cs
chr10	128409515	128409584	peak2291_cluster20567	-	intron	NM_027257	Nabp2
chr10	128753015	128753124	peak1906_cluster33378	+	intron	NM_001253704	Pym1
chr10	128918155	128918289	peak510_cluster20605	-	intron	NM_134006	Rdh5
chr11	3312020	3312109	peak2488_cluster39484	+	intron	NR_045708	Gm11944
chr11	4380055	4380179	peak1356_cluster7893	-	intron	NM_029458	Hormad2
chr11	7066955	7067034	peak4030_cluster39561	+	intron	NM_009622	Adcy1
chr11	11237330	11237474	peak355_cluster39611	+	intron	NM_177033	Vwc2
chr11	16836195	16836259	peak3155_cluster39622	+	intron	NM_007912	Egfr
chr11	17221345	17221464	peak10_cluster39639	+	intron	NM_178909	Wdr92
chr11	19984225	19984314	peak4034_cluster39679	+	intron	NM_033523	Spred2
chr11	20068785	20068849	peak3448_cluster8159	-	intron	NM_146243	Actr2
chr11	20320725	20320789	peak2162_cluster8170	-	intron	NM_018861	Slc1a4
chr11	21250410	21250514	peak1962_cluster39715	+	intron	NM_001290628	Vps54
chr11	23274140	23274264	peak4037_cluster39741	+	intron	NM_001035226	Xpo1
chr11	29714085	29714174	peak4039_cluster39815	+	intron	NM_194051	Rtn4
chr11	30781760	30781849	peak3158_cluster39832	+	intron	NM_134013	Psme4
chr11	32259580	32259694	peak1700_cluster8276	-	intron	NM_001284359	Nprl3
chr11	35930725	35930799	peak3451_cluster8311	-	intron	NM_170779	Wwc1
chr11	35955510	35955664	peak1360_cluster8312	-	intron	NM_170779	Wwc1
chr11	43687095	43687194	peak3160_cluster39942	+	intron	NM_027557	Pwwp2a
chr11	43701990	43702104	peak739_cluster39944	+	intron	NM_027557	Pwwp2a
chr11	45873625	45873699	peak4042_cluster39983	+	intron	NM_001045520	Clint1
chr11	46224585	46224654	peak3454_cluster8364	-	intron	NM_001252460	Cyfip2
chr11	52362510	52362639	peak395_cluster40084	+	intron	NM_011694	Vdac1
chr11	53368335	53368434	peak1564_cluster40107	+	intron	NM_033565	Aff4
chr11	53368465	53368519	peak3163_cluster40108	+	intron	NM_033565	Aff4
chr11	53588455	53588529	peak4048_cluster40139	+	intron	NM_001290805	Kif3a
chr11	54497770	54497869	peak878_cluster40162	+	intron	NM_173753	Fnip1
chr11	58970050	58970129	peak666_cluster8569	-	intron	NM_031172	Trim17
chr11	60213320	60213399	peak3457_cluster8603	-	intron	NM_011480	Srebf1
chr11	60878415	60878494	peak3458_cluster8624	-	intron	NM_001168507	Tmem11
chr11	61028995	61029064	peak2499_cluster40343	+	intron	NM_001267593	Kcnj12
chr11	62272420	62272494	peak3460_cluster8679	-	intron	NM_027198	Zswim7
chr11	63991300	63991394	peak3463_cluster8697	-	intron	NM_178379	Cox10
chr11	63999110	63999169	peak2690_cluster8698	-	intron	NM_178379	Cox10
chr11	68780855	68780944	peak1051_cluster40408	+	intron	NM_175260	Myh10
chr11	69410495	69410599	peak2167_cluster8784	-	intron	NM_001017426	Kdm6b
chr11	70013540	70013619	peak3167_cluster40471	+	intron	NM_017366	Acadvl
chr11	70576810	70576889	peak4057_cluster40482	+	intron	NM_176893	Mink1
chr11	74697120	74697189	peak3470_cluster8936	-	intron	NR_037610	Pafah1b1
chr11	74697315	74697369	peak3471_cluster8937	-	intron	NR_037610	Pafah1b1
chr11	77783915	77784024	peak3173_cluster40723	+	intron	NM_011586	Myo18a
chr11	77795365	77795469	peak633_cluster40726	+	intron	NM_011586	Myo18a
chr11	84866850	84866974	peak422_cluster9118	-	intron	NM_153144	Ggnbp2
chr11	85629975	85630059	peak2506_cluster40899	+	intron	NM_001166643	Bcas3
chr11	87422865	87423044	peak33_cluster40920	+	intron	NM_031386	Tex14
chr11	88575605	88575684	peak370_cluster9293	-	intron	NM_054043	Msi2
chr11	88645010	88645059	peak944_cluster9310	-	intron	NM_054043	Msi2
chr11	88649475	88649554	peak945_cluster9311	-	intron	NM_054043	Msi2
chr11	88651000	88651064	peak3476_cluster9313	-	intron	NM_054043	Msi2
chr11	88664130	88664214	peak2174_cluster9322	-	intron	NM_054043	Msi2
chr11	88669250	88669384	peak2696_cluster9325	-	intron	NM_054043	Msi2
chr11	93894785	93894849	peak4064_cluster40982	+	intron	NM_134012	Mbtd1
chr11	93967925	93968014	peak3478_cluster9434	-	intron	NM_008704	Nme1
chr11	94659365	94659479	peak3177_cluster41010	+	intron	NM_053161	Mrpl27
chr11	94670770	94670889	peak741_cluster41012	+	intron	NM_145828	Xylt2
chr11	95351280	95351359	peak3178_cluster41021	+	intron	NM_172543	Fam117a
chr11	95965450	95965554	peak213_cluster9505	-	intron	NM_009951	Igf2bp1
chr11	95982370	95982459	peak3480_cluster9511	-	intron	NM_009951	Igf2bp1
chr11	95993005	95993074	peak3481_cluster9519	-	intron	NM_009951	Igf2bp1
chr11	98473730	98473804	peak97_cluster9653	-	intron	NM_011771	Ikzf3
chr11	98940305	98940354	peak882_cluster41157	+	intron	NM_001177303	Rara
chr11	98954705	98954779	peak2508_cluster41160	+	intron	NM_009024	Rara
chr11	102217870	102217939	peak2706_cluster9758	-	intron	NM_001284249	Hdac5
chr11	102221400	102221484	peak1374_cluster9763	-	intron	NM_001284248	Hdac5
chr11	107564200	107564254	peak4077_cluster41301	+	intron	NM_198298	Helz
chr11	107608530	107608609	peak3181_cluster41303	+	intron	NM_198298	Helz
chr11	107674000	107674064	peak2510_cluster41311	+	intron	NM_198298	Helz
chr11	107679880	107679924	peak1975_cluster41313	+	intron	NM_198298	Helz
chr11	108830100	108830209	peak3182_cluster41334	+	intron	NM_029586	Cep112
chr11	110415015	110415084	peak466_cluster41373	+	intron	NM_011943	Map2k6
chr11	113133735	113133849	peak2709_cluster9995	-	intron	NR_015556	2610035D17Rik
chr11	113162035	113162119	peak496_cluster9998	-	intron	NR_015556	2610035D17Rik
chr11	113162300	113162384	peak423_cluster9999	-	intron	NR_015556	2610035D17Rik
chr11	115208435	115208504	peak3186_cluster41405	+	intron	NM_001033393	Tmem104
chr11	115239955	115240024	peak1572_cluster41409	+	intron	NM_001033393	Tmem104
chr11	115512475	115512564	peak949_cluster10057	-	intron	NM_008258	Hn1
chr11	115649585	115649659	peak2711_cluster10072	-	intron	NM_008163	Grb2
chr11	115958925	115959009	peak467_cluster41430	+	intron	NM_020483	Sap30bp
chr11	116197705	116197774	peak670_cluster10093	-	intron	NM_001271898	Acox1
chr11	116269175	116269289	peak497_cluster10097	-	intron	NM_146032	Srp68
chr11	117810975	117811029	peak3188_cluster41518	+	intron	NM_009304	Syngr2
chr11	117849635	117849704	peak4081_cluster41520	+	intron	NM_001012273	Birc5
chr11	118418745	118418824	peak1714_cluster10154	-	intron	NM_029502	Cant1
chr11	120819875	120820019	peak1141_cluster10258	-	intron	NM_007988	Fasn
chr12	3818160	3818249	peak4237_cluster49268	+	intron	NM_001271753	Dnmt3a
chr12	3893055	3893194	peak2045_cluster49275	+	intron	NM_153743	Dnmt3a
chr12	8787765	8787899	peak1076_cluster49340	+	intron	NM_011519	Sdc1
chr12	17727665	17727789	peak1617_cluster49405	+	intron	NM_016677	Hpcal1
chr12	44329730	44329794	peak4245_cluster49598	+	intron	NM_001146031	Nrcam
chr12	46777205	46777269	peak4227_cluster48629	-	intron	NM_021361	Nova1
chr12	54790625	54790704	peak3290_cluster48686	-	intron	NM_026998	Snx6
chr12	54791325	54791434	peak1303_cluster48687	-	intron	NM_026998	Snx6
chr12	72789260	72789304	peak4251_cluster49798	+	intron	NM_008910	Ppm1a
chr12	73180930	73180959	peak2050_cluster49803	+	intron	NM_008612	Mnat1
chr12	76273945	76274044	peak4252_cluster49853	+	intron	NM_138745	Mthfd1
chr12	80243480	80243549	peak2043_cluster48865	-	intron	NM_134156	Actn1
chr12	81861740	81861819	peak2051_cluster49909	+	intron	NM_018814	Pcnx
chr12	82171255	82171354	peak1619_cluster49922	+	intron	NM_001167983	Sipa1l1
chr12	84467220	84467304	peak4256_cluster49939	+	intron	NM_173756	Lin52
chr12	100200005	100200039	peak4258_cluster50028	+	intron	NM_009790	Calm1
chr12	101979315	101979384	peak763_cluster50034	+	intron	NM_016856	Cpsf2
chr12	102603365	102603419	peak3294_cluster49075	-	intron	NM_172584	Itpk1
chr12	104852245	104852324	peak1304_cluster49122	-	intron	NM_001040682	Clmn
chr12	108998455	108998544	peak2053_cluster50109	+	intron	NM_177602	Wdr25
chr12	116326655	116326739	peak3304_cluster50248	+	intron	NM_028731	Esyt2
chr12	117159360	117159444	peak2595_cluster50255	+	intron	NM_011215	Ptprn2
chr13	34288575	34288649	peak1992_cluster43709	-	intron	NM_001033167	Slc22a23
chr13	34645610	34645624	peak1993_cluster43722	-	intron	NM_025831	Pxdc1
chr13	40729635	40729699	peak4127_cluster43757	-	intron	NM_011547	Tfap2a
chr13	41775420	41775499	peak3662_cluster18772	+	intron	NM_175417	Adtrp
chr13	42084530	42084639	peak594_cluster18776	+	intron	NM_007772	Hivep1
chr13	44734620	44734699	peak2855_cluster18803	+	intron	NM_001205043	Jarid2
chr13	45000985	45001049	peak2536_cluster43782	-	intron	NM_025772	Dtnbp1
chr13	45662915	45662994	peak396_cluster43792	-	intron	NM_001199304	Atxn1
chr13	45666835	45666884	peak2537_cluster43793	-	intron	NM_001199304	Atxn1
chr13	49214760	49214819	peak2539_cluster43856	-	intron	NM_026738	Card19
chr13	53256210	53256264	peak4128_cluster43893	-	intron	NM_013846	Ror2
chr13	54563570	54563689	peak1585_cluster43908	-	intron	NM_001252646	4833439L19Rik
chr13	55357970	55358094	peak273_cluster43932	-	intron	NM_025828	Lman2
chr13	56710310	56710379	peak3664_cluster18977	+	intron	NM_001164042	Smad5
chr13	58027185	58027249	peak2540_cluster43965	-	intron	NM_001195075	Klhl3
chr13	60746660	60746719	peak971_cluster19003	+	intron	NM_001285917	Dapk1
chr13	63561580	63561664	peak3218_cluster44038	-	intron	NM_008957	Ptch1
chr13	89739745	89739829	peak3222_cluster44190	-	intron	NM_172955	Vcan
chr13	92308035	92308144	peak3223_cluster44198	-	intron	NM_010829	Msh3
chr13	92705395	92705549	peak2269_cluster19188	+	intron	NM_172588	Serinc5
chr13	94139580	94139679	peak2270_cluster19210	+	intron	NM_172589	Lhfpl2
chr13	95806025	95806154	peak750_cluster44246	-	intron	NM_027711	Iqgap2
chr13	99484605	99484679	peak637_cluster44355	-	intron	NM_008634	Map1b
chr13	104099720	104099779	peak4145_cluster44407	-	intron	NM_029447	Nln
chr13	106934545	106934629	peak3227_cluster44417	-	intron	NM_029665	Ipo11
chr13	106995265	106995339	peak3228_cluster44421	-	intron	NM_001145779	Kif2a
chr13	107888910	107888984	peak2003_cluster44434	-	intron	NM_145456	Zswim6
chr13	112841850	112841914	peak2860_cluster19364	+	intron	NM_008247	Plpp1
chr14	11587835	11587964	peak1555_cluster37792	+	intron	NM_008981	Ptprg
chr14	19751540	19751609	peak1950_cluster37867	+	intron	NM_008695	Nid2
chr14	21182875	21182989	peak1951_cluster37893	+	intron	NM_134079	Adk
chr14	21337685	21337779	peak3998_cluster37896	+	intron	NM_134079	Adk
chr14	21598935	21599039	peak3133_cluster37901	+	intron	NM_017479	Kat6b
chr14	24183085	24183189	peak1178_cluster17747	-	intron	NM_001163513	Dlg5
chr14	25495170	25495229	peak4001_cluster37929	+	intron	NM_183208	Zmiz1
chr14	30323560	30323629	peak2838_cluster17773	-	intron	NM_001083616	Cacna1d
chr14	30522120	30522159	peak4003_cluster38007	+	intron	NM_133761	Dcp1a
chr14	33348245	33348304	peak4007_cluster38055	+	intron	NM_153800	Arhgap22
chr14	46903230	46903304	peak1559_cluster38129	+	intron	NM_028966	Samd4
chr14	46908270	46908319	peak3135_cluster38130	+	intron	NM_028966	Samd4
chr14	64191695	64191764	peak3655_cluster18126	-	intron	NM_001253716	Msra
chr14	70891295	70891369	peak3137_cluster38405	+	intron	NM_008115	Gfra2
chr14	118643115	118643184	peak2262_cluster18413	-	intron	NM_001163676	Abcc4
chr14	122477245	122477314	peak4015_cluster38601	+	intron	NM_009574	Zic2
chr14	122983080	122983124	peak2263_cluster18453	-	intron	NM_028651	Tmtc4
chr15	7146935	7147034	peak3875_cluster31052	+	intron	NM_013584	Lifr
chr15	8687430	8687539	peak2650_cluster5166	-	intron	NM_148938	Slc1a3
chr15	25397985	25398079	peak160_cluster5240	-	intron	NM_027395	Basp1
chr15	31605270	31605364	peak1884_cluster31222	+	intron	NM_026546	Fam173b
chr15	34433850	34433934	peak3389_cluster5335	-	intron	NM_016762	Matn2
chr15	44734075	44734154	peak2653_cluster5432	-	intron	NM_001032727	Sybu
chr15	53241375	53241459	peak3392_cluster5475	-	intron	NM_010162	Ext1
chr15	53242380	53242439	peak3393_cluster5476	-	intron	NM_010162	Ext1
chr15	59066410	59066479	peak2125_cluster5550	-	intron	NM_001146180	Mtss1
chr15	64257135	64257204	peak3394_cluster5586	-	intron	NM_001276462	Asap1
chr15	73090890	73090944	peak2394_cluster31414	+	intron	NM_053068	Chrac1
chr15	73092250	73092324	peak3882_cluster31415	+	intron	NM_053068	Chrac1
chr15	73154810	73154924	peak3396_cluster5663	-	intron	NM_153178	2002-08-01
chr15	76506425	76506479	peak2659_cluster5737	-	intron	NM_010046	Dgat1
chr15	76671780	76671844	peak3884_cluster31454	+	intron	NM_033371	Ppp1r16a
chr15	79434850	79434969	peak3400_cluster5821	-	intron	NM_001289899	Csnk1e
chr15	80842680	80842744	peak3026_cluster31545	+	intron	NM_177124	Tnrc6b
chr15	82159430	82159569	peak1517_cluster31643	+	intron	NM_033218	Srebf2
chr15	91036240	91036309	peak1678_cluster6045	-	intron	NM_001109041	Kif21a
chr15	93389700	93389764	peak3406_cluster6074	-	intron	NM_026025	Zcrb1
chr15	93448315	93448364	peak3893_cluster31806	+	intron	NM_001285863	Pphln1
chr15	96634010	96634104	peak413_cluster6122	-	intron	NM_001166458	Slc38a1
chr15	98870745	98870809	peak2136_cluster6223	-	intron	NM_001033276	Kmt2d
chr15	99758020	99758109	peak1346_cluster6250	-	intron	NM_028015	Cers5
chr15	99796510	99796604	peak2137_cluster6254	-	intron	NM_023063	Lima1
chr15	100880095	100880189	peak185_cluster31940	+	intron	NM_001077499	Scn8a
chr16	8667965	8668044	peak3730_cluster23262	-	intron	NM_025821	Carhsp1
chr16	11071280	11071334	peak4018_cluster38676	+	intron	NM_009223	Snn
chr16	16985975	16986019	peak3139_cluster38720	+	intron	NM_001038663	Mapk1
chr16	17102770	17102844	peak3735_cluster23352	-	intron	NM_144954	Ppil2
chr16	17798795	17798879	peak4021_cluster38755	+	intron	NM_153790	Scarf2
chr16	18241590	18241669	peak1811_cluster23384	-	intron	NM_011239	Ranbp1
chr16	20518565	20518634	peak873_cluster38798	+	intron	NM_007889	Dvl3
chr16	22414225	22414359	peak990_cluster23418	-	intron	NM_023794	Etv5
chr16	22417470	22417514	peak3736_cluster23419	-	intron	NM_023794	Etv5
chr16	24517290	24517379	peak3143_cluster38863	+	intron	NM_001145952	Lpp
chr16	28926870	28926904	peak2928_cluster23453	-	intron	NM_177718	Mb21d2
chr16	30380415	30380494	peak1204_cluster23471	-	intron	NM_001128096	Atp13a3
chr16	30998645	30998724	peak309_cluster23482	-	intron	NM_198626	Xxylt1
chr16	33718605	33718654	peak3147_cluster39012	+	intron	NM_175256	Heg1
chr16	58453200	58453284	peak2487_cluster39213	+	intron	NM_028523	Dcbld2
chr16	76343185	76343264	peak2315_cluster23759	-	intron	NM_173440	Nrip1
chr16	85165380	85165434	peak2934_cluster23799	-	intron	NM_001198826	App
chr16	94587935	94587979	peak4027_cluster39444	+	intron	NM_001113389	Dyrk1a
chr17	3162435	3162519	peak1336_cluster4055	+	intron	NM_134123	Scaf8
chr17	5189925	5189994	peak1656_cluster4100	+	intron	NM_001085355	Arid1b
chr17	7213745	7213784	peak3372_cluster4140	+	intron	NM_011299	Rps6ka2
chr17	10876575	10876714	peak1337_cluster4170	+	intron	NM_016694	Park2
chr17	12989795	12989914	peak1228_cluster29132	-	intron	NM_175394	Wtap
chr17	13754900	13754939	peak2366_cluster29139	-	intron	NM_022311	Tcte2
chr17	15059080	15059109	peak3374_cluster4230	+	intron	NM_001039552	Ermard
chr17	23768560	23768624	peak2367_cluster29252	-	intron	NM_153791	Flywch1
chr17	24514030	24514154	peak1012_cluster29279	-	intron	NM_153792	Traf7
chr17	25002330	25002404	peak1501_cluster29293	-	intron	NM_020608	Cramp1l
chr17	25226840	25226939	peak2117_cluster4348	+	intron	NM_028789	Unkl
chr17	28738050	28738134	peak1658_cluster4452	+	intron	NM_011951	Mapk14
chr17	30060820	30060899	peak1105_cluster4483	+	intron	NM_148926	Zfand3
chr17	30477320	30477389	peak3002_cluster29447	-	intron	NM_027060	Btbd9
chr17	32258990	32259069	peak3840_cluster29507	-	intron	NM_001286630	Brd4
chr17	35249345	35249399	peak1106_cluster4590	+	intron	NM_001252457	Ddx39b
chr17	45053350	45053434	peak655_cluster4674	+	intron	NM_178652	Supt3
chr17	45693645	45693734	peak1108_cluster4684	+	intron	NM_026732	Mrpl14
chr17	46613255	46613329	peak3004_cluster29718	-	intron	NM_175168	Ptk7
chr17	47157755	47157819	peak3381_cluster4714	+	intron	NM_001097623	Trerf1
chr17	47183580	47183654	peak656_cluster4717	+	intron	NM_001097623	Trerf1
chr17	47256920	47256984	peak1110_cluster4724	+	intron	NM_001097623	Trerf1
chr17	56020520	56020589	peak708_cluster29800	-	intron	NM_013664	Sh3gl1
chr17	56021265	56021304	peak3005_cluster29801	-	intron	NM_013664	Sh3gl1
chr17	56021340	56021479	peak3006_cluster29802	-	intron	NM_013664	Sh3gl1
chr17	56030370	56030504	peak1870_cluster29803	-	intron	NM_013664	Sh3gl1
chr17	56675735	56675794	peak2122_cluster4822	+	intron	NR_045519	Ranbp3
chr17	56680730	56680814	peak2123_cluster4824	+	intron	NR_045519	Ranbp3
chr17	62845825	62845874	peak3008_cluster29904	-	intron	NM_207654	Efna5
chr17	66442720	66442774	peak3010_cluster29981	-	intron	NM_001114098	Mtcl1
chr17	69182500	69182574	peak1661_cluster4895	+	intron	NM_013813	Epb41l3
chr17	80678865	80678939	peak848_cluster30098	-	intron	NM_001290345	Map4k3
chr17	84320690	84320749	peak3012_cluster30165	-	intron	NM_183021	Thada
chr17	84364330	84364424	peak1875_cluster30174	-	intron	NM_183021	Thada
chr18	3341910	3341964	peak2380_cluster30230	+	intron	NR_033457	Gm6225
chr18	4638130	4638199	peak1877_cluster30247	+	intron	NM_001081963	9430020K01Rik
chr18	5665065	5665159	peak3015_cluster30261	+	intron	NM_011546	Zeb1
chr18	6205515	6205589	peak2935_cluster23945	-	intron	NM_008448	Kif5b
chr18	7896335	7896439	peak2381_cluster30301	+	intron	NM_153085	Wac
chr18	10150975	10151139	peak42_cluster24008	-	intron	NM_009071	Rock1
chr18	10593250	10593319	peak2320_cluster24011	-	intron	NM_001081222	Esco1
chr18	14669240	14669324	peak603_cluster24040	-	intron	NM_001161369	Ss18
chr18	23807440	23807549	peak1506_cluster30388	+	intron	NM_153058	Mapre2
chr18	24213175	24213264	peak1507_cluster30393	+	intron	NM_001160404	Galnt1
chr18	25225735	25225804	peak3859_cluster30407	+	intron	NM_001033532	AW554918
chr18	31826690	31826754	peak3860_cluster30425	+	intron	NM_001170966	Wdr33
chr18	33989365	33989434	peak1816_cluster24137	-	intron	NM_013512	Epb41l4a
chr18	34458440	34458519	peak2323_cluster24144	-	intron	NM_146084	Fam13b
chr18	35830470	35830524	peak2385_cluster30524	+	intron	NM_133687	Cxxc5
chr18	36776900	36777009	peak2940_cluster24184	-	intron	NM_008214	Hars
chr18	44590955	44591019	peak2942_cluster24230	-	intron	NM_001085373	Mcc
chr18	46273240	46273344	peak2324_cluster24239	-	intron	NM_172627	Pggt1b
chr18	47361485	47361599	peak3744_cluster24256	-	intron	NM_018744	Sema6a
chr18	50186055	50186104	peak2387_cluster30688	+	intron	NM_008292	Hsd17b4
chr18	53889120	53889204	peak3865_cluster30699	+	intron	NM_152809	Csnk1g3
chr18	56462015	56462109	peak3866_cluster30718	+	intron	NM_026240	Gramd3
chr18	56716770	56716924	peak219_cluster30725	+	intron	NM_010721	Lmnb1
chr18	65614560	65614649	peak1233_cluster30807	+	intron	NR_106164	Mir3473f
chr18	69357925	69357994	peak2390_cluster30843	+	intron	NM_001083967	Tcf4
chr18	69599170	69599269	peak388_cluster30849	+	intron	NM_001083967	Tcf4
chr18	74444105	74444179	peak3018_cluster30873	+	intron	NM_201600	Myo5b
chr18	77366660	77366689	peak3870_cluster30931	+	intron	NM_172834	Loxhd1
chr18	77552465	77552594	peak184_cluster24508	-	intron	NM_001164504	Rnf165
chr18	77563475	77563564	peak2325_cluster24514	-	intron	NM_001164504	Rnf165
chr18	78527585	78527624	peak3019_cluster30941	+	intron	NM_030683	Slc14a2
chr18	79084445	79084519	peak3749_cluster24532	-	intron	NM_053099	Setbp1
chr18	82523325	82523364	peak3871_cluster30962	+	intron	NM_001025245	Mbp
chr18	82936755	82936824	peak3873_cluster30969	+	intron	NM_001177464	Zfp516
chr19	3571630	3571744	peak2624_cluster2363	-	intron	NM_029456	Ppp6r3
chr19	4379655	4379724	peak2625_cluster2408	-	intron	NM_001001984	Kdm2a
chr19	5863810	5863899	peak1646_cluster2558	-	intron	NM_026169	Frmd8
chr19	7340930	7341034	peak1093_cluster2607	-	intron	NM_001080389	Mark2
chr19	11794270	11794319	peak2627_cluster2686	-	intron	NM_001286543	Stx3
chr19	17212440	17212494	peak3335_cluster1700	+	intron	NM_181348	Prune2
chr19	17349735	17349824	peak3357_cluster2740	-	intron	NM_010265	Gcnt1
chr19	18673345	18673404	peak3336_cluster1710	+	intron	NM_026120	Carnmt1
chr19	22851925	22851959	peak912_cluster1753	+	intron	NM_001035241	Trpm3
chr19	22852040	22852184	peak67_cluster1753	+	intron	NM_001035241	Trpm3
chr19	35997245	35997299	peak2630_cluster2874	-	intron	NM_008315	Htr7
chr19	41992105	41992204	peak769_cluster2042	+	intron	NM_145500	Ubtd1
chr19	41999830	41999914	peak770_cluster2043	+	intron	NM_145500	Ubtd1
chr19	46451645	46451699	peak3349_cluster2173	+	intron	NM_001025391	Sufu
chr19	46606430	46606529	peak403_cluster2189	+	intron	NM_146099	Wbp1l
chr19	46652275	46652389	peak1324_cluster2200	+	intron	NM_146099	Wbp1l
chr19	47463380	47463454	peak566_cluster3037	-	intron	NM_008018	Sh3pxd2a
chr19	47581645	47581744	peak2086_cluster2220	+	intron	NM_009289	Slk
chr19	56590430	56590519	peak2088_cluster2303	+	intron	NM_025811	Nhlrc2
chr2	5890080	5890149	peak4086_cluster41818	-	intron	NM_021305	Sec61a2
chr2	10057135	10057224	peak1054_cluster41849	-	intron	NM_001112738	Atp5c1
chr2	18142240	18142309	peak1742_cluster13263	+	intron	NR_045538	Mllt10
chr2	20900145	20900194	peak113_cluster13275	+	intron	NM_001128084	Arhgap21
chr2	20945810	20945894	peak3193_cluster41933	-	intron	NM_001128084	Arhgap21
chr2	26490570	26490659	peak4090_cluster42003	-	intron	NM_008714	Notch1
chr2	26598830	26598904	peak2517_cluster42007	-	intron	NM_026212	Agpat2
chr2	29353895	29353949	peak2759_cluster13361	+	intron	NM_029615	Med27
chr2	30394825	30394904	peak2223_cluster13389	+	intron	NM_001290508	Dolpp1
chr2	31136890	31137034	peak884_cluster42066	-	intron	NM_001038700	Fnbp1
chr2	31705585	31705644	peak1398_cluster13431	+	intron	NM_001283047	Abl1
chr2	35693190	35693264	peak1156_cluster13532	+	intron	NM_001001602	Dab2ip
chr2	37789755	37789889	peak2763_cluster13559	+	intron	NM_001163566	Crb2
chr2	38356375	38356484	peak3566_cluster13565	+	intron	NM_001290646	Lhx2
chr2	45100555	45100634	peak4095_cluster42224	-	intron	NM_001289521	Zeb2
chr2	45103960	45104049	peak1579_cluster42226	-	intron	NM_001289521	Zeb2
chr2	52932335	52932409	peak3567_cluster13643	+	intron	NM_172409	Fmnl2
chr2	59655155	59655229	peak3568_cluster13699	+	intron	NM_001290659	Tanc1
chr2	68469940	68470039	peak4097_cluster42319	-	intron	NM_016866	Stk39
chr2	91961250	91961349	peak1279_cluster42510	-	intron	NM_138306	Dgkz
chr2	93274265	93274304	peak4103_cluster42533	-	intron	NM_183180	Tspan18
chr2	102159945	102159999	peak2522_cluster42564	-	intron	NM_178886	Ldlrad3
chr2	104104735	104104804	peak3576_cluster14010	+	intron	NM_007652	Cd59a
chr2	109933190	109933214	peak1160_cluster14055	+	intron	NM_172671	Lgr4
chr2	117131195	117131274	peak3580_cluster14087	+	intron	NM_033524	Spred1
chr2	117156400	117156489	peak2228_cluster14090	+	intron	NM_033524	Spred1
chr2	124337635	124337784	peak807_cluster14196	+	intron	NM_001290997	Sema6d
chr2	125090460	125090579	peak546_cluster42719	-	intron	NM_010852	Myef2
chr2	128834280	128834339	peak3583_cluster14238	+	intron	NM_028248	Tmem87b
chr2	130926240	130926314	peak3587_cluster14277	+	intron	NM_009730	Atrn
chr2	137112655	137112729	peak4108_cluster42798	-	intron	NM_013822	Jag1
chr2	152238105	152238164	peak3588_cluster14411	+	intron	NM_007788	Csnk2a1
chr2	153359840	153359909	peak2779_cluster14430	+	intron	NM_001039939	Asxl1
chr2	156089395	156089489	peak2525_cluster42911	-	intron	NM_170590	Cpne1
chr2	160736090	160736149	peak2231_cluster14565	+	intron	NM_021280	Plcg1
chr2	164435960	164436029	peak4111_cluster43014	-	intron	NM_011521	Sdc4
chr2	165845170	165845234	peak1057_cluster43034	-	intron	NM_001281926	Zmynd8
chr3	8510990	8511079	peak349_cluster34855	+	intron	NM_025285	Stmn2
chr3	8920840	8920969	peak1455_cluster22058	-	intron	NM_025434	Mrps28
chr3	9605910	9605984	peak3706_cluster22080	-	intron	NM_133218	Zfp704
chr3	9714760	9714844	peak339_cluster22084	-	intron	NM_053182	Pag1
chr3	18177460	18177559	peak2913_cluster22103	-	intron	NM_007825	Cyp7b1
chr3	20061365	20061469	peak1928_cluster34930	+	intron	NR_105046	Hltf
chr3	30937215	30937264	peak1196_cluster22182	-	intron	NM_153421	Phc3
chr3	51745580	51745709	peak2305_cluster22286	-	intron	NM_001004176	Maml3
chr3	66978990	66979049	peak2919_cluster22412	-	intron	NM_013665	Shox2
chr3	69339210	69339294	peak223_cluster35278	+	intron	NM_178726	Ppm1l
chr3	69590715	69590799	peak3713_cluster22434	-	intron	NM_020026	B3galnt1
chr3	69744405	69744474	peak726_cluster35282	+	intron	NM_133787	Nmd3
chr3	84679450	84679489	peak3943_cluster35318	+	intron	NM_177260	Tmem154
chr3	89774475	89774529	peak3945_cluster35462	+	intron	NM_027315	Ube2q1
chr3	94422100	94422164	peak2453_cluster35537	+	intron	NM_028307	Tdrkh
chr3	94470950	94471019	peak3714_cluster22631	-	intron	NM_025506	Riiad1
chr3	95686835	95686899	peak1035_cluster35602	+	intron	NM_144899	Adamtsl4
chr3	95773495	95773624	peak985_cluster22672	-	intron	NM_001081293	Rprd2
chr3	96836555	96836634	peak3095_cluster35646	+	intron	NM_001146001	Pdzk1
chr3	96861475	96861549	peak2310_cluster22712	-	intron	NM_001146001	Pdzk1
chr3	101098065	101098119	peak1805_cluster22758	-	intron	NM_011197	Ptgfrn
chr3	104496525	104496619	peak1806_cluster22796	-	intron	NM_001025067	Lrig2
chr3	107102225	107102254	peak2311_cluster22815	-	intron	NM_008417	Kcna2
chr3	108295780	108295854	peak3948_cluster35755	+	intron	NM_019972	Sort1
chr3	130053895	130053934	peak987_cluster22974	-	intron	NM_207209	Sec24b
chr3	138750555	138750619	peak3104_cluster35991	+	intron	NR_121195	Tspan5
chr3	142877765	142877809	peak3723_cluster23070	-	intron	NM_178654	Pkn2
chr3	144456305	144456414	peak692_cluster23084	-	intron	NM_011828	Hs2st1
chr3	145582755	145582814	peak1935_cluster36033	+	intron	NM_001081094	Znhit6
chr3	152307395	152307424	peak3105_cluster36065	+	intron	NM_001162375	Fam73a
chr3	153681135	153681189	peak3727_cluster23142	-	intron	NM_011372	St6galnac3
chr4	8694395	8694474	peak994_cluster24630	+	intron	NM_001277149	Chd7
chr4	8818025	8818099	peak1473_cluster24649	+	intron	NM_001277149	Chd7
chr4	32986975	32987094	peak2328_cluster24801	+	intron	NM_027491	Rragd
chr4	34964430	34964554	peak429_cluster15010	-	intron	NM_178061	Mob3b
chr4	41554890	41554984	peak963_cluster15078	-	intron	NM_027993	Fam219a
chr4	41692945	41693024	peak2792_cluster15096	-	intron	NM_001146080	Cntfr
chr4	42175495	42175534	peak2946_cluster24877	+	intron	NR_033123	4933409K07Rik
chr4	45081090	45081204	peak2794_cluster15154	-	intron	NM_001024142	Fbxo10
chr4	45346555	45346649	peak379_cluster15157	-	intron	NM_153167	Dcaf10
chr4	45495675	45495804	peak430_cluster15172	-	intron	NM_001033306	Shb
chr4	54960710	54960769	peak2948_cluster25043	+	intron	NM_172867	Zfp462
chr4	63041135	63041224	peak3763_cluster25122	+	intron	NM_028326	Zfp618
chr4	83318645	83318699	peak2796_cluster15376	-	intron	NM_027238	Ttc39b
chr4	84371450	84371499	peak3604_cluster15388	-	intron	NM_172870	Bnc2
chr4	99955470	99955549	peak1476_cluster25294	+	intron	NM_028132	Pgm2
chr4	100779435	100779484	peak3765_cluster25311	+	intron	NM_198037	Cachd1
chr4	100815545	100815629	peak998_cluster25317	+	intron	NM_198037	Cachd1
chr4	100948495	100948554	peak2951_cluster25326	+	intron	NM_198037	Cachd1
chr4	101253940	101254019	peak1756_cluster15476	-	intron	NM_146145	Jak1
chr4	103161790	103161844	peak1210_cluster25360	+	intron	NM_001286223	Mier1
chr4	104452470	104452564	peak2332_cluster25379	+	intron	NR_104385	Dab1
chr4	106922205	106922309	peak443_cluster25417	+	intron	NM_198438	Ssbp3
chr4	109442325	109442399	peak2797_cluster15528	-	intron	NM_153392	Ttc39a
chr4	118154985	118155099	peak1168_cluster15594	-	intron	NM_001161823	Kdm4a
chr4	125492400	125492484	peak3777_cluster25638	+	intron	NM_001081097	Grik3
chr4	126952430	126952484	peak3610_cluster15778	-	intron	NM_001114399	Zmym4
chr4	130569030	130569144	peak1761_cluster15830	-	intron	NM_025998	Nkain1
chr4	131851100	131851234	peak1000_cluster25742	+	intron	NM_025297	Mecr
chr4	132503190	132503264	peak3613_cluster15864	-	intron	NM_144907	Sesn2
chr4	132537870	132537999	peak1212_cluster25757	+	intron	NM_172400	Dnajc8
chr4	134472050	134472174	peak698_cluster25811	+	intron	NM_019641	Stmn1
chr4	135161260	135161399	peak1833_cluster25819	+	intron	NM_019732	Runx3
chr4	136815670	136815774	peak334_cluster15997	-	intron	NM_001290753	Ephb2
chr4	136815890	136815989	peak1171_cluster15998	-	intron	NM_001290753	Ephb2
chr4	139213440	139213529	peak1001_cluster25929	+	intron	NM_001271405	Capzb
chr4	140590495	140590514	peak3616_cluster16062	-	intron	NM_001290803	Arhgef10l
chr4	140709755	140709874	peak3783_cluster25982	+	intron	NM_173867	Rcc2
chr4	141127860	141127924	peak2804_cluster16081	-	intron	NM_001277195	Szrd1
chr4	149390890	149390954	peak2809_cluster16240	-	intron	NM_022022	Ube4b
chr4	150501680	150501754	peak3785_cluster26098	+	intron	NM_001085492	Rere
chr4	152330565	152330624	peak2965_cluster26136	+	intron	NR_102291	Rpl22
chr5	3432335	3432419	peak2716_cluster10304	+	intron	NM_009873	Cdk6
chr5	3505610	3505684	peak951_cluster10306	+	intron	NM_009873	Cdk6
chr5	23568625	23568684	peak2340_cluster26351	-	intron	NM_009274	Srpk2
chr5	23591995	23592074	peak2966_cluster26358	-	intron	NM_009274	Srpk2
chr5	25761915	25761989	peak2718_cluster10439	+	intron	NM_001004365	Actr3b
chr5	31825875	31825979	peak2719_cluster10529	+	intron	NM_144541	Bre
chr5	32291535	32291554	peak3504_cluster10535	+	intron	NM_001081407	Plb1
chr5	33775585	33775694	peak1837_cluster26515	-	intron	NM_019694	Letm1
chr5	34995890	34995979	peak499_cluster10600	+	intron	NM_173402	Rgs12
chr5	37246400	37246454	peak3505_cluster10631	+	intron	NM_007765	Crmp1
chr5	44508805	44508884	peak1484_cluster26619	-	intron	NM_001286348	Ldb2
chr5	52448575	52448669	peak2344_cluster26647	-	intron	NM_001256059	Ccdc149
chr5	63968335	63968394	peak3796_cluster26689	-	intron	NM_145923	Rell1
chr5	64287990	64288084	peak3507_cluster10722	+	intron	NM_019636	Tbc1d1
chr5	64804915	64805024	peak1143_cluster10726	+	intron	NM_008453	Klf3
chr5	65559525	65559594	peak3509_cluster10750	+	intron	NM_016786	Ube2k
chr5	67467215	67467269	peak3511_cluster10790	+	intron	NR_110363	C330024D21Rik
chr5	67724795	67724874	peak2972_cluster26734	-	intron	NM_001284345	Atp8a1
chr5	73116000	73116084	peak2973_cluster26760	-	intron	NM_028194	Fryl
chr5	76185955	76186054	peak2723_cluster10887	+	intron	NM_011626	Tmem165
chr5	76949525	76949619	peak607_cluster26802	-	intron	NM_172146	Ppat
chr5	81039165	81039224	peak1382_cluster10925	+	intron	NM_198702	Adgrl3
chr5	102017240	102017319	peak2346_cluster27008	-	intron	NM_172882	Wdfy3
chr5	102068525	102068629	peak3803_cluster27018	-	intron	NM_172882	Wdfy3
chr5	102484775	102484844	peak2724_cluster11077	+	intron	NM_146161	Arhgap24
chr5	103029665	103029739	peak3804_cluster27022	-	intron	NM_009158	Mapk10
chr5	103162580	103162634	peak1840_cluster27024	-	intron	NM_009158	Mapk10
chr5	103179025	103179089	peak1006_cluster27025	-	intron	NM_009158	Mapk10
chr5	105757440	105757519	peak3516_cluster11120	+	intron	NM_178701	Lrrc8d
chr5	106659815	106659919	peak1215_cluster27056	-	intron	NM_026856	Zfp644
chr5	111116070	111116154	peak3518_cluster11180	+	intron	NM_001267622	Ttc28
chr5	112958850	112958939	peak1841_cluster27131	-	intron	NM_177078	Adrbk2
chr5	113145005	113145114	peak3806_cluster27142	-	intron	NM_172884	2900026A02Rik
chr5	113147675	113147779	peak1217_cluster27143	-	intron	NM_172884	2900026A02Rik
chr5	115270885	115270949	peak3807_cluster27211	-	intron	NM_016698	Rnf10
chr5	117102350	117102409	peak2981_cluster27233	-	intron	NM_001122666	Suds3
chr5	121726640	121726724	peak2200_cluster11393	+	intron	NM_009125	Atxn2
chr5	121850215	121850254	peak1724_cluster11400	+	intron	NM_175474	Fam109a
chr5	122985225	122985299	peak1845_cluster27324	-	intron	NM_001003953	Kdm2b
chr5	123101765	123101804	peak2729_cluster11429	+	intron	NM_001039723	Tmem120b
chr5	123229925	123230014	peak3522_cluster11443	+	intron	NM_026000	Psmd9
chr5	124418975	124419079	peak2350_cluster27378	-	intron	NM_001081203	Sbno1
chr5	124425355	124425474	peak700_cluster27381	-	intron	NM_001081203	Sbno1
chr5	125009825	125009904	peak2203_cluster11488	+	intron	NM_028443	Fam101a
chr5	125177795	125177889	peak608_cluster27409	-	intron	NM_001253904	Ncor2
chr5	132472435	132472534	peak701_cluster27511	-	intron	NM_177047	Auts2
chr5	134441630	134441709	peak343_cluster27545	-	intron	NM_001244936	Gtf2ird1
chr5	134454015	134454099	peak1222_cluster27550	-	intron	NM_001244936	Gtf2ird1
chr5	137758885	137758964	peak3525_cluster11663	+	intron	NM_029805	Tsc22d4
chr5	140356245	140356304	peak1852_cluster27712	-	intron	NM_172277	Snx8
chr5	140637960	140638039	peak2985_cluster27721	-	intron	NM_175274	Ttyh3
chr5	140643150	140643224	peak2351_cluster27726	-	intron	NM_175274	Ttyh3
chr5	142404585	142404634	peak1728_cluster11732	+	intron	NM_199068	Foxk1
chr5	144964540	144964624	peak523_cluster27807	-	intron	NM_029438	Smurf1
chr5	147447280	147447369	peak2732_cluster11844	+	intron	NM_028291	Pan3
chr6	4745350	4745414	peak3412_cluster6380	-	intron	NM_001130188	Sgce
chr6	16879680	16879799	peak1011_cluster27973	+	intron	NM_031198	Tfec
chr6	23519745	23519799	peak164_cluster27992	+	intron	NM_001252106	Cadps2
chr6	23813905	23814004	peak787_cluster6465	-	intron	NM_001252106	Cadps2
chr6	28800575	28800629	peak2357_cluster28006	+	intron	NM_019776	Snd1
chr6	37879940	37880004	peak3825_cluster28075	+	intron	NM_145076	Trim24
chr6	38231060	38231114	peak2667_cluster6602	-	intron	NM_194061	D630045J12Rik
chr6	38423465	38423579	peak2989_cluster28079	+	intron	NM_153600	Ttc26
chr6	42267435	42267514	peak2359_cluster28117	+	intron	NM_007610	Casp2
chr6	47581985	47582044	peak2139_cluster6676	-	intron	NM_001146689	Ezh2
chr6	49169940	49170049	peak490_cluster6707	-	intron	NM_023670	Igf2bp3
chr6	50411575	50411629	peak662_cluster6726	-	intron	NM_001163645	Osbpl3
chr6	54549225	54549324	peak574_cluster6755	-	intron	NM_027268	Scrn1
chr6	54684170	54684274	peak133_cluster28188	+	intron	NM_001289741	Mturn
chr6	55048770	55048824	peak841_cluster28203	+	intron	NM_180678	Gars
chr6	72719045	72719109	peak2672_cluster6849	-	intron	NM_001079822	Tcf7l1
chr6	72782725	72782829	peak1688_cluster6865	-	intron	NM_001079822	Tcf7l1
chr6	72783985	72784029	peak3419_cluster6867	-	intron	NM_001079822	Tcf7l1
chr6	91710030	91710129	peak265_cluster28369	+	intron	NM_009320	Slc6a6
chr6	93918145	93918214	peak366_cluster7073	-	intron	NM_001286785	Magi1
chr6	94022530	94022604	peak3424_cluster7077	-	intron	NM_001286785	Magi1
chr6	94170390	94170449	peak2673_cluster7087	-	intron	NM_001286785	Magi1
chr6	94174005	94174059	peak3425_cluster7088	-	intron	NM_001286785	Magi1
chr6	94263495	94263549	peak3426_cluster7103	-	intron	NM_001286785	Magi1
chr6	97492465	97492514	peak2150_cluster7165	-	intron	NM_145148	Frmd4b
chr6	99027000	99027084	peak2674_cluster7206	-	intron	NM_053202	Foxp1
chr6	99404505	99404569	peak2675_cluster7217	-	intron	NM_053202	Foxp1
chr6	101258540	101258649	peak367_cluster7261	-	intron	NM_018884	Pdzrn3
chr6	108423435	108423519	peak528_cluster28478	+	intron	NM_010585	Itpr1
chr6	113496160	113496249	peak2362_cluster28567	+	intron	NM_001289700	Prrt3
chr6	114414390	114414454	peak1858_cluster28579	+	intron	NM_008285	Hrh1
chr6	115407895	115407929	peak3431_cluster7393	-	intron	NM_001127330	Pparg
chr6	119044605	119044729	peak933_cluster7449	-	intron	NM_001159534	Cacna1c
chr6	124744630	124744684	peak2155_cluster7566	-	intron	NM_007881	Atn1
chr6	125000135	125000234	peak3436_cluster7609	-	intron	NM_001145927	Pianp
chr6	125025780	125025899	peak843_cluster28767	+	intron	NM_175557	Zfp384
chr6	127143065	127143134	peak3437_cluster7631	-	intron	NM_009829	Ccnd2
chr6	128114980	128115064	peak3438_cluster7647	-	intron	NM_175414	Tspan9
chr6	128120895	128120979	peak3439_cluster7648	-	intron	NM_175414	Tspan9
chr6	134772765	134772849	peak2156_cluster7747	-	intron	NM_130447	Dusp16
chr6	134922635	134922699	peak2993_cluster28893	+	intron	NM_009875	Cdkn1b
chr6	143060530	143060589	peak3441_cluster7779	-	intron	NM_001109688	C2cd5
chr7	4138030	4138124	peak3620_cluster16375	+	intron	NM_172736	Leng8
chr7	15942035	15942124	peak2597_cluster108	-	intron	NM_133831	Gltscr2
chr7	18929020	18929069	peak1768_cluster16471	+	intron	NM_001029877	Nova2
chr7	19640505	19640609	peak557_cluster188	-	intron	NM_019649	Clptm1
chr7	19708155	19708229	peak2598_cluster195	-	intron	NM_016871	Tomm40
chr7	25670680	25670739	peak2819_cluster16559	+	intron	NM_177102	Tmem91
chr7	27164075	27164144	peak2058_cluster262	-	intron	NM_053208	Egln2
chr7	28760545	28760619	peak3313_cluster306	-	intron	NM_010908	Nfkbib
chr7	45504585	45504654	peak2062_cluster532	-	intron	NM_001163662	Nucb1
chr7	49012235	49012314	peak682_cluster16740	+	intron	NM_001111016	Nav2
chr7	49109740	49109784	peak2824_cluster16743	+	intron	NM_001111016	Nav2
chr7	49508920	49508989	peak589_cluster16758	+	intron	NM_001111016	Nav2
chr7	73537785	73537854	peak1625_cluster714	-	intron	NM_001081345	Chd2
chr7	74347345	74347379	peak1313_cluster721	-	intron	NM_001038643	Slco3a1
chr7	80079180	80079324	peak1175_cluster16967	+	intron	NM_175433	Zfp710
chr7	82723955	82724004	peak1423_cluster16996	+	intron	NM_175317	Efl1
chr7	82730135	82730204	peak1770_cluster16997	+	intron	NM_175317	Efl1
chr7	90135220	90135279	peak2827_cluster17028	+	intron	NM_001252524	Picalm
chr7	96808385	96808449	peak2829_cluster17078	+	intron	NM_011858	Tenm4
chr7	97623555	97623634	peak2250_cluster17098	+	intron	NM_001081267	Rsf1
chr7	100916705	100916844	peak766_cluster911	-	intron	NM_001081116	Arhgef17
chr7	101281075	101281164	peak478_cluster922	-	intron	NM_001146010	Fchsd2
chr7	112485835	112485914	peak1772_cluster17252	+	intron	NM_020606	Parva
chr7	112706185	112706209	peak2832_cluster17263	+	intron	NM_009346	Tead1
chr7	112783930	112784039	peak3637_cluster17281	+	intron	NM_009346	Tead1
chr7	112868795	112868859	peak3638_cluster17291	+	intron	NM_009346	Tead1
chr7	118764130	118764224	peak3640_cluster17335	+	intron	NM_027815	9030624J02Rik
chr7	120678750	120678799	peak2834_cluster17342	+	intron	NM_001164580	BC030336
chr7	120754040	120754074	peak479_cluster1106	-	intron	NM_177697	Vwa3a
chr7	127206175	127206249	peak1630_cluster1188	-	intron	NM_144522	Tbc1d10b
chr7	130245660	130245729	peak3328_cluster1225	-	intron	NM_010207	Fgfr2
chr7	130679820	130679889	peak2255_cluster17510	+	intron	NM_001004468	Tacc2
chr7	130891135	130891214	peak813_cluster17518	+	intron	NM_133942	Plekha1
chr7	132248485	132248539	peak2615_cluster1242	-	intron	NM_029935	Chst15
chr7	133108875	133108969	peak480_cluster1281	-	intron	NM_009980	Ctbp2
chr7	133112465	133112539	peak1317_cluster1284	-	intron	NM_009980	Ctbp2
chr7	133122885	133122954	peak3329_cluster1292	-	intron	NM_009980	Ctbp2
chr8	8649970	8650019	peak1249_cluster33545	-	intron	NM_010111	Efnb2
chr8	10992305	10992384	peak3057_cluster33560	-	intron	NM_001081212	Irs2
chr8	13263485	13263589	peak1909_cluster33585	-	intron	NM_001024504	Dcun1d2
chr8	17520650	17520709	peak3059_cluster33602	-	intron	NM_053171	Csmd1
chr8	29012655	29012694	peak902_cluster47371	+	intron	NM_153135	Unc5d
chr8	33389270	33389419	peak4197_cluster47388	+	intron	NM_001098233	Purg
chr8	33403200	33403294	peak474_cluster47394	+	intron	NM_001098233	Purg
chr8	33924135	33924184	peak3060_cluster33723	-	intron	NM_001286168	Rbpms
chr8	34098365	34098454	peak3061_cluster33730	-	intron	NM_011722	Dctn6
chr8	36222405	36222464	peak3064_cluster33763	-	intron	NM_001081150	Lonrf1
chr8	38213200	38213289	peak85_cluster47436	+	intron	NM_145841	Sgcz
chr8	45715805	45715854	peak3271_cluster47482	+	intron	NM_001205219	Sorbs2
chr8	72349000	72349124	peak1915_cluster34015	-	intron	NM_007944	Eps15l1
chr8	79112375	79112439	peak2026_cluster47685	+	intron	NM_001294279	Zfp827
chr8	83579505	83579569	peak3928_cluster34161	-	intron	NM_027179	Tecr
chr8	87853640	87853724	peak1918_cluster34239	-	intron	NM_033327	Zfp423
chr8	93962395	93962499	peak2573_cluster47894	+	intron	NM_010308	Gnao1
chr8	95796405	95796554	peak3932_cluster34329	-	intron	NM_153164	Cnot1
chr8	105636975	105637034	peak2029_cluster47961	+	intron	NM_181322	Ctcf
chr8	107088130	107088209	peak2433_cluster34421	-	intron	NM_009353	Terf2
chr8	107168485	107168574	peak2030_cluster47995	+	intron	NM_025558	Cyb5b
chr8	108809860	108809959	peak1298_cluster48024	+	intron	NM_007496	Zfhx3
chr8	108886480	108886524	peak4210_cluster48034	+	intron	NM_007496	Zfhx3
chr8	111720030	111720124	peak3081_cluster34504	-	intron	NM_001198839	Bcar1
chr8	111733295	111733419	peak1251_cluster34508	-	intron	NM_009954	Bcar1
chr8	111985605	111985659	peak2436_cluster34526	-	intron	NM_013925	Adat1
chr8	117389495	117389569	peak4212_cluster48180	+	intron	NM_001163262	Cmip
chr8	118527985	118528079	peak2036_cluster48201	+	intron	NM_019707	Cdh13
chr8	118542900	118542979	peak4213_cluster48203	+	intron	NM_019707	Cdh13
chr8	118543445	118543524	peak3284_cluster48204	+	intron	NM_019707	Cdh13
chr8	120500775	120500834	peak2037_cluster48249	+	intron	NM_198671	Gse1
chr8	120515270	120515354	peak1609_cluster48252	+	intron	NM_198671	Gse1
chr8	121594085	121594139	peak4215_cluster48275	+	intron	NM_026160	Map1lc3b
chr8	123022610	123022744	peak725_cluster34646	-	intron	NR_037865	Ankrd11
chr8	127521480	127521574	peak757_cluster48385	+	intron	NM_033620	Pard3
chr9	9094565	9094644	peak2209_cluster11928	-	intron	NM_027823	Arhgap42
chr9	13825560	13825619	peak2734_cluster11944	-	intron	NM_026665	Cep57
chr9	20585480	20585599	peak1444_cluster20770	+	intron	NM_172919	Zfp846
chr9	22050685	22050789	peak2210_cluster12042	-	intron	NM_010487	Elavl3
chr9	32256560	32256629	peak1191_cluster20897	+	intron	NM_001195632	Arhgap32
chr9	43749710	43749784	peak3690_cluster20954	+	intron	NM_021424	Nectin1
chr9	46014990	46015064	peak1794_cluster21009	+	intron	NM_027498	Sik3
chr9	46020865	46020929	peak2893_cluster21011	+	intron	NM_027498	Sik3
chr9	47548665	47548794	peak3692_cluster21019	+	intron	NM_001025600	Cadm1
chr9	47682855	47682949	peak3693_cluster21029	+	intron	NM_001025600	Cadm1
chr9	49697045	49697099	peak3540_cluster12305	-	intron	NM_010875	Ncam1
chr9	49782095	49782134	peak2741_cluster12309	-	intron	NM_010875	Ncam1
chr9	50897915	50897979	peak1149_cluster12336	-	intron	NM_178710	Sik2
chr9	65123330	65123409	peak820_cluster21282	+	intron	NM_020043	Igdcc4
chr9	65645750	65645869	peak1797_cluster21314	+	intron	NM_028030	Rbpms2
chr9	65700590	65700644	peak982_cluster21321	+	intron	NM_172536	Zfp609
chr9	65820750	65820834	peak3547_cluster12563	-	intron	NM_172536	Zfp609
chr9	67229580	67229659	peak1733_cluster12582	-	intron	NM_001081242	Tln2
chr9	68712420	68712519	peak307_cluster21360	+	intron	NM_013646	Rora
chr9	69239115	69239199	peak689_cluster21366	+	intron	NM_013646	Rora
chr9	70501065	70501159	peak1734_cluster12605	-	intron	NM_033604	Rnf111
chr9	82961780	82961824	peak3552_cluster12716	-	intron	NM_001081216	Phip
chr9	102343220	102343289	peak2746_cluster12867	-	intron	NM_173447	Ephb1
chr9	103117395	103117479	peak2901_cluster21678	+	intron	NM_173781	Rab6b
chr9	103169100	103169209	peak513_cluster21684	+	intron	NM_173781	Rab6b
chr9	103754240	103754324	peak2748_cluster12883	-	intron	NM_178638	Tmem108
chr9	107626615	107626679	peak1395_cluster12935	-	intron	NM_008138	Gnai2
chr9	108800225	108800274	peak2903_cluster21787	+	intron	NM_029634	Ip6k2
chr9	110002515	110002584	peak2906_cluster21802	+	intron	NM_008633	Map4
chr9	113744755	113744839	peak2907_cluster21838	+	intron	NM_001114347	Clasp2
chr9	113745630	113745709	peak2299_cluster21839	+	intron	NM_001114347	Clasp2
chr9	114532290	114532354	peak2753_cluster13026	-	intron	NM_001042503	Trim71
chr9	120934105	120934144	peak2909_cluster21948	+	intron	NM_007614	Ctnnb1
chr9	122364070	122364164	peak2910_cluster22007	+	intron	NM_026179	Abhd5
chr9	123085915	123086019	peak503_cluster13143	-	intron	NM_026917	Zdhhc3
chr9	123097310	123097379	peak2755_cluster13145	-	intron	NM_026917	Zdhhc3
chrX	6048890	6048974	peak3362_cluster3183	+	intron	NM_021431	Nudt11
chrX	7765980	7766029	peak1651_cluster3192	+	intron	NM_001271489	Tfe3
chrX	7852040	7852139	peak1652_cluster3198	+	intron	NM_001290536	Otud5
chrX	12076985	12077094	peak1287_cluster44575	-	intron	NM_001168321	Bcor
chrX	12158985	12159079	peak2544_cluster44582	-	intron	NR_045434	Bcor
chrX	71373420	71373524	peak1100_cluster3529	+	intron	NM_016985	Mtmr1
chrX	93500970	93501034	peak3233_cluster44957	-	intron	NM_008892	Pola1
chrX	95429215	95429324	peak2008_cluster44986	-	intron	NM_175179	Amer1
chrX	95743180	95743234	peak3369_cluster3631	+	intron	NM_001034907	Zc3h12b
chrY	90789670	90789759	peak883_cluster41778	+	intron	NM_133362	Erdr1
chr10	79758670	79758759	peak1188_cluster20090	-	non-coding	NR_027505	Rnf126
chr12	16826385	16826469	peak276_cluster49385	+	non-coding	NR_027677	E2f6
chr17	26280400	26280489	peak1104_cluster4369	+	non-coding	NR_037906	Luc7l
chr17	34119575	34119674	peak2370_cluster29593	-	non-coding	NR_037970	Brd2
chr17	80204740	80204814	peak3853_cluster30082	-	non-coding	NR_036615	Srsf7
chr2	26408300	26408384	peak359_cluster41997	-	non-coding	NR_110957	Inpp5e
chr4	107868975	107869114	peak836_cluster25461	+	non-coding	NR_033496	Lrp8
chr6	31166475	31166569	peak1347_cluster6531	-	non-coding	NR_110471	Lncpint
chr8	107069605	107069624	peak3078_cluster34418	-	non-coding	NR_104410	Terf2
chr1	59685010	59685079	peak3110_cluster36506	+	promoter-TSS	NM_018868	Nop58
chr1	75181125	75181239	peak1593_cluster45935	-	promoter-TSS	NM_023732	Abcb6
chr1	75479240	75479304	peak293_cluster45942	-	promoter-TSS	NM_177056	Tmem198
chr1	106172465	106172544	peak3117_cluster36961	+	promoter-TSS	NR_040630	Gm20753
chr10	79688865	79688954	peak3040_cluster32757	+	promoter-TSS	NM_008504	Gzmm
chr10	94689360	94689424	peak3915_cluster33038	+	promoter-TSS	NR_015524	Cep83os
chr10	120113385	120113459	peak3050_cluster33206	+	promoter-TSS	NM_080446	Helb
chr10	120979175	120979294	peak1789_cluster20481	-	promoter-TSS	NM_001081193	Lemd3
chr11	49246765	49246804	peak4043_cluster40015	+	promoter-TSS	NM_001110149	Mgat1
chr11	61684175	61684294	peak543_cluster40351	+	promoter-TSS	NM_178618	Fam83g
chr11	70011395	70011444	peak3468_cluster8839	-	promoter-TSS	NR_029758	Mir324
chr11	70669905	70669999	peak1132_cluster8865	-	promoter-TSS	NM_001167669	Spag7
chr11	86584115	86584154	peak1708_cluster9172	-	promoter-TSS	NR_029738	Mir21a
chr11	101467475	101467574	peak1571_cluster41199	+	promoter-TSS	NM_009708	Rnd2
chr14	16365200	16365259	peak3131_cluster37829	+	promoter-TSS	NM_009409	Top2b
chr14	34673915	34673979	peak4008_cluster38064	+	promoter-TSS	NM_001004436	Wapl
chr14	56887575	56887659	peak1261_cluster38267	+	promoter-TSS	NM_029498	Zmym2
chr15	10714195	10714269	peak2651_cluster5186	-	promoter-TSS	NM_030690	Rai14
chr15	84325600	84325669	peak3892_cluster31679	+	promoter-TSS	NM_001162500	Parvg
chr15	96642200	96642289	peak3027_cluster31840	+	promoter-TSS	NM_001166456	Slc38a1
chr15	98872050	98872139	peak784_cluster6225	-	promoter-TSS	NM_001033276	Kmt2d
chr15	102406245	102406299	peak1518_cluster32004	+	promoter-TSS	NM_013672	Sp1
chr16	11088055	11088109	peak3732_cluster23296	-	promoter-TSS	NM_134105	Txndc11
chr17	24141835	24141944	peak2115_cluster4323	+	promoter-TSS	NM_011062	Pdpk1
chr17	43591500	43591589	peak2644_cluster4660	+	promoter-TSS	NR_045445	1700071M16Rik
chr17	46890140	46890174	peak3846_cluster29741	-	promoter-TSS	NM_178385	Tbcc
chr17	78853235	78853309	peak2377_cluster30058	-	promoter-TSS	NR_003363	Gm6548
chr18	6490500	6490609	peak516_cluster23966	-	promoter-TSS	NR_035446	Mir1893
chr18	73703670	73703754	peak1819_cluster24457	-	promoter-TSS	NM_008540	Smad4
chr19	5688490	5688579	peak1644_cluster2498	-	promoter-TSS	NM_022012	Map3k11
chr2	5379120	5379379	peak79_cluster41812	-	promoter-TSS	NR_030601	Mir466d
chr2	59160930	59160969	peak2768_cluster13687	+	promoter-TSS	NM_175464	Pkp4
chr2	104429140	104429279	peak545_cluster42595	-	promoter-TSS	NR_035432	Mir1902
chr3	144203000	144203084	peak691_cluster23073	-	promoter-TSS	NM_001161770	Lmo4
chr4	33031020	33031084	peak2791_cluster14983	-	promoter-TSS	NM_019586	Ube2j1
chr4	34882885	34882949	peak1167_cluster15009	-	promoter-TSS	NM_013889	Zfp292
chr4	107178845	107178919	peak2955_cluster25451	+	promoter-TSS	NM_025617	Tceanc2
chr4	109978035	109978094	peak2956_cluster25492	+	promoter-TSS	NM_172296	Dmrta2
chr4	116627375	116627444	peak3606_cluster15559	-	promoter-TSS	NM_001284229	Nasp
chr5	44227230	44227309	peak3506_cluster10655	+	promoter-TSS	NM_173764	Tapt1
chr5	45856620	45856684	peak2343_cluster26632	-	promoter-TSS	NM_172153	Lcorl
chr5	88676855	88676909	peak2196_cluster10972	+	promoter-TSS	NM_178700	Grsf1
chr6	122486585	122486649	peak3433_cluster7525	-	promoter-TSS	NM_027664	Rimklb
chr6	128183925	128184004	peak1698_cluster7649	-	promoter-TSS	NR_077223	9330102E08Rik
chr7	18925705	18925774	peak431_cluster16470	+	promoter-TSS	NM_001029877	Nova2
chr7	29282330	29282359	peak3314_cluster316	-	promoter-TSS	NM_001082548	Spint2
chr7	44532750	44532804	peak2060_cluster483	-	promoter-TSS	NM_019866	Spib
chr8	3803260	3803364	peak55_cluster33504	-	promoter-TSS	NR_024198	Rprl3
chr8	57510980	57511069	peak1029_cluster33865	-	promoter-TSS	NM_008252	Hmgb2
chr8	123041760	123041799	peak3936_cluster34651	-	promoter-TSS	NR_045268	2810013P06Rik
chr9	52115570	52115694	peak584_cluster12360	-	promoter-TSS	NR_105750	Mir6244
chr9	120129440	120129554	peak823_cluster21936	+	promoter-TSS	NR_002902	Snora62
chr10	41531685	41531739	peak2409_cluster32415	+	TTS	NM_016898	Cd164
chr10	80794620	80794769	peak3912_cluster32840	+	TTS	NM_199322	Dot1l
chr10	80795365	80795449	peak3042_cluster32841	+	TTS	NM_023900	Plekhj1
chr11	4737565	4737649	peak1959_cluster39510	+	TTS	NM_026015	Zmat5
chr11	78541945	78542054	peak3472_cluster9053	-	TTS	NM_018854	Ift20
chr11	79606195	79606279	peak1270_cluster40793	+	TTS	NR_003283	Rab11fip4os1
chr11	98765645	98765819	peak465_cluster41117	+	TTS	NM_178060	Thra
chr11	101471780	101471839	peak2509_cluster41201	+	TTS	NM_009708	Rnd2
chr11	106198775	106198839	peak3488_cluster9890	-	TTS	NM_026009	Ccdc47
chr12	4713755	4713824	peak3295_cluster49304	+	TTS	NM_029107	Fam228a
chr13	34627880	34627979	peak2533_cluster43711	-	TTS	NM_025831	Pxdc1
chr13	38061515	38061604	peak1434_cluster18757	+	TTS	NM_024242	Riok1
chr13	63288365	63288469	peak685_cluster19028	+	TTS	NR_045794	Gm16907
chr14	31259700	31259769	peak1556_cluster38033	+	TTS	NM_001033668	Dnah1
chr14	52006450	52006549	peak2843_cluster17957	-	TTS	NM_001145922	Arhgef40
chr15	76594905	76594939	peak3883_cluster31453	+	TTS	NM_053193	Cpsf1
chr15	77959000	77959059	peak1673_cluster5792	-	TTS	NM_018749	Eif3d
chr15	100620635	100620709	peak613_cluster31935	+	TTS	NM_001033872	Smagp
chr15	102500030	102500109	peak415_cluster6306	-	TTS	NM_001103166	Pcbp2
chr16	57156605	57156639	peak3150_cluster39210	+	TTS	NM_023175	Nit2
chr17	24595035	24595074	peak2116_cluster4333	+	TTS	NM_011647	Tsc2
chr17	46735765	46735829	peak2374_cluster29727	-	TTS	NM_028065	Cnpy3
chr17	56891795	56891944	peak1232_cluster29837	-	TTS	NM_022328	Mllt1
chr18	21126820	21126909	peak992_cluster24075	-	TTS	NM_001033445	Garem
chr18	24011585	24011609	peak2938_cluster24084	-	TTS	NM_021559	Zfp24
chr18	82917795	82917929	peak3872_cluster30967	+	TTS	NR_033307	4930592I03Rik
chr19	29606680	29606719	peak1636_cluster1836	+	TTS	NM_001081319	Ric1
chr19	41589230	41589319	peak2084_cluster2025	+	TTS	NR_106166	Mir8091
chr2	26397525	26397604	peak3194_cluster41996	-	TTS	NM_173180	Pmpca
chr2	27010170	27010239	peak1155_cluster13316	+	TTS	NM_001290463	Adamts13
chr2	32307610	32307724	peak1743_cluster13475	+	TTS	NM_010065	Dnm1
chr2	37566300	37566379	peak1399_cluster13553	+	TTS	NM_146121	Rabgap1
chr2	91929865	91929959	peak2773_cluster13937	+	TTS	NM_007699	Chrm4
chr2	104055085	104055189	peak504_cluster14002	+	TTS	NM_020593	Fbxo3
chr2	180680975	180681034	peak4121_cluster43384	-	TTS	NM_011805	Dido1
chr3	88409695	88409779	peak2920_cluster22562	-	TTS	NM_001145877	Slc25a44
chr3	90450335	90450444	peak1197_cluster22614	-	TTS	NM_008727	Npr1
chr3	95006240	95006349	peak3946_cluster35550	+	TTS	NM_030074	Zfp687
chr4	41291315	41291384	peak680_cluster15072	-	TTS	NM_026893	Dcaf12
chr4	45034315	45034474	peak3597_cluster15147	-	TTS	NM_022811	Polr1e
chr4	116990015	116990059	peak3773_cluster25535	+	TTS	NM_009478	Urod
chr4	127247665	127247809	peak2334_cluster25679	+	TTS	NM_030252	Smim12
chr4	129220040	129220099	peak681_cluster15804	-	TTS	NM_134151	Yars
chr5	23502575	23502619	peak952_cluster10402	+	TTS	NM_009274	Srpk2
chr5	23503255	23503304	peak3502_cluster10406	+	TTS	NM_009274	Srpk2
chr5	108503600	108503679	peak1384_cluster11155	+	TTS	NM_172716	Pcgf3
chr5	115648755	115648864	peak2979_cluster27216	-	TTS	NM_001080808	Ccdc64
chr5	137642560	137642674	peak1390_cluster11660	+	TTS	NM_010571	Irs3
chr6	5165615	5165644	peak3822_cluster27932	+	TTS	NM_181595	Ppp1r9a
chr6	37330380	37330444	peak1348_cluster6594	-	TTS	NM_178661	Creb3l2
chr6	94605330	94605389	peak3427_cluster7118	-	TTS	NM_026255	Slc25a26
chr6	136608170	136608259	peak2996_cluster28918	+	TTS	NM_019426	Atf7ip
chr7	28399550	28399574	peak3312_cluster297	-	TTS	NM_019458	Paf1
chr7	81342670	81342719	peak3320_cluster780	-	TTS	NM_009092	Rps17
chr7	119785380	119785444	peak3323_cluster1097	-	TTS	NM_212442	Acsm3
chr8	34135400	34135519	peak722_cluster33731	-	TTS	NM_026609	Leprotl1
chr8	72341050	72341144	peak173_cluster34013	-	TTS	NM_007944	Eps15l1
chr8	72461475	72461534	peak1916_cluster34029	-	TTS	NM_028170	1700030K09Rik
chr8	83571730	83571889	peak537_cluster34156	-	TTS	NM_025843	Ndufb7
chr8	84097290	84097379	peak3074_cluster34167	-	TTS	NM_009055	Rfx1
chr8	93961485	93961559	peak4207_cluster47892	+	TTS	NM_001113384	Gnao1
chr8	105524475	105524529	peak3077_cluster34400	-	TTS	NM_008289	Hsd11b2
chr8	123504830	123504959	peak1068_cluster48322	+	TTS	NR_028260	Afg3l1
chr9	3386355	3386414	peak2882_cluster20626	+	TTS	NM_026303	Alkbh8
chr9	108052060	108052114	peak1396_cluster12952	-	TTS	NM_177910	Gmppb
chr9	108852860	108852959	peak2905_cluster21795	+	TTS	NM_080437	Celsr3
chr9	110385505	110385664	peak3558_cluster12978	-	TTS	NM_001103162	Scap
chr9	116087700	116087814	peak1740_cluster13065	-	TTS	NM_009371	Tgfbr2
chrX	7820505	7820579	peak2632_cluster3195	+	TTS	NM_207670	Gripap1

## Sheet: let-7a_dismissed_very far Sfpq
Results of the Jaccard index (minimal threshold index of 0.10 for overlapping peaks) to assess the Sfpq-dependency on Ago2/let-7a peaks that map very far from Sfpq peaks (> 7000 nt).
Chromosome	peak start	peak end	peak name	strand	genomic location	RefSeq mRNA accession	Gene Symbol
chr1	43049180	43049224	peak4164_cluster45605	-	3' UTR	NM_001013025	Tgfbrap1
chr1	87945535	87945609	peak4175_cluster46043	-	3' UTR	NM_001198573	Usp40
chr1	118608685	118608804	peak248_cluster37005	+	3' UTR	NM_001293300	Clasp1
chr10	39874895	39874984	peak270_cluster32373	+	3' UTR	NM_011264	Rev3l
chr10	40481145	40481229	peak1246_cluster32392	+	3' UTR	NM_001291816	Cdk19
chr10	79952550	79952594	peak3910_cluster32780	+	3' UTR	NM_001288626	Arid3a
chr10	81148585	81148674	peak172_cluster32860	+	3' UTR	NM_010731	Zbtb7a
chr10	81149225	81149279	peak451_cluster32863	+	3' UTR	NM_010731	Zbtb7a
chr10	81149450	81149494	peak1527_cluster32863	+	3' UTR	NM_010731	Zbtb7a
chr10	81149790	81149889	peak856_cluster32865	+	3' UTR	NM_010731	Zbtb7a
chr10	122944540	122944609	peak3052_cluster33241	+	3' UTR	NM_001110218	Ppm1h
chr10	122945520	122945609	peak1904_cluster33244	+	3' UTR	NM_001110218	Ppm1h
chr10	127095180	127095264	peak975_cluster20527	-	3' UTR	NM_001171026	Os9
chr10	128488985	128489074	peak1531_cluster33375	+	3' UTR	NM_001114096	Smarcc2
chr11	17940120	17940189	peak1357_cluster8149	-	3' UTR	NM_026576	Etaa1
chr11	55232790	55232854	peak879_cluster40187	+	3' UTR	NM_153139	Slc36a1
chr11	66217355	66217469	peak180_cluster8719	-	3' UTR	NM_001034874	Shisa6
chr11	70613680	70613749	peak1970_cluster40491	+	3' UTR	NM_001045964	Mink1
chr11	75577140	75577199	peak1972_cluster40636	+	3' UTR	NM_173388	Slc43a2
chr11	100582990	100583034	peak2181_cluster9689	-	3' UTR	NM_019795	Dnajc7
chr11	119080670	119080714	peak3496_cluster10158	-	3' UTR	NM_007625	Cbx4
chr12	98203070	98203149	peak2044_cluster48999	-	3' UTR	NM_008079	Galc
chr12	98677765	98677824	peak4233_cluster49002	-	3' UTR	NM_001146199	Ptpn21
chr12	112746110	112746204	peak649_cluster50221	+	3' UTR	NM_001024602	Cep170b
chr13	14199235	14199294	peak2852_cluster18590	+	3' UTR	NM_194262	Arid4b
chr13	54051880	54051949	peak1584_cluster43903	-	3' UTR	NM_001291801	Drd1
chr13	67668595	67668659	peak4136_cluster44081	-	3' UTR	NM_001001187	Zfp738
chr13	113593875	113593964	peak4146_cluster44481	-	3' UTR	NM_130796	Snx18
chr14	51905735	51905819	peak1430_cluster17956	-	3' UTR	NM_013864	Ndrg2
chr14	103082755	103082874	peak2260_cluster18342	-	3' UTR	NM_015822	Fbxl3
chr15	31029110	31029164	peak3024_cluster31218	+	3' UTR	NM_008729	Ctnnd2
chr15	50658370	50658419	peak1116_cluster5441	-	3' UTR	NM_032000	Trps1
chr15	50659195	50659234	peak1669_cluster5444	-	3' UTR	NM_032000	Trps1
chr15	73580850	73580934	peak2129_cluster5685	-	3' UTR	NM_001033219	Slc45a4
chr15	76329715	76329794	peak852_cluster31440	+	3' UTR	NM_175399	Exosc4
chr15	98041655	98041734	peak2664_cluster6153	-	3' UTR	NM_144851	Senp1
chr15	98592150	98592269	peak573_cluster6179	-	3' UTR	NM_007405	Adcy6
chr15	103528835	103528909	peak3030_cluster32045	+	3' UTR	NM_008800	Pde1b
chr16	3862890	3862959	peak2314_cluster23178	-	3' UTR	NM_001033159	Zfp597
chr17	26505630	26505834	peak529_cluster29335	-	3' UTR	NM_013642	Dusp1
chr17	29495215	29495299	peak570_cluster4469	+	3' UTR	NM_008842	Pim1
chr17	45585305	45585359	peak1869_cluster29688	-	3' UTR	NM_001199114	Slc29a1
chr17	47868435	47868539	peak707_cluster29755	-	3' UTR	NM_001110825	Foxp4
chr18	11084660	11084764	peak710_cluster30343	+	3' UTR	NM_010258	Gata6
chr18	82597340	82597429	peak831_cluster24569	-	3' UTR	NM_177832	Zfp236
chr19	5307900	5308014	peak2073_cluster1471	+	3' UTR	NM_001024717	Gal3st3
chr19	11778860	11778969	peak773_cluster2684	-	3' UTR	NM_152220	Stx3
chr19	43847265	43847404	peak565_cluster2968	-	3' UTR	NM_028029	Dnmbp
chr19	46515630	46515724	peak1640_cluster2181	+	3' UTR	NM_053100	Trim8
chr2	74747245	74747344	peak806_cluster13825	+	3' UTR	NM_010468	Hoxd3
chr2	77895975	77896014	peak4100_cluster42445	-	3' UTR	NM_030560	Cwc22
chr2	91982905	91982959	peak4102_cluster42512	-	3' UTR	NM_011957	Creb3l1
chr2	127258915	127258994	peak2777_cluster14214	+	3' UTR	NM_175145	Tmem127
chr2	128159265	128159339	peak2778_cluster14226	+	3' UTR	NM_207681	Bcl2l11
chr2	128852280	128852409	peak1162_cluster14241	+	3' UTR	NM_028248	Tmem87b
chr2	131298810	131298909	peak4106_cluster42766	-	3' UTR	NM_178607	Rnf24
chr2	156540500	156540529	peak3590_cluster14499	+	3' UTR	NM_001291121	Epb41l1
chr2	164840775	164840889	peak2784_cluster14611	+	3' UTR	NM_008906	Ctsa
chr2	167036415	167036589	peak111_cluster43080	-	3' UTR	NM_001033196	Znfx1
chr2	167102750	167102829	peak1582_cluster43098	-	3' UTR	NM_008420	Kcnb1
chr2	172469305	172469409	peak2234_cluster14700	+	3' UTR	NM_025542	Rtfdc1
chr2	181022540	181022604	peak3208_cluster43398	-	3' UTR	NM_015730	Chrna4
chr2	181024355	181024419	peak887_cluster43400	-	3' UTR	NM_015730	Chrna4
chr3	7553180	7553314	peak3938_cluster34842	+	3' UTR	NM_173181	Zc2hc1a
chr3	89379255	89379299	peak2921_cluster22591	-	3' UTR	NM_009565	Zbtb7b
chr3	95253915	95253954	peak2922_cluster22659	-	3' UTR	NM_173347	Prune
chr3	101858550	101858624	peak3716_cluster22771	-	3' UTR	NM_001039371	Slc22a15
chr3	107468775	107468894	peak308_cluster22827	-	3' UTR	NM_172271	Slc6a17
chr3	136935915	136935979	peak3953_cluster35968	+	3' UTR	NM_001293622	Ppp3ca
chr3	138926665	138926719	peak2312_cluster23042	-	3' UTR	NM_001040690	Rap1gds1
chr3	152459095	152459169	peak3956_cluster36073	+	3' UTR	NM_001080755	Zzz3
chr4	32585365	32585444	peak2327_cluster24790	+	3' UTR	NM_001109661	Bach2
chr4	41025690	41025784	peak832_cluster24853	+	3' UTR	NM_023739	Nfx1
chr4	45804395	45804464	peak965_cluster15182	-	3' UTR	NM_028270	Aldh1b1
chr4	49655990	49656059	peak996_cluster25005	+	3' UTR	NM_001163263	Rnf20
chr4	105231080	105231179	peak2953_cluster25389	+	3' UTR	NM_080555	Plpp3
chr4	114960990	114961099	peak3605_cluster15543	-	3' UTR	NM_025647	Cmpk1
chr4	119307420	119307489	peak2239_cluster15630	-	3' UTR	NM_001110129	Ppih
chr4	141762385	141762504	peak199_cluster16112	-	3' UTR	NM_172338	Dnajc16
chr4	155619365	155619439	peak3786_cluster26170	+	3' UTR	NM_177186	Slc35e2
chr5	65262100	65262154	peak3797_cluster26694	-	3' UTR	NM_011258	Rfc1
chr5	122444335	122444424	peak2728_cluster11420	+	3' UTR	NM_019805	Anapc7
chr5	137526915	137527014	peak106_cluster11649	+	3' UTR	NM_031408	Gigyf1
chr5	147017700	147017754	peak2354_cluster27832	-	3' UTR	NM_080795	Lnx2
chr6	100231100	100231124	peak2676_cluster7243	-	3' UTR	NM_019743	Rybp
chr6	125221995	125222109	peak386_cluster28793	+	3' UTR	NM_009496	Vamp1
chr6	142822075	142822109	peak2158_cluster7776	-	3' UTR	NM_011374	St8sia1
chr6	145861540	145861689	peak493_cluster7823	-	3' UTR	NM_024469	Bhlhe41
chr6	145861875	145861959	peak577_cluster7824	-	3' UTR	NM_024469	Bhlhe41
chr6	147109985	147110074	peak1499_cluster29019	+	3' UTR	NM_001081237	Klhl42
chr7	19137605	19137729	peak3623_cluster16478	+	3' UTR	NM_175530	Fbxo46
chr7	45493135	45493219	peak1079_cluster531	-	3' UTR	NM_008749	Nucb1
chr7	62417795	62417859	peak3318_cluster623	-	3' UTR	NM_011746	Mkrn3
chr7	127373280	127373334	peak2614_cluster1195	-	3' UTR	NM_175560	Zfp747
chr7	132236740	132236864	peak1631_cluster1240	-	3' UTR	NM_029935	Chst15
chr7	142081660	142081719	peak3331_cluster1377	-	3' UTR	NM_008748	Dusp8
chr7	142651215	142651289	peak2072_cluster1388	-	3' UTR	NM_010514	Igf2
chr8	23242250	23242354	peak3921_cluster33630	-	3' UTR	NM_020585	Golga7
chr8	36216185	36216229	peak3062_cluster33756	-	3' UTR	NM_001081150	Lonrf1
chr8	36216235	36216304	peak1910_cluster33757	-	3' UTR	NM_001081150	Lonrf1
chr8	36217075	36217129	peak858_cluster33760	-	3' UTR	NM_001081150	Lonrf1
chr8	36217310	36217379	peak3063_cluster33761	-	3' UTR	NM_001081150	Lonrf1
chr8	71456790	71456874	peak3071_cluster34005	-	3' UTR	NM_022419	Abhd8
chr8	79191770	79191839	peak3273_cluster47697	+	3' UTR	NM_178267	Zfp827
chr8	108958380	108958434	peak3282_cluster48050	+	3' UTR	NM_007496	Zfhx3
chr8	110972230	110972284	peak3080_cluster34480	-	3' UTR	NM_009179	St3gal2
chr8	123662490	123662559	peak2038_cluster48325	+	3' UTR	NM_133955	Rhou
chr8	124047450	124047529	peak320_cluster48332	+	3' UTR	NM_001029876	Urb2
chr9	62421005	62421114	peak242_cluster12472	-	3' UTR	NM_175484	Coro2b
chr9	75220065	75220124	peak3698_cluster21512	+	3' UTR	NM_010864	Myo5a
chr9	77431970	77432094	peak501_cluster12657	-	3' UTR	NM_001146048	Lrrc1
chr9	96541240	96541289	peak2216_cluster12816	-	3' UTR	NM_053268	Rasa2
chr9	114901175	114901309	peak502_cluster13041	-	3' UTR	NM_175380	Gpd1l
chr9	123461930	123462149	peak2_cluster22016	+	3' UTR	NM_153168	Lars2
chr14	54925435	54925479	peak3654_cluster18019	-	5' UTR	NM_010112	Efs
chr2	112266485	112266559	peak2774_cluster14072	+	5' UTR	NM_133649	Slc12a6
chr3	108911530	108911589	peak3719_cluster22877	-	5' UTR	NM_025845	Prpf38b
chr8	61759820	61759914	peak3069_cluster33905	-	5' UTR	NM_001293773	Palld
chr1	6248700	6248794	peak1936_cluster36128	+	exon	NM_009826	Rb1cc1
chr1	10112460	10112544	peak1549_cluster36187	+	exon	NM_026493	Cspp1
chr1	36701685	36701729	peak4162_cluster45554	-	exon	NM_146107	Actr1b
chr1	66425260	66425329	peak867_cluster36600	+	exon	NM_001039934	Map2
chr1	75431320	75431399	peak1255_cluster36695	+	exon	NM_007463	Speg
chr1	93042420	93042479	peak3249_cluster46136	-	exon	NM_001294150	Kif1a
chr1	131977610	131977739	peak3121_cluster37107	+	exon	NM_145977	Slc45a3
chr1	132331765	132331839	peak1039_cluster37144	+	exon	NM_028778	Nuak2
chr1	132332065	132332144	peak3978_cluster37145	+	exon	NM_028778	Nuak2
chr1	156666595	156666704	peak1604_cluster46597	-	exon	NM_023141	Tor3a
chr1	158249345	158249404	peak3257_cluster46618	-	exon	NM_207583	Brinp2
chr1	174503210	174503309	peak1041_cluster37524	+	exon	NM_019445	Fmn2
chr1	178915775	178915834	peak3989_cluster37586	+	exon	NM_001161665	Kif26b
chr10	60131350	60131404	peak1893_cluster32563	+	exon	NM_052994	Spock2
chr10	69270005	69270149	peak1895_cluster32645	+	exon	NM_001081347	Rhobtb1
chr10	81144150	81144234	peak3043_cluster32855	+	exon	NM_010731	Zbtb7a
chr10	81144655	81144674	peak390_cluster32856	+	exon	NM_010731	Zbtb7a
chr10	81144985	81145039	peak3914_cluster32856	+	exon	NM_010731	Zbtb7a
chr10	81157260	81157319	peak2280_cluster20160	-	exon	NM_021501	Pias4
chr11	8451105	8451184	peak2681_cluster8030	-	exon	NM_001083587	Tns3
chr11	8545325	8545354	peak2159_cluster8048	-	exon	NM_001083587	Tns3
chr11	86799425	86799464	peak3474_cluster9191	-	exon	NM_026191	Dhx40
chr11	95021610	95021709	peak4066_cluster41016	+	exon	NM_146025	Samd14
chr11	103376860	103376929	peak3487_cluster9829	-	exon	NM_183034	Plekhm1
chr11	117742995	117743029	peak4080_cluster41505	+	exon	NM_198022	Tnrc6c
chr11	121224610	121224699	peak3498_cluster10282	-	exon	NM_001254735	BC017643
chr12	95779520	95779569	peak4257_cluster50013	+	exon	NM_201518	Flrt2
chr12	107916910	107916994	peak1305_cluster49153	-	exon	NM_001286343	Bcl11b
chr13	14193505	14193584	peak434_cluster18580	+	exon	NM_194262	Arid4b
chr13	40717265	40717349	peak3212_cluster43755	-	exon	NM_001122948	Tfap2a
chr13	60176575	60176684	peak4133_cluster44006	-	exon	NM_008086	Gas1
chr14	25656890	25656994	peak626_cluster37941	+	exon	NM_183208	Zmiz1
chr14	61545740	61545789	peak2845_cluster18102	-	exon	NM_025697	Spryd7
chr14	73280130	73280244	peak2259_cluster18263	-	exon	NM_009029	Rb1
chr15	25997215	25997349	peak389_cluster31175	+	exon	NM_144523	Zfp622
chr15	76172870	76172999	peak2130_cluster5735	-	exon	NM_001164203	Plec
chr15	90968155	90968219	peak1677_cluster6038	-	exon	NM_001109042	Kif21a
chr15	103155965	103156079	peak785_cluster6324	-	exon	NM_027885	Smug1
chr16	4694410	4694519	peak4017_cluster38618	+	exon	NM_023646	Dnaja3
chr16	36918660	36918784	peak1957_cluster39073	+	exon	NM_030035	Golgb1
chr16	97835685	97835789	peak3741_cluster23907	-	exon	NM_144789	Prdm15
chr17	24974710	24974764	peak1863_cluster29289	-	exon	NM_020608	Cramp1l
chr17	26506195	26506384	peak2368_cluster29336	-	exon	NM_013642	Dusp1
chr17	27880145	27880214	peak3378_cluster4424	+	exon	NM_001080769	Uhrf1bp1
chr17	45545900	45545924	peak3380_cluster4680	+	exon	NM_001013749	Tmem151b
chr17	56454880	56455004	peak847_cluster29824	-	exon	NM_001252453	Ptprs
chr17	66379125	66379264	peak134_cluster29963	-	exon	NM_172963	Mtcl1
chr17	80449265	80449354	peak3854_cluster30093	-	exon	NM_009231	Sos1
chr18	49843780	49843854	peak2386_cluster30672	+	exon	NM_001081371	Dmxl1
chr18	61310450	61310524	peak1472_cluster24374	-	exon	NM_133249	Ppargc1b
chr18	62937185	62937294	peak3868_cluster30777	+	exon	NM_133237	Apcdd1
chr19	10248505	10248599	peak2096_cluster2666	-	exon	NM_198114	Dagla
chr19	10866465	10866544	peak2626_cluster2676	-	exon	NM_133804	Tmem132a
chr19	10871895	10871999	peak654_cluster2678	-	exon	NM_134142	Tmem109
chr2	26460440	26460514	peak4089_cluster42002	-	exon	NM_008714	Notch1
chr2	112334420	112334474	peak3579_cluster14074	+	exon	NM_133649	Slc12a6
chr2	118871425	118871529	peak1747_cluster14103	+	exon	NM_019826	Ivd
chr2	118922445	118922559	peak2775_cluster14108	+	exon	NM_001045523	Bahd1
chr2	136116245	136116349	peak2524_cluster42792	-	exon	NM_172858	Pak7
chr2	150117870	150117944	peak1282_cluster42846	-	exon	NM_181266	Zfp120
chr2	165792770	165792849	peak3203_cluster43032	-	exon	NM_027230	Zmynd8
chr2	167042060	167042124	peak2528_cluster43088	-	exon	NM_001033196	Znfx1
chr2	167105065	167105164	peak635_cluster43100	-	exon	NM_008420	Kcnb1
chr2	180177290	180177349	peak4118_cluster43359	-	exon	NM_001081171	Lama5
chr2	180199170	180199264	peak4119_cluster43370	-	exon	NM_001081171	Lama5
chr2	180201740	180201859	peak4120_cluster43372	-	exon	NM_001081171	Lama5
chr3	5243630	5243689	peak1926_cluster34829	+	exon	NM_030708	Zfhx4
chr3	81204325	81204384	peak1932_cluster35299	+	exon	NM_019971	Pdgfc
chr3	83766710	83766819	peak2445_cluster35310	+	exon	NM_009144	Sfrp2
chr3	89380915	89380964	peak1460_cluster22594	-	exon	NM_009565	Zbtb7b
chr3	133487800	133487869	peak3722_cluster22998	-	exon	NM_001040400	Tet2
chr4	41379335	41379444	peak1822_cluster24865	+	exon	NM_023305	Ubap1
chr4	45423900	45424019	peak3598_cluster15165	-	exon	NM_001033306	Shb
chr4	62631230	62631324	peak2329_cluster25117	+	exon	NM_134257	Rgs3
chr4	75982650	75982689	peak2795_cluster15330	-	exon	NM_011211	Ptprd
chr4	115762225	115762299	peak1211_cluster25516	+	exon	NM_172698	Efcab14
chr4	141763745	141763819	peak1418_cluster16115	-	exon	NM_172338	Dnajc16
chr4	147941670	147941739	peak2962_cluster26050	+	exon	NM_029841	2510039O18Rik
chr5	3747015	3747099	peak1483_cluster26226	-	exon	NM_001003909	Ankib1
chr5	14712535	14712619	peak2190_cluster10352	+	exon	NM_001110796	Pclo
chr5	25299450	25299529	peak3790_cluster26414	-	exon	NM_001081383	Kmt2c
chr5	41816345	41816404	peak3794_cluster26600	-	exon	NM_001081422	Bod1l
chr5	101852330	101852374	peak2977_cluster26994	-	exon	NM_172882	Wdfy3
chr5	101855495	101855549	peak1005_cluster26995	-	exon	NM_172882	Wdfy3
chr5	118721855	118721934	peak674_cluster11342	+	exon	NM_172424	Med13l
chr5	124113215	124113274	peak2202_cluster11470	+	exon	NM_025671	Ogfod2
chr5	143254420	143254519	peak1494_cluster27781	-	exon	NM_017467	Zfp316
chr5	144143500	144143564	peak1391_cluster11791	+	exon	NM_001081109	Lmtk2
chr6	38703555	38703669	peak661_cluster6629	-	exon	NM_010433	Hipk2
chr6	49823700	49823759	peak3828_cluster28161	+	exon	NM_023456	Npy
chr6	115994255	115994319	peak3432_cluster7408	-	exon	NM_026376	Plxnd1
chr6	116133960	116134044	peak1354_cluster7420	-	exon	NM_177412	Tmcc1
chr7	25339590	25339704	peak2817_cluster16542	+	exon	NM_001160400	Megf8
chr7	44461175	44461264	peak2822_cluster16701	+	exon	NM_198250	Lrrc4b
chr7	83882590	83882699	peak906_cluster805	-	exon	NM_030705	Mesdc1
chr7	98352330	98352379	peak2067_cluster861	-	exon	NM_001168539	Tsku
chr7	101373340	101373404	peak590_cluster17139	+	exon	NM_001040111	Arap1
chr7	101859400	101859479	peak3321_cluster928	-	exon	NM_008034	Folr1
chr7	112093305	112093384	peak3636_cluster17245	+	exon	NM_177249	Usp47
chr8	13470330	13470364	peak3058_cluster33588	-	exon	NM_019521	Gas6
chr8	108956330	108956369	peak3281_cluster48045	+	exon	NM_007496	Zfhx3
chr9	44506820	44506924	peak2892_cluster20988	+	exon	NM_030256	Bcl9l
chr9	82945755	82945819	peak3551_cluster12713	-	exon	NM_001081216	Phip
chr9	104165070	104165129	peak2750_cluster12888	-	exon	NM_001163026	Dnajc13
chrX	78452695	78452759	peak4156_cluster44909	-	exon	NM_001164275	Prrg1
chrX	94725960	94726054	peak2107_cluster3629	+	exon	NM_001081473	Zxdb
chrX	99466540	99466599	peak3234_cluster44995	-	exon	NM_001083110	Pja1
chr1	64033335	64033379	peak3246_cluster45845	-	Intergenic
chr1	113960970	113961054	peak1598_cluster46220	-	Intergenic
chr1	134757235	134757329	peak552_cluster46413	-	Intergenic
chr1	158078915	158078979	peak295_cluster46617	-	Intergenic
chr1	165323835	165323879	peak3983_cluster37442	+	Intergenic
chr1	180926950	180927054	peak4188_cluster46950	-	Intergenic
chr1	191245050	191245114	peak3994_cluster37735	+	Intergenic
chr1	194986725	194986809	peak2472_cluster37761	+	Intergenic
chr10	18353040	18353109	peak3033_cluster32195	+	Intergenic
chr10	18404080	18404144	peak1245_cluster32204	+	Intergenic
chr10	58773965	58774049	peak1523_cluster32541	+	Intergenic
chr10	87829915	87829959	peak2284_cluster20238	-	Intergenic
chr10	128882595	128882629	peak3681_cluster20591	-	Intergenic
chr11	50244075	50244134	peak4044_cluster40050	+	Intergenic
chr11	58849270	58849384	peak1050_cluster40264	+	Intergenic
chr11	67482370	67482464	peak4055_cluster40387	+	Intergenic
chr11	67526590	67526684	peak2500_cluster40390	+	Intergenic
chr11	75273215	75273264	peak3171_cluster40614	+	Intergenic
chr11	83271495	83271664	peak61_cluster40868	+	Intergenic
chr11	96032690	96032894	peak1272_cluster41048	+	Intergenic
chr11	101604860	101605039	peak5_cluster41211	+	Intergenic
chr11	108912685	108912789	peak1273_cluster41335	+	Intergenic
chr11	114907255	114907324	peak3185_cluster41399	+	Intergenic
chr12	9048775	9048854	peak4241_cluster49353	+	Intergenic
chr12	17915505	17915574	peak3297_cluster49411	+	Intergenic
chr12	18123485	18123584	peak1307_cluster49412	+	Intergenic
chr12	54710310	54710479	peak36_cluster49675	+	Intergenic
chr12	54729600	54729784	peak17_cluster49677	+	Intergenic
chr12	54734555	54734719	peak23_cluster48683	-	Intergenic
chr13	12729010	12729094	peak1433_cluster18563	+	Intergenic
chr13	67187095	67187159	peak3665_cluster19044	+	Intergenic
chr13	97760390	97760474	peak251_cluster44273	-	Intergenic
chr15	58218385	58218454	peak1019_cluster31338	+	Intergenic
chr15	83204585	83204669	peak571_cluster5950	-	Intergenic
chr15	92994680	92994704	peak1679_cluster6055	-	Intergenic
chr16	43625915	43626029	peak876_cluster39135	+	Intergenic
chr16	56286245	56286314	peak1958_cluster39200	+	Intergenic
chr16	76378780	76378804	peak1469_cluster23767	-	Intergenic
chr17	6089415	6089484	peak1101_cluster4115	+	Intergenic
chr17	13655710	13655784	peak845_cluster29137	-	Intergenic
chr17	27507395	27507499	peak1230_cluster29370	-	Intergenic
chr17	39882645	39882679	peak2643_cluster4632	+	Intergenic
chr17	53093225	53093294	peak2375_cluster29781	-	Intergenic
chr18	10052125	10052199	peak2319_cluster24002	-	Intergenic
chr18	60737220	60737359	peak993_cluster24337	-	Intergenic
chr18	61293345	61293429	peak1817_cluster24359	-	Intergenic
chr18	61294390	61294489	peak1207_cluster24362	-	Intergenic
chr18	61297040	61297109	peak1818_cluster24367	-	Intergenic
chr19	13054760	13054849	peak86_cluster1677	+	Intergenic
chr19	44257625	44257704	peak1323_cluster2069	+	Intergenic
chr19	44371015	44371094	peak2099_cluster2972	-	Intergenic
chr19	55103925	55103974	peak1326_cluster2278	+	Intergenic
chr19	55105515	55105629	peak1327_cluster2280	+	Intergenic
chr2	39195675	39195734	peak4094_cluster42205	-	Intergenic
chr2	151709380	151709434	peak1750_cluster14404	+	Intergenic
chr2	163047770	163047844	peak2232_cluster14574	+	Intergenic
chr2	174857175	174857204	peak1989_cluster43315	-	Intergenic
chr3	11015110	11015144	peak3707_cluster22096	-	Intergenic
chr3	55099855	55099974	peak3712_cluster22361	-	Intergenic
chr3	63860490	63860559	peak2918_cluster22390	-	Intergenic
chr3	127095125	127095229	peak2923_cluster22951	-	Intergenic
chr3	141009605	141009639	peak1548_cluster36017	+	Intergenic
chr4	14231360	14231409	peak2790_cluster14911	-	Intergenic
chr4	48565410	48565479	peak3759_cluster24977	+	Intergenic
chr4	85708245	85708304	peak3764_cluster25222	+	Intergenic
chr4	133290420	133290474	peak2801_cluster15882	-	Intergenic
chr4	137856660	137856704	peak2803_cluster16019	-	Intergenic
chr4	141833810	141833874	peak1835_cluster26014	+	Intergenic
chr4	148724465	148724494	peak2242_cluster16207	-	Intergenic
chr4	152082380	152082519	peak2964_cluster26124	+	Intergenic
chr4	153899045	153899089	peak1420_cluster16313	-	Intergenic
chr5	25678140	25678179	peak3792_cluster26434	-	Intergenic
chr5	114851780	114851829	peak2198_cluster11224	+	Intergenic
chr5	114852220	114852279	peak153_cluster27186	-	Intergenic
chr5	150131735	150131864	peak677_cluster11865	+	Intergenic
chr5	150597640	150597704	peak3818_cluster27878	-	Intergenic
chr5	150607060	150607104	peak2987_cluster27879	-	Intergenic
chr6	44793235	44793299	peak31_cluster28132	+	Intergenic
chr6	90988130	90988199	peak931_cluster7026	-	Intergenic
chr6	99465985	99466119	peak301_cluster7219	-	Intergenic
chr6	99517615	99517674	peak2153_cluster7230	-	Intergenic
chr6	114618090	114618184	peak492_cluster7361	-	Intergenic
chr6	114967380	114967444	peak1353_cluster7388	-	Intergenic
chr6	125315410	125315474	peak3833_cluster28798	+	Intergenic
chr6	128225870	128225964	peak327_cluster7651	-	Intergenic
chr6	144525405	144525524	peak1699_cluster7787	-	Intergenic
chr7	37473930	37474049	peak651_cluster438	-	Intergenic
chr7	111947285	111947329	peak2069_cluster1023	-	Intergenic
chr7	116232360	116232409	peak3322_cluster1055	-	Intergenic
chr7	116245160	116245219	peak1315_cluster1057	-	Intergenic
chr7	116291320	116291404	peak1628_cluster1064	-	Intergenic
chr7	123073330	123073394	peak3641_cluster17377	+	Intergenic
chr8	15520025	15520119	peak140_cluster47214	+	Intergenic
chr8	71728745	71728859	peak3926_cluster34012	-	Intergenic
chr8	72080100	72080154	peak4201_cluster47641	+	Intergenic
chr8	91907100	91907134	peak3076_cluster34300	-	Intergenic
chr8	122841585	122841654	peak3286_cluster48306	+	Intergenic
chrX	101708600	101708689	peak3235_cluster45010	-	Intergenic
chrX	105027700	105027764	peak2550_cluster45053	-	Intergenic
chrX	116287165	116287239	peak14_cluster45099	-	Intergenic
chrX	153943915	153943974	peak753_cluster45209	-	Intergenic
chrX	155319825	155319894	peak2637_cluster3983	+	Intergenic
chrX	170010555	170010614	peak2113_cluster4028	+	Intergenic
chr1	19139710	19139769	peak1937_cluster36224	+	intron	NM_153154	Tfap2d
chr1	39804425	39804469	peak896_cluster45598	-	intron	NM_001177348	Gm3646
chr1	52937985	52938094	peak2555_cluster45680	-	intron	NM_144953	1700019D03Rik
chr1	53861120	53861209	peak2556_cluster45683	-	intron	NM_001001883	Hecw2
chr1	54176725	54176769	peak4167_cluster45693	-	intron	NM_001001883	Hecw2
chr1	64546675	64546769	peak3112_cluster36570	+	intron	NM_001037726	Creb1
chr1	84917405	84917479	peak4173_cluster46017	-	intron	NM_027921	Slc16a14
chr1	86563685	86563744	peak2015_cluster46040	-	intron	NM_008801	Pde6d
chr1	86567880	86567924	peak4174_cluster46041	-	intron	NM_008801	Pde6d
chr1	87875300	87875349	peak3970_cluster36784	+	intron	NM_177646	Dgkd
chr1	89523165	89523229	peak3971_cluster36825	+	intron	NM_178119	Agap1
chr1	89615170	89615279	peak2463_cluster36836	+	intron	NM_178119	Agap1
chr1	89652310	89652379	peak3973_cluster36838	+	intron	NM_178119	Agap1
chr1	92013395	92013459	peak4176_cluster46106	-	intron	NM_207225	Hdac4
chr1	92099245	92099319	peak1594_cluster46110	-	intron	NM_207225	Hdac4
chr1	93029355	93029489	peak3248_cluster46135	-	intron	NM_008440	Kif1a
chr1	93633875	93633944	peak4178_cluster46165	-	intron	NM_021537	Stk25
chr1	118447305	118447394	peak1943_cluster37002	+	intron	NM_001293301	Clasp1
chr1	118997690	118997804	peak899_cluster46232	-	intron	NM_001081125	Gli2
chr1	121492600	121492654	peak3975_cluster37021	+	intron	NM_029955	Ccdc93
chr1	132578125	132578189	peak4180_cluster46353	-	intron	NM_001160317	Nfasc
chr1	132579400	132579449	peak3252_cluster46354	-	intron	NM_001160317	Nfasc
chr1	132585620	132585699	peak3253_cluster46356	-	intron	NM_182716	Nfasc
chr1	132708500	132708549	peak3254_cluster46363	-	intron	NM_001160317	Nfasc
chr1	135733830	135733894	peak3123_cluster37234	+	intron	NM_007791	Csrp1
chr1	136721595	136721679	peak3124_cluster37260	+	intron	NR_037986	Platr22
chr1	152042960	152043069	peak253_cluster46504	-	intron	NM_197990	1700025G04Rik
chr1	152385340	152385399	peak4182_cluster46508	-	intron	NM_025677	Tsen15
chr1	155192365	155192439	peak1947_cluster37352	+	intron	NM_021433	Stx6
chr1	156932020	156932124	peak4185_cluster46609	-	intron	NR_027640	Ralgps2
chr1	158794645	158794669	peak2562_cluster46623	-	intron	NM_001085376	Pappa2
chr1	168402095	168402199	peak2019_cluster46784	-	intron	NM_001291508	Pbx1
chr1	178620065	178620154	peak872_cluster37575	+	intron	NM_001161665	Kif26b
chr1	178739270	178739374	peak3129_cluster37581	+	intron	NM_001161665	Kif26b
chr1	179492400	179492474	peak3265_cluster46931	-	intron	NM_027188	Smyd3
chr1	180646470	180646554	peak625_cluster37617	+	intron	NR_120498	Lin9
chr1	181446540	181446609	peak3991_cluster37643	+	intron	NM_028408	Cnih3
chr1	183149830	183149919	peak3266_cluster46985	-	intron	NM_001278219	Disp1
chr1	184962535	184962619	peak3267_cluster46997	-	intron	NM_145515	Mark1
chr1	187622590	187622659	peak3992_cluster37687	+	intron	NM_001243792	Esrrg
chr1	187642565	187642659	peak731_cluster37689	+	intron	NM_001243792	Esrrg
chr1	187951735	187951799	peak2471_cluster37695	+	intron	NM_001243792	Esrrg
chr1	193366705	193366769	peak2565_cluster47083	-	intron	NM_144817	Camk1g
chr10	18480290	18480399	peak3900_cluster32212	+	intron	NM_001163592	Nhsl1
chr10	26374185	26374224	peak3669_cluster19642	-	intron	NM_172787	L3mbtl3
chr10	39464110	39464174	peak3902_cluster32352	+	intron	NM_008054	Fyn
chr10	39646315	39646394	peak816_cluster19704	-	intron	NM_134000	Traf3ip2
chr10	40459335	40459419	peak2407_cluster32386	+	intron	NM_198164	Cdk19
chr10	67986315	67986364	peak3038_cluster32638	+	intron	NM_001081346	Rtkn2
chr10	69780830	69780849	peak1524_cluster32655	+	intron	NM_170730	Ank3
chr10	77142530	77142629	peak3672_cluster20028	-	intron	NM_009929	Col18a1
chr10	81293980	81294089	peak1898_cluster32890	+	intron	NM_001146687	Pip5k1c
chr10	83560665	83560764	peak1899_cluster32940	+	intron	NM_001033375	A230046K03Rik
chr10	85106285	85106359	peak3046_cluster32957	+	intron	NM_001013028	Tmem263
chr10	86770855	86770909	peak3047_cluster32979	+	intron	NM_001003910	Ttc41
chr10	88429700	88429734	peak618_cluster32990	+	intron	NM_001004164	Gnptab
chr10	98350440	98350469	peak1902_cluster33062	+	intron	NR_045179	Gm8633
chr10	110931065	110931129	peak3918_cluster33115	+	intron	NM_007792	Csrp2
chr10	116353260	116353299	peak439_cluster20385	-	intron	NM_029928	Ptprb
chr10	127110900	127110999	peak2290_cluster20532	-	intron	NM_177614	Os9
chr10	128890505	128890549	peak3682_cluster20603	-	intron	NM_010272	Gdf11
chr11	5323555	5323609	peak3445_cluster7958	-	intron	NM_001080924	Znrf3
chr11	6528050	6528169	peak419_cluster7996	-	intron	NR_045893	Snhg15
chr11	8457345	8457394	peak3446_cluster8031	-	intron	NM_001083587	Tns3
chr11	8468965	8469104	peak2682_cluster8034	-	intron	NM_001083587	Tns3
chr11	18979620	18979679	peak2685_cluster8152	-	intron	NM_010789	Meis1
chr11	22846170	22846214	peak2686_cluster8197	-	intron	NM_001169114	B3gnt2
chr11	25338705	25338789	peak4038_cluster39789	+	intron	NR_045853	4933427E13Rik
chr11	29849525	29849559	peak2491_cluster39824	+	intron	NM_146016	Eml6
chr11	35975445	35975514	peak1361_cluster8315	-	intron	NM_170779	Wwc1
chr11	44702945	44703014	peak2493_cluster39974	+	intron	NM_001290709	Ebf1
chr11	46305280	46305389	peak938_cluster8367	-	intron	NM_001252459	Cyfip2
chr11	57807900	57807979	peak4052_cluster40232	+	intron	NM_001081168	Sap30l
chr11	60143705	60143774	peak4053_cluster40283	+	intron	NM_009021	Rai1
chr11	70228925	70229029	peak175_cluster40478	+	intron	NM_007528	Bcl6b
chr11	71760670	71760754	peak3168_cluster40517	+	intron	NM_177618	Wscd1
chr11	75311005	75311074	peak2169_cluster8951	-	intron	NM_001164223	Rpa1
chr11	77891065	77891154	peak1133_cluster9028	-	intron	NM_008952	Pipox
chr11	77891710	77891779	peak2694_cluster9029	-	intron	NM_008952	Pipox
chr11	79096125	79096199	peak3473_cluster9069	-	intron	NM_013571	Ksr1
chr11	84896785	84896874	peak2505_cluster40893	+	intron	NM_025414	Myo19
chr11	89989055	89989119	peak2698_cluster9407	-	intron	NM_008796	Pctp
chr11	102396690	102396769	peak4072_cluster41219	+	intron	NM_001252347	Rundc3a
chr11	113056505	113056569	peak3490_cluster9989	-	intron	NR_015556	2610035D17Rik
chr11	113182875	113182959	peak2184_cluster10006	-	intron	NR_015556	2610035D17Rik
chr11	113400255	113400329	peak3491_cluster10011	-	intron	NM_027216	Slc39a11
chr11	113422150	113422229	peak1376_cluster10012	-	intron	NM_027216	Slc39a11
chr11	114039665	114039719	peak3493_cluster10037	-	intron	NM_172800	Sdk2
chr11	114691180	114691239	peak4079_cluster41396	+	intron	NM_053273	Ttyh2
chr11	116809715	116809869	peak2714_cluster10121	-	intron	NM_026280	Mxra7
chr11	118412340	118412449	peak1713_cluster10150	-	intron	NM_001025617	Cant1
chr11	118900835	118900909	peak2186_cluster10156	-	intron	NM_001285437	Rbfox3
chr11	120245480	120245534	peak2513_cluster41595	+	intron	NM_198423	Bahcc1
chr12	40438225	40438319	peak1073_cluster48600	-	intron	NM_172575	Zfp277
chr12	40460375	40460459	peak4244_cluster49583	+	intron	NM_172803	Dock4
chr12	55804855	55804929	peak2040_cluster48698	-	intron	NM_001112714	Ralgapa1
chr12	57333495	57333584	peak3299_cluster49693	+	intron	NM_001164370	Mipol1
chr12	66733680	66733714	peak3291_cluster48741	-	intron	NM_207010	Mdga2
chr12	69882385	69882444	peak4228_cluster48749	-	intron	NM_201519	Map4k5
chr12	72776490	72776574	peak4250_cluster49794	+	intron	NM_008910	Ppm1a
chr12	78351110	78351179	peak58_cluster49862	+	intron	NM_172952	Gphn
chr12	78355150	78355289	peak2593_cluster49863	+	intron	NM_172952	Gphn
chr12	78749435	78749494	peak4253_cluster49865	+	intron	NM_019579	Mpp5
chr12	86093930	86094039	peak191_cluster49963	+	intron	NM_029601	Ift43
chr12	87288670	87288779	peak648_cluster49991	+	intron	NM_001290302	Ism2
chr12	102253590	102253674	peak47_cluster49071	-	intron	NM_172152	Slc24a4
chr12	102653945	102654004	peak4234_cluster49077	-	intron	NM_172584	Itpk1
chr12	107939670	107939709	peak1074_cluster49158	-	intron	NM_001286343	Bcl11b
chr12	107961255	107961364	peak1306_cluster49161	-	intron	NM_001286343	Bcl11b
chr12	107993265	107993319	peak2585_cluster49165	-	intron	NM_001079883	Bcl11b
chr12	108250075	108250184	peak1075_cluster49178	-	intron	NM_001159910	Ccdc85c
chr12	110494620	110494669	peak4260_cluster50121	+	intron	NM_012023	Ppp2r5c
chr12	113029070	113029174	peak322_cluster50223	+	intron	NM_001291444	Pacs2
chr13	9387065	9387154	peak2851_cluster18547	+	intron	NM_001081426	Dip2c
chr13	14614760	14614869	peak1782_cluster18592	+	intron	NM_008944	Psma2
chr13	17939095	17939159	peak3210_cluster43528	-	intron	NM_019491	Rala
chr13	44999595	44999679	peak2535_cluster43781	-	intron	NM_025772	Dtnbp1
chr13	55557220	55557279	peak1998_cluster43945	-	intron	NM_145382	Fam193b
chr13	57789615	57789744	peak397_cluster43964	-	intron	NM_001166464	Spock1
chr13	58266815	58266889	peak1999_cluster43980	-	intron	NM_019832	Gkap1
chr13	60610605	60610659	peak2267_cluster18996	+	intron	NM_001285917	Dapk1
chr13	60614205	60614279	peak1435_cluster18998	+	intron	NM_001285917	Dapk1
chr13	83524875	83524944	peak1436_cluster19133	+	intron	NM_025282	Mef2c
chr13	91476295	91476369	peak2858_cluster19175	+	intron	NM_024272	Ssbp2
chr13	95819135	95819199	peak3224_cluster44249	-	intron	NM_027711	Iqgap2
chr13	98916525	98916579	peak4141_cluster44324	-	intron	NM_178716	Tnpo1
chr13	99458065	99458144	peak1587_cluster44351	-	intron	NM_008634	Map1b
chr13	100637380	100637449	peak4144_cluster44364	-	intron	NM_001044371	Rad17
chr14	11835945	11835994	peak3995_cluster37807	+	intron	NM_008981	Ptprg
chr14	18754985	18755054	peak1428_cluster17707	-	intron	NM_144839	Ube2e2
chr14	19759275	19759379	peak3132_cluster37868	+	intron	NM_008695	Nid2
chr14	20164355	20164414	peak3646_cluster17712	-	intron	NM_021542	Kcnk5
chr14	20375635	20375699	peak2473_cluster37872	+	intron	NM_001024512	Fam149b
chr14	25592245	25592359	peak4002_cluster37934	+	intron	NM_183208	Zmiz1
chr14	25619500	25619589	peak2475_cluster37937	+	intron	NM_183208	Zmiz1
chr14	27066910	27066964	peak2476_cluster37959	+	intron	NM_134437	Il17rd
chr14	35068890	35068989	peak1558_cluster38076	+	intron	NM_008166	Grid1
chr14	47016880	47016954	peak2477_cluster38134	+	intron	NM_028966	Samd4
chr14	64204185	64204244	peak2846_cluster18127	-	intron	NM_001253716	Msra
chr14	66352230	66352269	peak4012_cluster38369	+	intron	NM_019675	Stmn4
chr14	66831110	66831184	peak3656_cluster18185	-	intron	NM_009955	Dpysl2
chr14	66842185	66842254	peak2848_cluster18186	-	intron	NM_009955	Dpysl2
chr14	118698460	118698544	peak1781_cluster18421	-	intron	NM_001163676	Abcc4
chr14	118921780	118921889	peak3660_cluster18426	-	intron	NM_025943	Dzip1
chr15	10669575	10669624	peak1114_cluster5185	-	intron	NM_030690	Rai14
chr15	27926145	27926244	peak2652_cluster5281	-	intron	NM_001081302	Trio
chr15	27966670	27966789	peak1115_cluster5283	-	intron	NM_001081302	Trio
chr15	28022445	28022514	peak3387_cluster5295	-	intron	NM_001081302	Trio
chr15	30192705	30192769	peak1883_cluster31190	+	intron	NM_008729	Ctnnd2
chr15	59017315	59017434	peak2654_cluster5533	-	intron	NM_001146180	Mtss1
chr15	59025190	59025279	peak2655_cluster5537	-	intron	NM_001146180	Mtss1
chr15	59517040	59517119	peak1886_cluster31348	+	intron	NM_026746	Nsmce2
chr15	73148995	73149084	peak2128_cluster5662	-	intron	NM_153178	2002-08-01
chr15	76761795	76761929	peak1670_cluster5752	-	intron	NM_001168288	Arhgap39
chr15	77823430	77823489	peak3399_cluster5784	-	intron	NM_022410	Myh9
chr15	78996550	78996624	peak3025_cluster31488	+	intron	NR_045746	Gm10865
chr15	79372895	79372974	peak365_cluster5813	-	intron	NM_001253820	Tmem184b
chr15	80190460	80190589	peak313_cluster31524	+	intron	NM_010795	Mgat3
chr15	80783630	80783724	peak3886_cluster31535	+	intron	NM_144812	Tnrc6b
chr15	82828820	82828899	peak3401_cluster5928	-	intron	NM_013836	Tcf20
chr15	83447845	83447939	peak489_cluster5952	-	intron	NM_001159509	Pacsin2
chr15	84298760	84298824	peak3891_cluster31677	+	intron	NM_133167	Parvb
chr15	90973205	90973274	peak783_cluster6040	-	intron	NM_001109041	Kif21a
chr15	99818625	99818744	peak2666_cluster6255	-	intron	NM_023063	Lima1
chr16	11238630	11238694	peak3734_cluster23300	-	intron	NM_001130008	Gspt1
chr16	18359935	18359989	peak4022_cluster38758	+	intron	NM_033474	Arvcf
chr16	18410275	18410369	peak736_cluster38762	+	intron	NM_001111063	Comt
chr16	21579485	21579574	peak1264_cluster38823	+	intron	NM_001285894	Vps8
chr16	33257790	33257839	peak1265_cluster38989	+	intron	NM_080557	Snx4
chr16	34503030	34503074	peak3738_cluster23534	-	intron	NM_001164268	Kalrn
chr17	5000475	5000524	peak3371_cluster4068	+	intron	NM_001085355	Arid1b
chr17	5005720	5005819	peak2640_cluster4071	+	intron	NM_001085355	Arid1b
chr17	10250055	10250149	peak1861_cluster29107	-	intron	NM_001159516	Qk
chr17	22148575	22148659	peak3837_cluster29232	-	intron	NM_177596	Zfp947
chr17	25427055	25427144	peak1229_cluster29301	-	intron	NM_021415	Cacna1h
chr17	25627835	25627944	peak569_cluster4355	+	intron	NR_045520	Lmf1
chr17	26047030	26047109	peak1864_cluster29332	-	intron	NM_001162869	Rab11fip3
chr17	27619200	27619239	peak3001_cluster29388	-	intron	NM_019837	Nudt3
chr17	28143290	28143364	peak1340_cluster4435	+	intron	NM_001004366	Scube3
chr17	30470380	30470459	peak1866_cluster29445	-	intron	NM_027060	Btbd9
chr17	47226130	47226239	peak1109_cluster4722	+	intron	NM_001097623	Trerf1
chr17	56282035	56282139	peak3848_cluster29815	-	intron	NM_025836	Plin3
chr17	62725525	62725579	peak3849_cluster29882	-	intron	NM_207654	Efna5
chr17	63203945	63204054	peak3850_cluster29921	-	intron	NM_015794	Fbxl17
chr17	63470340	63470404	peak3009_cluster29924	-	intron	NM_015794	Fbxl17
chr17	63864605	63864644	peak3383_cluster4849	+	intron	NM_001037997	Fer
chr17	69203985	69204054	peak2647_cluster4900	+	intron	NM_013813	Epb41l3
chr17	72924455	72924564	peak920_cluster4948	+	intron	NM_029999	Lbh
chr17	86013570	86013669	peak1876_cluster30192	-	intron	NM_030133	Srbd1
chr17	87793930	87794009	peak3856_cluster30203	-	intron	NM_199251	Kcnk12
chr17	90991250	90991309	peak2379_cluster30218	-	intron	NM_020252	Nrxn1
chr18	11847175	11847289	peak711_cluster30346	+	intron	NM_022021	Cables1
chr18	14647765	14647929	peak75_cluster24039	-	intron	NM_001161371	Ss18
chr18	39083395	39083449	peak1879_cluster30591	+	intron	NM_175164	Arhgap26
chr18	47029735	47029809	peak1880_cluster30668	+	intron	NM_178377	Commd10
chr18	54926280	54926339	peak3746_cluster24292	-	intron	NM_175751	Zfp608
chr18	64966565	64966689	peak533_cluster30790	+	intron	NM_001114386	Nedd4l
chr18	74477505	74477604	peak1509_cluster30879	+	intron	NM_201600	Myo5b
chr19	5257625	5257694	peak2092_cluster2481	-	intron	NM_153129	Pacs1
chr19	18684650	18684784	peak2082_cluster1711	+	intron	NM_026120	Carnmt1
chr19	32360500	32360549	peak3359_cluster2850	-	intron	NM_144792	Sgms1
chr19	43664695	43664749	peak2098_cluster2961	-	intron	NM_145156	Slc25a28
chr19	46620005	46620059	peak3351_cluster2194	+	intron	NM_001177812	Wbp1l
chr19	47911140	47911234	peak1329_cluster3043	-	intron	NM_001001738	Itprip
chr19	55774500	55774594	peak1091_cluster2290	+	intron	NM_001142920	Tcf7l2
chr2	4406295	4406359	peak2756_cluster13162	+	intron	NM_001177843	Frmd4a
chr2	14713420	14713479	peak2219_cluster13234	+	intron	NM_023116	Cacnb2
chr2	24934470	24934504	peak4087_cluster41967	-	intron	NR_027876	Arrdc1
chr2	27373705	27373774	peak1576_cluster42019	-	intron	NM_009500	Vav2
chr2	32152260	32152324	peak2760_cluster13446	+	intron	NM_001159634	Prrc2b
chr2	33222395	33222454	peak4091_cluster42089	-	intron	NM_011923	Angptl2
chr2	52888365	52888474	peak960_cluster13641	+	intron	NM_172409	Fmnl2
chr2	53088215	53088344	peak2765_cluster13650	+	intron	NM_172409	Fmnl2
chr2	59624330	59624419	peak2769_cluster13696	+	intron	NM_198294	Tanc1
chr2	70817015	70817114	peak2520_cluster42348	-	intron	NM_172664	Tlk1
chr2	71419710	71419764	peak3570_cluster13778	+	intron	NM_026115	Hat1
chr2	73145095	73145194	peak1580_cluster42369	-	intron	NM_030091	Ola1
chr2	74740490	74740579	peak1158_cluster13824	+	intron	NM_010468	Hoxd3
chr2	90851085	90851139	peak3572_cluster13899	+	intron	NM_019758	Mtch2
chr2	90969085	90969154	peak1404_cluster13901	+	intron	NM_001244891	Celf1
chr2	92425135	92425194	peak2521_cluster42522	-	intron	NM_009963	Cry2
chr2	93285615	93285704	peak1981_cluster42534	-	intron	NM_183180	Tspan18
chr2	106806255	106806314	peak1159_cluster14033	+	intron	NM_029837	Mpped2
chr2	115702765	115702899	peak1746_cluster14084	+	intron	NM_207264	BC052040
chr2	152701145	152701259	peak1165_cluster14417	+	intron	NM_010376	H13
chr2	152792075	152792159	peak1283_cluster42873	-	intron	NM_001289717	Bcl2l1
chr2	154447630	154447729	peak2781_cluster14460	+	intron	NM_172860	Cbfa2t2
chr2	154810745	154810814	peak2782_cluster14473	+	intron	NM_001139511	Raly
chr2	157755525	157755604	peak3591_cluster14540	+	intron	NM_025680	Ctnnbl1
chr2	163445915	163445969	peak2783_cluster14584	+	intron	NM_144891	Gdap1l1
chr2	166983265	166983349	peak634_cluster43076	-	intron	NM_001291160	Stau1
chr2	167024940	167024989	peak1752_cluster14659	+	intron	NM_153065	Ddx27
chr2	167184910	167184994	peak1986_cluster43103	-	intron	NM_008420	Kcnb1
chr2	167658925	167658989	peak3204_cluster43117	-	intron	NM_145538	Tmem189
chr2	168542080	168542139	peak4113_cluster43156	-	intron	NM_001291169	Nfatc2
chr2	168587825	168587939	peak4114_cluster43157	-	intron	NM_001291169	Nfatc2
chr2	168723980	168724059	peak2529_cluster43168	-	intron	NM_001289446	Atp9a
chr2	179962405	179962449	peak4117_cluster43346	-	intron	NM_001081092	Taf4
chr3	8958180	8958299	peak1194_cluster22060	-	intron	NM_009412	Tpd52
chr3	9585125	9585194	peak2912_cluster22077	-	intron	NM_133218	Zfp704
chr3	29507145	29507214	peak3089_cluster34985	+	intron	NM_029412	Egfem1
chr3	36677760	36677834	peak1456_cluster22231	-	intron	NM_019510	Trpc3
chr3	51334365	51334479	peak826_cluster22274	-	intron	NM_023502	Elf2
chr3	56181855	56181924	peak1458_cluster22366	-	intron	NM_030595	Nbea
chr3	57550180	57550274	peak1803_cluster22370	-	intron	NM_001168281	Wwtr1
chr3	107478885	107478989	peak600_cluster22829	-	intron	NM_001293689	Slc6a17
chr3	108290655	108290699	peak3098_cluster35754	+	intron	NM_019972	Sort1
chr3	108591735	108591769	peak3099_cluster35769	+	intron	NM_181400	Wdr47
chr3	108713735	108713844	peak1808_cluster22869	-	intron	NM_029522	Gpsm2
chr3	133232630	133232659	peak2455_cluster35937	+	intron	NM_029953	Arhgef38
chr3	136671355	136671399	peak3103_cluster35960	+	intron	NM_008913	Ppp3ca
chr3	136925035	136925109	peak3952_cluster35967	+	intron	NM_008913	Ppp3ca
chr3	138789430	138789534	peak3954_cluster36002	+	intron	NR_121195	Tspan5
chr3	148908480	148908544	peak3726_cluster23111	-	intron	NM_001081298	Adgrl2
chr4	9484165	9484229	peak1166_cluster14885	-	intron	NM_001290367	Asph
chr4	9653515	9653579	peak2788_cluster14892	-	intron	NM_001290367	Asph
chr4	11051790	11051859	peak2789_cluster14899	-	intron	NM_001085493	Ndufaf6
chr4	43876265	43876399	peak262_cluster24908	+	intron	NM_016678	Reck
chr4	43901520	43901599	peak3756_cluster24909	+	intron	NM_016678	Reck
chr4	45518140	45518184	peak1754_cluster15176	-	intron	NM_001033306	Shb
chr4	57070625	57070659	peak1411_cluster15245	-	intron	NM_019427	Epb41l4b
chr4	59728430	59728539	peak604_cluster25088	+	intron	NM_001015681	E130308A19Rik
chr4	68936430	68936504	peak3600_cluster15296	-	intron	NM_019967	Brinp1
chr4	72191255	72191319	peak3602_cluster15315	-	intron	NM_001285530	Tle1
chr4	83559105	83559179	peak2330_cluster25200	+	intron	NM_001081012	Ccdc171
chr4	101129995	101130129	peak1828_cluster25338	+	intron	NM_183024	Raver2
chr4	104367910	104368014	peak3768_cluster25372	+	intron	NR_104385	Dab1
chr4	104385390	104385449	peak1829_cluster25374	+	intron	NR_104385	Dab1
chr4	107406145	107406194	peak3770_cluster25457	+	intron	NM_028355	Ndc1
chr4	107810040	107810174	peak3771_cluster25458	+	intron	NM_001080926	Lrp8
chr4	124689390	124689444	peak3609_cluster15725	-	intron	NM_026031	Utp11l
chr4	125512730	125512794	peak2958_cluster25642	+	intron	NM_001081097	Grik3
chr4	126255800	126255904	peak1759_cluster15747	-	intron	NM_001145970	Map7d1
chr4	127996825	127996884	peak2335_cluster25685	+	intron	NM_001281955	Csmd2
chr4	129119720	129119814	peak3611_cluster15798	-	intron	NM_001286081	Hpca
chr4	130805025	130805094	peak1478_cluster25733	+	intron	NM_011520	Sdc3
chr4	130811065	130811169	peak2336_cluster25734	+	intron	NM_011520	Sdc3
chr4	132661685	132661754	peak3780_cluster25761	+	intron	NM_010166	Eya3
chr4	133395510	133395599	peak2959_cluster25790	+	intron	NM_016981	Slc9a1
chr4	133670120	133670209	peak809_cluster15892	-	intron	NM_001145956	Pigv
chr4	136428615	136428684	peak2960_cluster25841	+	intron	NM_001285484	Htr1d
chr4	137499970	137500064	peak3781_cluster25873	+	intron	NM_008305	Hspg2
chr4	138016305	138016419	peak2338_cluster25888	+	intron	NM_001256198	Eif4g3
chr4	139579525	139579549	peak3615_cluster16044	-	intron	NM_001205173	Iffo2
chr4	141818645	141818739	peak605_cluster26013	+	intron	NM_007919	Cela2a
chr4	142081490	142081589	peak1419_cluster16120	-	intron	NM_145402	Tmem51
chr4	142175265	142175369	peak1765_cluster16130	-	intron	NM_144531	Kazn
chr4	148031615	148031724	peak2807_cluster16193	-	intron	NM_011929	Clcn6
chr4	149112810	149112919	peak1836_cluster26070	+	intron	NM_010044	Dffa
chr4	149608020	149608094	peak1213_cluster26081	+	intron	NM_023051	Clstn1
chr4	150541665	150541744	peak2339_cluster26101	+	intron	NM_001085492	Rere
chr4	151665225	151665274	peak3618_cluster16283	-	intron	NM_001081557	Camta1
chr4	151739750	151739844	peak1766_cluster16288	-	intron	NM_001081557	Camta1
chr4	151763445	151763519	peak3619_cluster16289	-	intron	NM_001081557	Camta1
chr4	152466965	152467049	peak2811_cluster16301	-	intron	NM_010598	Kcnab2
chr4	154211450	154211574	peak839_cluster26148	+	intron	NM_001162977	Megf6
chr4	156236325	156236404	peak3787_cluster26200	+	intron	NM_021303	Noc2l
chr5	3365610	3365669	peak797_cluster10295	+	intron	NM_009873	Cdk6
chr5	16002525	16002574	peak2717_cluster10355	+	intron	NM_009784	Cacna2d1
chr5	33259960	33260024	peak3793_cluster26498	-	intron	NM_013502	Ctbp1
chr5	34977500	34977584	peak1718_cluster10598	+	intron	NM_173402	Rgs12
chr5	41841540	41841594	peak2969_cluster26603	-	intron	NM_001081422	Bod1l
chr5	54006555	54006634	peak1379_cluster10681	+	intron	NM_001081103	Stim2
chr5	66357550	66357644	peak699_cluster26711	-	intron	NM_001201414	Apbb2
chr5	84300495	84300544	peak2974_cluster26813	-	intron	NM_007937	Epha5
chr5	102010925	102011019	peak3802_cluster27006	-	intron	NM_172882	Wdfy3
chr5	102040070	102040169	peak1486_cluster27011	-	intron	NM_172882	Wdfy3
chr5	110905755	110905844	peak581_cluster11176	+	intron	NM_001267622	Ttc28
chr5	110987465	110987549	peak425_cluster11178	+	intron	NM_001267622	Ttc28
chr5	113297995	113298084	peak1842_cluster27145	-	intron	NM_172718	Sgsm1
chr5	113967325	113967404	peak1843_cluster27168	-	intron	NM_198109	Ssh1
chr5	115686475	115686539	peak2980_cluster27219	-	intron	NM_001080808	Ccdc64
chr5	118606210	118606299	peak1386_cluster11332	+	intron	NM_172424	Med13l
chr5	118613015	118613054	peak3520_cluster11334	+	intron	NM_172424	Med13l
chr5	120466190	120466254	peak3808_cluster27255	-	intron	NM_133902	Sdsl
chr5	123568160	123568244	peak1007_cluster27339	-	intron	NM_029929	Vps33a
chr5	123980320	123980399	peak1725_cluster11464	+	intron	NM_145070	Hip1r
chr5	124488500	124488594	peak1490_cluster27382	-	intron	NM_029532	Snrnp35
chr5	124591555	124591659	peak1148_cluster11479	+	intron	NM_181410	Gtf2h3
chr5	125058280	125058329	peak3811_cluster27393	-	intron	NM_011424	Ncor2
chr5	125060480	125060554	peak2982_cluster27395	-	intron	NM_011424	Ncor2
chr5	131624390	131624504	peak1220_cluster27469	-	intron	NM_177047	Auts2
chr5	131995630	131995689	peak3813_cluster27482	-	intron	NM_177047	Auts2
chr5	134314210	134314289	peak1221_cluster27536	-	intron	NM_001080749	Gtf2i
chr5	134428370	134428459	peak1009_cluster27540	-	intron	NM_001244936	Gtf2ird1
chr5	136536430	136536539	peak1851_cluster27628	-	intron	NM_001291234	Cux1
chr5	138117015	138117044	peak3526_cluster11676	+	intron	NM_001044703	Zscan21
chr5	139798140	139798184	peak3815_cluster27689	-	intron	NM_010757	Mafk
chr5	140259520	140259604	peak2984_cluster27705	-	intron	NM_010752	Mad1l1
chr5	140813040	140813169	peak1010_cluster27733	-	intron	NM_010302	Gna12
chr5	141401405	141401454	peak3527_cluster11724	+	intron	NM_177879	Sdk1
chr5	142424555	142424639	peak2731_cluster11735	+	intron	NM_199068	Foxk1
chr5	143110135	143110204	peak1853_cluster27772	-	intron	NM_080561	Rnf216
chr5	144555185	144555239	peak2207_cluster11805	+	intron	NM_016789	Nptx2
chr5	146775415	146775479	peak2353_cluster27823	-	intron	NM_011669	Usp12
chr5	148375465	148375554	peak2355_cluster27845	-	intron	NM_007513	Slc7a1
chr5	148536350	148536414	peak3817_cluster27851	-	intron	NM_011908	Ubl3
chr6	12740335	12740474	peak926_cluster6426	-	intron	NM_001164805	Thsd7a
chr6	28606285	28606349	peak2988_cluster28002	+	intron	NM_019776	Snd1
chr6	30239340	30239424	peak1682_cluster6507	-	intron	NM_001169576	Ube2h
chr6	72879880	72879979	peak326_cluster6872	-	intron	NM_019715	Kcmf1
chr6	82087995	82088054	peak3420_cluster6896	-	intron	NM_145570	Eva1a
chr6	83421470	83421509	peak3421_cluster6929	-	intron	NM_183138	Tet3
chr6	84908950	84909019	peak1124_cluster6946	-	intron	NM_177077	Exoc6b
chr6	88023575	88023649	peak930_cluster6979	-	intron	NM_001293652	Rab7
chr6	89346065	89346124	peak2148_cluster7013	-	intron	NM_008881	Plxna1
chr6	91695670	91695759	peak205_cluster28366	+	intron	NM_009320	Slc6a6
chr6	93737015	93737104	peak1351_cluster7070	-	intron	NM_001286785	Magi1
chr6	95710455	95710554	peak3429_cluster7134	-	intron	NM_011507	Suclg2
chr6	97312345	97312424	peak2149_cluster7150	-	intron	NM_145148	Frmd4b
chr6	97615770	97615884	peak2151_cluster7180	-	intron	NM_145148	Frmd4b
chr6	97616200	97616279	peak491_cluster7181	-	intron	NM_145148	Frmd4b
chr6	98339605	98339684	peak2152_cluster7200	-	intron	NM_001128092	Gm765
chr6	113886410	113886484	peak2677_cluster7356	-	intron	NM_009723	Atp2b2
chr6	114475430	114475494	peak1694_cluster7359	-	intron	NM_001252643	Hrh1
chr6	115388670	115388719	peak3831_cluster28586	+	intron	NM_001127330	Pparg
chr6	120685890	120685974	peak3832_cluster28704	+	intron	NM_001128151	Cecr2
chr6	140454345	140454449	peak2997_cluster28932	+	intron	NM_144920	Plekha5
chr7	16471810	16471854	peak1767_cluster16446	+	intron	NM_008718	Npas1
chr7	25204290	25204404	peak650_cluster224	-	intron	NM_207677	Dedd2
chr7	25205910	25205974	peak3309_cluster226	-	intron	NM_207677	Dedd2
chr7	25210550	25210649	peak2057_cluster227	-	intron	NM_207677	Dedd2
chr7	25484970	25485019	peak2818_cluster16547	+	intron	NR_015569	4732471J01Rik
chr7	49437050	49437139	peak2248_cluster16752	+	intron	NM_001111016	Nav2
chr7	49495500	49495609	peak507_cluster16756	+	intron	NM_001111016	Nav2
chr7	98959885	98959944	peak2068_cluster871	-	intron	NM_178635	Uvrag
chr7	99325425	99325499	peak1424_cluster17114	+	intron	NM_010837	Map6
chr7	109947765	109947894	peak907_cluster992	-	intron	NM_021494	Dennd5a
chr7	116011875	116011969	peak2070_cluster1046	-	intron	NM_001025559	Sox6
chr7	125691860	125691934	peak3324_cluster1137	-	intron	NM_207239	Gtf3c1
chr7	132271065	132271114	peak2616_cluster1251	-	intron	NM_029935	Chst15
chr7	132809010	132809079	peak1632_cluster1260	-	intron	NM_212473	Fam53b
chr7	138369445	138369574	peak1082_cluster1337	-	intron	NM_183289	Tcerg1l
chr8	66114840	66114924	peak555_cluster47561	+	intron	NM_175188	March1
chr8	70540525	70540589	peak4200_cluster47602	+	intron	NM_007924	Ell
chr8	72402835	72402949	peak859_cluster34021	-	intron	NM_001289859	Eps15l1
chr8	79374050	79374139	peak2430_cluster34112	-	intron	NM_008539	Smad1
chr8	79398720	79398809	peak1030_cluster34121	-	intron	NM_008539	Smad1
chr8	79398865	79398919	peak3073_cluster34122	-	intron	NM_008539	Smad1
chr8	87818445	87818509	peak1536_cluster34236	-	intron	NM_033327	Zfp423
chr8	87888365	87888419	peak3931_cluster34240	-	intron	NM_033327	Zfp423
chr8	88210580	88210674	peak3275_cluster47813	+	intron	NM_001164498	Papd5
chr8	88219490	88219559	peak3276_cluster47814	+	intron	NM_001164498	Papd5
chr8	90864960	90865119	peak4206_cluster47843	+	intron	NM_177224	Chd9
chr8	91524770	91524889	peak167_cluster47869	+	intron	NM_011936	Fto
chr8	95024445	95024534	peak2574_cluster47921	+	intron	NM_173036	Adgrg3
chr8	104364800	104364924	peak621_cluster34375	-	intron	NM_153582	Cmtm4
chr8	105495750	105495829	peak3933_cluster34398	-	intron	NM_175160	Zdhhc1
chr8	108723490	108723554	peak4209_cluster48014	+	intron	NM_007496	Zfhx3
chr8	108894990	108895034	peak2576_cluster48035	+	intron	NM_007496	Zfhx3
chr8	109782815	109782894	peak2577_cluster48055	+	intron	NM_009677	Ap1g1
chr8	110724500	110724589	peak2578_cluster48087	+	intron	NM_198625	Mtss1l
chr8	111828515	111828579	peak1920_cluster34511	-	intron	NM_011801	Cfdp1
chr8	114572840	114572904	peak2032_cluster48127	+	intron	NM_019573	Wwox
chr8	114592720	114592809	peak2579_cluster48130	+	intron	NM_019573	Wwox
chr8	114723680	114723769	peak2033_cluster48133	+	intron	NM_019573	Wwox
chr8	114771000	114771094	peak2034_cluster48135	+	intron	NM_019573	Wwox
chr8	114775580	114775669	peak4211_cluster48136	+	intron	NM_019573	Wwox
chr8	117331660	117331724	peak1922_cluster34561	-	intron	NM_001163262	Cmip
chr8	117588575	117588659	peak2035_cluster48192	+	intron	NM_172285	Plcg2
chr8	121997755	121997854	peak4216_cluster48286	+	intron	NM_001285981	Banp
chr8	123334540	123334604	peak4217_cluster48315	+	intron	NM_172287	Spire2
chr8	125921045	125921124	peak4219_cluster48369	+	intron	NM_145608	BC021891
chr8	126312670	126312694	peak3087_cluster34760	-	intron	NM_175434	Slc35f3
chr9	15273660	15273779	peak427_cluster11963	-	intron	NM_144933	Med17
chr9	15292415	15292489	peak2885_cluster20727	+	intron	NM_133732	4931406C07Rik
chr9	27303860	27303934	peak2887_cluster20849	+	intron	NM_001033323	Igsf9b
chr9	35272000	35272084	peak1192_cluster20910	+	intron	NM_028040	Rpusd4
chr9	45822375	45822464	peak679_cluster12257	-	intron	NM_001081373	Cep164
chr9	47570295	47570369	peak1446_cluster21020	+	intron	NM_001025600	Cadm1
chr9	47603405	47603504	peak2293_cluster21022	+	intron	NM_001025600	Cadm1
chr9	48479710	48479749	peak3539_cluster12283	-	intron	NM_024233	Rexo2
chr9	48792815	48792914	peak2212_cluster12287	-	intron	NM_001033324	Zbtb16
chr9	59026175	59026229	peak3543_cluster12444	-	intron	NM_001042752	Neo1
chr9	60262005	60262129	peak3544_cluster12455	-	intron	NM_001040426	Thsd4
chr9	63696725	63696844	peak1731_cluster12512	-	intron	NM_016769	Smad3
chr9	63718780	63718854	peak1732_cluster12515	-	intron	NM_016769	Smad3
chr9	65021095	65021149	peak3545_cluster12532	-	intron	NM_021345	Hacd3
chr9	68759045	68759174	peak285_cluster21362	+	intron	NM_013646	Rora
chr9	70265550	70265619	peak821_cluster21410	+	intron	NM_181072	Myo1e
chr9	70293125	70293149	peak3549_cluster12595	-	intron	NM_181072	Myo1e
chr9	70478755	70478819	peak2743_cluster12604	-	intron	NM_033604	Rnf111
chr9	71892130	71892189	peak1735_cluster12621	-	intron	NM_001253865	Tcf12
chr9	73073495	73073569	peak3697_cluster21490	+	intron	NM_001301232	Rab27a
chr9	96200080	96200189	peak1798_cluster21619	+	intron	NM_001184706	Tfdp2
chr9	96987655	96987719	peak1394_cluster12825	-	intron	NM_145134	Spsb4
chr9	106292810	106292904	peak3700_cluster21715	+	intron	NM_027354	Poc1a
chr9	107287745	107287789	peak3556_cluster12926	-	intron	NM_178907	Mapkapk3
chr9	114525385	114525454	peak1154_cluster13025	-	intron	NM_001042503	Trim71
chr9	114905175	114905239	peak1739_cluster13042	-	intron	NM_175380	Gpd1l
chr9	119036300	119036414	peak2300_cluster21887	+	intron	NM_133710	Ctdspl
chr9	119305420	119305489	peak2754_cluster13111	-	intron	NR_045693	Oxsr1
chr9	120459560	120459614	peak824_cluster21941	+	intron	NM_144557	Myrip
chrX	12061960	12062009	peak2004_cluster44572	-	intron	NM_001168321	Bcor
chrX	12070860	12070914	peak2005_cluster44573	-	intron	NM_001168321	Bcor
chrX	12075265	12075379	peak2006_cluster44574	-	intron	NM_001168321	Bcor
chrX	50620470	50620509	peak4150_cluster44733	-	intron	NR_026976	Firre
chrX	74077435	74077499	peak4155_cluster44871	-	intron	NM_001081979	Mecp2
chrX	99141110	99141179	peak2108_cluster3648	+	intron	NM_010110	Efnb1
chrX	104368680	104368804	peak752_cluster45050	-	intron	NM_009592	Abcb7
chrX	157485205	157485284	peak2010_cluster45225	-	intron	NM_009214	Sms
chrX	162097005	162097024	peak2638_cluster3999	+	intron	NM_001081052	Nhs
chr11	59792300	59792434	peak940_cluster8590	-	non-coding	NR_073164	Flcn
chr12	12372935	12373079	peak761_cluster49364	+	non-coding	NR_045829	4921511I17Rik
chr14	105109285	105109339	peak3659_cluster18356	-	non-coding	NR_040628	Gm17066
chr2	119326050	119326099	peak3581_cluster14115	+	non-coding	NR_030683	Gm14207
chr2	156852455	156852579	peak1751_cluster14517	+	non-coding	NR_015591	5430405H02Rik
chr3	94487275	94487329	peak3715_cluster22634	-	non-coding	NR_110353	Celf3
chr4	152114330	152114444	peak1482_cluster26129	+	non-coding	NR_104381	Plekhg5
chr1	191575145	191575259	peak1608_cluster47064	-	promoter-TSS	NM_178632	Ints7
chr10	76531620	76531674	peak3908_cluster32734	+	promoter-TSS	NM_146006	Lss
chr10	105574145	105574239	peak2287_cluster20326	-	promoter-TSS	NR_038032	Gm15663
chr11	96943745	96943799	peak2703_cluster9549	-	promoter-TSS	NR_003293	D030028A08Rik
chr11	101627380	101627569	peak34_cluster41212	+	promoter-TSS	NM_025654	Rdm1
chr12	71137365	71137414	peak4249_cluster49772	+	promoter-TSS	NM_001024854	Timm9
chr13	48967400	48967479	peak2538_cluster43848	-	promoter-TSS	NR_015601	Fam120aos
chr15	89377445	89377569	peak2398_cluster31768	+	promoter-TSS	NM_138302	Tymp
chr17	27503685	27503724	peak1865_cluster29364	-	promoter-TSS	NM_001291045	Grm4
chr19	10525955	10526029	peak911_cluster1632	+	promoter-TSS	NM_025333	Sdhaf2
chr19	23141105	23141184	peak1635_cluster1755	+	promoter-TSS	NM_010638	Klf9
chr2	14074285	14074329	peak1741_cluster13224	+	promoter-TSS	NR_038162	Stamos
chr2	37775935	37776009	peak805_cluster13556	+	promoter-TSS	NM_001163566	Crb2
chr2	156862390	156862474	peak3201_cluster42938	-	promoter-TSS	NM_026124	1110008F13Rik
chr5	119671170	119671254	peak2199_cluster11355	+	promoter-TSS	NM_011535	Tbx3
chr5	137294365	137294439	peak799_cluster11617	+	promoter-TSS	NM_027356	Ufsp1
chr6	25689855	25689989	peak927_cluster6479	-	promoter-TSS	NM_010338	Gpr37
chr6	91903635	91903694	peak1225_cluster28395	+	promoter-TSS	NM_198668	4930590J08Rik
chr7	25686320	25686424	peak587_cluster16562	+	promoter-TSS	NM_011577	Tgfb1
chr7	27673935	27673964	peak2820_cluster16577	+	promoter-TSS	NM_198417	Zfp607b
chr7	141448845	141448929	peak1427_cluster17597	+	promoter-TSS	NR_034049	Snora52
chr7	142658665	142658794	peak559_cluster1390	-	promoter-TSS	NM_010514	Igf2
chr8	70895755	70895874	peak348_cluster33998	-	promoter-TSS	NR_002901	Snora68
chr8	79294570	79294684	peak3072_cluster34106	-	promoter-TSS	NR_045823	Gm4890
chr8	88362205	88362234	peak2432_cluster34252	-	promoter-TSS	NM_012047	Brd7
chr9	27029410	27029474	peak3533_cluster12057	-	promoter-TSS	NM_178113	Ncapd3
chr1	38052805	38052939	peak3962_cluster36351	+	TTS	NM_019570	Rev1
chr10	68094710	68094784	peak2277_cluster19961	-	TTS	NM_023598	Arid5b
chr10	128883600	128883674	peak337_cluster20595	-	TTS	NM_010272	Gdf11
chr11	69657060	69657144	peak792_cluster8796	-	TTS	NM_009235	Sox15
chr11	69942540	69942594	peak3467_cluster8832	-	TTS	NM_016875	Ybx2
chr11	84519125	84519259	peak1705_cluster9112	-	TTS	NM_008498	Lhx1
chr11	98437805	98437909	peak2179_cluster9651	-	TTS	NM_001003817	Erbb2
chr15	79042840	79042884	peak3885_cluster31497	+	TTS	NM_001161712	Gcat
chr16	18406090	18406229	peak225_cluster38761	+	TTS	NM_007744	Comt
chr17	25958660	25958749	peak846_cluster29321	-	TTS	NM_015830	Capn15
chr17	56562900	56562984	peak3007_cluster29826	-	TTS	NM_001029979	Safb2
chr19	6081040	6081094	peak3355_cluster2562	-	TTS	NM_001111317	BC048609
chr19	45817675	45817729	peak2102_cluster3001	-	TTS	NM_198296	9130011E15Rik
chr2	32925465	32925539	peak1577_cluster42084	-	TTS	NM_146119	Fam129b
chr2	165290400	165290484	peak2526_cluster43024	-	TTS	NM_207705	Elmo2
chr4	43426975	43427039	peak1823_cluster24896	+	TTS	NM_199057	Rusc2
chr4	43650955	43651009	peak3755_cluster24903	+	TTS	NM_001290462	Spag8
chr5	125282405	125282479	peak3812_cluster27412	-	TTS	NM_001205083	Scarb1
chr5	135735115	135735214	peak1388_cluster11598	+	TTS	NM_172541	Tmem120a
chr6	36715370	36715439	peak1684_cluster6586	-	TTS	NM_008973	Ptn
chrX	73916550	73916679	peak3232_cluster44835	-	TTS	NM_001177965	Naa10

## Sheet: endogenous_dismissed_close Sfpq
Results of the Jaccard index (minimal threshold index of 0.10 for overlapping peaks) to assess the Sfpq-dependency on Ago2 peaks that map closely to Sfpq peaks (<500 nt).
Chromosome	peak start	peak end	peak name	strand	genomic location	RefSeq mRNA accession	Gene Symbol
chr1	34815555	34815712	peak_1569	-	3' UTR	NM_001160235	Fam168b
chr1	54480418	54480504	peak_948	-	3' UTR	NM_001163314	Pgap1
chr1	58523003	58523087	peak_1571	-	3' UTR	NM_172513	Fam126b
chr1	64599684	64599902	peak_1572	+	3' UTR	NM_009952	Creb1
chr1	77372913	77373020	peak_949	-	3' UTR	NM_007936	Epha4
chr1	93015463	93015656	peak_950	-	3' UTR	NM_001294150	Kif1a
chr1	127943119	127943242	peak_1574	+	3' UTR	NM_178690	Rab3gap1
chr1	130721588	130722010	peak_1661	+	3' UTR	NM_178691	Yod1
chr1	131931205	131931314	peak_626	+	3' UTR	NM_175294	Nucks1
chr1	131935340	131935458	peak_627	+	3' UTR	NM_175294	Nucks1
chr1	176734951	176735120	peak_522	-	3' UTR	NM_001099637	Cep170
chr10	7715781	7716071	peak_330	+	3' UTR	NM_010690	Lats1
chr10	13130229	13130493	peak_439	+	3' UTR	NM_009538	Plagl1
chr10	69338452	69338511	peak_1579	-	3' UTR	NM_007659	Cdk1
chr10	72674483	72674603	peak_1580	+	3' UTR	NM_001293683	Zwint
chr10	91116823	91117010	peak_1221	-	3' UTR	NM_133668	Slc25a3
chr11	33152518	33152786	peak_73	-	3' UTR	NM_008722	Npm1
chr11	50295085	50295176	peak_956	-	3' UTR	NM_007597	Canx
chr11	53419236	53419479	peak_332	+	3' UTR	NM_033565	Aff4
chr11	54515623	54515830	peak_1584	+	3' UTR	NM_173753	Fnip1
chr11	58059624	58059751	peak_765	+	3' UTR	NM_028451	Larp1
chr11	74843610	74843731	peak_957	+	3' UTR	NM_010813	Mnt
chr11	77532077	77532199	peak_1588	-	3' UTR	NM_144825	Taok1
chr11	80033548	80033862	peak_333	+	3' UTR	NM_001163018	Suz12
chr11	88341929	88342064	peak_243	-	3' UTR	NM_054043	Msi2
chr11	97161469	97161578	peak_1229	-	3' UTR	NM_008379	Kpnb1
chr11	97684241	97684329	peak_629	+	3' UTR	NM_139311	Mllt6
chr11	103365605	103365846	peak_289	-	3' UTR	NM_183034	Plekhm1
chr12	27335453	27335535	peak_376	-	3' UTR	NM_009234	Sox11
chr12	27339646	27339765	peak_960	-	3' UTR	NM_009234	Sox11
chr13	9172478	9172670	peak_441	+	3' UTR	NM_172585	Larp4b
chr13	44919905	44920107	peak_442	+	3' UTR	NM_001205044	Jarid2
chr13	64134389	64134924	peak_190	-	3' UTR	NM_175494	Zfp367
chr13	64134964	64135320	peak_191	-	3' UTR	NM_175494	Zfp367
chr13	99425493	99425640	peak_1607	-	3' UTR	NM_008634	Map1b
chr13	111715852	111715900	peak_632	+	3' UTR	NM_172593	Mier3
chr14	18206477	18206606	peak_443	-	3' UTR	NM_011584	Nr1d2
chr14	48657880	48657985	peak_964	-	3' UTR	NM_001286481	Otx2
chr14	66310965	66311109	peak_1237	+	3' UTR	NM_029979	Trim35
chr15	5180893	5180959	peak_965	+	3' UTR	NM_001013367	Prkaa1
chr15	6800019	6800313	peak_378	+	3' UTR	NM_030168	Rictor
chr15	31458839	31458930	peak_291	-	3' UTR	NM_172606	March6
chr15	36595908	36596007	peak_1238	-	3' UTR	NM_008774	Pabpc1
chr15	73105523	73105671	peak_526	-	3' UTR	NM_153178	2002-08-01
chr15	79823912	79824142	peak_1239	-	3' UTR	NM_028763	Cbx6
chr15	79915820	79916073	peak_966	-	3' UTR	NM_144811	Cbx7
chr15	80936992	80937058	peak_967	+	3' UTR	NM_144812	Tnrc6b
chr15	84947704	84947729	peak_968	+	3' UTR	NM_001033273	5031439G07Rik
chr15	90933370	90933632	peak_379	-	3' UTR	NM_001109042	Kif21a
chr15	103198192	103198303	peak_770	-	3' UTR	NM_001110216	Cbx5
chr16	37884847	37884956	peak_971	+	3' UTR	NM_177093	Lrrc58
chr16	78337354	78337759	peak_635	+	3' UTR	NM_001025192	Cxadr
chr16	78338826	78338921	peak_1938	+	3' UTR	NM_001025192	Cxadr
chr16	87730454	87730760	peak_1244	+	3' UTR	NM_007520	Bach1
chr17	10207115	10207167	peak_1245	-	3' UTR	NM_001159517	Qk
chr17	26773731	26774002	peak_772	+	3' UTR	NM_029870	Crebrf
chr17	33746600	33746704	peak_134	-	3' UTR	NM_008997	Rab11b
chr17	64281767	64281915	peak_1612	-	3' UTR	NM_144859	Pja2
chr19	10546705	10546788	peak_1614	+	3' UTR	NM_001164272	Cpsf7
chr19	12769134	12769410	peak_529	-	3' UTR	NM_053009	Zfp91
chr19	12769468	12769796	peak_637	-	3' UTR	NM_053009	Zfp91
chr19	27249507	27249632	peak_160	+	3' UTR	NM_013703	Vldlr
chr19	32820370	32820473	peak_775	+	3' UTR	NM_008960	Pten
chr19	36892419	36892834	peak_776	+	3' UTR	NM_001163635	Tnks2
chr19	44982139	44982304	peak_530	+	3' UTR	NM_001081225	Fam178a
chr2	170110460	170110604	peak_777	-	3' UTR	NM_001159683	Zfp217
chr3	30905009	30905333	peak_976	-	3' UTR	NM_001165955	Phc3
chr3	31119587	31119803	peak_334	+	3' UTR	NM_001039090	Skil
chr3	89077468	89077660	peak_88	+	3' UTR	NM_138679	Ash1l
chr3	95662483	95662700	peak_532	+	3' UTR	NM_008562	Mcl1
chr3	95662776	95662923	peak_643	+	3' UTR	NM_008562	Mcl1
chr3	98148267	98148358	peak_1622	+	3' UTR	NM_010928	Notch2
chr3	104655892	104655958	peak_977	+	3' UTR	NM_009196	Slc16a1
chr3	122539581	122539736	peak_1623	-	3' UTR	NM_001114665	Fnbp1l
chr4	33021296	33021605	peak_446	+	3' UTR	NM_027491	Rragd
chr4	119136704	119136792	peak_1626	+	3' UTR	NM_011400	Slc2a1
chr4	130780747	130780874	peak_978	+	3' UTR	NM_001159605	Pum1
chr4	134004794	134005014	peak_175	-	3' UTR	NM_145833	Lin28a
chr5	23503406	23503540	peak_645	+	3' UTR	NM_026984	Kmt2e
chr5	23503563	23503727	peak_979	+	3' UTR	NM_026984	Kmt2e
chr5	25273050	25273228	peak_781	-	3' UTR	NM_001081383	Kmt2c
chr5	93275066	93275385	peak_176	+	3' UTR	NM_007635	Ccng2
chr5	93275815	93275965	peak_256	+	3' UTR	NM_007635	Ccng2
chr5	122322123	122322311	peak_982	+	3' UTR	NM_177242	Pptc7
chr5	124371570	124371697	peak_220	-	3' UTR	NM_001081203	Sbno1
chr5	129983825	129983938	peak_1629	+	3' UTR	NM_027121	Vkorc1l1
chr5	134620109	134620213	peak_1630	-	3' UTR	NM_033561	Eif4h
chr5	146209419	146209604	peak_534	-	3' UTR	NM_028774	Rnf6
chr6	4642233	4642346	peak_983	+	3' UTR	NM_145398	Casd1
chr6	4757472	4757586	peak_164	+	3' UTR	NM_001040611	Peg10
chr6	72611944	72612047	peak_1633	-	3' UTR	NM_009443	Tgoln1
chr6	113151603	113151819	peak_987	+	3' UTR	NM_028385	Setd5
chr6	122729263	122729711	peak_292	-	3' UTR	NM_011401	Slc2a3
chr6	134924287	134924541	peak_246	+	3' UTR	NM_009875	Cdkn1b
chr6	134925339	134925445	peak_989	+	3' UTR	NM_009875	Cdkn1b
chr6	140651846	140652059	peak_1262	+	3' UTR	NM_178803	Aebp2
chr6	143207308	143207473	peak_385	+	3' UTR	NM_029250	Etnk1
chr7	110142568	110142745	peak_1636	+	3' UTR	NM_009516	Wee1
chr7	112898674	112898798	peak_1637	+	3' UTR	NM_001166584	Tead1
chr7	123193483	123193659	peak_112	+	3' UTR	NM_144925	Tnrc6a
chr8	36568793	36568942	peak_1638	-	3' UTR	NM_015802	Dlc1
chr8	79674986	79675196	peak_1640	+	3' UTR	NM_001256033	Otud4
chr8	89027814	89027919	peak_222	-	3' UTR	NM_021390	Sall1
chr8	89028319	89028432	peak_1701	-	3' UTR	NM_021390	Sall1
chr8	126590798	126591091	peak_125	-	3' UTR	NM_001164598	Irf2bp2
chr9	45968544	45968673	peak_1642	-	3' UTR	NM_008775	Pafah1b2
chr9	53572686	53572834	peak_387	+	3' UTR	NM_001081152	Npat
chr9	59679150	59679362	peak_450	+	3' UTR	NM_011099	Pkm
chr9	65185688	65185804	peak_993	+	3' UTR	NM_008988	Igdcc3
chr9	69382645	69382820	peak_649	+	3' UTR	NM_013646	Rora
chr9	72912340	72912516	peak_650	+	3' UTR	NM_175485	Prtg
chr9	114511425	114511586	peak_388	-	3' UTR	NM_001042503	Trim71
chr9	114512088	114512286	peak_789	-	3' UTR	NM_001042503	Trim71
chrX	103959875	103959997	peak_651	-	3' UTR	NM_011276	Rlim
chrX	103960005	103960110	peak_451	-	3' UTR	NM_011276	Rlim
chrX	106124524	106124720	peak_390	+	3' UTR	NM_009726	Atp7a
chrX	106933201	106933298	peak_1648	+	3' UTR	NM_175271	Lpar4
chrX	142318162	142318253	peak_793	-	3' UTR	NM_207625	Acsl4
chr11	23256456	23256541	peak_652	+	5' UTR	NM_134014	Xpo1
chr17	66100983	66101011	peak_1272	+	5' UTR	NM_001278415	Ndufv2
chr19	44294089	44294185	peak_1655	+	5' UTR	NM_009128	Scd2
chr9	62811343	62811419	peak_794	-	5' UTR	NM_010193	Fem1b
chr1	38995906	38995930	peak_392	+	exon	NM_026850	Pdcl3
chr11	97173175	97173278	peak_799	-	exon	NM_008379	Kpnb1
chr12	101044538	101044563	peak_195	-	exon	NM_211355	Smek1
chr16	91657344	91657460	peak_1289	+	exon	NM_178880	Son
chr5	125106235	125106261	peak_257	+	exon	NM_001253904	Ncor2
chr9	108045501	108045523	peak_1704	-	exon	NM_013785	Ip6k1
chr1	120560705	120560729	peak_557	+	Intergenic
chr10	51521186	51521249	peak_1720	-	Intergenic
chr10	91182089	91182169	peak_1331	-	Intergenic
chr10	118855710	118855900	peak_83	-	Intergenic
chr10	121205647	121205672	peak_260	-	Intergenic
chr10	130061660	130061760	peak_671	-	Intergenic
chr11	47733968	47733999	peak_299	-	Intergenic
chr11	79704682	79704714	peak_837	+	Intergenic
chr11	85187747	85187844	peak_1342	-	Intergenic
chr11	107691647	107691733	peak_1730	+	Intergenic
chr12	3052628	3052654	peak_1731	+	Intergenic
chr12	99645446	99645678	peak_77	+	Intergenic
chr13	8800263	8800288	peak_1739	+	Intergenic
chr13	85126956	85127114	peak_406	+	Intergenic
chr13	96999820	96999844	peak_1747	+	Intergenic
chr13	112508284	112508386	peak_1052	+	Intergenic
chr14	19278142	19278247	peak_24	+	Intergenic
chr14	76289528	76289548	peak_848	+	Intergenic
chr15	38283016	38283054	peak_140	+	Intergenic
chr15	56746120	56746143	peak_468	+	Intergenic
chr16	22726247	22726277	peak_1358	-	Intergenic
chr16	48662627	48662656	peak_1761	-	Intergenic
chr17	81838370	81838437	peak_128	-	Intergenic
chr18	61589448	61589623	peak_1070	+	Intergenic
chr19	14868251	14868272	peak_1776	+	Intergenic
chr19	41562024	41562203	peak_1373	+	Intergenic
chr19	41562264	41562338	peak_1777	+	Intergenic
chr2	14349819	14349936	peak_1378	-	Intergenic
chr2	14350119	14350205	peak_169	-	Intergenic
chr2	22588725	22588846	peak_861	-	Intergenic
chr2	22589334	22589457	peak_233	-	Intergenic
chr4	40297311	40297334	peak_1809	+	Intergenic
chr4	72027968	72028158	peak_129	-	Intergenic
chr4	80002762	80002837	peak_1396	-	Intergenic
chr4	124349777	124349804	peak_480	-	Intergenic
chr5	84618914	84618950	peak_1823	+	Intergenic
chr6	67655190	67655274	peak_310	-	Intergenic
chr6	110466590	110466614	peak_587	+	Intergenic
chr7	51827641	51827668	peak_483	+	Intergenic
chr7	132908435	132908503	peak_1845	+	Intergenic
chr8	87154832	87154860	peak_484	+	Intergenic
chr8	124461911	124461939	peak_592	+	Intergenic
chr9	19206965	19207031	peak_711	+	Intergenic
chrX	4136294	4136371	peak_1866	+	Intergenic
chrX	24008453	24008561	peak_719	+	Intergenic
chrY	4391278	4391387	peak_153	-	Intergenic
chr1	132027820	132027892	peak_1442	+	intron	NM_172510	Mfsd4a
chr1	132029652	132029791	peak_892	+	intron	NM_172510	Mfsd4a
chr1	132032088	132032286	peak_724	+	intron	NM_172510	Mfsd4a
chr1	192745573	192745688	peak_492	+	intron	NM_144881	Hhat
chr10	75737586	75737608	peak_893	+	intron	NM_172549	Cabin1
chr10	76958149	76958178	peak_1893	-	intron	NM_021568	Pcbp3
chr10	103176951	103176976	peak_1451	+	intron	NM_001163559	Lrriq1
chr10	105238316	105238552	peak_26	+	intron	NM_177368	Tmtc2
chr11	120629779	120629804	peak_496	-	intron	NM_010756	Mafg
chr13	112578631	112578738	peak_364	-	intron	NM_139299	Il31ra
chr15	77286242	77286270	peak_1475	+	intron	NM_175387	Rbfox2
chr16	57391108	57391189	peak_1484	-	intron	NM_001040397	Filip1l
chr16	57391376	57391682	peak_19	-	intron	NM_001040397	Filip1l
chr16	72740424	72740449	peak_906	+	intron	NM_019413	Robo1
chr17	31504311	31504386	peak_1486	-	intron	NM_021322	Wdr4
chr17	46726543	46726568	peak_907	+	intron	NM_010321	Gnmt
chr19	3650010	3650033	peak_1496	-	intron	NM_008513	Lrp5
chr2	32823735	32823765	peak_1160	-	intron	NM_001113569	Stxbp1
chr3	30256775	30256799	peak_1515	-	intron	NM_021442	Mecom
chr3	84833682	84833705	peak_1981	+	intron	NM_001177773	Fbxw7
chr3	87998889	87998915	peak_1982	+	intron	NM_007529	Bcan
chr6	5132979	5133004	peak_2008	-	intron	NM_181595	Ppp1r9a
chr7	92591107	92591135	peak_510	+	intron	NM_028665	Ankrd42
chr8	23746910	23746937	peak_616	+	intron	NM_177086	Zmat4
chr8	69374338	69374366	peak_2027	+	intron	NR_038043	Gm10033
chr9	51089912	51089936	peak_1201	+	intron	NM_177702	4833427G06Rik
chr9	59661006	59661248	peak_1548	+	intron	NM_001253883	Pkm
chr9	79877480	79877507	peak_513	-	intron	NM_001081243	Filip1
chr9	106783959	106783988	peak_370	-	intron	NM_030730	Rad54l2
chr19	5799663	5799837	peak_1294	-	non-coding	NR_002847	Malat1
chr19	5800843	5801035	peak_802	-	non-coding	NR_002847	Malat1
chr3	153907314	153907627	peak_76	-	non-coding	NR_028096	Rabggtb
chr1	86356954	86357224	peak_99	-	promoter-TSS	NR_002851	Snord82
chr10	96617021	96617154	peak_454	+	promoter-TSS	NM_007569	Btg1
chr11	75463768	75463796	peak_656	+	promoter-TSS	NR_029739	Mir22
chr11	77078084	77078111	peak_798	-	promoter-TSS	NR_030756	Mir423
chr11	77078119	77078146	peak_1457	-	promoter-TSS	NR_030756	Mir423
chr11	106780435	106780571	peak_218	-	promoter-TSS	NM_015810	Polg2
chr11	106780435	106780556	peak_238	-	promoter-TSS	NM_015810	Polg2
chr11	106780435	106780562	peak_239	-	promoter-TSS	NM_015810	Polg2
chr11	106780435	106780550	peak_623	-	promoter-TSS	NM_015810	Polg2
chr15	80671350	80671372	peak_942	+	promoter-TSS	NM_145986	Fam83f
chr17	45573270	45573299	peak_1208	-	promoter-TSS	NM_008302	Hsp90ab1
chr2	10509316	10509347	peak_606	+	promoter-TSS	NR_030470	Mir669a-2
chr2	129198407	129198429	peak_758	+	promoter-TSS	NM_015747	Slc20a1
chr2	173701741	173702236	peak_193	+	promoter-TSS	NR_105758	Mir6340
chr2	173701741	173702186	peak_202	+	promoter-TSS	NR_105758	Mir6340
chr7	3220387	3220414	peak_1693	+	promoter-TSS	NR_029643	Mir293
chr9	51103607	51103634	peak_1318	-	promoter-TSS	NR_029655	Mir34b
chrX	52741694	52741720	peak_664	-	promoter-TSS	NR_029853	Mir363
chr1	72852364	72852456	peak_1573	+	TTS	NM_008342	Igfbp2
chr1	164437159	164437253	peak_1576	+	TTS	NM_001293313	Nme7
chr10	13131576	13131683	peak_288	+	TTS	NM_009538	Plagl1
chr10	92684742	92684857	peak_953	-	TTS	NM_008682	Nedd1
chr11	50200154	50200293	peak_216	-	TTS	NM_026543	3010026O09Rik
chr11	95962620	95962862	peak_1594	-	TTS	NR_037223	Mir3063
chr11	101459172	101459279	peak_1231	-	TTS	NM_027320	Ifi35
chr13	28949840	28949925	peak_1213	-	TTS	NM_009238	Sox4
chr15	79915820	79915950	peak_1214	-	TTS	NM_144811	Cbx7
chr15	80940669	80940745	peak_1240	+	TTS	NR_039573	Mir5113
chr16	4767055	4767146	peak_970	-	TTS	NM_010443	Hmox2
chr16	23113172	23113226	peak_1243	+	TTS	NM_145480	Rfc4
chr3	14663671	14663820	peak_241	+	TTS	NM_024495	Car13
chr3	121458068	121458147	peak_779	+	TTS	NM_028044	Cnn3
chr4	119629019	119629110	peak_780	+	TTS	NM_001290696	Foxj3
chr5	38526814	38526956	peak_82	-	TTS	NM_011715	Wdr1
chr6	4760397	4760516	peak_226	+	TTS	NM_001040611	Peg10
chr6	114861010	114861148	peak_1216	-	TTS	NM_001253718	Atg7
chr7	59978505	59978594	peak_2068	-	TTS	NR_028529	Snord64
chr9	114511287	114511349	peak_1568	-	TTS	NM_001042503	Trim71
chrX	13293865	13293989	peak_1268	+	TTS	NM_010028	Ddx3x

## Sheet: endogenous_dismissed_far Sfpq
Results of the Jaccard index (minimal threshold index of 0.10 for overlapping peaks) to assess the Sfpq-dependency on Ago2 peaks that map far from Sfpq peaks (between 500 and 7000 nt).
Chromosome	peak start	peak end	peak name	strand	genomic location	RefSeq mRNA accession	Gene Symbol
chr1	130720023	130720154	peak_520	+	3' UTR	NM_178691	Yod1
chr1	139450107	139450273	peak_521	+	3' UTR	NM_172643	Zbtb41
chr10	67012360	67012554	peak_1578	-	3' UTR	NM_178606	Reep3
chr10	78187057	78187313	peak_96	-	3' UTR	NM_001081055	Trappc10
chr10	96619273	96619351	peak_1581	+	3' UTR	NM_007569	Btg1
chr10	128390791	128391091	peak_374	+	3' UTR	NM_172790	Ankrd52
chr10	128391280	128391469	peak_1663	+	3' UTR	NM_172790	Ankrd52
chr11	4480965	4481183	peak_215	-	3' UTR	NM_028860	Mtmr3
chr11	24166742	24166945	peak_1583	+	3' UTR	NM_001242934	Bcl11a
chr11	70044805	70044840	peak_1226	+	3' UTR	NM_007864	Dlg4
chr12	44206124	44206401	peak_961	-	3' UTR	NM_013760	Dnajb9
chr13	48880720	48880841	peak_630	-	3' UTR	NM_001033268	Fam120a
chr13	64133568	64133898	peak_158	-	3' UTR	NM_175494	Zfp367
chr13	64134070	64134252	peak_391	-	3' UTR	NM_175494	Zfp367
chr13	73815728	73815841	peak_1606	+	3' UTR	NM_011390	Slc12a7
chr13	98725029	98725113	peak_1236	-	3' UTR	NM_172591	Fcho2
chr14	18205613	18205783	peak_1608	-	3' UTR	NM_011584	Nr1d2
chr15	57839435	57839613	peak_633	+	3' UTR	NM_199449	Zhx2
chr15	59655323	59655532	peak_658	+	3' UTR	NM_144549	Trib1
chr15	59656082	59656524	peak_159	+	3' UTR	NM_144549	Trib1
chr17	26772323	26772513	peak_1247	+	3' UTR	NM_029870	Crebrf
chr18	6436408	6436578	peak_1014	-	3' UTR	NM_007935	Epc1
chr18	6436653	6436913	peak_145	-	3' UTR	NM_007935	Epc1
chr19	4317625	4317805	peak_1249	-	3' UTR	NM_001001984	Kdm2a
chr19	38074216	38074277	peak_380	+	3' UTR	NM_001164362	Cep55
chr19	44571189	44571341	peak_174	+	3' UTR	NM_176958	Hif1an
chr2	173226851	173226941	peak_1618	-	3' UTR	NM_022995	Pmepa1
chr2	173227127	173227281	peak_1619	-	3' UTR	NM_022995	Pmepa1
chr2	173227311	173227547	peak_640	-	3' UTR	NM_022995	Pmepa1
chr2	173227618	173227746	peak_778	-	3' UTR	NM_022995	Pmepa1
chr3	89079147	89079235	peak_531	+	3' UTR	NM_138679	Ash1l
chr3	97204686	97204759	peak_1621	-	3' UTR	NM_029933	Bcl9
chr5	142457822	142458172	peak_1261	+	3' UTR	NM_199068	Foxk1
chr7	81347444	81347680	peak_109	-	3' UTR	NM_001252526	Cpeb1
chr9	20434104	20434191	peak_1265	-	3' UTR	NM_011753	Zfp26
chr9	49504128	49504185	peak_1643	-	3' UTR	NM_001081445	Ncam1
chr9	52114114	52114408	peak_223	-	3' UTR	NM_001162921	Zc3h12c
chr9	69379876	69380206	peak_1266	+	3' UTR	NM_013646	Rora
chr9	69383076	69383349	peak_341	+	3' UTR	NM_013646	Rora
chr10	12683286	12683310	peak_1004	+	exon	NM_011682	Utrn
chr11	55309450	55309482	peak_1278	+	exon	NM_001029988	Fat2
chr12	81987931	81988000	peak_1281	+	exon	NM_018814	Pcnx
chr17	24985561	24985583	peak_1291	+	exon	NM_020608	Cramp1l
chr17	25825749	25825771	peak_395	+	exon	NM_173741	Wdr24
chr19	27323066	27323088	peak_1679	+	exon	NM_183179	Kcnv2
chr19	41552580	41552699	peak_1295	+	exon	NM_172154	Lcor
chr19	60768705	60768897	peak_396	-	exon	NM_010123	Eif3a
chr2	92389178	92389200	peak_1296	-	exon	NM_001202446	Mapk8ip1
chr3	20067351	20067426	peak_1976	+	exon	NM_009210	Hltf
chr5	23502146	23502257	peak_196	+	exon	NM_026984	Kmt2e
chr5	66312231	66312251	peak_1302	-	exon	NM_009686	Apbb2
chr6	72234526	72234551	peak_1691	-	exon	NM_153778	Atoh8
chr7	112954269	112954294	peak_1313	+	exon	NM_175279	Rassf10
chr7	123162511	123162592	peak_1017	+	exon	NM_144925	Tnrc6a
chr7	123169849	123170135	peak_401	+	exon	NM_144925	Tnrc6a
chr7	123170420	123170829	peak_1314	+	exon	NM_144925	Tnrc6a
chr1	47096938	47096969	peak_138	-	Intergenic
chr1	102628181	102628293	peak_127	-	Intergenic
chr1	107066757	107066785	peak_350	-	Intergenic
chr1	119365939	119365961	peak_667	+	Intergenic
chr1	120974716	120974738	peak_1712	+	Intergenic
chr1	136444760	136444785	peak_1030	-	Intergenic
chr10	17350403	17350429	peak_1329	-	Intergenic
chr10	24589285	24589307	peak_828	-	Intergenic
chr10	52488792	52488812	peak_1035	+	Intergenic
chr10	69115466	69115490	peak_297	+	Intergenic
chr10	84037880	84037901	peak_1036	+	Intergenic
chr10	93487534	93487561	peak_831	+	Intergenic
chr10	100175180	100175203	peak_1721	+	Intergenic
chr10	111735245	111735278	peak_206	-	Intergenic
chr11	8856854	8856874	peak_1724	+	Intergenic
chr11	34164385	34164409	peak_673	-	Intergenic
chr11	56289363	56289389	peak_1340	+	Intergenic
chr12	57513903	57513929	peak_354	-	Intergenic
chr13	16433704	16433728	peak_264	-	Intergenic
chr13	54189950	54190135	peak_91	-	Intergenic
chr13	54230202	54230231	peak_1350	+	Intergenic
chr13	63966709	63966731	peak_1744	-	Intergenic
chr13	73752836	73752859	peak_1745	+	Intergenic
chr13	87507205	87507315	peak_565	+	Intergenic
chr14	58663816	58663847	peak_1749	+	Intergenic
chr14	71476986	71477015	peak_847	-	Intergenic
chr14	78556427	78556448	peak_1054	-	Intergenic
chr14	107304753	107304779	peak_849	+	Intergenic
chr14	111374107	111374134	peak_850	-	Intergenic
chr15	52168332	52168360	peak_683	-	Intergenic
chr15	52175100	52175140	peak_1355	+	Intergenic
chr15	101282322	101282351	peak_1056	-	Intergenic
chr15	103185702	103185730	peak_1057	+	Intergenic
chr16	4267549	4267572	peak_1759	-	Intergenic
chr16	68721198	68721226	peak_1060	+	Intergenic
chr16	78107056	78107079	peak_1359	+	Intergenic
chr16	95302552	95302576	peak_1360	+	Intergenic
chr17	22876466	22876518	peak_64	+	Intergenic
chr17	70963709	70963896	peak_115	+	Intergenic
chr17	87932495	87932518	peak_855	-	Intergenic
chr18	54744595	54744617	peak_1069	-	Intergenic
chr18	54867432	54867464	peak_270	-	Intergenic
chr18	68692060	68692320	peak_17	+	Intergenic
chr18	73533423	73533537	peak_39	-	Intergenic
chr19	48832266	48832290	peak_1071	+	Intergenic
chr19	55152095	55152120	peak_1375	-	Intergenic
chr2	61485954	61485987	peak_473	-	Intergenic
chr2	117248336	117248424	peak_1787	+	Intergenic
chr3	5860336	5860827	peak_3	+	Intergenic
chr3	83124100	83124195	peak_412	-	Intergenic
chr3	117119778	117119803	peak_1079	-	Intergenic
chr3	122312963	122312991	peak_181	-	Intergenic
chr4	5125663	5125685	peak_1082	+	Intergenic
chr4	55563477	55563516	peak_274	+	Intergenic
chr4	72380554	72380579	peak_1395	-	Intergenic
chr4	75365229	75365257	peak_479	+	Intergenic
chr4	82173333	82173355	peak_1397	-	Intergenic
chr4	99649725	99649754	peak_871	+	Intergenic
chr4	129798569	129798591	peak_1399	-	Intergenic
chr4	133086404	133086429	peak_1400	-	Intergenic
chr5	36596815	36596838	peak_582	-	Intergenic
chr5	104343315	104343336	peak_1090	+	Intergenic
chr5	109600990	109601024	peak_149	+	Intergenic
chr5	137517391	137517612	peak_583	+	Intergenic
chr6	50044480	50044507	peak_1096	-	Intergenic
chr6	52319600	52319624	peak_1833	-	Intergenic
chr6	56616920	56616942	peak_878	-	Intergenic
chr6	132527587	132527690	peak_879	-	Intergenic
chr7	63984489	63984522	peak_1842	+	Intergenic
chr7	144960288	144960313	peak_1103	-	Intergenic
chr8	108083757	108083783	peak_1856	-	Intergenic
chr8	122361918	122361944	peak_1418	+	Intergenic
chr8	126173800	126173832	peak_885	-	Intergenic
chr9	4917535	4917630	peak_276	+	Intergenic
chr9	51350377	51350402	peak_594	-	Intergenic
chr9	56529127	56529155	peak_888	+	Intergenic
chr9	71797619	71797646	peak_715	-	Intergenic
chr9	96671443	96671469	peak_716	+	Intergenic
chr9	96892988	96893010	peak_1863	+	Intergenic
chr9	116212192	116212214	peak_1427	-	Intergenic
chrX	15064043	15064067	peak_1108	+	Intergenic
chrX	21711839	21711871	peak_277	-	Intergenic
chrX	37010166	37010189	peak_1429	+	Intergenic
chrX	110786970	110786994	peak_1432	-	Intergenic
chrY	44204790	44204906	peak_1879	+	Intergenic
chr1	34538081	34538106	peak_1438	+	intron	NM_007685	Cfc1
chr1	46075932	46076090	peak_425	-	intron	NM_001160386	Dnah7b
chr1	104835506	104835622	peak_891	-	intron	NM_011800	Cdh20
chr1	131069410	131069437	peak_316	+	intron	NM_008551	Mapkapk2
chr10	27236814	27236840	peak_1890	-	intron	NM_008481	Lama2
chr10	62370503	62370572	peak_1118	+	intron	NM_010438	Hk1
chr10	94580884	94580909	peak_1450	-	intron	NM_172051	Tmcc3
chr10	108820722	108820746	peak_895	-	intron	NM_001252341	Syt1
chr11	17221280	17221510	peak_14	+	intron	NM_178909	Wdr92
chr11	22007322	22007354	peak_1452	+	intron	NM_153078	Ehbp1
chr11	83324010	83324039	peak_427	-	intron	NM_001035854	Ap2b1
chr13	9745585	9745608	peak_1463	-	intron	NM_144516	Zmynd11
chr13	12314717	12314744	peak_900	-	intron	NM_033268	Actn2
chr13	67108465	67108486	peak_1465	+	intron	NM_001256052	Rslcan18
chr13	94174865	94174884	peak_1135	+	intron	NM_172589	Lhfpl2
chr14	30379249	30379273	peak_732	-	intron	NM_028981	Cacna1d
chr14	47177947	47177980	peak_1467	+	intron	NM_008102	Gch1
chr14	119724874	119724900	peak_1923	+	intron	NM_015820	Hs6st3
chr15	53224325	53224359	peak_318	-	intron	NM_010162	Ext1
chr15	73254817	73254844	peak_498	-	intron	NM_007982	Ptk2
chr16	13566835	13566861	peak_601	-	intron	NM_028761	Parn
chr16	45989882	45989911	peak_905	+	intron	NM_001134480	Plcxd2
chr16	46067456	46067480	peak_603	+	intron	NM_032465	Cd96
chr16	50597125	50597149	peak_1935	-	intron	NR_040566	4930542D17Rik
chr17	7222192	7222217	peak_1941	-	intron	NM_011299	Rps6ka2
chr17	7952203	7952400	peak_65	-	intron	NM_025789	Rsph3a
chr17	71347300	71347323	peak_1146	+	intron	NM_028887	Smchd1
chr17	72384945	72384967	peak_1949	+	intron	NM_007439	Alk
chr17	75035559	75035584	peak_1490	+	intron	NM_019919	Ltbp1
chr18	53198735	53198765	peak_321	+	intron	NM_026386	Snx2
chr19	3535050	3535077	peak_1154	-	intron	NM_001164159	Ppp6r3
chr19	22851928	22852031	peak_1498	+	intron	NM_001035241	Trpm3
chr19	22852036	22852174	peak_121	+	intron	NM_001035241	Trpm3
chr19	36099060	36099085	peak_737	+	intron	NM_019428	Rpp30
chr2	69299655	69299677	peak_1966	-	intron	NM_021022	Abcb11
chr2	155513836	155513858	peak_1164	+	intron	NM_144786	Ggt7
chr3	27638913	27638938	peak_1977	-	intron	NM_173182	Fndc3b
chr3	88336677	88336699	peak_1983	-	intron	NM_178246	Smg5
chr3	121249780	121249977	peak_280	-	intron	NM_178936	Tmem56
chr3	133337622	133337643	peak_1986	-	intron	NM_146141	Ppa2
chr4	15889894	15889919	peak_741	-	intron	NM_009788	Calb1
chr4	45346453	45346705	peak_53	-	intron	NM_153167	Dcaf10
chr4	48082902	48082929	peak_367	+	intron	NM_015743	Nr4a3
chr4	126793148	126793175	peak_1522	-	intron	NM_001035526	AU040320
chr4	129736083	129736107	peak_1992	-	intron	NR_045036	Khdrbs1
chr5	27568655	27568684	peak_1525	+	intron	NM_001136060	Dpp6
chr5	72827024	72827050	peak_1177	-	intron	NM_013689	Tec
chr5	88629435	88629460	peak_283	-	intron	NM_027530	Rufy3
chr6	90775068	90775091	peak_2012	+	intron	NM_001134384	Iqsec1
chr6	106470494	106470519	peak_925	+	intron	NM_173004	Cntn4
chr7	28071416	28071447	peak_123	-	intron	NM_001122603	Fcgbp
chr7	28544720	28544742	peak_1191	+	intron	NM_001081115	Nccrp1
chr7	35813556	35813576	peak_1533	+	intron	NR_033567	E130304I02Rik
chr7	45134780	45134804	peak_2018	-	intron	NR_102725	Flt3l
chr7	66293358	66293381	peak_746	-	intron	NM_146191	Lrrk1
chr7	76899814	76899840	peak_747	+	intron	NM_001199224	Agbl1
chr7	111591175	111591200	peak_931	-	intron	NM_173739	Galnt18
chr7	120275318	120275342	peak_749	-	intron	NM_026458	Abca14
chr7	120753999	120754143	peak_284	-	intron	NM_177697	Vwa3a
chr7	143177932	143177959	peak_1538	-	intron	NM_008434	Kcnq1
chr8	70187177	70187200	peak_752	+	intron	NM_001007570	Slc25a42
chr8	84972771	84972804	peak_1543	+	intron	NM_011563	Prdx2
chr9	22503147	22503176	peak_753	-	intron	NM_178415	Bbs9
chr9	49268656	49268685	peak_1021	+	intron	NM_177701	Gm4894
chr9	79869420	79869448	peak_327	+	intron	NM_001081243	Filip1
chr9	101234840	101234864	peak_2039	+	intron	NM_001161362	Ppp2r3a
chr1	74394321	74394349	peak_1002	+	promoter-TSS	NR_029743	Mir26b
chr14	13284796	13284833	peak_455	+	promoter-TSS	NR_121588	Gm5087
chr15	83149651	83149802	peak_286	+	promoter-TSS	NM_178627	Poldip3
chr16	77598938	77598966	peak_1288	+	promoter-TSS	NR_029535	Mir99a
chr16	77599669	77599697	peak_1011	+	promoter-TSS	NR_029728	Mirlet7c-1
chr17	17830363	17830393	peak_1290	+	promoter-TSS	NM_001162909	Spaca6
chr19	8941955	8941980	peak_203	-	promoter-TSS	NM_011842	Mta2
chr2	5379036	5379379	peak_31	-	promoter-TSS	NR_030601	Mir466d
chr2	104429186	104429341	peak_638	-	promoter-TSS	NR_035432	Mir1902
chr4	101346953	101346980	peak_1683	-	promoter-TSS	NR_029537	Mir101a
chr4	101549985	101550011	peak_743	-	promoter-TSS	NM_001164583	Dnajc6
chr5	138165565	138165598	peak_811	-	promoter-TSS	NR_029749	Mir93
chr6	41681154	41681176	peak_759	+	promoter-TSS	NM_001007572	Trpv5
chr7	3219235	3219262	peak_347	+	promoter-TSS	NR_030276	Mir291b
chr8	84178918	84178946	peak_1020	-	promoter-TSS	NR_029821	Mir181c
chr9	52114831	52115010	peak_1645	-	promoter-TSS	NR_105750	Mir6244
chr9	52115020	52115173	peak_1646	-	promoter-TSS	NR_105750	Mir6244
chr10	75937371	75937461	peak_1662	+	TTS	NM_001277132	Gm867
chr10	118859329	118859455	peak_1222	-	TTS	NM_001014390	Dyrk2
chr5	114808194	114808267	peak_551	-	TTS	NR_027817	1500011B03Rik
chr6	125185680	125185707	peak_1311	-	TTS	NR_028517	Scarna10

## Sheet: endogenous_dismissed_very far S
Results of the Jaccard index (minimal threshold index of 0.10 for overlapping peaks) to assess the Sfpq-dependency on Ago2 peaks that map very far from Sfpq peaks (> 7000 nt).
Chromosome	peak start	peak end	peak name	strand	genomic location	RefSeq mRNA accession	Gene Symbol
chr1	191538269	191538399	peak_1219	-	3' UTR	NM_029766	Dtl
chr10	81149060	81149187	peak_144	+	3' UTR	NM_010731	Zbtb7a
chr10	81149234	81149596	peak_331	+	3' UTR	NM_010731	Zbtb7a
chr10	81150745	81150932	peak_85	+	3' UTR	NM_010731	Zbtb7a
chr10	81151271	81151647	peak_59	+	3' UTR	NM_010731	Zbtb7a
chr13	14199249	14199362	peak_1234	+	3' UTR	NM_194262	Arid4b
chr15	84556394	84556419	peak_1241	+	3' UTR	NM_177630	Ldoc1l
chr2	167036434	167036773	peak_639	-	3' UTR	NM_001033196	Znfx1
chr2	179899110	179899132	peak_1255	+	3' UTR	NM_009867	Cdh4
chr4	53860627	53860782	peak_5	+	3' UTR	NM_028053	Tmem38b
chr5	137525926	137526161	peak_337	+	3' UTR	NM_031408	Gigyf1
chr5	137526739	137526999	peak_135	+	3' UTR	NM_031408	Gigyf1
chr5	137527044	137527192	peak_221	+	3' UTR	NM_031408	Gigyf1
chr5	138102084	138102223	peak_448	+	3' UTR	NM_029869	Zkscan1
chr5	138104237	138104373	peak_163	+	3' UTR	NM_029869	Zkscan1
chr5	138104698	138104907	peak_1631	+	3' UTR	NM_029869	Zkscan1
chr5	139801627	139801812	peak_384	+	3' UTR	NM_010757	Mafk
chr6	145861498	145861761	peak_339	-	3' UTR	NM_024469	Bhlhe41
chr6	145862660	145862775	peak_1263	-	3' UTR	NM_024469	Bhlhe41
chr8	36216263	36216382	peak_194	-	3' UTR	NM_001081150	Lonrf1
chr8	36216403	36216512	peak_787	-	3' UTR	NM_001081150	Lonrf1
chr9	123461883	123462189	peak_4	+	3' UTR	NM_153168	Lars2
chr1	178187699	178187762	peak_453	+	5' UTR	NM_024282	Desi2
chr11	67695544	67695566	peak_1007	+	exon	NM_009038	Rcvrn
chr17	23631115	23631141	peak_458	+	exon	NM_001033339	Mmp25
chr18	5766966	5767136	peak_344	+	exon	NM_011546	Zeb1
chr5	137523959	137524089	peak_662	+	exon	NM_031408	Gigyf1
chr5	140666188	140666214	peak_1690	-	exon	NM_028833	Iqce
chr7	81351741	81351889	peak_1695	-	exon	NM_001252526	Cpeb1
chr8	106048657	106048683	peak_1703	-	exon	NM_001301176	Dus2
chr1	49442554	49442582	peak_1028	-	Intergenic
chr1	85864534	85864613	peak_139	-	Intergenic
chr1	113903981	113904290	peak_37	-	Intergenic
chr1	136535961	136535983	peak_668	-	Intergenic
chr1	169415505	169415532	peak_1716	+	Intergenic
chr1	179664050	179664075	peak_1326	-	Intergenic
chr1	191120996	191121176	peak_56	+	Intergenic
chr10	124924503	124924527	peak_1723	+	Intergenic
chr11	6087679	6087705	peak_298	+	Intergenic
chr11	13928999	13929192	peak_228	-	Intergenic
chr11	33531218	33531249	peak_836	-	Intergenic
chr11	49842794	49842815	peak_1339	+	Intergenic
chr11	94919743	94919819	peak_403	+	Intergenic
chr12	26016435	26016462	peak_229	-	Intergenic
chr12	77021730	77021752	peak_1734	-	Intergenic
chr12	80441371	80441550	peak_71	-	Intergenic
chr14	52803188	52803216	peak_408	+	Intergenic
chr14	75564610	75564636	peak_1354	+	Intergenic
chr14	112452846	112452873	peak_1055	+	Intergenic
chr15	47539986	47540140	peak_114	+	Intergenic
chr16	42676431	42676458	peak_685	-	Intergenic
chr18	57114405	57114434	peak_687	-	Intergenic
chr18	61291459	61291561	peak_688	-	Intergenic
chr18	61292777	61292876	peak_689	-	Intergenic
chr19	13054781	13054887	peak_81	+	Intergenic
chr19	36705045	36705071	peak_859	-	Intergenic
chr19	37726786	37726814	peak_1371	-	Intergenic
chr2	148368280	148368310	peak_863	-	Intergenic
chr2	159305520	159305543	peak_1788	+	Intergenic
chr2	166366743	166366764	peak_1386	+	Intergenic
chr2	168848871	168848900	peak_306	+	Intergenic
chr2	170446258	170446287	peak_864	-	Intergenic
chr2	171750493	171750513	peak_1076	-	Intergenic
chr3	17634052	17634078	peak_1388	+	Intergenic
chr4	28144757	28144779	peak_1808	+	Intergenic
chr4	64336870	64336897	peak_580	+	Intergenic
chr4	126602914	126602937	peak_1398	+	Intergenic
chr4	139338097	139338199	peak_1084	+	Intergenic
chr4	147952948	147952969	peak_1085	-	Intergenic
chr4	153314724	153314749	peak_1087	-	Intergenic
chr5	25626527	25626549	peak_1088	+	Intergenic
chr5	27952344	27952377	peak_130	+	Intergenic
chr5	45162184	45162209	peak_1822	+	Intergenic
chr5	145412166	145412190	peak_584	+	Intergenic
chr6	44793161	44793299	peak_235	+	Intergenic
chr6	56411281	56411309	peak_309	+	Intergenic
chr6	60586091	60586118	peak_359	+	Intergenic
chr7	108709061	108709086	peak_589	+	Intergenic
chr7	112646170	112646197	peak_419	-	Intergenic
chr7	139306752	139306774	peak_1846	+	Intergenic
chr8	3754398	3754596	peak_69	-	Intergenic
chr8	12545883	12545905	peak_1847	+	Intergenic
chr8	15520027	15520126	peak_420	+	Intergenic
chr8	30693314	30693339	peak_1848	-	Intergenic
chr8	35950373	35950394	peak_710	+	Intergenic
chr8	79935977	79936000	peak_1853	+	Intergenic
chr8	119885535	119885560	peak_884	-	Intergenic
chr8	120701628	120701647	peak_1417	-	Intergenic
chr9	120003618	120003649	peak_1865	+	Intergenic
chrX	112248789	112248815	peak_1433	+	Intergenic
chr1	37245210	37245236	peak_363	-	intron	NM_001282010	Cnga3
chr1	100180346	100180398	peak_213	-	intron	NM_172851	Cntnap5b
chr1	100192774	100192797	peak_1883	-	intron	NM_172851	Cntnap5b
chr1	162172926	162172953	peak_426	-	intron	NM_001038619	Dnm3
chr10	98350437	98350468	peak_493	+	intron	NR_045179	Gm8633
chr10	128242495	128242519	peak_1121	-	intron	NM_001164080	Timeless
chr11	103866739	103866771	peak_495	+	intron	NM_008740	Nsf
chr11	114472797	114472819	peak_1902	-	intron	NR_037269	Mir466n
chr11	116841007	116841074	peak_1129	-	intron	NM_033398	Jmjd6
chr12	78350870	78351175	peak_30	+	intron	NM_172952	Gphn
chr13	44869767	44870046	peak_131	-	intron	NM_001205043	Jarid2
chr14	61214592	61214707	peak_1919	+	intron	NM_172809	Sacs
chr14	101502132	101502154	peak_1471	-	intron	NM_001081278	Tbc1d4
chr14	104715773	104715908	peak_105	-	intron	NR_015593	D130009I18Rik
chr14	121179105	121179130	peak_1924	+	intron	NM_134082	Farp1
chr15	36505642	36505670	peak_1927	+	intron	NM_025712	Snx31
chr16	6078505	6078531	peak_1931	+	intron	NM_021477	Rbfox1
chr16	81289390	81289414	peak_734	-	intron	NM_010954	Ncam2
chr16	90851196	90851221	peak_1141	+	intron	NM_027627	Eva1c
chr18	31715764	31715786	peak_1953	-	intron	NM_172965	Sap130
chr19	7708169	7708206	peak_279	-	intron	NM_144785	Slc22a19
chr19	26762188	26762212	peak_1156	-	intron	NM_011416	Smarca2
chr2	70277847	70277870	peak_1967	+	intron	NM_177376	Myo3b
chr2	101810877	101810900	peak_1969	+	intron	NM_001110849	Prr5l
chr2	143803050	143803073	peak_1970	+	intron	NM_008792	Pcsk2
chr2	156020138	156020160	peak_608	+	intron	NM_001136556	Fer1l4
chr3	10386925	10386952	peak_1514	+	intron	NM_025519	Chmp4c
chr3	54289881	54289908	peak_1979	-	intron	NM_001253682	Trpc4
chr3	82840027	82840050	peak_1980	+	intron	NM_001277170	Rbm46
chr4	19312160	19312181	peak_1167	-	intron	NM_013927	Cngb3
chr4	151760985	151761008	peak_1174	+	intron	NM_001081557	Camta1
chr5	114639455	114639477	peak_509	+	intron	NM_022017	Trpv4
chr5	135479340	135479360	peak_1528	+	intron	NM_146001	Hip1
chr5	151081204	151081226	peak_923	+	intron	NM_146258	Stard13
chr6	87587176	87587198	peak_1188	+	intron	NM_021381	Prokr1
chr6	94055978	94056015	peak_431	+	intron	NM_001286785	Magi1
chr7	49349706	49349735	peak_929	+	intron	NM_175272	Nav2
chr8	70417008	70417040	peak_2028	-	intron	NM_001004062	Crtc1
chr8	91369388	91369411	peak_2031	+	intron	NM_011936	Fto
chr8	114578149	114578175	peak_2033	+	intron	NM_019573	Wwox
chr9	45534088	45534108	peak_2036	-	intron	NM_001081270	Dscaml1
chr9	66218439	66218465	peak_935	+	intron	NM_010019	Dapk2
chr9	91377888	91377909	peak_1550	-	intron	NM_009576	Zic4
chr9	95814480	95814502	peak_1551	-	intron	NM_001033210	Pls1
chrX	74158558	74158583	peak_938	-	intron	NM_001126488	Tex28
chrX	167698884	167698914	peak_371	-	intron	NM_001033330	Frmpd4
chrX	53706185	53706207	peak_553	+	non-coding	NR_110489	AW822252
chr1	132643647	132643676	peak_491	-	promoter-TSS	NM_001160316	Nfasc
chr1	137966645	137966676	peak_539	+	promoter-TSS	NR_029820	Mir181b-1
chr11	65734797	65734822	peak_797	-	promoter-TSS	NR_030417	Mir744
chr13	109324788	109324814	peak_657	+	promoter-TSS	NR_030644	Mir582
chr14	115043718	115043744	peak_1207	+	promoter-TSS	NR_029382	Mir17hg
chr15	85706613	85706653	peak_1287	+	promoter-TSS	NR_029727	Mirlet7b
chr18	70141545	70141569	peak_1653	+	promoter-TSS	NM_001082553	Rab27b
chr2	174415823	174415844	peak_1656	+	promoter-TSS	NM_020580	Nelfcd
chr4	135494860	135494883	peak_2060	-	promoter-TSS	NM_028995	Nipal3
chr6	39118621	39118642	peak_1307	+	promoter-TSS	NM_172893	Parp12
chr8	88362210	88362232	peak_621	-	promoter-TSS	NM_012047	Brd7
chr9	110281243	110281370	peak_8	+	promoter-TSS	NR_105744	Mir6236
chrX	103572928	103572954	peak_1554	-	promoter-TSS	NR_037298	Mir374c
chr10	81151486	81151647	peak_61	+	TTS	NM_010731	Zbtb7a
chr4	132724623	132724726	peak_644	+	TTS	NM_211357	Eya3
chr4	132724651	132724726	peak_761	+	TTS	NM_211357	Eya3
chr5	137527389	137527747	peak_245	+	TTS	NM_010312	Gnb2

## Sheet: Ago2 HITS-CLIP
Results of the Pyicoclip analysis (threshold minimal reads 10) to assess the Ago2 peaks over the background (here called Ago2 peaks) in mimic Ctr- and siCtr-transfected P19 cells.
Chromosome	peak start	peak end	peak name	reads count	strand	genomic location	RefSeq mRNA accession	Gene Symbol
chr1	34815555	34815712	peak_1569	10	-	3' UTR	NM_001160235	Fam168b
chr1	54480418	54480504	peak_948	12	-	3' UTR	NM_001163314	Pgap1
chr1	54647757	54647923	peak_1570	10	-	3' UTR	NM_001081433	Ankrd44
chr1	58523003	58523087	peak_1571	10	-	3' UTR	NM_172513	Fam126b
chr1	64599684	64599902	peak_1572	10	+	3' UTR	NM_009952	Creb1
chr1	77369063	77369157	peak_764	13	-	3' UTR	NM_007936	Epha4
chr1	77372913	77373020	peak_949	12	-	3' UTR	NM_007936	Epha4
chr1	77373537	77373762	peak_1218	11	-	3' UTR	NM_007936	Epha4
chr1	93015463	93015656	peak_950	12	-	3' UTR	NM_001294150	Kif1a
chr1	127943119	127943242	peak_1574	10	+	3' UTR	NM_178690	Rab3gap1
chr1	128588277	128588433	peak_242	20	-	3' UTR	NM_009911	Cxcr4
chr1	128588528	128588628	peak_372	17	.	3' UTR	NM_009911	Cxcr4
chr1	130720023	130720154	peak_520	15	+	3' UTR	NM_178691	Yod1
chr1	130721588	130722010	peak_1661	10	+	3' UTR	NM_178691	Yod1
chr1	131931205	131931314	peak_626	14	+	3' UTR	NM_175294	Nucks1
chr1	131935340	131935458	peak_627	14	+	3' UTR	NM_175294	Nucks1
chr1	139450107	139450273	peak_521	15	+	3' UTR	NM_172643	Zbtb41
chr1	153219114	153219201	peak_1575	10	-	3' UTR	NM_010683	Lamc1
chr1	161816998	161817288	peak_951	12	-	3' UTR	NM_172645	Suco
chr1	176734951	176735120	peak_522	15	-	3' UTR	NM_001099637	Cep170
chr1	180937977	180938387	peak_42	58	+	3' UTR	NM_010094	Lefty1
chr1	191538269	191538399	peak_1219	11	-	3' UTR	NM_029766	Dtl
chr10	4358740	4358841	peak_1577	10	+	3' UTR	NM_031185	Akap12
chr10	7714275	7714358	peak_1708	10	+	3' UTR	NM_010690	Lats1
chr10	7714447	7714619	peak_952	12	+	3' UTR	NM_010690	Lats1
chr10	7715781	7716071	peak_330	18	+	3' UTR	NM_010690	Lats1
chr10	13130229	13130493	peak_439	16	+	3' UTR	NM_009538	Plagl1
chr10	39874854	39874972	peak_1220	11	+	3' UTR	NM_011264	Rev3l
chr10	57516623	57517010	peak_440	16	-	3' UTR	NM_019760	Serinc1
chr10	59949842	59950136	peak_373	17	-	3' UTR	NM_029083	Ddit4
chr10	67012360	67012554	peak_1578	10	-	3' UTR	NM_178606	Reep3
chr10	69338452	69338511	peak_1579	10	-	3' UTR	NM_007659	Cdk1
chr10	72674483	72674603	peak_1580	10	+	3' UTR	NM_001293683	Zwint
chr10	78187057	78187313	peak_96	34	-	3' UTR	NM_001081055	Trappc10
chr10	81149060	81149187	peak_144	26	+	3' UTR	NM_010731	Zbtb7a
chr10	81149234	81149596	peak_331	18	+	3' UTR	NM_010731	Zbtb7a
chr10	81150745	81150932	peak_85	35	+	3' UTR	NM_010731	Zbtb7a
chr10	81151271	81151647	peak_59	47	+	3' UTR	NM_010731	Zbtb7a
chr10	91116823	91117010	peak_1221	11	-	3' UTR	NM_133668	Slc25a3
chr10	96619273	96619351	peak_1581	10	+	3' UTR	NM_007569	Btg1
chr10	128390791	128391091	peak_374	17	+	3' UTR	NM_172790	Ankrd52
chr10	128391280	128391469	peak_1663	10	+	3' UTR	NM_172790	Ankrd52
chr11	4480965	4481183	peak_215	21	-	3' UTR	NM_028860	Mtmr3
chr11	7170353	7170439	peak_1224	11	+	3' UTR	NM_009622	Adcy1
chr11	7206153	7206276	peak_1582	10	-	3' UTR	NM_008343	Igfbp3
chr11	8432862	8432922	peak_955	12	-	3' UTR	NM_001083587	Tns3
chr11	24166742	24166945	peak_1583	10	+	3' UTR	NM_001242934	Bcl11a
chr11	33152518	33152786	peak_73	41	-	3' UTR	NM_008722	Npm1
chr11	35791024	35791268	peak_107	31	+	3' UTR	NM_145962	Pank3
chr11	49673600	49673700	peak_1225	11	-	3' UTR	NM_212484	Cnot6
chr11	50295085	50295176	peak_956	12	-	3' UTR	NM_007597	Canx
chr11	52408076	52408180	peak_217	21	+	3' UTR	NM_153117	9530068E07Rik
chr11	53418791	53419198	peak_86	35	+	3' UTR	NM_033565	Aff4
chr11	53419236	53419479	peak_332	18	+	3' UTR	NM_033565	Aff4
chr11	54515623	54515830	peak_1584	10	+	3' UTR	NM_173753	Fnip1
chr11	58059624	58059751	peak_765	13	+	3' UTR	NM_028451	Larp1
chr11	58346974	58346996	peak_766	13	+	3' UTR	NM_024480	Sh3bp5l
chr11	60555060	60555192	peak_1585	10	+	3' UTR	NM_172943	Alkbh5
chr11	70044805	70044840	peak_1226	11	+	3' UTR	NM_007864	Dlg4
chr11	71008993	71009124	peak_628	14	-	3' UTR	NM_001291148	Derl2
chr11	74843610	74843731	peak_957	12	+	3' UTR	NM_010813	Mnt
chr11	74845381	74845505	peak_1586	10	+	3' UTR	NM_010813	Mnt
chr11	75765261	75765442	peak_958	12	+	3' UTR	NM_009536	Ywhae
chr11	77532077	77532199	peak_1588	10	-	3' UTR	NM_144825	Taok1
chr11	79239994	79240085	peak_1589	10	-	3' UTR	NM_019653	Wsb1
chr11	79581248	79581402	peak_1590	10	+	3' UTR	NM_010897	Nf1
chr11	80033548	80033862	peak_333	18	+	3' UTR	NM_001163018	Suz12
chr11	87981277	87981503	peak_1591	10	-	3' UTR	NM_026556	Dynll2
chr11	88341929	88342064	peak_243	20	-	3' UTR	NM_054043	Msi2
chr11	88342433	88342483	peak_1592	10	-	3' UTR	NM_054043	Msi2
chr11	95960340	95960454	peak_1227	11	-	3' UTR	NM_009951	Igf2bp1
chr11	95961779	95961852	peak_1593	10	-	3' UTR	NM_009951	Igf2bp1
chr11	95961869	95962054	peak_1228	11	.	3' UTR	NM_009951	Igf2bp1
chr11	97161469	97161578	peak_1229	11	-	3' UTR	NM_008379	Kpnb1
chr11	97206489	97206595	peak_1230	11	-	3' UTR	NM_008942	Npepps
chr11	97206785	97206900	peak_157	25	-	3' UTR	NM_008942	Npepps
chr11	97684241	97684329	peak_629	14	+	3' UTR	NM_139311	Mllt6
chr11	97684440	97684567	peak_767	13	+	3' UTR	NM_139311	Mllt6
chr11	102606583	102606727	peak_1597	10	+	3' UTR	NM_020510	Fzd2
chr11	102606937	102607023	peak_1598	10	+	3' UTR	NM_020510	Fzd2
chr11	102607351	102607526	peak_1599	10	+	3' UTR	NM_020510	Fzd2
chr11	103365605	103365846	peak_289	19	-	3' UTR	NM_183034	Plekhm1
chr11	117761839	117761925	peak_1600	10	+	3' UTR	NM_198022	Tnrc6c
chr12	3909555	3909676	peak_1232	11	+	3' UTR	NM_153743	Dnmt3a
chr12	8938421	8938583	peak_133	27	+	3' UTR	NM_008640	Laptm4a
chr12	12936939	12937019	peak_1601	10	.	3' UTR	NM_008709	Mycn
chr12	27335453	27335535	peak_376	17	-	3' UTR	NM_009234	Sox11
chr12	27339646	27339765	peak_960	12	-	3' UTR	NM_009234	Sox11
chr12	27339869	27340073	peak_1602	10	-	3' UTR	NM_009234	Sox11
chr12	32379695	32379810	peak_1603	10	+	3' UTR	NM_001162903	Ccdc71l
chr12	44206124	44206401	peak_961	12	-	3' UTR	NM_013760	Dnajb9
chr12	107913842	107914072	peak_524	15	-	3' UTR	NM_001286343	Bcl11b
chr13	9172478	9172670	peak_441	16	+	3' UTR	NM_172585	Larp4b
chr13	14198020	14198105	peak_1233	11	+	3' UTR	NM_194262	Arid4b
chr13	14199249	14199362	peak_1234	11	+	3' UTR	NM_194262	Arid4b
chr13	24476006	24476097	peak_1604	10	-	3' UTR	NM_007717	Cmah
chr13	29907059	29907149	peak_1235	11	.	3' UTR	NM_001289920	E2f3
chr13	37978145	37978358	peak_525	15	-	3' UTR	NM_025965	Ssr1
chr13	37978472	37978596	peak_768	13	-	3' UTR	NM_025965	Ssr1
chr13	44919905	44920107	peak_442	16	+	3' UTR	NM_001205044	Jarid2
chr13	46680653	46680820	peak_1605	10	-	3' UTR	NM_175749	Nup153
chr13	48880720	48880841	peak_630	14	-	3' UTR	NM_001033268	Fam120a
chr13	55703301	55703484	peak_962	12	+	3' UTR	NM_181278	B230219D22Rik
chr13	64133568	64133898	peak_158	25	-	3' UTR	NM_175494	Zfp367
chr13	64134070	64134252	peak_391	17	-	3' UTR	NM_175494	Zfp367
chr13	64134389	64134924	peak_190	23	-	3' UTR	NM_175494	Zfp367
chr13	64134964	64135320	peak_191	23	-	3' UTR	NM_175494	Zfp367
chr13	73815728	73815841	peak_1606	10	+	3' UTR	NM_011390	Slc12a7
chr13	97251231	97251332	peak_631	14	+	3' UTR	NM_007930	Enc1
chr13	98725029	98725113	peak_1236	11	-	3' UTR	NM_172591	Fcho2
chr13	99425493	99425640	peak_1607	10	-	3' UTR	NM_008634	Map1b
chr13	111715852	111715900	peak_632	14	+	3' UTR	NM_172593	Mier3
chr14	18205613	18205783	peak_1608	10	-	3' UTR	NM_011584	Nr1d2
chr14	18206477	18206606	peak_443	16	-	3' UTR	NM_011584	Nr1d2
chr14	45285286	45285374	peak_963	12	-	3' UTR	NM_015774	Ero1l
chr14	48657880	48657985	peak_964	12	-	3' UTR	NM_001286481	Otx2
chr14	66310965	66311109	peak_1237	11	+	3' UTR	NM_029979	Trim35
chr15	5180893	5180959	peak_965	12	+	3' UTR	NM_001013367	Prkaa1
chr15	6798214	6798359	peak_244	20	+	3' UTR	NM_030168	Rictor
chr15	6800019	6800313	peak_378	17	+	3' UTR	NM_030168	Rictor
chr15	7837359	7837387	peak_290	19	-	3' UTR	NM_001301333	Gdnf
chr15	31457870	31458031	peak_769	13	-	3' UTR	NM_172606	March6
chr15	31458839	31458930	peak_291	19	-	3' UTR	NM_172606	March6
chr15	36595908	36596007	peak_1238	11	-	3' UTR	NM_008774	Pabpc1
chr15	57839435	57839613	peak_633	14	+	3' UTR	NM_199449	Zhx2
chr15	59655323	59655532	peak_658	14	+	3' UTR	NM_144549	Trib1
chr15	59656082	59656524	peak_159	25	+	3' UTR	NM_144549	Trib1
chr15	73105523	73105671	peak_526	15	-	3' UTR	NM_153178	2002-08-01
chr15	79823912	79824142	peak_1239	11	-	3' UTR	NM_028763	Cbx6
chr15	79824247	79825036	peak_87	35	-	3' UTR	NM_028763	Cbx6
chr15	79915820	79916073	peak_966	12	-	3' UTR	NM_144811	Cbx7
chr15	80936992	80937058	peak_967	12	+	3' UTR	NM_144812	Tnrc6b
chr15	84556394	84556419	peak_1241	11	+	3' UTR	NM_177630	Ldoc1l
chr15	84947704	84947729	peak_968	12	+	3' UTR	NM_001033273	5031439G07Rik
chr15	90933370	90933632	peak_379	17	-	3' UTR	NM_001109042	Kif21a
chr15	93490483	93490577	peak_1242	11	+	3' UTR	NM_001285864	Pphln1
chr15	96687477	96687571	peak_219	21	-	3' UTR	NM_175121	Slc38a2
chr15	96687785	96687898	peak_97	34	-	3' UTR	NM_175121	Slc38a2
chr15	99409216	99409388	peak_969	12	+	3' UTR	NM_001171035	Tmbim6
chr15	103198192	103198303	peak_770	13	-	3' UTR	NM_001110216	Cbx5
chr16	4544808	4544908	peak_1609	10	-	3' UTR	NM_031182	Tfap4
chr16	30067506	30067703	peak_771	13	+	3' UTR	NM_008235	Hes1
chr16	37884847	37884956	peak_971	12	+	3' UTR	NM_177093	Lrrc58
chr16	37885008	37885115	peak_634	14	+	3' UTR	NM_177093	Lrrc58
chr16	78336731	78336895	peak_1936	10	+	3' UTR	NM_001025192	Cxadr
chr16	78337030	78337130	peak_1937	10	+	3' UTR	NM_001025192	Cxadr
chr16	78337354	78337759	peak_635	14	+	3' UTR	NM_001025192	Cxadr
chr16	78337981	78338203	peak_972	12	+	3' UTR	NM_001025192	Cxadr
chr16	78338826	78338921	peak_1938	10	+	3' UTR	NM_001025192	Cxadr
chr16	87730454	87730760	peak_1244	11	+	3' UTR	NM_007520	Bach1
chr17	10207115	10207167	peak_1245	11	-	3' UTR	NM_001159517	Qk
chr17	15770902	15770969	peak_973	12	+	3' UTR	NM_007690	Chd1
chr17	26772118	26772209	peak_1246	11	+	3' UTR	NM_029870	Crebrf
chr17	26772323	26772513	peak_1247	11	+	3' UTR	NM_029870	Crebrf
chr17	26773731	26774002	peak_772	13	+	3' UTR	NM_029870	Crebrf
chr17	32061545	32061566	peak_1248	11	+	3' UTR	NM_028244	Rrp1b
chr17	33746600	33746704	peak_134	27	-	3' UTR	NM_008997	Rab11b
chr17	57022015	57022260	peak_1611	10	.	3' UTR	NM_010613	Khsrp
chr17	64281767	64281915	peak_1612	10	-	3' UTR	NM_144859	Pja2
chr17	70844361	70844448	peak_1613	10	-	3' UTR	NM_009372	Tgif1
chr17	86997328	86997424	peak_974	12	+	3' UTR	NM_145491	Rhoq
chr18	6436408	6436578	peak_1014	12	-	3' UTR	NM_007935	Epc1
chr18	6436653	6436913	peak_145	26	-	3' UTR	NM_007935	Epc1
chr18	67479929	67479952	peak_975	12	+	3' UTR	NM_144867	Slmo1
chr19	3815515	3815744	peak_773	13	+	3' UTR	NM_001167887	Suv420h1
chr19	4317625	4317805	peak_1249	11	-	3' UTR	NM_001001984	Kdm2a
chr19	10546705	10546788	peak_1614	10	+	3' UTR	NM_001164272	Cpsf7
chr19	11993863	11994010	peak_636	14	.	3' UTR	NM_001033174	Osbp
chr19	12769134	12769410	peak_529	15	-	3' UTR	NM_053009	Zfp91
chr19	12769468	12769796	peak_637	14	-	3' UTR	NM_053009	Zfp91
chr19	18718032	18718189	peak_1250	11	+	3' UTR	NM_177640	D030056L22Rik
chr19	21858102	21858199	peak_1251	11	+	3' UTR	NM_001033759	Tmem2
chr19	27249263	27249496	peak_1252	11	+	3' UTR	NM_013703	Vldlr
chr19	27249507	27249632	peak_160	25	+	3' UTR	NM_013703	Vldlr
chr19	29016224	29016310	peak_774	13	.	3' UTR	NM_025950	Cdc37l1
chr19	32820370	32820473	peak_775	13	+	3' UTR	NM_008960	Pten
chr19	36892419	36892834	peak_776	13	+	3' UTR	NM_001163635	Tnks2
chr19	38074216	38074277	peak_380	17	+	3' UTR	NM_001164362	Cep55
chr19	44305815	44306097	peak_192	23	+	3' UTR	NM_009128	Scd2
chr19	44306124	44306522	peak_1025	12	+	3' UTR	NM_009128	Scd2
chr19	44396757	44396846	peak_1253	11	-	3' UTR	NM_009127	Scd1
chr19	44571189	44571341	peak_174	24	+	3' UTR	NM_176958	Hif1an
chr19	44982139	44982304	peak_530	15	+	3' UTR	NM_001081225	Fam178a
chr19	60761195	60761273	peak_445	16	-	3' UTR	NM_010123	Eif3a
chr2	34776089	34776212	peak_381	17	+	3' UTR	NM_022310	Hspa5
chr2	37425896	37426163	peak_1616	10	.	3' UTR	NM_146253	Zbtb6
chr2	74521403	74521500	peak_1254	11	-	3' UTR	NM_027133	Lnp
chr2	167036434	167036773	peak_639	14	-	3' UTR	NM_001033196	Znfx1
chr2	168181382	168181495	peak_382	17	-	3' UTR	NM_009628	Adnp
chr2	170110460	170110604	peak_777	13	-	3' UTR	NM_001159683	Zfp217
chr2	173226851	173226941	peak_1618	10	-	3' UTR	NM_022995	Pmepa1
chr2	173227127	173227281	peak_1619	10	-	3' UTR	NM_022995	Pmepa1
chr2	173227311	173227547	peak_640	14	-	3' UTR	NM_022995	Pmepa1
chr2	173227618	173227746	peak_778	13	-	3' UTR	NM_022995	Pmepa1
chr2	179899110	179899132	peak_1255	11	+	3' UTR	NM_009867	Cdh4
chr3	30899413	30899598	peak_1256	11	-	3' UTR	NM_001165955	Phc3
chr3	30905009	30905333	peak_976	12	-	3' UTR	NM_001165955	Phc3
chr3	31118988	31119121	peak_383	17	.	3' UTR	NM_001039090	Skil
chr3	31119460	31119528	peak_1620	10	+	3' UTR	NM_001039090	Skil
chr3	31119587	31119803	peak_334	18	+	3' UTR	NM_001039090	Skil
chr3	31120111	31120307	peak_1257	11	+	3' UTR	NM_001039090	Skil
chr3	41067522	41067656	peak_1258	11	.	3' UTR	NM_027558	Pgrmc2
chr3	65380591	65380795	peak_641	14	-	3' UTR	NM_026155	Ssr3
chr3	89077468	89077660	peak_88	35	+	3' UTR	NM_138679	Ash1l
chr3	89079147	89079235	peak_531	15	+	3' UTR	NM_138679	Ash1l
chr3	90263893	90264016	peak_642	14	+	3' UTR	NM_028881	Crtc2
chr3	95662483	95662700	peak_532	15	+	3' UTR	NM_008562	Mcl1
chr3	95662776	95662923	peak_643	14	+	3' UTR	NM_008562	Mcl1
chr3	97204686	97204759	peak_1621	10	-	3' UTR	NM_029933	Bcl9
chr3	98148136	98148219	peak_533	15	+	3' UTR	NM_010928	Notch2
chr3	98148267	98148358	peak_1622	10	+	3' UTR	NM_010928	Notch2
chr3	104655892	104655958	peak_977	12	+	3' UTR	NM_009196	Slc16a1
chr3	122539581	122539736	peak_1623	10	-	3' UTR	NM_001114665	Fnbp1l
chr4	33018790	33019087	peak_335	18	.	3' UTR	NM_027491	Rragd
chr4	33020496	33020612	peak_1259	11	+	3' UTR	NM_027491	Rragd
chr4	33021296	33021605	peak_446	16	+	3' UTR	NM_027491	Rragd
chr4	53860627	53860782	peak_5	158	+	3' UTR	NM_028053	Tmem38b
chr4	101003203	101003320	peak_1624	10	+	3' UTR	NM_198037	Cachd1
chr4	109453662	109453727	peak_1625	10	-	3' UTR	NM_013876	Rnf11
chr4	119136704	119136792	peak_1626	10	+	3' UTR	NM_011400	Slc2a1
chr4	126435452	126435671	peak_1627	10	-	3' UTR	NM_153403	2001-08-01
chr4	130780747	130780874	peak_978	12	+	3' UTR	NM_001159605	Pum1
chr4	134003348	134003789	peak_70	43	.	3' UTR	NM_145833	Lin28a
chr4	134004122	134004705	peak_161	25	.	3' UTR	NM_145833	Lin28a
chr4	134004794	134005014	peak_175	24	-	3' UTR	NM_145833	Lin28a
chr5	23503406	23503540	peak_645	14	+	3' UTR	NM_026984	Kmt2e
chr5	23503563	23503727	peak_979	12	+	3' UTR	NM_026984	Kmt2e
chr5	24160038	24160102	peak_980	12	+	3' UTR	NM_026448	Klhl7
chr5	25273050	25273228	peak_781	13	-	3' UTR	NM_001081383	Kmt2c
chr5	74198656	74198795	peak_782	13	.	3' UTR	NM_026878	Rasl11b
chr5	75656160	75656327	peak_981	12	+	3' UTR	NM_001122733	Kit
chr5	75656340	75656444	peak_1628	10	+	3' UTR	NM_001122733	Kit
chr5	92443921	92444029	peak_336	18	-	3' UTR	NM_007644	Scarb2
chr5	92443921	92444026	peak_625	15	-	3' UTR	NM_007644	Scarb2
chr5	93275066	93275385	peak_176	24	+	3' UTR	NM_007635	Ccng2
chr5	93275815	93275965	peak_256	20	+	3' UTR	NM_007635	Ccng2
chr5	93275982	93276110	peak_162	25	+	3' UTR	NM_007635	Ccng2
chr5	122322123	122322311	peak_982	12	+	3' UTR	NM_177242	Pptc7
chr5	123373821	123373922	peak_447	16	+	3' UTR	NM_029850	Bcl7a
chr5	124371570	124371697	peak_220	21	-	3' UTR	NM_001081203	Sbno1
chr5	129983825	129983938	peak_1629	10	+	3' UTR	NM_027121	Vkorc1l1
chr5	134620109	134620213	peak_1630	10	-	3' UTR	NM_033561	Eif4h
chr5	135910542	135910633	peak_1260	11	-	3' UTR	NM_018871	Ywhag
chr5	137525926	137526161	peak_337	18	+	3' UTR	NM_031408	Gigyf1
chr5	137526739	137526999	peak_135	27	+	3' UTR	NM_031408	Gigyf1
chr5	137527044	137527192	peak_221	21	+	3' UTR	NM_031408	Gigyf1
chr5	138102084	138102223	peak_448	16	+	3' UTR	NM_029869	Zkscan1
chr5	138104237	138104373	peak_163	25	+	3' UTR	NM_029869	Zkscan1
chr5	138104698	138104907	peak_1631	10	+	3' UTR	NM_029869	Zkscan1
chr5	139801627	139801812	peak_384	17	+	3' UTR	NM_010757	Mafk
chr5	142457822	142458172	peak_1261	11	+	3' UTR	NM_199068	Foxk1
chr5	146209419	146209604	peak_534	15	-	3' UTR	NM_028774	Rnf6
chr6	4642233	4642346	peak_983	12	+	3' UTR	NM_145398	Casd1
chr6	4757472	4757586	peak_164	25	+	3' UTR	NM_001040611	Peg10
chr6	4758347	4758625	peak_103	33	+	3' UTR	NM_001040611	Peg10
chr6	4759307	4760219	peak_27	74	+	3' UTR	NM_001040611	Peg10
chr6	56777710	56777843	peak_449	16	-	3' UTR	NM_145958	Kbtbd2
chr6	67284008	67284059	peak_783	13	+	3' UTR	NM_025814	Serbp1
chr6	71589573	71589624	peak_984	12	.	3' UTR	NM_173001	Kdm3a
chr6	72611944	72612047	peak_1633	10	-	3' UTR	NM_009443	Tgoln1
chr6	83365083	83365157	peak_985	12	-	3' UTR	NM_183138	Tet3
chr6	91755152	91755253	peak_986	12	+	3' UTR	NM_009320	Slc6a6
chr6	113151603	113151819	peak_987	12	+	3' UTR	NM_028385	Setd5
chr6	119355037	119355218	peak_1634	10	-	3' UTR	NM_197985	Adipor2
chr6	122728292	122728601	peak_146	26	-	3' UTR	NM_011401	Slc2a3
chr6	122728774	122729249	peak_124	28	-	3' UTR	NM_011401	Slc2a3
chr6	122729263	122729711	peak_292	19	-	3' UTR	NM_011401	Slc2a3
chr6	122729735	122729935	peak_293	19	-	3' UTR	NM_011401	Slc2a3
chr6	124760802	124760998	peak_338	18	-	3' UTR	NM_013509	Eno2
chr6	134924287	134924541	peak_246	20	+	3' UTR	NM_009875	Cdkn1b
chr6	134925339	134925445	peak_989	12	+	3' UTR	NM_009875	Cdkn1b
chr6	140651846	140652059	peak_1262	11	+	3' UTR	NM_178803	Aebp2
chr6	140652390	140652570	peak_646	14	.	3' UTR	NM_178803	Aebp2
chr6	140652740	140652815	peak_990	12	+	3' UTR	NM_178803	Aebp2
chr6	143207308	143207473	peak_385	17	+	3' UTR	NM_029250	Etnk1
chr6	145861498	145861761	peak_339	18	-	3' UTR	NM_024469	Bhlhe41
chr6	145862156	145862289	peak_247	20	-	3' UTR	NM_024469	Bhlhe41
chr6	145862660	145862775	peak_1263	11	-	3' UTR	NM_024469	Bhlhe41
chr7	24537641	24537668	peak_386	17	-	3' UTR	NM_153134	Irgq
chr7	62417938	62418017	peak_1635	10	-	3' UTR	NM_011746	Mkrn3
chr7	63889008	63889109	peak_991	12	-	3' UTR	NM_021366	Klf13
chr7	63890016	63890096	peak_340	18	-	3' UTR	NM_021366	Klf13
chr7	73418463	73418611	peak_784	13	.	3' UTR	NM_177740	Rgma
chr7	81347444	81347680	peak_109	31	-	3' UTR	NM_001252526	Cpeb1
chr7	110142568	110142745	peak_1636	10	+	3' UTR	NM_009516	Wee1
chr7	112898674	112898798	peak_1637	10	+	3' UTR	NM_001166584	Tead1
chr7	112906138	112906289	peak_785	13	+	3' UTR	NM_001166584	Tead1
chr7	123193287	123193402	peak_535	15	+	3' UTR	NM_144925	Tnrc6a
chr7	123193483	123193659	peak_112	30	+	3' UTR	NM_144925	Tnrc6a
chr8	3456084	3456255	peak_786	13	+	3' UTR	NM_133962	Arhgef18
chr8	27140998	27141075	peak_1264	11	-	3' UTR	NM_001080813	Rab11fip1
chr8	36216263	36216382	peak_194	23	-	3' UTR	NM_001081150	Lonrf1
chr8	36216403	36216512	peak_787	13	-	3' UTR	NM_001081150	Lonrf1
chr8	36568793	36568942	peak_1638	10	-	3' UTR	NM_015802	Dlc1
chr8	79192655	79192753	peak_1639	10	+	3' UTR	NM_178267	Zfp827
chr8	79674986	79675196	peak_1640	10	+	3' UTR	NM_001256033	Otud4
chr8	89027814	89027919	peak_222	21	-	3' UTR	NM_021390	Sall1
chr8	89028319	89028432	peak_1701	10	-	3' UTR	NM_021390	Sall1
chr8	94394923	94395054	peak_647	14	+	3' UTR	NM_022331	Herpud1
chr8	104419266	104419373	peak_788	13	-	3' UTR	NM_001013380	Dync1li2
chr8	109941393	109941547	peak_648	14	+	3' UTR	NM_001122594	Phlpp2
chr8	124047468	124047567	peak_1641	10	+	3' UTR	NM_001029876	Urb2
chr8	126590798	126591091	peak_125	28	-	3' UTR	NM_001164598	Irf2bp2
chr9	20434104	20434191	peak_1265	11	-	3' UTR	NM_011753	Zfp26
chr9	45968544	45968673	peak_1642	10	-	3' UTR	NM_008775	Pafah1b2
chr9	49504128	49504185	peak_1643	10	-	3' UTR	NM_001081445	Ncam1
chr9	50606545	50606575	peak_1644	10	+	3' UTR	NM_212449	AU019823
chr9	52114114	52114408	peak_223	21	-	3' UTR	NM_001162921	Zc3h12c
chr9	53572686	53572834	peak_387	17	+	3' UTR	NM_001081152	Npat
chr9	53572853	53572986	peak_1647	10	+	3' UTR	NM_001081152	Npat
chr9	59679150	59679362	peak_450	16	+	3' UTR	NM_011099	Pkm
chr9	65185688	65185804	peak_993	12	+	3' UTR	NM_008988	Igdcc3
chr9	69379467	69379813	peak_98	34	+	3' UTR	NM_013646	Rora
chr9	69379876	69380206	peak_1266	11	+	3' UTR	NM_013646	Rora
chr9	69382645	69382820	peak_649	14	+	3' UTR	NM_013646	Rora
chr9	69383076	69383349	peak_341	18	+	3' UTR	NM_013646	Rora
chr9	72747623	72747777	peak_536	15	.	3' UTR	NM_010890	Nedd4
chr9	72912340	72912516	peak_650	14	+	3' UTR	NM_175485	Prtg
chr9	72912584	72912772	peak_294	19	+	3' UTR	NM_175485	Prtg
chr9	101102282	101102345	peak_994	12	+	3' UTR	NM_001100451	Msl2
chr9	114511425	114511586	peak_388	17	-	3' UTR	NM_001042503	Trim71
chr9	114512088	114512286	peak_789	13	-	3' UTR	NM_001042503	Trim71
chr9	123461883	123462189	peak_4	177	+	3' UTR	NM_153168	Lars2
chrX	12037167	12037265	peak_537	15	-	3' UTR	NM_175045	Bcor
chrX	13293099	13293467	peak_790	13	+	3' UTR	NM_010028	Ddx3x
chrX	42106198	42106430	peak_389	17	+	3' UTR	NM_009688	Xiap
chrX	74028142	74028264	peak_1269	11	-	3' UTR	NM_001081979	Mecp2
chrX	103959875	103959997	peak_651	14	-	3' UTR	NM_011276	Rlim
chrX	103960005	103960110	peak_451	16	-	3' UTR	NM_011276	Rlim
chrX	103960324	103960598	peak_248	20	-	3' UTR	NM_011276	Rlim
chrX	105969177	105969277	peak_791	13	-	3' UTR	NM_001190409	Magt1
chrX	106124524	106124720	peak_390	17	+	3' UTR	NM_009726	Atp7a
chrX	106127711	106127840	peak_165	25	+	3' UTR	NM_009726	Atp7a
chrX	106931632	106931724	peak_792	13	+	3' UTR	NM_175271	Lpar4
chrX	106933201	106933298	peak_1648	10	+	3' UTR	NM_175271	Lpar4
chrX	106933341	106933482	peak_452	16	+	3' UTR	NM_175271	Lpar4
chrX	136733117	136733249	peak_249	20	-	3' UTR	NM_001168230	Morf4l2
chrX	142318162	142318253	peak_793	13	-	3' UTR	NM_207625	Acsl4
chr1	178187699	178187762	peak_453	16	+	5' UTR	NM_024282	Desi2
chr10	67185888	67185955	peak_1649	10	.	5' UTR	NM_001242396	Jmjd1c
chr11	23256456	23256541	peak_652	14	+	5' UTR	NM_134014	Xpo1
chr11	33162929	33163070	peak_1664	10	-	5' UTR	NM_008722	Npm1
chr11	53300202	53300247	peak_1270	11	.	5' UTR	NM_008300	Hspa4
chr13	12566033	12566068	peak_1650	10	.	5' UTR	NM_026184	Ero1lb
chr17	8252084	8252102	peak_1651	10	+	5' UTR	NM_009835	Ccr6
chr17	12992120	12992149	peak_1652	10	-	5' UTR	NM_001113533	Wtap
chr17	66100983	66101011	peak_1272	11	+	5' UTR	NM_001278415	Ndufv2
chr19	44294089	44294185	peak_1655	10	+	5' UTR	NM_009128	Scd2
chr2	163658643	163658666	peak_996	12	-	5' UTR	NM_001164053	Pkig
chr3	103020622	103020673	peak_1657	10	+	5' UTR	NM_144901	Csde1
chr3	108226427	108226462	peak_654	14	+	5' UTR	NM_008596	Sypl2
chr4	153482664	153482685	peak_998	12	-	5' UTR	NM_001099299	Ajap1
chr5	88765153	88765187	peak_999	12	.	5' UTR	NM_007832	Dck
chr6	122742371	122742501	peak_1000	12	-	5' UTR	NM_011401	Slc2a3
chr9	62811343	62811419	peak_794	13	-	5' UTR	NM_010193	Fem1b
chrX	100768007	100768029	peak_1659	10	+	5' UTR	NM_001177778	Dlg3
chr1	38995906	38995930	peak_392	17	+	exon	NM_026850	Pdcl3
chr1	52641033	52641056	peak_343	18	+	exon	NM_001142647	Tmem194b
chr1	177447271	177447342	peak_1274	11	.	exon	NM_013915	Zbtb18
chr1	180937108	180937255	peak_1003	12	+	exon	NM_010094	Lefty1
chr10	12683286	12683310	peak_1004	12	+	exon	NM_011682	Utrn
chr10	13008612	13008705	peak_1005	12	.	exon	NM_175102	Sf3b5
chr10	59951371	59951555	peak_541	15	-	exon	NM_029083	Ddit4
chr10	79711487	79711586	peak_62	46	+	exon	NM_009768	Bsg
chr10	81179966	81180081	peak_796	13	+	exon	NM_007907	Eef2
chr10	81181059	81181158	peak_1275	11	+	exon	NM_007907	Eef2
chr10	86693910	86694054	peak_1276	11	-	exon	NM_011631	Hsp90b1
chr10	128088316	128088425	peak_1277	11	+	exon	NM_016774	Atp5b
chr10	128625204	128625281	peak_542	15	.	exon	NM_013765	Rps26
chr11	33159931	33159997	peak_32	68	-	exon	NM_008722	Npm1
chr11	33159931	33159987	peak_78	39	-	exon	NM_008722	Npm1
chr11	35776199	35776443	peak_1006	12	+	exon	NM_145962	Pank3
chr11	49675202	49675319	peak_1665	10	-	exon	NM_212484	Cnot6
chr11	55309450	55309482	peak_1278	11	+	exon	NM_001029988	Fat2
chr11	67695544	67695566	peak_1007	12	+	exon	NM_009038	Rcvrn
chr11	70967879	70967990	peak_394	17	-	exon	NM_172394	Nup88
chr11	70982172	70982256	peak_655	14	-	exon	NM_007573	C1qbp
chr11	75732981	75733084	peak_1271	11	+	exon	NM_009536	Ywhae
chr11	78022388	78022516	peak_456	16	.	exon	NM_174852	Phf12
chr11	85196086	85196152	peak_250	20	-	exon	NM_025825	Appbp2
chr11	97173175	97173278	peak_799	13	-	exon	NM_008379	Kpnb1
chr11	97223055	97223166	peak_1666	10	-	exon	NM_008942	Npepps
chr11	117722974	117723111	peak_800	13	+	exon	NM_198022	Tnrc6c
chr12	29975511	29975566	peak_1008	12	+	exon	NM_181395	Pxdn
chr12	54067826	54067847	peak_1280	11	-	exon	NM_013780	Npas3
chr12	81987931	81988000	peak_1281	11	+	exon	NM_018814	Pcnx
chr12	101044538	101044563	peak_195	23	-	exon	NM_211355	Smek1
chr12	110660859	110660890	peak_457	16	.	exon	NM_030238	Dync1h1
chr13	14637805	14637827	peak_543	15	+	exon	NM_134067	AW209491
chr13	64365225	64365282	peak_1668	10	-	exon	NM_009984	Ctsl
chr13	64367858	64368003	peak_801	13	-	exon	NM_009984	Ctsl
chr13	102735316	102735341	peak_544	15	+	exon	NM_175171	Mast4
chr14	20311580	20311601	peak_1009	12	+	exon	NM_026341	Nudt13
chr14	65851649	65851668	peak_1283	11	-	exon	NM_145944	Ccdc25
chr14	118528991	118529013	peak_1670	10	-	exon	NM_001033336	Abcc4
chr15	36545589	36545612	peak_545	15	.	exon	NM_025712	Snx31
chr15	36600606	36600692	peak_1284	11	-	exon	NM_008774	Pabpc1
chr15	73130856	73130996	peak_1285	11	.	exon	NM_153178	2002-08-01
chr15	76904840	76904931	peak_1286	11	+	exon	NM_012053	Rpl8
chr15	80256699	80256881	peak_1010	12	+	exon	NM_009716	Atf4
chr15	89533410	89533435	peak_660	14	-	exon	NM_021423	Shank3
chr15	99406602	99406680	peak_1671	10	+	exon	NM_001171035	Tmbim6
chr15	103213068	103213169	peak_1672	10	-	exon	NM_001110216	Cbx5
chr16	91657344	91657460	peak_1289	11	+	exon	NM_178880	Son
chr16	93901081	93901118	peak_1673	10	.	exon	NM_028083	Chaf1b
chr16	94268259	94268286	peak_1674	10	-	exon	NM_139145	Hlcs
chr17	23631115	23631141	peak_458	16	+	exon	NM_001033339	Mmp25
chr17	24985561	24985583	peak_1291	11	+	exon	NM_020608	Cramp1l
chr17	25825749	25825771	peak_395	17	+	exon	NM_173741	Wdr24
chr17	35046330	35046356	peak_1675	10	+	exon	NM_013600	Msh5
chr17	35835911	35836040	peak_1012	12	-	exon	NM_011655	Tubb5
chr17	45545898	45545934	peak_1676	10	.	exon	NM_001013749	Tmem151b
chr17	56606080	56606106	peak_1677	10	-	exon	NM_001163300	Safb
chr18	5056087	5056109	peak_1013	12	-	exon	NM_153153	Svil
chr18	5766966	5767136	peak_344	18	+	exon	NM_011546	Zeb1
chr18	6439687	6439820	peak_459	16	-	exon	NM_007935	Epc1
chr19	5052633	5052655	peak_1292	11	-	exon	NM_145495	Rin1
chr19	27323066	27323088	peak_1679	10	+	exon	NM_183179	Kcnv2
chr19	41552580	41552699	peak_1295	11	+	exon	NM_172154	Lcor
chr19	44301359	44301447	peak_460	16	+	exon	NM_009128	Scd2
chr19	44301370	44301447	peak_738	14	+	exon	NM_009128	Scd2
chr19	60764036	60764167	peak_805	13	-	exon	NM_010123	Eif3a
chr19	60766434	60766829	peak_126	28	.	exon	NM_010123	Eif3a
chr19	60768705	60768897	peak_396	17	-	exon	NM_010123	Eif3a
chr2	24792116	24792136	peak_1680	10	+	exon	NM_172545	Ehmt1
chr2	92389178	92389200	peak_1296	11	-	exon	NM_001202446	Mapk8ip1
chr2	122600378	122600405	peak_546	15	+	exon	NM_025961	Gatm
chr2	127107427	127107448	peak_547	15	+	exon	NM_144818	Ncaph
chr2	131078631	131078652	peak_1681	10	+	exon	NM_011426	Siglec1
chr2	144331075	144331096	peak_1297	11	+	exon	NM_152947	Ovol2
chr2	167036658	167036819	peak_1298	11	-	exon	NM_001033196	Znfx1
chr2	167689434	167689533	peak_661	14	.	exon	NM_009883	Cebpb
chr3	20067351	20067426	peak_1976	10	+	exon	NM_009210	Hltf
chr3	89051986	89052091	peak_1682	10	+	exon	NM_138679	Ash1l
chr3	108867247	108867269	peak_1300	11	+	exon	NM_001165965	Fndc7
chr3	138183593	138183621	peak_997	12	+	exon	NM_001163385	4930579F01Rik
chr4	32562641	32562662	peak_1015	12	+	exon	NM_001109661	Bach2
chr4	45458155	45458190	peak_549	15	+	exon	NM_001033306	Shb
chr4	46469904	46470009	peak_808	13	.	exon	NM_130889	Anp32b
chr4	106707499	106707530	peak_1684	10	.	exon	NM_001126487	Mroh7
chr4	136010288	136010378	peak_1016	12	-	exon	NM_013736	Tceb3
chr5	23502146	23502257	peak_196	23	+	exon	NM_026984	Kmt2e
chr5	35574693	35574718	peak_254	20	+	exon	NM_030208	Trmt44
chr5	36615305	36615410	peak_255	20	-	exon	NM_001081232	D5Ertd579e
chr5	36615466	36615654	peak_1685	10	-	exon	NM_001081232	D5Ertd579e
chr5	39614732	39614755	peak_1686	10	.	exon	NM_010474	Hs3st1
chr5	66312231	66312251	peak_1302	11	-	exon	NM_009686	Apbb2
chr5	72203392	72203528	peak_1303	11	+	exon	NM_153389	Atp10d
chr5	88663124	88663214	peak_1687	10	-	exon	NM_178700	Grsf1
chr5	93270804	93271046	peak_225	21	.	exon	NM_007635	Ccng2
chr5	93273377	93273521	peak_550	15	+	exon	NM_007635	Ccng2
chr5	121712245	121712272	peak_1688	10	+	exon	NM_009125	Atxn2
chr5	121874207	121874232	peak_399	17	+	exon	NM_007804	Cux2
chr5	123449341	123449365	peak_1304	11	-	exon	NM_133917	Mlxip
chr5	124829631	124829655	peak_400	17	+	exon	NM_019536	Dnah10
chr5	125106235	125106261	peak_257	20	+	exon	NM_001253904	Ncor2
chr5	135857164	135857187	peak_1689	10	+	exon	NM_021403	Srrm3
chr5	137523959	137524089	peak_662	14	+	exon	NM_031408	Gigyf1
chr5	140666188	140666214	peak_1690	10	-	exon	NM_028833	Iqce
chr5	142905561	142905684	peak_1305	11	.	exon	NM_007393	Actb
chr5	150953032	150953059	peak_1306	11	+	exon	NM_013823	Kl
chr6	4754294	4754445	peak_258	20	+	exon	NM_001040611	Peg10
chr6	4754465	4754658	peak_166	25	+	exon	NM_001040611	Peg10
chr6	4755685	4755806	peak_461	16	.	exon	NM_130877	Peg10
chr6	4757010	4757190	peak_108	31	.	exon	NM_130877	Peg10
chr6	72234526	72234551	peak_1691	10	-	exon	NM_153778	Atoh8
chr6	83570392	83570416	peak_1308	11	-	exon	NM_024239	Stambp
chr6	122731388	122731567	peak_346	18	-	exon	NM_011401	Slc2a3
chr6	122731388	122731481	peak_926	13	-	exon	NM_011401	Slc2a3
chr6	122735471	122735606	peak_812	13	-	exon	NM_011401	Slc2a3
chr6	122736659	122736744	peak_663	14	-	exon	NM_011401	Slc2a3
chr6	145246743	145246831	peak_1692	10	-	exon	NM_021284	Kras
chr7	62377996	62378016	peak_1312	11	+	exon	NM_013779	Magel2
chr7	81351741	81351889	peak_1695	10	-	exon	NM_001252526	Cpeb1
chr7	100931455	100931483	peak_1696	10	-	exon	NM_001081116	Arhgef17
chr7	110051451	110051530	peak_1697	10	.	exon	NM_181517	Ipo7
chr7	112954269	112954294	peak_1313	11	+	exon	NM_175279	Rassf10
chr7	123162511	123162592	peak_1017	12	+	exon	NM_144925	Tnrc6a
chr7	123169849	123170135	peak_401	17	+	exon	NM_144925	Tnrc6a
chr7	123170420	123170829	peak_1314	11	+	exon	NM_144925	Tnrc6a
chr7	126701551	126701577	peak_1315	11	+	exon	NM_001301374	Coro1a
chr7	126864127	126864148	peak_1698	10	-	exon	NM_172746	Hirip3
chr8	25822766	25822809	peak_1699	10	-	exon	NM_011791	Ash2l
chr8	79639996	79640068	peak_1700	10	+	exon	NM_001256033	Otud4
chr8	84772003	84772028	peak_814	13	+	exon	NM_010906	Nfix
chr8	84842557	84842772	peak_992	12	-	exon	NM_007591	Calr
chr8	84844376	84844478	peak_815	13	-	exon	NM_007591	Calr
chr8	84844570	84844656	peak_1316	11	-	exon	NM_007591	Calr
chr8	105171356	105171381	peak_1702	10	.	exon	NM_001161458	Cbfb
chr8	106048657	106048683	peak_1703	10	-	exon	NM_001301176	Dus2
chr9	54908855	54908927	peak_1319	11	+	exon	NM_022655	Ireb2
chr9	72742657	72742762	peak_816	13	.	exon	NM_010890	Nedd4
chr9	78479621	78479743	peak_348	18	-	exon	NM_010106	Eef1a1
chr9	78480541	78480646	peak_1023	12	-	exon	NM_010106	Eef1a1
chr9	108045501	108045523	peak_1704	10	-	exon	NM_013785	Ip6k1
chr9	108728210	108728260	peak_1705	10	.	exon	NM_008924	Prkar2a
chr9	119973491	119973516	peak_817	13	-	exon	NM_153287	Csrnp1
chrX	13156052	13156121	peak_1024	12	.	exon	NM_009481	Usp9x
chrX	20694659	20694746	peak_1706	10	+	exon	NM_011049	Cdk16
chrX	49497733	49497760	peak_818	13	-	exon	NM_001081123	Arhgap36
chrX	160834050	160834163	peak_1707	10	-	exon	NM_001024624	Cdkl5
chr1	3877634	3877662	peak_665	14	+	Intergenic
chr1	5170619	5170646	peak_1320	11	-	Intergenic
chr1	5170708	5170767	peak_1026	12	.	Intergenic
chr1	6011802	6011880	peak_1709	10	-	Intergenic
chr1	8285298	8285322	peak_819	13	+	Intergenic
chr1	21111147	21111173	peak_1027	12	-	Intergenic
chr1	25059801	25059826	peak_1321	11	-	Intergenic
chr1	26450924	26450947	peak_1710	10	+	Intergenic
chr1	26959178	26959215	peak_554	15	-	Intergenic
chr1	36274788	36274812	peak_820	13	-	Intergenic
chr1	37005476	37005543	peak_555	15	+	Intergenic
chr1	37138739	37138767	peak_666	14	+	Intergenic
chr1	47096938	47096969	peak_138	27	-	Intergenic
chr1	47430911	47430953	peak_80	37	+	Intergenic
chr1	49442554	49442582	peak_1028	12	-	Intergenic
chr1	51210761	51210786	peak_821	13	+	Intergenic
chr1	56010906	56010931	peak_822	13	-	Intergenic
chr1	56782067	56782387	peak_68	44	.	Intergenic
chr1	57045408	57045434	peak_296	19	-	Intergenic
chr1	57755266	57755290	peak_349	18	+	Intergenic
chr1	61146368	61146392	peak_1322	11	+	Intergenic
chr1	71158353	71158382	peak_823	13	.	Intergenic
chr1	72074386	72074456	peak_100	34	.	Intergenic
chr1	72226265	72226408	peak_205	22	+	Intergenic
chr1	72255014	72255194	peak_106	32	+	Intergenic
chr1	74816761	74816821	peak_824	13	-	Intergenic
chr1	74896273	74896298	peak_825	13	-	Intergenic
chr1	75692774	75692806	peak_463	16	+	Intergenic
chr1	85864534	85864613	peak_139	27	-	Intergenic
chr1	98801532	98801558	peak_1711	10	+	Intergenic
chr1	102628181	102628293	peak_127	28	-	Intergenic
chr1	107066757	107066785	peak_350	18	-	Intergenic
chr1	110530869	110530890	peak_556	15	+	Intergenic
chr1	113903981	113904290	peak_37	62	-	Intergenic
chr1	114821461	114821488	peak_351	18	-	Intergenic
chr1	119365939	119365961	peak_667	14	+	Intergenic
chr1	120560705	120560729	peak_557	15	+	Intergenic
chr1	120974716	120974738	peak_1712	10	+	Intergenic
chr1	122357125	122357242	peak_55	48	-	Intergenic
chr1	124811987	124812016	peak_464	16	+	Intergenic
chr1	131573785	131573873	peak_120	29	+	Intergenic
chr1	131573980	131574038	peak_352	18	+	Intergenic
chr1	135233152	135233242	peak_1029	12	+	Intergenic
chr1	136364885	136365048	peak_147	26	+	Intergenic
chr1	136365053	136365089	peak_1323	11	+	Intergenic
chr1	136365158	136365189	peak_1713	10	+	Intergenic
chr1	136444760	136444785	peak_1030	12	-	Intergenic
chr1	136535961	136535983	peak_668	14	-	Intergenic
chr1	141838179	141838203	peak_826	13	+	Intergenic
chr1	144946509	144946532	peak_1714	10	+	Intergenic
chr1	148946417	148946444	peak_1715	10	+	Intergenic
chr1	150146380	150146405	peak_1324	11	-	Intergenic
chr1	158078923	158078978	peak_558	15	-	Intergenic
chr1	166036343	166036371	peak_465	16	-	Intergenic
chr1	167340263	167340404	peak_38	62	-	Intergenic
chr1	167340409	167340438	peak_1031	12	-	Intergenic
chr1	169415505	169415532	peak_1716	10	+	Intergenic
chr1	174480163	174480184	peak_1325	11	-	Intergenic
chr1	176625768	176625793	peak_1032	12	-	Intergenic
chr1	179664050	179664075	peak_1326	11	-	Intergenic
chr1	180777606	180777630	peak_1717	10	+	Intergenic
chr1	180827443	180827472	peak_559	15	-	Intergenic
chr1	191120996	191121176	peak_56	48	+	Intergenic
chr1	191149000	191149071	peak_1718	10	-	Intergenic
chr1	191400352	191400377	peak_1033	12	+	Intergenic
chr1	192796823	192796849	peak_1327	11	+	Intergenic
chr1	194818918	194818944	peak_827	13	-	Intergenic
chr10	11492091	11492124	peak_1328	11	-	Intergenic
chr10	11492130	11492186	peak_90	35	-	Intergenic
chr10	17350403	17350429	peak_1329	11	-	Intergenic
chr10	17651676	17651698	peak_1719	10	-	Intergenic
chr10	19829694	19829723	peak_669	14	-	Intergenic
chr10	20743555	20743576	peak_1330	11	-	Intergenic
chr10	22401687	22401713	peak_1034	12	+	Intergenic
chr10	23973279	23973404	peak_227	21	-	Intergenic
chr10	24330391	24330471	peak_167	25	-	Intergenic
chr10	24589285	24589307	peak_828	13	-	Intergenic
chr10	24839499	24839528	peak_670	14	-	Intergenic
chr10	24854860	24854957	peak_829	13	+	Intergenic
chr10	40551245	40551297	peak_180	24	+	Intergenic
chr10	42856744	42856854	peak_259	20	.	Intergenic
chr10	43214235	43214262	peak_830	13	+	Intergenic
chr10	51521186	51521249	peak_1720	10	-	Intergenic
chr10	52488792	52488812	peak_1035	12	+	Intergenic
chr10	66110775	66110801	peak_466	16	-	Intergenic
chr10	69115466	69115490	peak_297	19	+	Intergenic
chr10	82955086	82955199	peak_148	26	.	Intergenic
chr10	82955201	82955434	peak_29	71	-	Intergenic
chr10	84037880	84037901	peak_1036	12	+	Intergenic
chr10	91182089	91182169	peak_1331	11	-	Intergenic
chr10	93487534	93487561	peak_831	13	+	Intergenic
chr10	96077523	96077709	peak_197	23	-	Intergenic
chr10	98784570	98784591	peak_1332	11	-	Intergenic
chr10	100175180	100175203	peak_1721	10	+	Intergenic
chr10	103060928	103060955	peak_1037	12	+	Intergenic
chr10	105040373	105040422	peak_1722	10	+	Intergenic
chr10	111735245	111735278	peak_206	22	-	Intergenic
chr10	112546197	112546223	peak_1333	11	-	Intergenic
chr10	118855710	118855900	peak_83	36	-	Intergenic
chr10	119051000	119051022	peak_832	13	-	Intergenic
chr10	121205647	121205672	peak_260	20	-	Intergenic
chr10	124924503	124924527	peak_1723	10	+	Intergenic
chr10	125446608	125446633	peak_1334	11	+	Intergenic
chr10	126805523	126805543	peak_833	13	-	Intergenic
chr10	130061660	130061760	peak_671	14	-	Intergenic
chr11	6087679	6087705	peak_298	19	+	Intergenic
chr11	7039167	7039191	peak_672	14	-	Intergenic
chr11	8856854	8856874	peak_1724	10	+	Intergenic
chr11	10194831	10194853	peak_1335	11	-	Intergenic
chr11	12206397	12206422	peak_1038	12	-	Intergenic
chr11	13928999	13929192	peak_228	21	-	Intergenic
chr11	19134587	19134613	peak_834	13	+	Intergenic
chr11	19409400	19409481	peak_1336	11	+	Intergenic
chr11	22826061	22826084	peak_1337	11	-	Intergenic
chr11	25472084	25472112	peak_1725	10	-	Intergenic
chr11	27451913	27451935	peak_835	13	-	Intergenic
chr11	33531218	33531249	peak_836	13	-	Intergenic
chr11	34164385	34164409	peak_673	14	-	Intergenic
chr11	45972626	45972646	peak_1338	11	-	Intergenic
chr11	47733968	47733999	peak_299	19	-	Intergenic
chr11	49842794	49842815	peak_1339	11	+	Intergenic
chr11	51097323	51097353	peak_1039	12	+	Intergenic
chr11	56289363	56289389	peak_1340	11	+	Intergenic
chr11	58500440	58500463	peak_1726	10	.	Intergenic
chr11	60976983	60977005	peak_1341	11	+	Intergenic
chr11	70656134	70656171	peak_1040	12	+	Intergenic
chr11	71919343	71919369	peak_674	14	-	Intergenic
chr11	74319860	74319917	peak_675	14	+	Intergenic
chr11	79704682	79704714	peak_837	13	+	Intergenic
chr11	83083825	83083846	peak_676	14	.	Intergenic
chr11	85187747	85187844	peak_1342	11	-	Intergenic
chr11	88001157	88001177	peak_1727	10	+	Intergenic
chr11	90077234	90077260	peak_261	20	-	Intergenic
chr11	94155431	94155459	peak_677	14	+	Intergenic
chr11	94162145	94162171	peak_1343	11	-	Intergenic
chr11	94919743	94919819	peak_403	17	+	Intergenic
chr11	96032840	96032897	peak_678	14	+	Intergenic
chr11	96083741	96083780	peak_838	13	-	Intergenic
chr11	96871823	96871859	peak_1344	11	-	Intergenic
chr11	96988507	96988538	peak_1728	10	.	Intergenic
chr11	97301466	97301497	peak_1041	12	.	Intergenic
chr11	97305365	97305389	peak_1345	11	-	Intergenic
chr11	98338721	98338759	peak_560	15	.	Intergenic
chr11	98339045	98339093	peak_1729	10	.	Intergenic
chr11	105032241	105032268	peak_404	17	-	Intergenic
chr11	107691647	107691733	peak_1730	10	+	Intergenic
chr11	109011643	109012107	peak_12	126	-	Intergenic
chr12	3052628	3052654	peak_1731	10	+	Intergenic
chr12	6331969	6331996	peak_300	19	-	Intergenic
chr12	10542621	10542651	peak_353	18	-	Intergenic
chr12	12628129	12628152	peak_1732	10	+	Intergenic
chr12	14735970	14736011	peak_1346	11	-	Intergenic
chr12	17256107	17256133	peak_839	13	-	Intergenic
chr12	17581675	17581701	peak_679	14	-	Intergenic
chr12	21577120	21577141	peak_1042	12	+	Intergenic
chr12	26016435	26016462	peak_229	21	-	Intergenic
chr12	37231918	37231948	peak_262	20	-	Intergenic
chr12	54135138	54135192	peak_207	22	+	Intergenic
chr12	54599422	54599445	peak_840	13	-	Intergenic
chr12	57513903	57513929	peak_354	18	-	Intergenic
chr12	57655699	57655719	peak_1733	10	+	Intergenic
chr12	59040347	59040443	peak_1043	12	+	Intergenic
chr12	64740907	64741015	peak_1044	12	-	Intergenic
chr12	71772102	71772128	peak_680	14	+	Intergenic
chr12	77021730	77021752	peak_1734	10	-	Intergenic
chr12	78043930	78043952	peak_1045	12	.	Intergenic
chr12	80441371	80441550	peak_71	42	-	Intergenic
chr12	81712751	81712778	peak_405	17	+	Intergenic
chr12	85718503	85718587	peak_1735	10	-	Intergenic
chr12	93104954	93105018	peak_263	20	-	Intergenic
chr12	99645056	99645087	peak_681	14	.	Intergenic
chr12	99645192	99645401	peak_301	19	.	Intergenic
chr12	99645446	99645678	peak_77	39	+	Intergenic
chr12	116067898	116067922	peak_1736	10	-	Intergenic
chr12	117448483	117448502	peak_1737	10	+	Intergenic
chr13	6144413	6144435	peak_1046	12	+	Intergenic
chr13	7265460	7265491	peak_1738	10	+	Intergenic
chr13	7784079	7784102	peak_1347	11	+	Intergenic
chr13	8800263	8800288	peak_1739	10	+	Intergenic
chr13	9834302	9834517	peak_13	113	-	Intergenic
chr13	11339489	11339507	peak_1740	10	-	Intergenic
chr13	16433704	16433728	peak_264	20	-	Intergenic
chr13	19930077	19930103	peak_841	13	-	Intergenic
chr13	21994190	21994219	peak_1741	10	-	Intergenic
chr13	23412122	23412152	peak_1047	12	-	Intergenic
chr13	24521766	24521788	peak_1742	10	-	Intergenic
chr13	24764930	24765058	peak_561	15	+	Intergenic
chr13	24766509	24766604	peak_562	15	+	Intergenic
chr13	43970800	43970825	peak_842	13	-	Intergenic
chr13	45103171	45103195	peak_1348	11	-	Intergenic
chr13	48677911	48677938	peak_1349	11	+	Intergenic
chr13	54189950	54190135	peak_91	35	-	Intergenic
chr13	54190138	54190186	peak_67	45	-	Intergenic
chr13	54230202	54230231	peak_1350	11	+	Intergenic
chr13	55976748	55976770	peak_1048	12	+	Intergenic
chr13	56607346	56607368	peak_843	13	+	Intergenic
chr13	56766388	56766414	peak_1743	10	+	Intergenic
chr13	63623068	63623091	peak_1049	12	-	Intergenic
chr13	63966709	63966731	peak_1744	10	-	Intergenic
chr13	67536542	67536563	peak_563	15	-	Intergenic
chr13	73752836	73752859	peak_1745	10	+	Intergenic
chr13	79208631	79208658	peak_1746	10	+	Intergenic
chr13	80938730	80938754	peak_564	15	+	Intergenic
chr13	85126956	85127114	peak_406	17	+	Intergenic
chr13	87507205	87507315	peak_565	15	+	Intergenic
chr13	90286817	90286884	peak_1351	11	+	Intergenic
chr13	90854533	90854562	peak_355	18	-	Intergenic
chr13	93248466	93248489	peak_1050	12	+	Intergenic
chr13	96999820	96999844	peak_1747	10	+	Intergenic
chr13	97708989	97709014	peak_1051	12	+	Intergenic
chr13	98839065	98839193	peak_407	17	-	Intergenic
chr13	103396210	103396291	peak_79	38	+	Intergenic
chr13	103800681	103800708	peak_844	13	-	Intergenic
chr13	107121717	107121893	peak_467	16	+	Intergenic
chr13	112508284	112508386	peak_1052	12	+	Intergenic
chr13	113622766	113622791	peak_265	20	+	Intergenic
chr14	16048270	16048295	peak_1352	11	-	Intergenic
chr14	18406702	18406730	peak_230	21	-	Intergenic
chr14	19278142	19278247	peak_24	76	+	Intergenic
chr14	50062399	50062432	peak_1748	10	+	Intergenic
chr14	50466240	50466272	peak_845	13	+	Intergenic
chr14	50466295	50466408	peak_846	13	+	Intergenic
chr14	52803188	52803216	peak_408	17	+	Intergenic
chr14	58173762	58173782	peak_566	15	+	Intergenic
chr14	58461238	58461266	peak_409	17	+	Intergenic
chr14	58663816	58663847	peak_1749	10	+	Intergenic
chr14	59086694	59086717	peak_1750	10	+	Intergenic
chr14	60093033	60093059	peak_1053	12	+	Intergenic
chr14	71476986	71477015	peak_847	13	-	Intergenic
chr14	74494962	74494986	peak_1353	11	+	Intergenic
chr14	75564610	75564636	peak_1354	11	+	Intergenic
chr14	76289528	76289548	peak_848	13	+	Intergenic
chr14	78556427	78556448	peak_1054	12	-	Intergenic
chr14	82014876	82014901	peak_682	14	-	Intergenic
chr14	82876237	82876265	peak_1751	10	-	Intergenic
chr14	88178190	88178210	peak_1752	10	+	Intergenic
chr14	89467324	89467351	peak_302	19	-	Intergenic
chr14	105618371	105618394	peak_1753	10	-	Intergenic
chr14	107304753	107304779	peak_849	13	+	Intergenic
chr14	109430943	109430986	peak_356	18	+	Intergenic
chr14	110284981	110285012	peak_303	19	-	Intergenic
chr14	111374107	111374134	peak_850	13	-	Intergenic
chr14	112452846	112452873	peak_1055	12	+	Intergenic
chr14	113674699	113674721	peak_1754	10	+	Intergenic
chr15	5886826	5886915	peak_231	21	-	Intergenic
chr15	8822213	8822416	peak_208	22	-	Intergenic
chr15	13335222	13335245	peak_1755	10	+	Intergenic
chr15	22005486	22005512	peak_567	15	+	Intergenic
chr15	35186716	35186741	peak_1756	10	+	Intergenic
chr15	38283016	38283054	peak_140	27	+	Intergenic
chr15	47539986	47540140	peak_114	30	+	Intergenic
chr15	52168332	52168360	peak_683	14	-	Intergenic
chr15	52175100	52175140	peak_1355	11	+	Intergenic
chr15	52175303	52175348	peak_266	20	+	Intergenic
chr15	56746120	56746143	peak_468	16	+	Intergenic
chr15	67733417	67733443	peak_684	14	+	Intergenic
chr15	82466190	82466212	peak_1757	10	-	Intergenic
chr15	82963284	82963314	peak_168	25	.	Intergenic
chr15	85177743	85177790	peak_23	77	+	Intergenic
chr15	85667512	85667533	peak_1356	11	+	Intergenic
chr15	86194747	86194776	peak_1758	10	.	Intergenic
chr15	86194830	86195261	peak_51	50	+	Intergenic
chr15	90713154	90713180	peak_410	17	-	Intergenic
chr15	95182231	95182256	peak_851	13	+	Intergenic
chr15	96719750	96719779	peak_568	15	+	Intergenic
chr15	99915353	99915376	peak_852	13	+	Intergenic
chr15	101282322	101282351	peak_1056	12	-	Intergenic
chr15	103185702	103185730	peak_1057	12	+	Intergenic
chr16	4267549	4267572	peak_1759	10	-	Intergenic
chr16	4590342	4590434	peak_267	20	-	Intergenic
chr16	5331035	5331059	peak_1058	12	+	Intergenic
chr16	8796134	8796160	peak_1059	12	-	Intergenic
chr16	10901407	10901430	peak_1357	11	-	Intergenic
chr16	17222269	17222515	peak_63	46	+	Intergenic
chr16	21825208	21825233	peak_469	16	+	Intergenic
chr16	22726247	22726277	peak_1358	11	-	Intergenic
chr16	25522801	25522889	peak_1760	10	+	Intergenic
chr16	35981581	35981826	peak_6	153	.	Intergenic
chr16	42676431	42676458	peak_685	14	-	Intergenic
chr16	48662627	48662656	peak_1761	10	-	Intergenic
chr16	68475583	68475608	peak_569	15	+	Intergenic
chr16	68721198	68721226	peak_1060	12	+	Intergenic
chr16	72272132	72272159	peak_1061	12	-	Intergenic
chr16	78107056	78107079	peak_1359	11	+	Intergenic
chr16	78417649	78417679	peak_1062	12	+	Intergenic
chr16	83019751	83019772	peak_853	13	+	Intergenic
chr16	91138097	91138121	peak_1762	10	+	Intergenic
chr16	91248679	91248804	peak_1063	12	+	Intergenic
chr16	92563571	92563601	peak_268	20	-	Intergenic
chr16	95302552	95302576	peak_1360	11	+	Intergenic
chr17	8234754	8234777	peak_1064	12	-	Intergenic
chr17	9187281	9187302	peak_1361	11	-	Intergenic
chr17	13704199	13704239	peak_1362	11	-	Intergenic
chr17	17502849	17502875	peak_854	13	+	Intergenic
chr17	20457912	20457936	peak_1065	12	-	Intergenic
chr17	22876466	22876518	peak_64	46	+	Intergenic
chr17	22877647	22877723	peak_232	21	+	Intergenic
chr17	22878101	22878166	peak_470	16	+	Intergenic
chr17	24665931	24666081	peak_209	22	+	Intergenic
chr17	27831795	27831818	peak_1763	10	-	Intergenic
chr17	31705541	31705566	peak_1764	10	+	Intergenic
chr17	32840247	32840269	peak_1765	10	+	Intergenic
chr17	42927271	42927294	peak_1766	10	+	Intergenic
chr17	43327807	43327828	peak_1767	10	-	Intergenic
chr17	45620680	45620735	peak_1768	10	+	Intergenic
chr17	46897689	46897714	peak_1769	10	-	Intergenic
chr17	47848832	47848890	peak_269	20	+	Intergenic
chr17	48798669	48798694	peak_471	16	+	Intergenic
chr17	50420099	50420178	peak_36	64	-	Intergenic
chr17	54111043	54111124	peak_357	18	-	Intergenic
chr17	58818030	58818051	peak_1363	11	+	Intergenic
chr17	60364518	60364541	peak_686	14	-	Intergenic
chr17	67385233	67385258	peak_1770	10	-	Intergenic
chr17	69027407	69027427	peak_1771	10	-	Intergenic
chr17	70963709	70963896	peak_115	30	+	Intergenic
chr17	76045491	76045554	peak_1066	12	-	Intergenic
chr17	79414964	79414991	peak_1067	12	+	Intergenic
chr17	81838285	81838363	peak_74	41	-	Intergenic
chr17	81838370	81838437	peak_128	28	-	Intergenic
chr17	87185512	87185539	peak_1364	11	+	Intergenic
chr17	87932495	87932518	peak_855	13	-	Intergenic
chr17	89486931	89487001	peak_1068	12	+	Intergenic
chr18	7714547	7714604	peak_1772	10	+	Intergenic
chr18	8607083	8607103	peak_1365	11	+	Intergenic
chr18	10052131	10052158	peak_472	16	-	Intergenic
chr18	17889567	17889593	peak_856	13	-	Intergenic
chr18	34046964	34046991	peak_1366	11	+	Intergenic
chr18	48449020	48449045	peak_570	15	-	Intergenic
chr18	54253273	54253297	peak_1773	10	+	Intergenic
chr18	54698900	54698943	peak_1774	10	-	Intergenic
chr18	54698960	54699014	peak_304	19	-	Intergenic
chr18	54699031	54699378	peak_16	97	.	Intergenic
chr18	54744595	54744617	peak_1069	12	-	Intergenic
chr18	54867432	54867464	peak_270	20	-	Intergenic
chr18	57114405	57114434	peak_687	14	-	Intergenic
chr18	59416323	59416349	peak_1367	11	+	Intergenic
chr18	59444052	59444076	peak_1775	10	+	Intergenic
chr18	61291459	61291561	peak_688	14	-	Intergenic
chr18	61292777	61292876	peak_689	14	-	Intergenic
chr18	61589448	61589623	peak_1070	12	+	Intergenic
chr18	68692060	68692320	peak_17	93	+	Intergenic
chr18	73533423	73533537	peak_39	62	-	Intergenic
chr18	74909856	74909895	peak_571	15	-	Intergenic
chr18	76401376	76401401	peak_572	15	-	Intergenic
chr18	83465103	83465123	peak_1368	11	-	Intergenic
chr18	85697922	85697989	peak_48	51	-	Intergenic
chr18	85698004	85698046	peak_141	27	-	Intergenic
chr18	85698085	85698123	peak_857	13	-	Intergenic
chr18	85698182	85698293	peak_84	36	-	Intergenic
chr18	86784483	86784510	peak_305	19	-	Intergenic
chr19	4777646	4777737	peak_1369	11	-	Intergenic
chr19	13054781	13054887	peak_81	37	+	Intergenic
chr19	14868251	14868272	peak_1776	10	+	Intergenic
chr19	18658359	18658386	peak_690	14	-	Intergenic
chr19	22137937	22137963	peak_1370	11	+	Intergenic
chr19	27261049	27261070	peak_858	13	+	Intergenic
chr19	36705045	36705071	peak_859	13	-	Intergenic
chr19	37726786	37726814	peak_1371	11	-	Intergenic
chr19	40119713	40119826	peak_49	51	+	Intergenic
chr19	41561587	41561691	peak_1372	11	+	Intergenic
chr19	41561776	41561868	peak_691	14	+	Intergenic
chr19	41562024	41562203	peak_1373	11	+	Intergenic
chr19	41562264	41562338	peak_1777	10	+	Intergenic
chr19	42464162	42464185	peak_860	13	+	Intergenic
chr19	48832266	48832290	peak_1071	12	+	Intergenic
chr19	49685739	49685769	peak_1778	10	-	Intergenic
chr19	51142638	51142815	peak_1374	11	-	Intergenic
chr19	55152095	55152120	peak_1375	11	-	Intergenic
chr19	59705994	59706023	peak_1376	11	+	Intergenic
chr2	3107598	3107622	peak_1377	11	+	Intergenic
chr2	13878758	13878803	peak_573	15	+	Intergenic
chr2	13954875	13954900	peak_1779	10	-	Intergenic
chr2	14349819	14349936	peak_1378	11	-	Intergenic
chr2	14350119	14350205	peak_169	25	-	Intergenic
chr2	22588725	22588846	peak_861	13	-	Intergenic
chr2	22589334	22589457	peak_233	21	-	Intergenic
chr2	22589460	22589492	peak_1379	11	-	Intergenic
chr2	22744822	22744949	peak_34	67	-	Intergenic
chr2	22745078	22745121	peak_198	23	-	Intergenic
chr2	23508223	23508249	peak_358	18	-	Intergenic
chr2	25633498	25633529	peak_1072	12	+	Intergenic
chr2	30619299	30619324	peak_1073	12	+	Intergenic
chr2	30655750	30655771	peak_574	15	+	Intergenic
chr2	36587700	36587726	peak_1380	11	+	Intergenic
chr2	37335516	37335547	peak_271	20	-	Intergenic
chr2	38424682	38424706	peak_862	13	-	Intergenic
chr2	43011689	43011717	peak_1381	11	+	Intergenic
chr2	45208717	45208744	peak_1382	11	+	Intergenic
chr2	61485954	61485987	peak_473	16	-	Intergenic
chr2	71585574	71585596	peak_1074	12	-	Intergenic
chr2	73012731	73012770	peak_92	35	-	Intergenic
chr2	73012870	73012924	peak_142	27	-	Intergenic
chr2	82769144	82769173	peak_1780	10	-	Intergenic
chr2	84279866	84279893	peak_575	15	-	Intergenic
chr2	90395127	90395188	peak_40	61	-	Intergenic
chr2	92540111	92540136	peak_1781	10	-	Intergenic
chr2	93166963	93166983	peak_1383	11	+	Intergenic
chr2	93336178	93336201	peak_1782	10	+	Intergenic
chr2	94740690	94740717	peak_1075	12	+	Intergenic
chr2	104589392	104589418	peak_1783	10	-	Intergenic
chr2	110195856	110195887	peak_1384	11	.	Intergenic
chr2	112002162	112002187	peak_1784	10	-	Intergenic
chr2	113885724	113885744	peak_1785	10	+	Intergenic
chr2	114206979	114207000	peak_1786	10	+	Intergenic
chr2	117248336	117248424	peak_1787	10	+	Intergenic
chr2	120640748	120640800	peak_272	20	-	Intergenic
chr2	123025373	123025399	peak_1385	11	-	Intergenic
chr2	148368280	148368310	peak_863	13	-	Intergenic
chr2	151709791	151709815	peak_692	14	+	Intergenic
chr2	159305520	159305543	peak_1788	10	+	Intergenic
chr2	166189723	166189757	peak_1789	10	+	Intergenic
chr2	166212796	166212818	peak_1790	10	-	Intergenic
chr2	166366743	166366764	peak_1386	11	+	Intergenic
chr2	168845707	168845728	peak_1791	10	-	Intergenic
chr2	168848871	168848900	peak_306	19	+	Intergenic
chr2	169969246	169969268	peak_1792	10	-	Intergenic
chr2	170446258	170446287	peak_864	13	-	Intergenic
chr2	171750493	171750513	peak_1076	12	-	Intergenic
chr2	180303688	180303709	peak_1077	12	-	Intergenic
chr3	5860336	5860827	peak_3	189	+	Intergenic
chr3	8390566	8390686	peak_474	16	-	Intergenic
chr3	9844449	9844472	peak_1793	10	+	Intergenic
chr3	14746200	14746220	peak_1387	11	+	Intergenic
chr3	16057043	16057107	peak_1078	12	+	Intergenic
chr3	17117915	17117939	peak_475	16	+	Intergenic
chr3	17634052	17634078	peak_1388	11	+	Intergenic
chr3	17926426	17926448	peak_1389	11	+	Intergenic
chr3	31062843	31062865	peak_693	14	+	Intergenic
chr3	31448295	31448322	peak_1794	10	-	Intergenic
chr3	35414695	35414820	peak_1795	10	+	Intergenic
chr3	35952487	35952511	peak_576	15	+	Intergenic
chr3	39635961	39636029	peak_273	20	-	Intergenic
chr3	41532418	41532442	peak_577	15	.	Intergenic
chr3	46860182	46860237	peak_1796	10	-	Intergenic
chr3	58039837	58039863	peak_1797	10	+	Intergenic
chr3	61034987	61035018	peak_694	14	-	Intergenic
chr3	62159048	62159149	peak_695	14	+	Intergenic
chr3	62159161	62159234	peak_72	42	+	Intergenic
chr3	62159312	62159369	peak_1390	11	.	Intergenic
chr3	62278374	62278398	peak_411	17	+	Intergenic
chr3	63569650	63569670	peak_1798	10	-	Intergenic
chr3	72737917	72737971	peak_1799	10	-	Intergenic
chr3	83124100	83124195	peak_412	17	-	Intergenic
chr3	87214097	87214117	peak_1391	11	+	Intergenic
chr3	89968016	89968098	peak_1800	10	-	Intergenic
chr3	90359117	90359302	peak_1801	10	.	Intergenic
chr3	90359347	90359415	peak_578	15	+	Intergenic
chr3	90360138	90360240	peak_1392	11	+	Intergenic
chr3	96328525	96328591	peak_210	22	+	Intergenic
chr3	105866799	105866828	peak_1802	10	-	Intergenic
chr3	115790628	115790650	peak_1803	10	+	Intergenic
chr3	116510187	116510216	peak_1804	10	+	Intergenic
chr3	117119778	117119803	peak_1079	12	-	Intergenic
chr3	120185671	120185695	peak_1080	12	+	Intergenic
chr3	120595629	120595676	peak_865	13	+	Intergenic
chr3	122312963	122312991	peak_181	24	-	Intergenic
chr3	128712955	128712986	peak_866	13	+	Intergenic
chr3	132574496	132574522	peak_307	19	-	Intergenic
chr3	140012088	140012109	peak_1805	10	+	Intergenic
chr3	141009607	141009634	peak_867	13	+	Intergenic
chr3	144411128	144411156	peak_1806	10	-	Intergenic
chr3	145961164	145961191	peak_476	16	+	Intergenic
chr3	146679973	146679996	peak_1393	11	+	Intergenic
chr3	149647782	149647808	peak_868	13	-	Intergenic
chr3	150647823	150647851	peak_1081	12	+	Intergenic
chr3	154374800	154374826	peak_477	16	+	Intergenic
chr3	155485170	155485195	peak_413	17	-	Intergenic
chr3	155589858	155589881	peak_1394	11	-	Intergenic
chr3	159813829	159813852	peak_1807	10	+	Intergenic
chr4	5125663	5125685	peak_1082	12	+	Intergenic
chr4	27096437	27096463	peak_869	13	+	Intergenic
chr4	27416849	27416976	peak_414	17	-	Intergenic
chr4	28144757	28144779	peak_1808	10	+	Intergenic
chr4	33166456	33166481	peak_478	16	-	Intergenic
chr4	40297311	40297334	peak_1809	10	+	Intergenic
chr4	40607885	40608034	peak_41	59	-	Intergenic
chr4	42905522	42905547	peak_696	14	-	Intergenic
chr4	47618181	47618209	peak_870	13	-	Intergenic
chr4	48762870	48762915	peak_415	17	-	Intergenic
chr4	48762917	48762956	peak_234	21	-	Intergenic
chr4	55563477	55563516	peak_274	20	+	Intergenic
chr4	55729446	55729468	peak_1810	10	-	Intergenic
chr4	58919094	58919119	peak_579	15	+	Intergenic
chr4	64311961	64312008	peak_211	22	+	Intergenic
chr4	64336870	64336897	peak_580	15	+	Intergenic
chr4	68001403	68001423	peak_1811	10	+	Intergenic
chr4	69925631	69925737	peak_1812	10	-	Intergenic
chr4	72027968	72028158	peak_129	28	-	Intergenic
chr4	72380554	72380579	peak_1395	11	-	Intergenic
chr4	72786308	72786334	peak_697	14	+	Intergenic
chr4	75365229	75365257	peak_479	16	+	Intergenic
chr4	78773699	78773771	peak_416	17	+	Intergenic
chr4	78773834	78773928	peak_417	17	+	Intergenic
chr4	78774046	78774143	peak_25	75	+	Intergenic
chr4	80002762	80002837	peak_1396	11	-	Intergenic
chr4	80003418	80003484	peak_1083	12	-	Intergenic
chr4	82173333	82173355	peak_1397	11	-	Intergenic
chr4	94259480	94259510	peak_698	14	.	Intergenic
chr4	99550766	99550792	peak_1813	10	-	Intergenic
chr4	99649725	99649754	peak_871	13	+	Intergenic
chr4	99663124	99663145	peak_1814	10	.	Intergenic
chr4	105264627	105264655	peak_1815	10	-	Intergenic
chr4	107119845	107119868	peak_1816	10	+	Intergenic
chr4	114753192	114753213	peak_1817	10	-	Intergenic
chr4	117189962	117190059	peak_143	27	+	Intergenic
chr4	117202574	117202644	peak_872	13	+	Intergenic
chr4	117210864	117210964	peak_1818	10	+	Intergenic
chr4	118203538	118203586	peak_1819	10	.	Intergenic
chr4	121596812	121596840	peak_873	13	-	Intergenic
chr4	124349777	124349804	peak_480	16	-	Intergenic
chr4	126602914	126602937	peak_1398	11	+	Intergenic
chr4	129798569	129798591	peak_1399	11	-	Intergenic
chr4	133086404	133086429	peak_1400	11	-	Intergenic
chr4	137301738	137301766	peak_699	14	-	Intergenic
chr4	139182803	139182824	peak_1820	10	+	Intergenic
chr4	139338097	139338199	peak_1084	12	+	Intergenic
chr4	139338289	139338445	peak_581	15	+	Intergenic
chr4	147952948	147952969	peak_1085	12	-	Intergenic
chr4	149817729	149817824	peak_57	48	+	Intergenic
chr4	150964795	150964841	peak_1086	12	.	Intergenic
chr4	153314724	153314749	peak_1087	12	-	Intergenic
chr5	8042954	8043020	peak_874	13	+	Intergenic
chr5	9187842	9187865	peak_1401	11	-	Intergenic
chr5	17776732	17776798	peak_54	49	-	Intergenic
chr5	25626527	25626549	peak_1088	12	+	Intergenic
chr5	27952344	27952377	peak_130	28	+	Intergenic
chr5	35312920	35312945	peak_418	17	-	Intergenic
chr5	36596815	36596838	peak_582	15	-	Intergenic
chr5	37829443	37829468	peak_875	13	-	Intergenic
chr5	37834498	37834524	peak_1821	10	-	Intergenic
chr5	45162184	45162209	peak_1822	10	+	Intergenic
chr5	46126292	46126318	peak_700	14	-	Intergenic
chr5	47620013	47620058	peak_876	13	-	Intergenic
chr5	67515375	67515396	peak_1089	12	-	Intergenic
chr5	84618914	84618950	peak_1823	10	+	Intergenic
chr5	85056430	85056458	peak_1824	10	-	Intergenic
chr5	92568947	92568972	peak_701	14	+	Intergenic
chr5	100359343	100359364	peak_1825	10	-	Intergenic
chr5	104343315	104343336	peak_1090	12	+	Intergenic
chr5	105517293	105517316	peak_1402	11	+	Intergenic
chr5	109600990	109601024	peak_149	26	+	Intergenic
chr5	114511300	114511324	peak_1091	12	+	Intergenic
chr5	114851786	114851848	peak_702	14	+	Intergenic
chr5	114851962	114852046	peak_150	26	+	Intergenic
chr5	114852176	114852249	peak_1826	10	-	Intergenic
chr5	114852386	114852444	peak_1827	10	+	Intergenic
chr5	115751915	115751949	peak_212	22	-	Intergenic
chr5	116342462	116342483	peak_1828	10	-	Intergenic
chr5	119348266	119348295	peak_481	16	-	Intergenic
chr5	126936220	126936250	peak_1403	11	-	Intergenic
chr5	137517391	137517612	peak_583	15	+	Intergenic
chr5	137694791	137694816	peak_1092	12	-	Intergenic
chr5	142344100	142344126	peak_877	13	-	Intergenic
chr5	142901704	142901726	peak_1404	11	+	Intergenic
chr5	143154686	143154756	peak_1093	12	-	Intergenic
chr5	143154937	143154972	peak_1094	12	-	Intergenic
chr5	145112508	145112534	peak_1405	11	-	Intergenic
chr5	145412166	145412190	peak_584	15	+	Intergenic
chr5	146340760	146340784	peak_585	15	+	Intergenic
chr5	146711189	146711214	peak_1829	10	-	Intergenic
chr5	146830952	146830977	peak_1406	11	+	Intergenic
chr6	3163254	3163365	peak_1407	11	-	Intergenic
chr6	3200773	3200997	peak_170	25	+	Intergenic
chr6	3201114	3201180	peak_1095	12	+	Intergenic
chr6	3201258	3201680	peak_15	98	.	Intergenic
chr6	13616721	13616743	peak_1830	10	-	Intergenic
chr6	19890942	19890969	peak_308	19	+	Intergenic
chr6	29087530	29087555	peak_1831	10	+	Intergenic
chr6	32031784	32031808	peak_703	14	-	Intergenic
chr6	42020265	42020367	peak_1832	10	-	Intergenic
chr6	44793161	44793299	peak_235	21	+	Intergenic
chr6	47788070	47788181	peak_93	35	-	Intergenic
chr6	49236444	49236604	peak_52	50	-	Intergenic
chr6	50044480	50044507	peak_1096	12	-	Intergenic
chr6	52319600	52319624	peak_1833	10	-	Intergenic
chr6	56411281	56411309	peak_309	19	+	Intergenic
chr6	56616920	56616942	peak_878	13	-	Intergenic
chr6	60586091	60586118	peak_359	18	+	Intergenic
chr6	66875508	66875756	peak_586	15	-	Intergenic
chr6	67146827	67146851	peak_1834	10	-	Intergenic
chr6	67655190	67655274	peak_310	19	-	Intergenic
chr6	67655377	67655489	peak_1835	10	-	Intergenic
chr6	87439934	87439956	peak_1408	11	+	Intergenic
chr6	94406783	94406810	peak_1836	10	-	Intergenic
chr6	94826841	94826888	peak_704	14	-	Intergenic
chr6	95873554	95873574	peak_1097	12	-	Intergenic
chr6	100107255	100107280	peak_1837	10	.	Intergenic
chr6	100471529	100471566	peak_1409	11	-	Intergenic
chr6	102467018	102467041	peak_1098	12	-	Intergenic
chr6	107997387	107997411	peak_1838	10	+	Intergenic
chr6	109505118	109505209	peak_199	23	-	Intergenic
chr6	109505222	109505466	peak_110	31	-	Intergenic
chr6	110466590	110466614	peak_587	15	+	Intergenic
chr6	112004834	112004857	peak_1839	10	+	Intergenic
chr6	117534870	117534915	peak_1099	12	+	Intergenic
chr6	124592642	124592663	peak_705	14	+	Intergenic
chr6	129060356	129060425	peak_706	14	+	Intergenic
chr6	132527587	132527690	peak_879	13	-	Intergenic
chr6	140914010	140914032	peak_880	13	+	Intergenic
chr6	142988192	142988220	peak_1410	11	+	Intergenic
chr6	147437301	147437322	peak_1100	12	+	Intergenic
chr7	10614241	10614265	peak_1411	11	-	Intergenic
chr7	16691350	16691376	peak_1840	10	+	Intergenic
chr7	16736714	16736742	peak_482	16	+	Intergenic
chr7	37293394	37293417	peak_360	18	-	Intergenic
chr7	46856683	46856704	peak_1412	11	+	Intergenic
chr7	48137556	48137593	peak_1841	10	-	Intergenic
chr7	49651041	49651066	peak_1101	12	+	Intergenic
chr7	51827641	51827668	peak_483	16	+	Intergenic
chr7	53294405	53294496	peak_50	51	+	Intergenic
chr7	63984489	63984522	peak_1842	10	+	Intergenic
chr7	99497723	99497818	peak_588	15	+	Intergenic
chr7	103003514	103003579	peak_275	20	.	Intergenic
chr7	105703516	105703544	peak_707	14	.	Intergenic
chr7	108709061	108709086	peak_589	15	+	Intergenic
chr7	110059654	110059871	peak_45	54	.	Intergenic
chr7	112646170	112646197	peak_419	17	-	Intergenic
chr7	116304339	116304364	peak_1102	12	-	Intergenic
chr7	120835527	120835561	peak_590	15	-	Intergenic
chr7	129648763	129648788	peak_1843	10	+	Intergenic
chr7	129872571	129872594	peak_1844	10	-	Intergenic
chr7	130834419	130834476	peak_881	13	+	Intergenic
chr7	130834488	130834625	peak_58	48	+	Intergenic
chr7	132908435	132908503	peak_1845	10	+	Intergenic
chr7	137321211	137321235	peak_591	15	+	Intergenic
chr7	139306752	139306774	peak_1846	10	+	Intergenic
chr7	142626501	142626526	peak_1413	11	-	Intergenic
chr7	144960288	144960313	peak_1103	12	-	Intergenic
chr7	144987224	144987251	peak_708	14	+	Intergenic
chr8	3754398	3754596	peak_69	44	-	Intergenic
chr8	3754615	3754720	peak_311	19	.	Intergenic
chr8	3795934	3795960	peak_709	14	+	Intergenic
chr8	3829694	3829752	peak_312	19	+	Intergenic
chr8	12545883	12545905	peak_1847	10	+	Intergenic
chr8	15519858	15519961	peak_361	18	+	Intergenic
chr8	15520027	15520126	peak_420	17	+	Intergenic
chr8	25337029	25337058	peak_313	19	+	Intergenic
chr8	30693314	30693339	peak_1848	10	-	Intergenic
chr8	35950373	35950394	peak_710	14	+	Intergenic
chr8	44040376	44040405	peak_882	13	-	Intergenic
chr8	45267027	45267050	peak_883	13	-	Intergenic
chr8	47719245	47719337	peak_421	17	+	Intergenic
chr8	49265343	49265367	peak_1849	10	+	Intergenic
chr8	56379329	56379352	peak_1850	10	+	Intergenic
chr8	63789102	63789125	peak_1851	10	+	Intergenic
chr8	78854371	78854392	peak_1852	10	+	Intergenic
chr8	79935977	79936000	peak_1853	10	+	Intergenic
chr8	87154832	87154860	peak_484	16	+	Intergenic
chr8	88376378	88376398	peak_1414	11	+	Intergenic
chr8	88875444	88875470	peak_1415	11	+	Intergenic
chr8	89432667	89432691	peak_1854	10	+	Intergenic
chr8	95597699	95597725	peak_1104	12	+	Intergenic
chr8	97017929	97017960	peak_485	16	+	Intergenic
chr8	107255186	107255211	peak_1855	10	-	Intergenic
chr8	108083757	108083783	peak_1856	10	-	Intergenic
chr8	118034171	118034196	peak_1857	10	+	Intergenic
chr8	119432835	119432862	peak_1416	11	+	Intergenic
chr8	119885535	119885560	peak_884	13	-	Intergenic
chr8	120701628	120701647	peak_1417	11	-	Intergenic
chr8	122361918	122361944	peak_1418	11	+	Intergenic
chr8	123554052	123554183	peak_18	89	-	Intergenic
chr8	123564278	123564395	peak_182	24	-	Intergenic
chr8	123584615	123584651	peak_486	16	-	Intergenic
chr8	123599853	123599980	peak_35	66	.	Intergenic
chr8	124461911	124461939	peak_592	15	+	Intergenic
chr8	125394404	125394433	peak_1419	11	.	Intergenic
chr8	126173800	126173832	peak_885	13	-	Intergenic
chr8	128089254	128089279	peak_1105	12	+	Intergenic
chr9	3258827	3258919	peak_28	74	-	Intergenic
chr9	3260353	3260446	peak_886	13	.	Intergenic
chr9	4917535	4917630	peak_276	20	+	Intergenic
chr9	5608124	5608146	peak_887	13	-	Intergenic
chr9	11276229	11276267	peak_1420	11	.	Intergenic
chr9	17987785	17987839	peak_44	55	+	Intergenic
chr9	19206965	19207031	peak_711	14	+	Intergenic
chr9	24795875	24795899	peak_1858	10	-	Intergenic
chr9	34369667	34369687	peak_1421	11	+	Intergenic
chr9	35398972	35398995	peak_1859	10	-	Intergenic
chr9	41224986	41225012	peak_593	15	+	Intergenic
chr9	42219574	42219600	peak_487	16	+	Intergenic
chr9	51350377	51350402	peak_594	15	-	Intergenic
chr9	55127221	55127244	peak_1860	10	+	Intergenic
chr9	56529127	56529155	peak_888	13	+	Intergenic
chr9	57383783	57383810	peak_712	14	-	Intergenic
chr9	57598474	57598498	peak_713	14	+	Intergenic
chr9	63035485	63035507	peak_1422	11	-	Intergenic
chr9	65196568	65196663	peak_183	24	-	Intergenic
chr9	65201723	65201817	peak_714	14	-	Intergenic
chr9	70180071	70180091	peak_1106	12	-	Intergenic
chr9	71797619	71797646	peak_715	14	-	Intergenic
chr9	71836653	71836679	peak_1423	11	-	Intergenic
chr9	74787203	74787227	peak_1861	10	-	Intergenic
chr9	77911048	77911068	peak_1862	10	+	Intergenic
chr9	78907291	78907319	peak_314	19	+	Intergenic
chr9	83052166	83052190	peak_1424	11	+	Intergenic
chr9	83712879	83712899	peak_1425	11	-	Intergenic
chr9	96671443	96671469	peak_716	14	+	Intergenic
chr9	96892988	96893010	peak_1863	10	+	Intergenic
chr9	100054694	100054722	peak_1107	12	+	Intergenic
chr9	100198803	100198828	peak_1426	11	+	Intergenic
chr9	107397711	107397733	peak_1864	10	+	Intergenic
chr9	113929082	113929140	peak_717	14	+	Intergenic
chr9	114507951	114508207	peak_422	17	-	Intergenic
chr9	116212192	116212214	peak_1427	11	-	Intergenic
chr9	120003618	120003649	peak_1865	10	+	Intergenic
chrX	4136294	4136371	peak_1866	10	+	Intergenic
chrX	4644559	4644580	peak_1428	11	-	Intergenic
chrX	4899366	4899423	peak_718	14	+	Intergenic
chrX	6106890	6107012	peak_151	26	+	Intergenic
chrX	15064043	15064067	peak_1108	12	+	Intergenic
chrX	17956682	17956742	peak_1867	10	+	Intergenic
chrX	21680555	21680650	peak_94	35	-	Intergenic
chrX	21711839	21711871	peak_277	20	-	Intergenic
chrX	24008453	24008561	peak_719	14	+	Intergenic
chrX	33416479	33416550	peak_184	24	+	Intergenic
chrX	35486210	35486234	peak_1868	10	+	Intergenic
chrX	37010166	37010189	peak_1429	11	+	Intergenic
chrX	50469861	50469882	peak_1430	11	-	Intergenic
chrX	53418506	53418527	peak_1869	10	+	Intergenic
chrX	56910099	56910120	peak_1870	10	+	Intergenic
chrX	61460737	61460762	peak_1431	11	-	Intergenic
chrX	65706326	65706350	peak_1871	10	-	Intergenic
chrX	69136330	69136359	peak_889	13	-	Intergenic
chrX	71721654	71721679	peak_890	13	-	Intergenic
chrX	76128863	76128908	peak_720	14	-	Intergenic
chrX	76129017	76129120	peak_315	19	-	Intergenic
chrX	76129262	76129347	peak_1872	10	-	Intergenic
chrX	79918439	79918503	peak_362	18	-	Intergenic
chrX	97616360	97616386	peak_1873	10	+	Intergenic
chrX	103672558	103672616	peak_152	26	+	Intergenic
chrX	103672676	103672717	peak_185	24	+	Intergenic
chrX	107015823	107015852	peak_1874	10	-	Intergenic
chrX	110594817	110594847	peak_1109	12	+	Intergenic
chrX	110786970	110786994	peak_1432	11	-	Intergenic
chrX	112248789	112248815	peak_1433	11	+	Intergenic
chrX	114650341	114650370	peak_423	17	+	Intergenic
chrX	114772746	114772770	peak_1875	10	-	Intergenic
chrX	116287106	116287144	peak_424	17	-	Intergenic
chrX	116287287	116287327	peak_1110	12	-	Intergenic
chrX	116287329	116287383	peak_200	23	-	Intergenic
chrX	116659161	116659221	peak_111	31	+	Intergenic
chrX	122287855	122287878	peak_1434	11	-	Intergenic
chrX	126503934	126503955	peak_1876	10	+	Intergenic
chrX	136195742	136195766	peak_1435	11	-	Intergenic
chrX	140280887	140280913	peak_1111	12	-	Intergenic
chrX	140359830	140359852	peak_1877	10	+	Intergenic
chrX	140665713	140665746	peak_1436	11	+	Intergenic
chrX	155884409	155884434	peak_1878	10	+	Intergenic
chrY	4391278	4391387	peak_153	26	-	Intergenic
chrY	43577324	43577350	peak_488	16	-	Intergenic
chrY	44204790	44204906	peak_1879	10	+	Intergenic
chr1	3472573	3472599	peak_721	14	+	intron	NM_001011874	Xkr4
chr1	11794723	11794744	peak_1880	10	+	intron	NM_001160369	A830018L16Rik
chr1	32500357	32500383	peak_1881	10	+	intron	NM_133235	Khdrbs2
chr1	33666285	33666313	peak_1437	11	-	intron	NM_008922	Prim2
chr1	34538081	34538106	peak_1438	11	+	intron	NM_007685	Cfc1
chr1	36444422	36444447	peak_1112	12	-	intron	NM_001013374	Lman2l
chr1	37245210	37245236	peak_363	18	-	intron	NM_001282010	Cnga3
chr1	46075932	46076090	peak_425	17	-	intron	NM_001160386	Dnah7b
chr1	53251683	53251708	peak_1882	10	+	intron	NM_153556	Pms1
chr1	53815715	53815739	peak_1439	11	+	intron	NM_001001883	Hecw2
chr1	60312972	60312998	peak_722	14	+	intron	NM_173444	Nbeal1
chr1	71357113	71357141	peak_1440	11	-	intron	NM_175210	Abca12
chr1	86199691	86199716	peak_489	16	-	intron	NM_027456	Armc9
chr1	89700926	89700968	peak_490	16	+	intron	NM_178119	Agap1
chr1	93143433	93143465	peak_154	26	+	intron	NM_016702	Agxt
chr1	100180093	100180231	peak_1441	11	-	intron	NM_172851	Cntnap5b
chr1	100180244	100180331	peak_595	15	-	intron	NM_172851	Cntnap5b
chr1	100180346	100180398	peak_213	22	-	intron	NM_172851	Cntnap5b
chr1	100192774	100192797	peak_1883	10	-	intron	NM_172851	Cntnap5b
chr1	104835506	104835622	peak_891	13	-	intron	NM_011800	Cdh20
chr1	118555432	118555457	peak_723	14	-	intron	NM_001293301	Clasp1
chr1	131069410	131069437	peak_316	19	+	intron	NM_008551	Mapkapk2
chr1	132017273	132017295	peak_1884	10	-	intron	NM_007923	Elk4
chr1	132027820	132027892	peak_1442	11	+	intron	NM_172510	Mfsd4a
chr1	132029652	132029791	peak_892	13	+	intron	NM_172510	Mfsd4a
chr1	132032088	132032286	peak_724	14	+	intron	NM_172510	Mfsd4a
chr1	132646875	132646901	peak_1113	12	+	intron	NM_001160317	Nfasc
chr1	143626483	143626506	peak_1885	10	-	intron	NM_145991	Cdc73
chr1	152617250	152617272	peak_1886	10	-	intron	NM_016846	Rgl1
chr1	156044250	156044320	peak_1114	12	+	intron	NM_172843	Tor1aip2
chr1	158794641	158794668	peak_596	15	-	intron	NM_001085376	Pappa2
chr1	160383245	160383271	peak_1443	11	+	intron	NM_013862	Rabgap1l
chr1	161127958	161127986	peak_1887	10	+	intron	NM_001039482	Klhl20
chr1	162172926	162172953	peak_426	17	-	intron	NM_001038619	Dnm3
chr1	192745573	192745688	peak_492	16	+	intron	NM_144881	Hhat
chr1	193320759	193320786	peak_1444	11	+	intron	NM_001277928	Lamb3
chr10	12624252	12624276	peak_1888	10	-	intron	NM_011682	Utrn
chr10	13280490	13280514	peak_1889	10	+	intron	NM_001195065	Phactr2
chr10	26310211	26310232	peak_1115	12	-	intron	NM_172787	L3mbtl3
chr10	27236814	27236840	peak_1890	10	-	intron	NM_008481	Lama2
chr10	28593114	28593135	peak_1445	11	-	intron	NM_008983	Ptprk
chr10	36978522	36978541	peak_1891	10	+	intron	NM_008229	Hdac2
chr10	39544063	39544087	peak_1116	12	+	intron	NM_008054	Fyn
chr10	42232573	42232599	peak_1117	12	-	intron	NM_019740	Foxo3
chr10	58956352	58956377	peak_1446	11	-	intron	NM_172788	Sh3rf3
chr10	62370503	62370572	peak_1118	12	+	intron	NM_010438	Hk1
chr10	64730661	64730686	peak_1447	11	+	intron	NM_001164519	Ctnna3
chr10	70187863	70187885	peak_1892	10	+	intron	NM_001111121	Ccdc6
chr10	75737586	75737608	peak_893	13	+	intron	NM_172549	Cabin1
chr10	76878631	76878670	peak_186	24	.	intron	NM_021568	Pcbp3
chr10	76958149	76958178	peak_1893	10	-	intron	NM_021568	Pcbp3
chr10	80636697	80636720	peak_894	13	+	intron	NM_001159591	Csnk1g2
chr10	82763856	82763904	peak_278	20	-	intron	NM_010914	Nfyb
chr10	85511869	85511893	peak_1449	11	-	intron	NM_028709	Btbd11
chr10	85947760	85947784	peak_1894	10	+	intron	NM_145422	Rtcb
chr10	88429698	88429726	peak_725	14	+	intron	NM_001004164	Gnptab
chr10	94580884	94580909	peak_1450	11	-	intron	NM_172051	Tmcc3
chr10	94695694	94695718	peak_726	14	-	intron	NM_029852	Cep83
chr10	98350437	98350468	peak_493	16	+	intron	NR_045179	Gm8633
chr10	99189392	99189416	peak_1895	10	-	intron	NM_027740	Poc1b
chr10	103176951	103176976	peak_1451	11	+	intron	NM_001163559	Lrriq1
chr10	105238220	105238270	peak_1119	12	+	intron	NM_177368	Tmtc2
chr10	105238316	105238552	peak_26	75	+	intron	NM_177368	Tmtc2
chr10	105345550	105345571	peak_1120	12	+	intron	NM_177368	Tmtc2
chr10	108820722	108820746	peak_895	13	-	intron	NM_001252341	Syt1
chr10	112390145	112390168	peak_1896	10	-	intron	NM_001025581	Kcnc2
chr10	115092150	115092178	peak_171	25	+	intron	NM_173391	Tph2
chr10	122748458	122748482	peak_1897	10	+	intron	NM_176919	Ppm1h
chr10	128242495	128242519	peak_1121	12	-	intron	NM_001164080	Timeless
chr11	7066894	7066916	peak_1122	12	+	intron	NM_009622	Adcy1
chr11	12238612	12238641	peak_1123	12	-	intron	NM_172496	Cobl
chr11	17221280	17221510	peak_14	112	+	intron	NM_178909	Wdr92
chr11	20067163	20067191	peak_1124	12	-	intron	NM_146243	Actr2
chr11	22007322	22007354	peak_1452	11	+	intron	NM_153078	Ehbp1
chr11	22935806	22935834	peak_1453	11	+	intron	NM_144514	Commd1
chr11	25342163	25342188	peak_1125	12	-	intron	NR_045853	4933427E13Rik
chr11	32034507	32034534	peak_1898	10	-	intron	NM_001290681	Nsg2
chr11	33754765	33754916	peak_597	15	-	intron	NM_001190885	Kcnip1
chr11	33754920	33755032	peak_494	16	-	intron	NM_001190885	Kcnip1
chr11	46384093	46384117	peak_1454	11	+	intron	NM_001281966	Itk
chr11	50652449	50652474	peak_598	15	-	intron	NM_175643	Adamts2
chr11	68225107	68225132	peak_896	13	-	intron	NM_008744	Ntn1
chr11	69667830	69667944	peak_1456	11	-	intron	NM_144958	Eif4a1
chr11	69670582	69670603	peak_1899	10	-	intron	NM_144958	Eif4a1
chr11	72545817	72545842	peak_1126	12	-	intron	NM_029932	Spns3
chr11	83324010	83324039	peak_427	17	-	intron	NM_001035854	Ap2b1
chr11	86628814	86628840	peak_1127	12	+	intron	NM_029478	Vmp1
chr11	88855438	88855484	peak_1900	10	-	intron	NM_001042541	Akap1
chr11	95448480	95448511	peak_897	13	+	intron	NM_025287	Spop
chr11	97935921	97935947	peak_1128	12	-	intron	NM_028199	Plxdc1
chr11	98473726	98473801	peak_898	13	-	intron	NM_011771	Ikzf3
chr11	103258538	103258563	peak_599	15	-	intron	NM_016896	Map3k14
chr11	103866739	103866771	peak_495	16	+	intron	NM_008740	Nsf
chr11	109373868	109373896	peak_1901	10	-	intron	NM_010303	Gna13
chr11	110246378	110246405	peak_899	13	-	intron	NM_147218	Abca6
chr11	113396954	113396978	peak_727	14	+	intron	NM_027216	Slc39a11
chr11	114472797	114472819	peak_1902	10	-	intron	NR_037269	Mir466n
chr11	116841007	116841074	peak_1129	12	-	intron	NM_033398	Jmjd6
chr11	119085866	119085888	peak_1903	10	+	intron	NM_007625	Cbx4
chr11	120480482	120480508	peak_1904	10	+	intron	NM_001159328	Hgs
chr11	120629779	120629804	peak_496	16	-	intron	NM_010756	Mafg
chr11	120689543	120689573	peak_1130	12	+	intron	NM_026877	Aspscr1
chr12	4023579	4023601	peak_1905	10	+	intron	NM_001082483	Efr3b
chr12	24881301	24881328	peak_1458	11	-	intron	NM_026037	Mboat2
chr12	34258035	34258064	peak_1906	10	+	intron	NM_001271386	Hdac9
chr12	34387974	34387995	peak_728	14	-	intron	NM_024124	Hdac9
chr12	53031483	53031513	peak_1459	11	-	intron	NM_198111	Akap6
chr12	54239269	54239353	peak_1131	12	+	intron	NR_108033	1700104L18Rik
chr12	56878510	56878535	peak_1907	10	-	intron	NM_172577	Slc25a21
chr12	57581625	57581646	peak_1460	11	+	intron	NM_001037743	Ttc6
chr12	64947328	64947355	peak_1908	10	.	intron	NM_025707	Klhl28
chr12	72093501	72093527	peak_1461	11	+	intron	NM_024205	Jkamp
chr12	73269677	73269703	peak_729	14	-	intron	NM_008612	Mnat1
chr12	75366402	75366426	peak_1909	10	-	intron	NM_023275	Rhoj
chr12	78350870	78351175	peak_30	71	+	intron	NM_172952	Gphn
chr12	78749420	78749487	peak_1462	11	.	intron	NM_019579	Mpp5
chr12	83535694	83535715	peak_1910	10	-	intron	NM_030246	Dcaf4
chr12	84351638	84351667	peak_1911	10	-	intron	NM_172581	Fam161b
chr12	89903436	89903459	peak_1132	12	+	intron	NM_001252074	Nrxn3
chr12	91775656	91775684	peak_1912	10	-	intron	NM_175367	Ston2
chr12	100372986	100373009	peak_497	16	+	intron	NM_001033213	Ttc7b
chr12	102253594	102253667	peak_317	19	-	intron	NM_172152	Slc24a4
chr12	110480771	110480792	peak_1133	12	-	intron	NM_001135001	Ppp2r5c
chr12	110850557	110850584	peak_1913	10	-	intron	NM_028365	Zfp839
chr12	117702457	117702483	peak_1914	10	+	intron	NM_175930	Rapgef5
chr12	118894962	118894985	peak_1915	10	-	intron	NM_029961	Abcb5
chr13	9745585	9745608	peak_1463	11	-	intron	NM_144516	Zmynd11
chr13	12314717	12314744	peak_900	13	-	intron	NM_033268	Actn2
chr13	18215261	18215298	peak_730	14	-	intron	NM_175006	Pou6f2
chr13	42914069	42914096	peak_1464	11	+	intron	NM_001005740	Phactr1
chr13	44869569	44869739	peak_20	87	-	intron	NM_001205043	Jarid2
chr13	44869767	44870046	peak_131	28	-	intron	NM_001205043	Jarid2
chr13	58086977	58087002	peak_1134	12	-	intron	NM_001195075	Klhl3
chr13	63336422	63336444	peak_901	13	-	intron	NM_001042673	Fancc
chr13	67108465	67108486	peak_1465	11	+	intron	NM_001256052	Rslcan18
chr13	94174865	94174884	peak_1135	12	+	intron	NM_172589	Lhfpl2
chr13	97190538	97190635	peak_10	139	-	intron	NM_010422	Hexb
chr13	102825323	102825347	peak_1466	11	-	intron	NM_175171	Mast4
chr13	107031660	107031684	peak_1916	10	-	intron	NR_015471	3830408C21Rik
chr13	108671285	108671394	peak_1917	10	+	intron	NM_011056	Pde4d
chr13	109860550	109860576	peak_731	14	-	intron	NM_011056	Pde4d
chr13	112578159	112578357	peak_11	132	-	intron	NM_139299	Il31ra
chr13	112578631	112578738	peak_364	18	-	intron	NM_139299	Il31ra
chr14	11592486	11592512	peak_600	15	-	intron	NM_008981	Ptprg
chr14	25853675	25853701	peak_1918	10	-	intron	NM_013469	Anxa11
chr14	30379249	30379273	peak_732	14	-	intron	NM_028981	Cacna1d
chr14	33322457	33322479	peak_733	14	+	intron	NM_153800	Arhgap22
chr14	47177947	47177980	peak_1467	11	+	intron	NM_008102	Gch1
chr14	56693992	56694073	peak_187	24	-	intron	NM_023773	Mphosph8
chr14	56694085	56694187	peak_155	26	-	intron	NM_023773	Mphosph8
chr14	60967809	60967830	peak_1468	11	+	intron	NM_001164155	Tnfrsf19
chr14	61214592	61214707	peak_1919	10	+	intron	NM_172809	Sacs
chr14	67828654	67828677	peak_1469	11	-	intron	NM_177780	Dock5
chr14	67932938	67932958	peak_1470	11	-	intron	NM_177780	Dock5
chr14	74947313	74947335	peak_902	13	.	intron	NM_001252132	Lrch1
chr14	93838327	93838352	peak_1920	10	-	intron	NM_001081377	Pcdh9
chr14	97945893	97945915	peak_1921	10	-	intron	NM_007826	Dach1
chr14	99303331	99303355	peak_1922	10	+	intron	NM_009769	Klf5
chr14	101502132	101502154	peak_1471	11	-	intron	NM_001081278	Tbc1d4
chr14	104715773	104715908	peak_105	33	-	intron	NR_015593	D130009I18Rik
chr14	119724874	119724900	peak_1923	10	+	intron	NM_015820	Hs6st3
chr14	121179105	121179130	peak_1924	10	+	intron	NM_134082	Farp1
chr15	25385232	25385255	peak_1925	10	+	intron	NM_027395	Basp1
chr15	25777021	25777048	peak_1472	11	-	intron	NM_019472	Myo10
chr15	32544065	32544087	peak_1926	10	+	intron	NM_009154	Sema5a
chr15	36505642	36505670	peak_1927	10	+	intron	NM_025712	Snx31
chr15	37765348	37765374	peak_1928	10	+	intron	NM_134094	Ncald
chr15	44493623	44493648	peak_1473	11	-	intron	NM_138674	Pkhd1l1
chr15	53224325	53224359	peak_318	19	-	intron	NM_010162	Ext1
chr15	57745307	57745328	peak_1929	10	-	intron	NM_199449	Zhx2
chr15	63998273	63998293	peak_1474	11	-	intron	NM_144846	Fam49b
chr15	64097354	64097381	peak_903	13	+	intron	NM_001276462	Asap1
chr15	73254817	73254844	peak_498	16	-	intron	NM_007982	Ptk2
chr15	73752688	73752711	peak_904	13	-	intron	NM_001166389	Ptp4a3
chr15	77286242	77286270	peak_1475	11	+	intron	NM_175387	Rbfox2
chr15	79672152	79672180	peak_1476	11	+	intron	NM_172609	Tomm22
chr15	82180129	82180166	peak_1478	11	+	intron	NM_033218	Srebf2
chr15	82342690	82342745	peak_429	17	+	intron	NM_177391	Fam109b
chr15	83708540	83708568	peak_1479	11	-	intron	NM_022723	Scube1
chr15	85055817	85055842	peak_1930	10	-	intron	NM_133750	Fam118a
chr15	95355864	95355884	peak_1480	11	+	intron	NM_001289653	Nell2
chr16	6078505	6078531	peak_1931	10	+	intron	NM_021477	Rbfox1
chr16	10445978	10446009	peak_1481	11	-	intron	NM_001013778	Tvp23a
chr16	10524784	10524810	peak_499	16	-	intron	NM_007575	Ciita
chr16	10547379	10547402	peak_1932	10	+	intron	NM_177562	Clec16a
chr16	11144015	11144321	peak_22	86	+	intron	NR_027502	Zc3h7a
chr16	13566835	13566861	peak_601	15	-	intron	NM_028761	Parn
chr16	14457256	14457278	peak_1933	10	-	intron	NM_008576	Abcc1
chr16	15779004	15779030	peak_1482	11	-	intron	NM_011159	Prkdc
chr16	18533184	18533277	peak_47	52	-	intron	NM_001285493	Gnb1l
chr16	22546852	22546875	peak_1483	11	-	intron	NM_138650	Dgkg
chr16	25384947	25384976	peak_1138	12	+	intron	NM_175165	Tprg
chr16	34338731	34338760	peak_1139	12	-	intron	NM_001164268	Kalrn
chr16	35542563	35542588	peak_1934	10	+	intron	NM_013661	Sema5b
chr16	35864760	35864786	peak_319	19	-	intron	NM_001039530	Parp14
chr16	38506424	38506448	peak_1140	12	-	intron	NM_024273	Timmdc1
chr16	43449121	43449148	peak_602	15	+	intron	NM_181058	Zbtb20
chr16	45989882	45989911	peak_905	13	+	intron	NM_001134480	Plcxd2
chr16	46067456	46067480	peak_603	15	+	intron	NM_032465	Cd96
chr16	50597125	50597149	peak_1935	10	-	intron	NR_040566	4930542D17Rik
chr16	57391108	57391189	peak_1484	11	-	intron	NM_001040397	Filip1l
chr16	57391376	57391682	peak_19	88	-	intron	NM_001040397	Filip1l
chr16	62797570	62797591	peak_604	15	-	intron	NM_026577	Arl13b
chr16	72740424	72740449	peak_906	13	+	intron	NM_019413	Robo1
chr16	81289390	81289414	peak_734	14	-	intron	NM_010954	Ncam2
chr16	90851196	90851221	peak_1141	12	+	intron	NM_027627	Eva1c
chr17	5555392	5555417	peak_1939	10	+	intron	NM_146073	Zdhhc14
chr17	6176113	6176141	peak_1940	10	-	intron	NM_054040	Tulp4
chr17	6941965	6942096	peak_1142	12	+	intron	NM_001083945	Rsph3b
chr17	7222192	7222217	peak_1941	10	-	intron	NM_011299	Rps6ka2
chr17	7952203	7952400	peak_65	46	-	intron	NM_025789	Rsph3a
chr17	8634903	8634926	peak_1942	10	-	intron	NM_001290707	Pde10a
chr17	9754063	9754082	peak_735	14	+	intron	NR_045433	4930452A19Rik
chr17	25136836	25136860	peak_1143	12	-	intron	NM_011930	Clcn7
chr17	30489335	30489354	peak_1943	10	-	intron	NM_027060	Btbd9
chr17	30990647	30990668	peak_1485	11	+	intron	NM_177465	Umodl1
chr17	31158761	31158782	peak_1944	10	-	intron	NR_110502	LOC102631757
chr17	31504311	31504386	peak_1486	11	-	intron	NM_021322	Wdr4
chr17	32804911	32804940	peak_1487	11	-	intron	NM_183177	Zfp811
chr17	35001266	35001291	peak_1945	10	+	intron	NM_011690	Vars
chr17	45394242	45394269	peak_500	16	+	intron	NM_152810	Cdc5l
chr17	46634651	46634673	peak_1144	12	+	intron	NM_029091	Klc4
chr17	46726543	46726568	peak_907	13	+	intron	NM_010321	Gnmt
chr17	49848224	49848247	peak_1946	10	-	intron	NM_177052	Kif6
chr17	51478023	51478048	peak_1145	12	+	intron	NR_037250	Mir669a-4
chr17	53682630	53682654	peak_1488	11	-	intron	NM_028232	Sgol1
chr17	59008096	59008124	peak_1489	11	.	intron	NM_026497	Nudt12
chr17	63864546	63864567	peak_1947	10	+	intron	NM_001037997	Fer
chr17	71347300	71347323	peak_1146	12	+	intron	NM_028887	Smchd1
chr17	71523467	71523491	peak_908	13	-	intron	NM_023294	Ndc80
chr17	71903667	71903688	peak_1948	10	+	intron	NM_007439	Alk
chr17	72384945	72384967	peak_1949	10	+	intron	NM_007439	Alk
chr17	75035559	75035584	peak_1490	11	+	intron	NM_019919	Ltbp1
chr17	78859011	78859058	peak_1147	12	+	intron	NM_011163	Eif2ak2
chr17	80471436	80471459	peak_1148	12	-	intron	NM_009231	Sos1
chr17	81465394	81465422	peak_1950	10	.	intron	NM_001286684	Slc8a1
chr17	84236700	84236729	peak_1149	12	-	intron	NM_183021	Thada
chr18	5052834	5052857	peak_1951	10	-	intron	NM_153153	Svil
chr18	5322228	5322252	peak_1150	12	-	intron	NM_178722	Zfp438
chr18	6085373	6085408	peak_1952	10	+	intron	NM_001039692	Arhgap12
chr18	10150973	10151074	peak_365	18	-	intron	NM_009071	Rock1
chr18	12188095	12188115	peak_1491	11	+	intron	NM_029623	3110002H16Rik
chr18	12359929	12359951	peak_1492	11	+	intron	NM_010680	Lama3
chr18	15563890	15563916	peak_736	14	+	intron	NM_199055	Chst9
chr18	31715764	31715786	peak_1953	10	-	intron	NM_172965	Sap130
chr18	33830682	33830709	peak_320	19	.	intron	NM_013512	Epb41l4a
chr18	37238507	37238530	peak_1151	12	-	intron	NM_001301259	Gm38667
chr18	38332191	38332215	peak_1152	12	+	intron	NM_011937	Gnpda1
chr18	42244729	42244751	peak_1678	10	+	intron	NM_134137	Lars
chr18	51189406	51189428	peak_1493	11	+	intron	NM_001081224	Prr16
chr18	53198735	53198765	peak_321	19	+	intron	NM_026386	Snx2
chr18	54985691	54985727	peak_1954	10	.	intron	NM_175751	Zfp608
chr18	56897953	56897982	peak_1494	11	.	intron	NM_177115	March3
chr18	57676256	57676280	peak_1955	10	-	intron	NM_029290	1700011I03Rik
chr18	59362365	59362408	peak_501	16	.	intron	NM_001081328	Chsy3
chr18	68165141	68165167	peak_1495	11	-	intron	NM_172631	Ldlrad4
chr18	75168503	75168538	peak_1153	12	-	intron	NM_027727	Dym
chr19	3535050	3535077	peak_1154	12	-	intron	NM_001164159	Ppp6r3
chr19	3650010	3650033	peak_1496	11	-	intron	NM_008513	Lrp5
chr19	7708169	7708206	peak_279	20	-	intron	NM_144785	Slc22a19
chr19	16155636	16155658	peak_1957	10	-	intron	NM_008139	Gnaq
chr19	22302410	22302435	peak_1958	10	-	intron	NM_001035241	Trpm3
chr19	22851928	22852031	peak_1498	11	+	intron	NM_001035241	Trpm3
chr19	22852036	22852174	peak_121	29	+	intron	NM_001035241	Trpm3
chr19	24430623	24430647	peak_910	13	+	intron	NM_008846	Pip5k1b
chr19	25337935	25337959	peak_502	16	+	intron	NM_181404	Kank1
chr19	26605935	26605965	peak_1499	11	+	intron	NM_011416	Smarca2
chr19	26762188	26762212	peak_1156	12	-	intron	NM_011416	Smarca2
chr19	26781644	26781670	peak_1157	12	+	intron	NR_045306	4931403E22Rik
chr19	30105895	30105922	peak_1959	10	+	intron	NM_138595	Gldc
chr19	33284946	33284973	peak_1500	11	+	intron	NM_001167818	Rnls
chr19	36099060	36099085	peak_737	14	+	intron	NM_019428	Rpp30
chr19	37110028	37110049	peak_1960	10	+	intron	NM_198300	Cpeb3
chr19	42029343	42029369	peak_1961	10	+	intron	NM_145500	Ubtd1
chr19	42970032	42970057	peak_503	16	-	intron	NM_001081257	Hpse2
chr19	43883078	43883105	peak_1501	11	-	intron	NM_028029	Dnmbp
chr19	47464030	47464052	peak_1158	12	+	intron	NM_008018	Sh3pxd2a
chr19	50257404	50257432	peak_1962	10	-	intron	NM_001252501	Sorcs1
chr19	53903709	53903735	peak_1502	11	+	intron	NM_001168491	Pdcd4
chr19	55493697	55493718	peak_1503	11	+	intron	NM_016862	Vti1a
chr19	57367261	57367285	peak_911	13	-	intron	NM_145505	Fam160b1
chr2	5974653	5974680	peak_605	15	-	intron	NM_001081132	Upf2
chr2	20900074	20900212	peak_43	58	+	intron	NM_001128084	Arhgap21
chr2	30201022	30201046	peak_1159	12	+	intron	NM_172404	Kyat1
chr2	32823735	32823765	peak_1160	12	-	intron	NM_001113569	Stxbp1
chr2	33821259	33821282	peak_1504	11	-	intron	NM_175184	Mvb12b
chr2	43659243	43659267	peak_1964	10	-	intron	NM_027552	Kynu
chr2	43989159	43989183	peak_1505	11	+	intron	NM_153820	Arhgap15
chr2	44191554	44191577	peak_1965	10	-	intron	NM_153820	Arhgap15
chr2	67488807	67488834	peak_1162	12	-	intron	NM_001024618	Xirp2
chr2	69299655	69299677	peak_1966	10	-	intron	NM_021022	Abcb11
chr2	69559543	69559563	peak_1506	11	-	intron	NM_001081088	Lrp2
chr2	70277847	70277870	peak_1967	10	+	intron	NM_177376	Myo3b
chr2	72062269	72062291	peak_1507	11	-	intron	NM_001204166	Rapgef4
chr2	73518647	73518673	peak_1163	12	-	intron	NM_153138	Wipf1
chr2	73617121	73617146	peak_1508	11	-	intron	NM_175752	Chn1
chr2	73867875	73868035	peak_122	29	+	intron	NM_001284373	Atf2
chr2	76018373	76018399	peak_912	13	+	intron	NM_001081033	Pde11a
chr2	77705413	77705434	peak_1968	10	-	intron	NM_178723	Zfp385b
chr2	82203472	82203506	peak_1509	11	+	intron	NM_175513	Zfp804a
chr2	101810877	101810900	peak_1969	10	+	intron	NM_001110849	Prr5l
chr2	102829328	102829473	peak_322	19	-	intron	NM_001039151	Cd44
chr2	109323482	109323518	peak_323	19	-	intron	NM_139303	Kif18a
chr2	119056159	119056211	peak_1510	11	-	intron	NM_029617	Casc5
chr2	119631167	119631222	peak_1511	11	+	intron	NM_001042652	Nusap1
chr2	124533779	124533806	peak_607	15	+	intron	NM_001290997	Sema6d
chr2	143803050	143803073	peak_1970	10	+	intron	NM_008792	Pcsk2
chr2	145802875	145802900	peak_504	16	+	intron	NM_028724	Rin2
chr2	146398178	146398203	peak_913	13	+	intron	NM_001033348	Ralgapa2
chr2	155513836	155513858	peak_1164	12	+	intron	NM_144786	Ggt7
chr2	156020138	156020160	peak_608	15	+	intron	NM_001136556	Fer1l4
chr2	156202656	156202677	peak_1971	10	-	intron	NM_172674	Phf20
chr2	156641906	156641935	peak_914	13	+	intron	NM_146128	Dlgap4
chr2	156704133	156704159	peak_1972	10	+	intron	NM_146128	Dlgap4
chr2	161634775	161634800	peak_1512	11	+	intron	NM_001291149	Ptprt
chr2	168204598	168204722	peak_1973	10	-	intron	NM_009628	Adnp
chr2	170070393	170070411	peak_1513	11	-	intron	NR_033634	A630075F10Rik
chr2	180213852	180213878	peak_1974	10	+	intron	NM_001081171	Lama5
chr2	181801960	181801992	peak_1975	10	+	intron	NM_001171616	Myt1
chr3	5345177	5345202	peak_915	13	-	intron	NM_030708	Zfhx4
chr3	10386925	10386952	peak_1514	11	+	intron	NM_025519	Chmp4c
chr3	27638913	27638938	peak_1977	10	-	intron	NM_173182	Fndc3b
chr3	30256775	30256799	peak_1515	11	-	intron	NM_021442	Mecom
chr3	36216483	36216508	peak_1978	10	-	intron	NM_198192	Qrfpr
chr3	37481421	37481470	peak_739	14	+	intron	NM_001163511	Spata5
chr3	37481505	37481662	peak_201	23	+	intron	NM_001163511	Spata5
chr3	37481688	37481778	peak_506	16	+	intron	NM_001163511	Spata5
chr3	38905819	38905847	peak_1516	11	-	intron	NM_183221	Fat4
chr3	52325733	52325756	peak_740	14	+	intron	NM_019739	Foxo1
chr3	54289881	54289908	peak_1979	10	-	intron	NM_001253682	Trpc4
chr3	54303161	54303184	peak_1517	11	-	intron	NM_001253682	Trpc4
chr3	57682741	57682932	peak_916	13	+	intron	NM_001033349	Ankub1
chr3	82840027	82840050	peak_1980	10	+	intron	NM_001277170	Rbm46
chr3	84273383	84273406	peak_1165	12	-	intron	NM_001271726	Trim2
chr3	84833682	84833705	peak_1981	10	+	intron	NM_001177773	Fbxw7
chr3	87998889	87998915	peak_1982	10	+	intron	NM_007529	Bcan
chr3	88336677	88336699	peak_1983	10	-	intron	NM_178246	Smg5
chr3	101109122	101109147	peak_1518	11	+	intron	NM_011197	Ptgfrn
chr3	119302572	119302600	peak_1984	10	-	intron	NM_170778	Dpyd
chr3	121249780	121249977	peak_280	20	-	intron	NM_178936	Tmem56
chr3	122509309	122509334	peak_507	16	+	intron	NM_013867	Bcar3
chr3	126621464	126621488	peak_1519	11	-	intron	NM_023813	Camk2d
chr3	126960298	126960321	peak_917	13	+	intron	NM_178655	Ank2
chr3	127813814	127813838	peak_918	13	-	intron	NM_145964	Ap1ar
chr3	130729722	130729794	peak_1985	10	.	intron	NM_001005859	Rpl34
chr3	131191350	131191381	peak_282	20	+	intron	NM_001276403	Lef1
chr3	133337622	133337643	peak_1986	10	-	intron	NM_146141	Ppa2
chr3	135513239	135513267	peak_1987	10	+	intron	NM_027288	Manba
chr3	146886413	146886438	peak_1988	10	+	intron	NM_027594	Ttll7
chr3	159144227	159144255	peak_919	13	+	intron	NR_040750	Gm20752
chr4	9667526	9667556	peak_1989	10	+	intron	NM_001290367	Asph
chr4	15889894	15889919	peak_741	14	-	intron	NM_009788	Calb1
chr4	19312160	19312181	peak_1167	12	-	intron	NM_013927	Cngb3
chr4	20060743	20060780	peak_1520	11	.	intron	NM_010281	Ggh
chr4	24628595	24628626	peak_920	13	-	intron	NM_001163020	Klhl32
chr4	40947499	40947523	peak_1990	10	-	intron	NM_001171739	Bag1
chr4	45346453	45346705	peak_53	50	-	intron	NM_153167	Dcaf10
chr4	48082902	48082929	peak_367	18	+	intron	NM_015743	Nr4a3
chr4	49204208	49204247	peak_368	18	-	intron	NM_178756	Plppr1
chr4	53114637	53114665	peak_742	14	+	intron	NM_013454	Abca1
chr4	55531390	55531418	peak_324	19	-	intron	NM_010637	Klf4
chr4	76686156	76686179	peak_1168	12	-	intron	NM_011211	Ptprd
chr4	82933706	82933730	peak_921	13	-	intron	NM_177863	Frem1
chr4	98046188	98046209	peak_1991	10	-	intron	NM_010905	Nfia
chr4	99120608	99120633	peak_1169	12	+	intron	NM_001290636	Dock7
chr4	118579559	118579582	peak_1171	12	+	intron	NM_026789	Cfap57
chr4	118584076	118584104	peak_744	14	-	intron	NM_026789	Cfap57
chr4	120027010	120027034	peak_1172	12	-	intron	NM_010657	Hivep3
chr4	126512428	126512451	peak_1521	11	-	intron	NM_153177	2004-08-01
chr4	126793148	126793175	peak_1522	11	-	intron	NM_001035526	AU040320
chr4	129736083	129736107	peak_1992	10	-	intron	NR_045036	Khdrbs1
chr4	138829283	138829303	peak_1993	10	+	intron	NM_001122954	Pla2g5
chr4	140705444	140705579	peak_1994	10	.	intron	NM_173867	Rcc2
chr4	141599394	141599414	peak_1995	10	-	intron	NM_133754	Fblim1
chr4	143297118	143297144	peak_236	21	+	intron	NM_010329	Pdpn
chr4	149366287	149366312	peak_1996	10	+	intron	NM_022022	Ube4b
chr4	149595163	149595186	peak_1173	12	+	intron	NM_023051	Clstn1
chr4	151760985	151761008	peak_1174	12	+	intron	NM_001081557	Camta1
chr4	151762480	151762506	peak_1175	12	+	intron	NM_001081557	Camta1
chr4	155522800	155522824	peak_1176	12	-	intron	NM_008142	Gnb1
chr5	3561250	3561277	peak_610	15	+	intron	NM_001042501	Fam133b
chr5	24378001	24378029	peak_508	16	+	intron	NM_008713	Nos3
chr5	25498298	25498325	peak_1523	11	-	intron	NM_001081383	Kmt2c
chr5	27178109	27178137	peak_1524	11	-	intron	NM_207282	Dpp6
chr5	27568655	27568684	peak_1525	11	+	intron	NM_001136060	Dpp6
chr5	35702801	35702826	peak_922	13	-	intron	NM_194344	Sh3tc1
chr5	38719583	38719604	peak_1997	10	-	intron	NM_013748	Clnk
chr5	72827024	72827050	peak_1177	12	-	intron	NM_013689	Tec
chr5	74032221	74032248	peak_1998	10	-	intron	NM_177561	Usp46
chr5	86034511	86034529	peak_1999	10	-	intron	NM_007683	Cenpc1
chr5	88629435	88629460	peak_283	20	-	intron	NM_027530	Rufy3
chr5	93268240	93268260	peak_2000	10	-	intron	NM_007635	Ccng2
chr5	96538875	96538900	peak_1178	12	+	intron	NM_175473	Fras1
chr5	105482787	105482813	peak_1526	11	-	intron	NM_001033550	Lrrc8b
chr5	105582824	105582851	peak_2001	10	+	intron	NM_133897	Lrrc8c
chr5	107253265	107253287	peak_2002	10	+	intron	NM_011578	Tgfbr3
chr5	110415965	110415985	peak_1527	11	-	intron	NM_001142642	Fbrsl1
chr5	110613823	110613849	peak_1179	12	+	intron	NR_104449	Galnt9
chr5	112470476	112470499	peak_1180	12	-	intron	NM_001253917	Sez6l
chr5	114124824	114124850	peak_2003	10	-	intron	NM_175016	Alkbh2
chr5	114175543	114175566	peak_2004	10	-	intron	NM_133904	Acacb
chr5	114639455	114639477	peak_509	16	+	intron	NM_022017	Trpv4
chr5	121889394	121889415	peak_2006	10	+	intron	NM_007804	Cux2
chr5	128990524	128990554	peak_1181	12	-	intron	NM_001286034	Stx2
chr5	130333987	130334023	peak_2007	10	+	intron	NM_001015876	Tyw1
chr5	132456309	132456334	peak_1182	12	-	intron	NM_177047	Auts2
chr5	134204504	134204569	peak_745	14	+	intron	NM_053266	Gtf2ird2
chr5	135479340	135479360	peak_1528	11	+	intron	NM_146001	Hip1
chr5	136932950	136933017	peak_430	17	+	intron	NR_015555	4933404O12Rik
chr5	140111389	140111412	peak_611	15	+	intron	NM_010752	Mad1l1
chr5	146260991	146261365	peak_21	87	.	intron	NM_153599	Cdk8
chr5	151081204	151081226	peak_923	13	+	intron	NM_146258	Stard13
chr6	5132979	5133004	peak_2008	10	-	intron	NM_181595	Ppp1r9a
chr6	8728857	8728928	peak_172	25	-	intron	NM_001252266	Ica1
chr6	22192750	22192798	peak_1529	11	-	intron	NM_001081351	Cped1
chr6	23519744	23519797	peak_95	35	.	intron	NM_001252106	Cadps2
chr6	29547776	29547802	peak_1183	12	-	intron	NM_177296	Tnpo3
chr6	31558278	31558303	peak_612	15	+	intron	NM_013723	Podxl
chr6	40774768	40774794	peak_1184	12	-	intron	NR_035473	Mir1950
chr6	72211253	72211283	peak_325	19	-	intron	NM_153778	Atoh8
chr6	77317002	77317028	peak_1185	12	-	intron	NM_001109764	Ctnna2
chr6	77346099	77346123	peak_2009	10	-	intron	NM_001109764	Ctnna2
chr6	77843217	77843239	peak_2010	10	-	intron	NM_001109764	Ctnna2
chr6	82477895	82477920	peak_1186	12	+	intron	NM_009313	Tacr1
chr6	84054993	84055017	peak_1187	12	+	intron	NM_001077694	Dysf
chr6	86261586	86261611	peak_2011	10	-	intron	NM_031199	Tgfa
chr6	87587176	87587198	peak_1188	12	+	intron	NM_021381	Prokr1
chr6	90775068	90775091	peak_2012	10	+	intron	NM_001134384	Iqsec1
chr6	91378506	91378530	peak_924	13	+	intron	NM_009527	Wnt7a
chr6	94055978	94056015	peak_431	17	+	intron	NM_001286785	Magi1
chr6	96592984	96593014	peak_188	24	+	intron	NM_182808	Fam19a1
chr6	97289379	97289400	peak_2013	10	+	intron	NM_145148	Frmd4b
chr6	102243329	102243357	peak_432	17	+	intron	NM_008779	Cntn3
chr6	106470494	106470519	peak_925	13	+	intron	NM_173004	Cntn4
chr6	113932855	113932878	peak_1189	12	-	intron	NM_009723	Atp2b2
chr6	118644739	118644764	peak_2014	10	-	intron	NM_001290335	Cacna1c
chr6	120124787	120124810	peak_1190	12	+	intron	NM_016718	Ninj2
chr6	122854318	122854343	peak_326	19	+	intron	NM_009779	C3ar1
chr6	127172683	127172707	peak_1531	11	+	intron	NR_040275	9330179D12Rik
chr6	147025773	147025802	peak_369	18	+	intron	NM_001170433	Ppfibp1
chr6	148363071	148363095	peak_927	13	+	intron	NM_198967	Tmtc1
chr7	16471811	16471944	peak_928	13	+	intron	NM_008718	Npas1
chr7	17715226	17715258	peak_2015	10	+	intron	NM_028480	Ceacam5
chr7	24463088	24463111	peak_2016	10	+	intron	NM_011113	Plaur
chr7	28071416	28071447	peak_123	29	-	intron	NM_001122603	Fcgbp
chr7	28544720	28544742	peak_1191	12	+	intron	NM_001081115	Nccrp1
chr7	28793543	28793567	peak_2017	10	+	intron	NM_177158	Rinl
chr7	34961122	34961152	peak_433	17	+	intron	NM_008820	Pepd
chr7	35813556	35813576	peak_1533	11	+	intron	NR_033567	E130304I02Rik
chr7	44494751	44494786	peak_434	17	-	intron	NM_197991	Emc10
chr7	45134780	45134804	peak_2018	10	-	intron	NR_102725	Flt3l
chr7	49349706	49349735	peak_929	13	+	intron	NM_175272	Nav2
chr7	50026661	50026684	peak_2019	10	+	intron	NM_001037906	Nell1
chr7	59673418	59673447	peak_1192	12	+	intron	NR_015351	Ipw
chr7	61924144	61924168	peak_2020	10	-	intron	NR_015533	A230057D06Rik
chr7	63486897	63486926	peak_1193	12	-	intron	NM_130880	Otud7a
chr7	63632866	63632890	peak_2021	10	-	intron	NM_130880	Otud7a
chr7	66293358	66293381	peak_746	14	-	intron	NM_146191	Lrrk1
chr7	76899814	76899840	peak_747	14	+	intron	NM_001199224	Agbl1
chr7	79273381	79273400	peak_2022	10	+	intron	NM_018811	Abhd2
chr7	92591107	92591135	peak_510	16	+	intron	NM_028665	Ankrd42
chr7	92863554	92863578	peak_748	14	-	intron	NM_001080995	Ddias
chr7	96251776	96251800	peak_930	13	+	intron	NM_011858	Tenm4
chr7	96307365	96307392	peak_613	15	+	intron	NM_011858	Tenm4
chr7	96984374	96984401	peak_511	16	-	intron	NM_153591	Nars2
chr7	102329128	102329149	peak_2023	10	-	intron	NM_009287	Stim1
chr7	111591175	111591200	peak_931	13	-	intron	NM_173739	Galnt18
chr7	112276714	112276751	peak_1534	11	.	intron	NM_177282	Mical2
chr7	118956685	118956718	peak_435	17	+	intron	NM_001081446	Iqck
chr7	120275318	120275342	peak_749	14	-	intron	NM_026458	Abca14
chr7	120753999	120754143	peak_284	20	-	intron	NM_177697	Vwa3a
chr7	120754149	120754243	peak_1535	11	-	intron	NM_177697	Vwa3a
chr7	121135849	121135874	peak_1194	12	+	intron	NM_139310	Otoa
chr7	122295746	122295770	peak_614	15	-	intron	NM_008855	Prkcb
chr7	122468249	122468279	peak_1536	11	-	intron	NM_008855	Prkcb
chr7	138360724	138360752	peak_750	14	+	intron	NM_183289	Tcerg1l
chr7	143177932	143177959	peak_1538	11	-	intron	NM_008434	Kcnq1
chr7	143409160	143409186	peak_2024	10	-	intron	NM_008434	Kcnq1
chr7	143992935	143992965	peak_615	15	+	intron	NR_037302	Mir3470b
chr8	12846392	12846418	peak_1539	11	-	intron	NR_121603	Atp11a
chr8	12926661	12926687	peak_1540	11	+	intron	NM_178076	Mcf2l
chr8	16660990	16661014	peak_2025	10	-	intron	NM_053171	Csmd1
chr8	23746910	23746937	peak_616	15	+	intron	NM_177086	Zmat4
chr8	31864015	31864040	peak_932	13	+	intron	NM_178591	Nrg1
chr8	38213206	38213249	peak_512	16	+	intron	NM_145841	Sgcz
chr8	45887404	45887426	peak_2026	10	-	intron	NM_016798	Pdlim3
chr8	57318553	57318580	peak_933	13	-	intron	NR_110474	LOC102636514
chr8	67788084	67788110	peak_1541	11	+	intron	NM_177698	Psd3
chr8	69374338	69374366	peak_2027	10	+	intron	NR_038043	Gm10033
chr8	69985097	69985121	peak_751	14	+	intron	NM_001286450	Gatad2a
chr8	70187177	70187200	peak_752	14	+	intron	NM_001007570	Slc25a42
chr8	70417008	70417040	peak_2028	10	-	intron	NM_001004062	Crtc1
chr8	75490233	75490259	peak_1542	11	+	intron	NM_001164235	1700007B14Rik
chr8	77380468	77380505	peak_2029	10	-	intron	NM_030113	Arhgap10
chr8	83935187	83935215	peak_237	21	-	intron	NM_181039	Adgrl1
chr8	84972771	84972804	peak_1543	11	+	intron	NM_011563	Prdx2
chr8	87940224	87940244	peak_2030	10	+	intron	NM_033327	Zfp423
chr8	91369388	91369411	peak_2031	10	+	intron	NM_011936	Fto
chr8	108939581	108939605	peak_1196	12	.	intron	NM_007496	Zfhx3
chr8	114578149	114578175	peak_2033	10	+	intron	NM_019573	Wwox
chr8	117630614	117630642	peak_1197	12	-	intron	NM_172285	Plcg2
chr8	121065946	121065970	peak_1198	12	+	intron	NR_045471	Fendrr
chr8	123931880	123931904	peak_1544	11	+	intron	NM_172288	Nup133
chr8	124232383	124232407	peak_1545	11	+	intron	NM_139272	Galnt2
chr8	127524617	127524653	peak_1199	12	.	intron	NM_033620	Pard3
chr9	13759485	13759507	peak_617	15	-	intron	NR_024025	Mtmr2
chr9	22105859	22105886	peak_2034	10	+	intron	NM_009922	Cnn1
chr9	22503147	22503176	peak_753	14	-	intron	NM_178415	Bbs9
chr9	24229330	24229352	peak_2035	10	-	intron	NM_175678	Npsr1
chr9	45534088	45534108	peak_2036	10	-	intron	NM_001081270	Dscaml1
chr9	47815454	47815483	peak_156	26	+	intron	NR_046048	Gm10677
chr9	49268656	49268685	peak_1021	12	+	intron	NM_177701	Gm4894
chr9	49549879	49549905	peak_1546	11	+	intron	NM_010875	Ncam1
chr9	51089912	51089936	peak_1201	12	+	intron	NM_177702	4833427G06Rik
chr9	53239368	53239393	peak_934	13	-	intron	NM_029936	Ddx10
chr9	53917736	53917757	peak_1547	11	+	intron	NM_177769	Elmod1
chr9	55176976	55176999	peak_2037	10	-	intron	NM_180600	Ube2q2
chr9	56223568	56223709	peak_101	34	-	intron	NM_172924	Peak1
chr9	56223728	56223965	peak_102	34	-	intron	NM_172924	Peak1
chr9	59661006	59661248	peak_1548	11	+	intron	NM_001253883	Pkm
chr9	60474805	60474826	peak_1202	12	-	intron	NM_001040426	Thsd4
chr9	65409179	65409202	peak_2038	10	+	intron	NM_001162923	Rasl12
chr9	66218439	66218465	peak_935	13	+	intron	NM_010019	Dapk2
chr9	70567019	70567050	peak_1549	11	+	intron	NM_025690	Sltm
chr9	79869420	79869448	peak_327	19	+	intron	NM_001081243	Filip1
chr9	79877480	79877507	peak_513	16	-	intron	NM_001081243	Filip1
chr9	80399465	80399579	peak_60	47	+	intron	NM_022016	Impg1
chr9	91377888	91377909	peak_1550	11	-	intron	NM_009576	Zic4
chr9	95814480	95814502	peak_1551	11	-	intron	NM_001033210	Pls1
chr9	101234840	101234864	peak_2039	10	+	intron	NM_001161362	Ppp2r3a
chr9	105819301	105819372	peak_2040	10	-	intron	NM_001102607	Col6a6
chr9	105819454	105819558	peak_754	14	-	intron	NM_001102607	Col6a6
chr9	106783959	106783988	peak_370	18	-	intron	NM_030730	Rad54l2
chr9	107552445	107552471	peak_618	15	-	intron	NM_001243748	Rassf1
chr9	108183619	108183640	peak_1552	11	-	intron	NM_007567	Bsn
chr9	111613940	111613972	peak_1203	12	-	intron	NM_016853	Stac
chr9	113756396	113756460	peak_1553	11	+	intron	NM_001114347	Clasp2
chr9	118674950	118675078	peak_1204	12	-	intron	NM_133721	Itga9
chr9	118675117	118675173	peak_755	14	-	intron	NM_133721	Itga9
chr9	118734974	118734996	peak_2041	10	-	intron	NM_001113514	Itga9
chrX	12078520	12078545	peak_936	13	.	intron	NM_001168321	Bcor
chrX	18433255	18433281	peak_619	15	-	intron	NM_175228	4930578C19Rik
chrX	43254119	43254179	peak_937	13	+	intron	NM_011855	Tenm1
chrX	52054252	52054279	peak_328	19	-	intron	NM_008150	Gpc4
chrX	52405067	52405092	peak_756	14	-	intron	NM_016697	Gpc3
chrX	74158558	74158583	peak_938	13	-	intron	NM_001126488	Tex28
chrX	85732517	85732543	peak_2042	10	+	intron	NM_001294140	Gk
chrX	87238351	87238423	peak_66	46	+	intron	NM_001160403	Il1rapl1
chrX	100723843	100723869	peak_2043	10	+	intron	NM_008446	Kif4
chrX	101950407	101950429	peak_2044	10	+	intron	NM_001163610	Nhsl2
chrX	105873872	105873907	peak_1205	12	+	intron	NM_009530	Atrx
chrX	136107359	136107384	peak_1555	11	-	intron	NR_045425	5730412P04Rik
chrX	157346960	157346988	peak_2045	10	-	intron	NM_011077	Phex
chrX	160926386	160926414	peak_285	20	-	intron	NM_001024624	Cdkl5
chrX	167698884	167698914	peak_371	18	-	intron	NM_001033330	Frmpd4
chrX	168368942	168368966	peak_939	13	+	intron	NM_001033330	Frmpd4
chr1	161035847	161035915	peak_540	15	+	non-coding	NR_002840	Gas5
chr12	8750737	8750815	peak_173	24	+	non-coding	NR_027670	Pum2
chr17	31606267	31606291	peak_1610	10	-	non-coding	NR_027493	Pknox1
chr17	39845854	39847106	peak_2	215	.	non-coding	NR_046233	Rn45s
chr17	39847122	39848338	peak_1	229	.	non-coding	NR_046233	Rn45s
chr19	5796163	5796266	peak_1293	11	-	non-coding	NR_002847	Malat1
chr19	5798299	5798443	peak_253	20	-	non-coding	NR_002847	Malat1
chr19	5799663	5799837	peak_1294	11	-	non-coding	NR_002847	Malat1
chr19	5800843	5801035	peak_802	13	-	non-coding	NR_002847	Malat1
chr19	6376362	6376468	peak_528	15	.	non-coding	NR_122118	Sf1
chr3	153907314	153907627	peak_76	40	-	non-coding	NR_028096	Rabggtb
chr3	153907531	153907627	peak_345	18	-	non-coding	NR_028096	Rabggtb
chr5	122459464	122459516	peak_810	13	.	non-coding	NR_027838	Atp2a2
chr6	83703415	83703445	peak_1309	11	.	non-coding	NR_002873	Vax2os
chr7	79500202	79500232	peak_1694	10	+	non-coding	NR_040314	Mir9-3hg
chrX	53706185	53706207	peak_553	15	+	non-coding	NR_110489	AW822252
chr1	63178480	63178568	peak_2046	10	+	promoter-TSS	NR_028558	Snora41
chr1	74394321	74394349	peak_1002	12	+	promoter-TSS	NR_029743	Mir26b
chr1	86356549	86356685	peak_538	15	.	promoter-TSS	NR_002851	Snord82
chr1	86356954	86357224	peak_99	34	-	promoter-TSS	NR_002851	Snord82
chr1	132643647	132643676	peak_491	16	-	promoter-TSS	NM_001160316	Nfasc
chr1	137966464	137966500	peak_113	30	+	promoter-TSS	NR_029820	Mir181b-1
chr1	137966645	137966676	peak_539	15	+	promoter-TSS	NR_029820	Mir181b-1
chr1	171503045	171503126	peak_757	14	-	promoter-TSS	NM_019484	Alyref2
chr1	172633123	172633144	peak_2047	10	+	promoter-TSS	NM_026725	Dusp23
chr10	40258485	40258682	peak_116	30	+	promoter-TSS	NM_026113	Gtf3c6
chr10	40258587	40258682	peak_402	17	+	promoter-TSS	NM_026113	Gtf3c6
chr10	81178068	81178236	peak_393	17	+	promoter-TSS	NR_028549	Snord37
chr10	81178142	81178236	peak_1448	11	+	promoter-TSS	NR_028549	Snord37
chr10	81182227	81182310	peak_2048	10	+	promoter-TSS	NM_001190474	Dapk3
chr10	96617021	96617154	peak_454	16	+	promoter-TSS	NM_007569	Btg1
chr11	7214028	7214051	peak_1557	11	+	promoter-TSS	NM_008343	Igfbp3
chr11	48802280	48802422	peak_329	19	.	promoter-TSS	NR_028564	Snord95
chr11	54860495	54860516	peak_1455	11	+	promoter-TSS	NM_029327	Lyrm7
chr11	65734797	65734822	peak_797	13	-	promoter-TSS	NR_030417	Mir744
chr11	69398879	69398970	peak_189	23	-	promoter-TSS	NM_025915	Tmem88
chr11	75463768	75463796	peak_656	14	+	promoter-TSS	NR_029739	Mir22
chr11	75509264	75509372	peak_1587	10	+	promoter-TSS	NM_001029938	Rilp
chr11	77078084	77078111	peak_798	13	-	promoter-TSS	NR_030756	Mir423
chr11	77078119	77078146	peak_1457	11	-	promoter-TSS	NR_030756	Mir423
chr11	83462954	83462989	peak_2049	10	-	promoter-TSS	NM_172797	Mmp28
chr11	86584115	86584142	peak_959	12	-	promoter-TSS	NR_029738	Mir21a
chr11	87113045	87113077	peak_1279	11	.	promoter-TSS	NR_029652	Mir301
chr11	97188326	97188347	peak_1558	11	-	promoter-TSS	NM_008379	Kpnb1
chr11	101315944	101315978	peak_620	15	.	promoter-TSS	NM_011192	Psme3
chr11	106084912	106084960	peak_1206	12	.	promoter-TSS	NM_011947	Map3k3
chr11	106780435	106780571	peak_218	21	-	promoter-TSS	NM_015810	Polg2
chr11	106780435	106780556	peak_238	21	-	promoter-TSS	NM_015810	Polg2
chr11	106780435	106780562	peak_239	21	-	promoter-TSS	NM_015810	Polg2
chr11	106780435	106780550	peak_623	15	-	promoter-TSS	NM_015810	Polg2
chr11	121063614	121063634	peak_2050	10	-	promoter-TSS	NM_026907	Sectm1b
chr12	4592832	4592857	peak_940	13	+	promoter-TSS	NM_001198969	Itsn2
chr12	81781380	81781406	peak_240	21	.	promoter-TSS	NM_177395	Map3k9
chr12	108894087	108894143	peak_995	12	.	promoter-TSS	NM_011710	Wars
chr12	109742420	109742450	peak_1667	10	+	promoter-TSS	NR_030272	Mir369
chr13	29013830	29013854	peak_2051	10	-	promoter-TSS	NR_045077	A330102I10Rik
chr13	109324788	109324814	peak_657	14	+	promoter-TSS	NR_030644	Mir582
chr14	13284796	13284833	peak_455	16	+	promoter-TSS	NR_121588	Gm5087
chr14	50807443	50807543	peak_514	16	-	promoter-TSS	NM_009632	Parp2
chr14	50807560	50807771	peak_515	16	-	promoter-TSS	NM_009632	Parp2
chr14	50807613	50807771	peak_1559	11	-	promoter-TSS	NM_009632	Parp2
chr14	61631915	61631959	peak_1282	11	-	promoter-TSS	NR_029734	Mir16-1
chr14	70443535	70443580	peak_1669	10	+	promoter-TSS	NM_025945	Polr3d
chr14	115043718	115043744	peak_1207	12	+	promoter-TSS	NR_029382	Mir17hg
chr14	115044473	115044500	peak_251	20	+	promoter-TSS	NR_029382	Mir17hg
chr15	33083067	33083089	peak_941	13	+	promoter-TSS	NM_176073	Cpq
chr15	75748014	75748036	peak_2052	10	+	promoter-TSS	NM_194350	Mafa
chr15	75909547	75909582	peak_2053	10	-	promoter-TSS	NM_178646	Tigd5
chr15	80078498	80078590	peak_428	17	-	promoter-TSS	NR_028282	Snord83b
chr15	80082854	80082922	peak_1477	11	-	promoter-TSS	NR_028281	Snord43
chr15	80671350	80671372	peak_942	13	+	promoter-TSS	NM_145986	Fam83f
chr15	81360919	81360946	peak_436	17	.	promoter-TSS	NM_011399	Slc25a17
chr15	83149651	83149802	peak_286	20	+	promoter-TSS	NM_178627	Poldip3
chr15	85706613	85706653	peak_1287	11	+	promoter-TSS	NR_029727	Mirlet7b
chr16	23108953	23109022	peak_1137	12	+	promoter-TSS	NR_030705	Snord2
chr16	23110752	23110934	peak_136	27	+	promoter-TSS	NR_034048	Snora81
chr16	77598938	77598966	peak_1288	11	+	promoter-TSS	NR_029535	Mir99a
chr16	77599669	77599697	peak_1011	12	+	promoter-TSS	NR_029728	Mirlet7c-1
chr17	17830191	17830218	peak_2054	10	+	promoter-TSS	NM_001162909	Spaca6
chr17	17830363	17830393	peak_1290	11	+	promoter-TSS	NM_001162909	Spaca6
chr17	35822816	35822901	peak_527	15	+	promoter-TSS	NM_008027	Flot1
chr17	39842991	39843099	peak_287	20	+	promoter-TSS	NR_046233	Rn45s
chr17	45573164	45573245	peak_653	14	.	promoter-TSS	NM_008302	Hsp90ab1
chr17	45573270	45573299	peak_1208	12	-	promoter-TSS	NM_008302	Hsp90ab1
chr17	51833579	51833600	peak_2055	10	-	promoter-TSS	NM_009122	Satb1
chr17	56831314	56831345	peak_1560	11	+	promoter-TSS	NM_009056	Rfx2
chr18	38601907	38601927	peak_1209	12	+	promoter-TSS	NM_011898	Spry4
chr18	70141545	70141569	peak_1653	10	+	promoter-TSS	NM_001082553	Rab27b
chr19	8723992	8724063	peak_1497	11	+	promoter-TSS	NM_001161413	Slc3a2
chr19	8724248	8724324	peak_1155	12	+	promoter-TSS	NM_001161413	Slc3a2
chr19	8725089	8725155	peak_1956	10	+	promoter-TSS	NR_004445	Snord22
chr19	8941955	8941980	peak_203	22	-	promoter-TSS	NM_011842	Mta2
chr19	10457946	10457973	peak_2056	10	.	promoter-TSS	NM_001111140	Lrrc10b
chr19	11965891	11965918	peak_1654	10	.	promoter-TSS	NM_001033174	Osbp
chr2	5379036	5379379	peak_31	71	-	promoter-TSS	NR_030601	Mir466d
chr2	10473937	10473966	peak_1963	10	+	promoter-TSS	NR_030471	Mir669a-3
[truncated: 161 more rows]

## Sheet: Ago2-let7a HITS-CLIP
Results of the dCLIP analysis (threshold score 7) to assess the Ago2-differential binding peaks (here called Ago2/let-7a peaks) comparing let-7a-siCtr-transfected P19 cells with mimic Ctr- siCtr-transfected P19 cells.
[truncated: 4,203 more rows]

[truncated: 1 more sheets: Sfpq HITS-CLIP]
