# Supplementary material for: Post-transcriptional gene silencing mediated by microRNAs is controlled by nucleoplasmic Sfpq
Source: Nat Commun. 2017 Oct 30;8:1189. doi: 10.1038/s41467-017-01126-x (PMC5662751; doi:10.1038/s41467-017-01126-x)
Supplement: Supplementary file 9 — Supplementary Data 6 [file 41467_2017_1126_MOESM9_ESM.xlsx]

## Sheet: Legend
Supplementary Data 6. Bioinformatics analysis of gene expression microarray analysis from P19 cells transfected with let-7a, siSfpq, let-7a+siSfpq, or control.

## Sheet: all_data_normalized
probe name	gene name	let7/ctrl	sfpq/ctrl	let7+sfpq/ctrl
GE_BrightCorner	GE_BrightCorner	-0.0665812	-0.0980882	-0.0296249
DarkCorner	DarkCorner	0.0146632	0.0124438	0.344508
DarkCorner	DarkCorner	0.211243	0.0502611	-0.154718
A_55_P2051983	Spink7	-0.0482044	-0.0253305	0.0476129
A_52_P169082	Dbil5	-0.0537644	0.0492803	0.0326088
A_30_P01028193	chr14:47978277-47985238_F	-0.247452	-0.17627	-0.208235
A_52_P237997	Negr1	0.315741	-0.236535	-0.252317
A_51_P414243	Pomgnt2	-0.211944	-0.104972	0.398097
A_55_P2136348	Ccr8	-0.0631935	-0.0842517	0.203485
A_51_P108228	Chrna7	0.215726	1.00651	0.187537
A_30_P01033363	chr7:134807861-134809001_R	-0.205851	0.36072	0.132013
A_55_P2049737	LOC102638932	-0.177128	-0.102012	-0.139296
A_30_P01024440	chr17:3213918-3257944_F	-0.169338	-0.602335	-0.24491
A_30_P01025554	chr8:72663591-72671154_F	-0.0121983	0.841118	0.353734
A_30_P01031558	chr17:13812666-13820504_R	0.180472	-0.0156608	-0.135945
A_30_P01030675	chr6:67054389-67054857_F	-0.0586042	-0.179218	0.304369
A_51_P328014	Cops3	-0.0825794	0.110169	-0.145087
A_30_P01019108	chr3:4797557-4798821_F	-0.373652	0.134362	-0.228424
A_55_P2056220	A_55_P2056220	0.0285527	0.215266	0.140133
A_55_P1985764	AV310571	-0.522586	0.147932	0.0396351
A_52_P108321	Ccdc71	-0.235381	-0.131167	-0.0915905
A_55_P2018002	Abcg4	0.887814	0.334232	0.422573
A_52_P123354	Tusc2	0.184766	0.0705812	0.0379562
A_30_P01023685	chr11:76400207-76434732_F	-0.0242101	0.159747	-0.0499837
A_55_P2061724	Smad4	-0.17859	0.0869403	-0.117407
A_55_P2049122	Tm6sf2	-0.232952	-0.229279	-0.104392
ERCC-00014_76	ERCC-00014_76	-0.247475	0.327935	0.177134
A_30_P01020389	chr9:113648970-113715170_R	-0.0103685	0.279137	0.149253
A_55_P1988844	Klrg1	-0.12398	0.11928	0.10016
A_51_P385099	Tnf	0.00162792	0.138674	-0.153485
A_55_P2111005	Pafah1b1	0.0206945	-0.302204	0.00518663
A_30_P01029364	chr9:20313342-20323517_F	-0.0136473	-0.0934204	-0.119341
A_55_P2041509	1110004F10Rik	0.0760956	0.0611648	-0.0835934
A_55_P1985294	Krtap5-5	-0.332175	2.01016	0.437858
A_55_P2242690	D2Ertd127e	0.065015	0.319402	0.17331
A_30_P01029765	chr6:86425510-86450160_F	0.0905527	0.246481	0.124203
A_55_P2364211	2810428J06Rik	-0.0562674	-1.15314	-0.182614
A_55_P1975977	A_55_P1975977	-0.0684637	-0.068638	0.0675478
ERCC-00165_60	ERCC-00165_60	-0.162305	-0.182157	0.405049
A_51_P358243	Tstd3	0.206541	-0.631474	-0.383196
A_55_P2252586	3426406K10Rik	-0.253234	-0.0171843	-0.142105
A_30_P01020720	chr16:32309935-32328234_R	0.0461233	-0.348081	-0.102478
A_55_P2153545	A_55_P2153545	-0.214743	0.286975	-0.114973
A_30_P01025927	chr1:6199946-6200603_R	0.193223	-0.297023	0.0160175
ERCC-00136_67	ERCC-00136_67	-0.0948898	-0.173637	0.0209238
A_55_P1999972	ENSMUST00000178429	0.609556	0.725453	0.536922
A_55_P2036031	Gm2675	-0.151637	-0.0541224	0.0205766
A_55_P2073699	Bnip3l	0.18757	-1.00088	-0.0176006
A_51_P452153	Mzb1	0.351069	-0.260545	0.048376
A_52_P289213	Notch2	-0.410986	-0.24916	-0.0574063
A_30_P01028667	chr13:53100475-53113850_R	-0.136728	-0.15957	-0.236718
A_30_P01026843	chr5:96591892-96606467_R	-0.318369	0.0151782	-0.413666
A_52_P117601	Defb19	-0.182954	0.0136244	0.0213108
A_30_P01026156	chr2:77655293-77657696_R	0.0516709	-0.0635928	0.0104056
A_55_P2087013	Hipk1	0.0218521	0.514948	0.118044
A_30_P01021140	chr8:91471819-91551119_R	-0.021788	-0.169599	-0.152969
A_55_P2086143	Cyp39a1	0.495091	-0.251027	0.0892702
A_30_P01022210	chr9:121207045-121269020_R	-0.157243	-0.129908	-0.115086
A_55_P2033932	Zzz3	-0.0310786	-0.782515	-0.267195
A_51_P111488	Gfod2	-0.0683146	-0.145265	-0.124487
A_55_P2433218	Bloc1s6	0.0629493	-0.0846227	-0.130693
A_30_P01030870	chr5:23363666-23371611_R	-0.157785	0.194549	-0.120878
A_55_P2157676	Wdr34	0.0595307	0.0697999	0.298838
A_55_P2069781	A_55_P2069781	-0.15911	-0.217885	-0.200048
A_30_P01019449	chr10:120336296-120354471_R	0.0344595	0.603828	0.200899
A_55_P2137336	Mrfap1	-0.0596478	0.395947	-0.0907554
A_55_P2279572	C79015	0.0688407	0.336907	0.0691249
A_30_P01023723	chr12:72103832-72116875_F	-0.112817	-0.14465	-0.177811
A_30_P01033167	chr5:25168628-25185353_F	0.0507809	0.1744	0.0521537
A_51_P168695	Mast4	0.428485	-0.573324	0.246875
A_30_P01027779	chr17:8719950-8783850_F	0.0481467	0.327526	0.216723
A_55_P2167530	Scube3	0.136979	-0.395604	0.464093
A_30_P01024579	chr9:65368908-65377592_R	0.0932703	0.203287	-0.0268919
A_52_P204689	Map4k2	0.301198	0.0474558	0.428701
A_55_P2218748	C77488	0.0847715	0.0557382	0.0491817
A_55_P2143616	Ccdc108	0.0488407	0.154178	0.0327227
ERCC-00158_78	ERCC-00158_78	0.0264532	-0.0882096	0.0944738
A_30_P01031589	chr5:77239012-77271614_F	0.863122	-0.333514	0.110235
A_30_P01033198	chr17:44503516-44504852_R	0.0153552	0.0579202	0.423979
A_52_P49014	Shh	0.451836	0.465351	0.218263
A_55_P2110215	Ckap5	-0.0575426	0.470432	0.0609378
A_55_P2007205	ENSMUST00000063463	-0.360338	0.126479	-0.0334702
A_51_P204740	Cd34	0.0688751	-0.00830091	0.00883892
A_55_P1991585	Blvrb	0.386572	0.323168	0.426273
A_55_P2158836	Toporsl	-0.0717857	-0.0523932	-0.0142146
A_55_P2086797	Olfr462	-0.085171	0.151533	0.0329523
A_55_P2170350	Klra22	-0.372728	-0.146901	-0.147821
A_30_P01021693	chr14:76912477-76931702_F	0.0300858	0.000353484	0.132394
ERCC-00042_60	ERCC-00042_60	0.0125844	0.365487	-0.0501242
A_51_P106952	Rbm26	-0.33372	-0.00394683	-0.0763763
A_30_P01024335	chr16:59557120-59602070_F	-0.079496	0.196629	0.221657
A_55_P2335045	LOC102639676	0.105689	0.189018	-0.076219
A_30_P01029862	chr5:120269342-120279542_R	-0.015772	0.10007	0.0680888
A_30_P01027625	chr8:113968152-113973727_F	0.0468025	0.0476875	0.0123102
ERCC-00002_129	ERCC-00002_129	0.0777915	-0.00751915	-0.0480085
A_52_P604735	Fbxl2	0.371785	-0.0703238	0.0738357
A_30_P01020302	chr12:110944403-110988678_R	-0.0556235	-0.11483	0.0275427
A_55_P2083725	A_55_P2083725	-0.179922	0.165481	-0.0267654
A_30_P01023984	chr18:32389815-32392082_F	0.0792447	0.165358	0.193233
A_55_P2184108	Gm10589	-0.170367	0.187966	-0.0374031
A_55_P1958097	Eno1	0.159846	-0.188052	0.218417
A_55_P1962224	Afap1l2	-0.454398	0.589285	0.140673
A_30_P01018954	chr11:97457180-97487074_R	-0.288831	1.34463	0.2441
A_55_P1952434	Tm2d1	0.0799424	0.120197	0.0389708
A_55_P1955242	NAP114395-1	-0.0805479	-0.0410726	-0.11265
A_55_P1985950	Xpnpep2	-0.109854	-0.897862	0.21452
A_55_P2011091	A_55_P2011091	-0.174705	0.168526	-0.0485529
A_55_P2186085	Atp11c	-0.191973	-0.343049	-0.386428
A_30_P01032907	chr5:106353430-106353843_F	0.236472	0.021147	0.244193
A_30_P01029867	chr2:104398943-104412968_F	0.0477972	-0.0772123	0.00418726
A_55_P2046852	Gata1	0.00276801	0.236266	-0.0804573
A_55_P1965358	9430091E24Rik	0.0655072	-0.333749	0.0178688
A_55_P2108825	A_55_P2108825	0.0476352	0.166161	-0.0793989
A_52_P95577	Skint2	-0.149028	-0.0326989	-0.0411411
A_30_P01021023	chr17:88890039-88905680_F	0.030338	-0.00808652	0.0170342
A_66_P114577	Olfr616	-0.0779602	0.12524	-0.153618
A_55_P2176989	Stx8	0.00159885	-0.139686	0.0862541
A_30_P01025937	chr16:50715231-50841124_F	-0.420335	-0.584911	-0.245625
A_55_P1955078	Igflr1	-0.127813	-0.490693	-0.0832148
ERCC-00018_67	ERCC-00018_67	0.0478645	0.11783	0.08103
A_52_P438082	Cebpg	0.00274457	0.896898	-0.0263256
A_66_P114169	Gm7904	-0.183046	-0.524716	0.122111
A_55_P1957613	Ak2	-0.19675	0.0976136	-0.00882301
A_55_P2109347	Dot1l	-0.660827	-0.185195	-0.394712
A_30_P01018787	chr14:65720392-65769859_R	0.260633	0.0858801	0.0290552
A_30_P01030780	chr7:91300649-91302183_F	-0.179923	-0.120508	-0.223627
A_30_P01018803	chr13:74743335-74754728_R	0.357002	0.197052	0.104897
A_30_P01018668	chr11:119794849-119803349_R	0.153132	0.128099	0.215436
A_55_P2111292	3110009E18Rik	-0.0142866	0.127434	-0.0408289
A_55_P2084601	A_55_P2084601	0.158541	0.116876	0.0198871
A_55_P1956687	Rab37	0.137201	-0.38916	-0.197834
A_51_P104681	Krtap6-5	-0.0556589	0.0524231	-0.0110563
A_55_P2124736	Col14a1	0.226882	-0.0379402	0.0657822
A_52_P180335	Mrpl28	-0.0542809	-0.0822784	-0.0499174
A_55_P2051429	A_55_P2051429	-0.180815	0.095798	-0.0183344
A_51_P101765	Smarcd1	-0.218061	-0.176405	-0.294541
A_52_P222230	AK040896	-0.0741742	0.139044	-0.0260055
A_51_P483576	AF138742	0.365844	-0.287772	0.118022
A_55_P2372228	A430104N18Rik	0.160604	0.28534	0.204992
A_51_P436201	Gart	-0.727687	0.485957	-0.0418642
A_51_P108228	Chrna7	0.276559	0.908824	0.248339
A_66_P122433	Fam228a	0.119136	-0.0104393	-0.0893012
A_55_P2055055	4930547M16Rik	0.228553	0.142601	0.106125
A_30_P01023752	chr10:120116843-120182671_F	-0.091806	0.1111	-0.132032
A_51_P104897	Itpr3	0.379362	0.150602	0.676912
A_55_P2040490	A_55_P2040490	-0.0580791	-0.0898801	0.0540254
A_55_P2253348	Galnt7	-0.256145	0.0163461	-0.171007
A_55_P2007377	Elf2	-0.151035	-0.101385	-0.179133
A_55_P2110250	Rd3l	0.242478	0.320073	0.118894
A_51_P330428	Eif4ebp1	-0.175586	0.615948	-0.125739
A_55_P2419171	A_55_P2419171	-0.0506871	0.94226	0.343207
A_55_P2124923	Gm10436	-0.0611891	-0.131953	-0.199726
A_66_P109673	Sh2b3	-0.192057	0.0508431	-0.0354549
A_55_P2008896	NAP114945-1	0.149334	-0.436083	0.0033162
A_30_P01030312	chrX:98989930-98994344_F	0.0267606	0.210678	0.297035
A_55_P2232410	AI195470	-0.0725655	-0.0519831	0.0375416
A_30_P01027288	chr15:12126433-12126745_R	-0.195592	-0.0867472	0.170768
A_51_P397876	En2	-0.0609106	0.0644957	-0.144866
A_30_P01022060	chr15:73227424-73257474_F	-0.0867534	0.259151	0.204058
A_55_P2117579	Ppih	0.0643818	0.504999	0.330623
A_51_P156800	Mob2	-0.00792212	0.568566	0.0198214
DarkCorner	DarkCorner	0.0843637	0.0343192	0.0800208
GE_BrightCorner	GE_BrightCorner	-0.113003	-0.0658443	-0.0747361
GE_BrightCorner	GE_BrightCorner	-0.121662	-0.0195316	-0.0868312
GE_BrightCorner	GE_BrightCorner	-0.102393	-0.0722134	-0.0787454
DarkCorner	DarkCorner	0.10847	0.103027	0.365488
A_30_P01023440	chr2:128217275-128217972_R	-0.0997707	0.0170719	0.0758515
A_55_P2117741	Nck2	-0.100035	-0.0407403	0.223981
A_66_P135885	Olfr671	-0.272434	-0.27452	-0.161587
A_30_P01030160	chr17:15226181-15250333_F	-0.262505	-0.0780821	-0.216098
A_30_P01021134	chr7:119735208-119822808_F	-0.261284	-0.193799	0.0932284
A_55_P2145706	Thoc7	-0.169175	-0.0223741	-0.202075
A_55_P2049949	A_55_P2049949	-0.109151	0.225981	-0.00495972
A_51_P327657	Ifi44l	0.472055	0.425771	0.160093
A_55_P2354675	1700011B04Rik	-0.0629326	0.102301	-0.304152
A_55_P2045765	Rnf224	-0.159192	0.125858	0.112554
A_55_P2170881	Arhgap26	0.0586273	0.614615	-0.0879812
A_30_P01021553	chrX:6988942-6998206_R	0.527725	-0.00478669	0.0356365
A_55_P1969560	A_55_P1969560	-0.12409	-0.28165	-0.38685
A_55_P2035789	A_55_P2035789	-0.138595	-0.214514	0.134229
A_30_P01022993	chr17:71202950-71229883_F	-0.0911144	-0.162268	-0.057746
A_30_P01021899	chr8:122788975-122789224_R	0.312546	0.283059	-0.0938347
A_51_P195506	Csf1	0.339399	-0.381045	0.00290326
A_52_P259817	Upp2	-0.205768	0.305177	-0.147046
A_30_P01017751	chr4:57372663-57377164_R	-0.0812871	-0.273797	-0.301754
A_30_P01018616	chr4:40202350-40205120_R	-0.173825	0.583596	0.224826
A_55_P2172375	A_55_P2172375	-0.322436	0.76767	0.117241
A_30_P01022097	chr6:35441848-35450830_F	-0.0533769	-0.00892694	-0.19624
A_55_P2002165	Sumo3	-0.0226991	0.246413	-0.0130217
A_30_P01029814	chr12:110909258-110913909_F	0.276734	0.527804	0.333305
A_55_P2138071	A_55_P2138071	-0.239778	0.198265	-0.052769
A_51_P126337	Fgf12	0.526281	-0.516165	-0.157478
A_55_P2165120	Cblb	0.043996	0.269584	0.0477662
A_55_P2006255	Txnip	-0.125176	-0.260139	-0.417982
ERCC-00009_60	ERCC-00009_60	-0.403893	-0.39909	0.0022893
A_55_P2087607	Cp	0.101191	-0.063964	0.269766
A_30_P01026850	chr3:86827945-86886695_R	-0.42764	-0.620712	-0.347294
ERCC-00051_60	ERCC-00051_60	-0.0734298	-0.0773913	0.104835
A_30_P01020040	chr8:119732348-119749198_R	-0.272243	-0.381004	-0.183807
A_52_P142208	Akirin1	0.289116	-0.0800052	0.0829368
A_51_P124254	Col4a1	-0.412453	-0.313826	-0.12716
A_55_P1975445	A_55_P1975445	-0.0997481	0.28046	-0.124293
A_30_P01033257	chr13:71021825-71023381_F	0.0835993	-0.181487	0.408813
A_55_P1971448	Snrpd1	-0.222881	0.195391	-0.282942
A_51_P130095	Fcgr2b	-0.14476	-0.0447035	0.0762723
A_55_P2022622	Gm6943	-0.236718	-0.847084	-0.527779
A_55_P2123012	AA667203	0.0843671	-0.355969	-0.245264
A_52_P501049	ENSMUST00000071374	-0.42668	0.364049	-0.0459848
ERCC-00018_67	ERCC-00018_67	-0.05952	0.0193384	0.218045
(+)E1A_r60_a22	E1A_r60_a22	-0.119007	0.357329	-0.0886905
A_55_P2183672	Pebp1	0.028471	-0.026936	0.0155885
A_66_P129769	Sik2	-0.303143	0.561779	-0.254795
A_55_P2100830	Sprtn	0.0349048	0.121474	0.135781
A_30_P01030309	chr2:79521628-79521871_F	0.0447019	0.10841	-0.0733212
A_30_P01018792	chr3:40966969-40976585_R	-0.424805	-0.0889604	-0.329564
A_52_P588771	Ntn5	-0.438941	-0.0947938	-0.303075
A_30_P01030301	chr7:119735208-119822808_F	-0.0745671	-0.00136558	-0.0299104
A_55_P2008996	Gm10034	0.214568	-0.119911	0.118357
A_52_P6451	Sec24a	-0.387948	0.223135	-0.126311
A_30_P01024162	chr9:78373792-78374303_R	0.117981	0.116739	0.108109
A_55_P2154480	Ctxn2	-0.28891	-0.361258	-0.483604
A_55_P2140328	A_55_P2140328	0.155508	-0.0724404	0.0356067
A_55_P2110532	4930578E11Rik	-0.0847177	-0.123723	0.0629066
A_30_P01026277	chr2:35828611-35838083_F	-0.200921	-0.0882057	-0.2934
A_52_P306236	Epha7	-0.0083029	-0.101108	-0.471744
A_30_P01029410	chr1:42689799-42749799_R	0.0774269	-0.062095	0.0373272
A_55_P2383283	2310001H17Rik	-0.0997118	-0.288187	-0.128215
A_55_P2188624	4933409D19Rik	0.301589	0.0646945	0.103142
A_55_P2087518	Exoc8	-0.2589	0.0927305	-0.147181
A_55_P1970954	Pknox2	0.146264	-0.457336	-0.67595
A_52_P329398	Atp12a	-0.0276956	0.0402569	-0.0830693
A_55_P2328787	6030451C04Rik	0.270705	-0.31879	0.331587
A_66_P120567	Anxa1	0.219553	0.57435	0.444473
A_55_P2038640	Gcn1l1	-0.273743	0.190017	0.042651
A_55_P2091831	Krtap1-4	-0.118787	0.0841051	0.0364602
A_51_P100298	Stx3	-0.718275	0.96982	0.152899
A_55_P2255399	F630048H11Rik	0.147829	0.211315	0.23606
A_55_P2173952	Myh6	-0.18602	-0.595913	-0.247318
A_30_P01021519	chr4:132897264-132910714_F	-0.238329	0.0728614	-0.191776
A_51_P113906	Gkn2	-0.421147	-0.699949	-0.68317
A_55_P2032024	Uggt2	-0.316283	-0.297523	-0.252964
A_51_P401386	ENSMUST00000177929	0.102413	-0.120204	-0.00201827
A_51_P116088	Rexo2	-0.636555	0.0616246	-0.445896
A_30_P01028923	chr16:4867322-4874772_F	0.106908	0.110245	-0.166041
A_51_P114634	Amz1	0.0582187	0.96227	0.610072
A_51_P122238	Uchl5	-0.238863	0.782999	0.182789
A_51_P114616	Batf	-0.110097	0.204413	-0.020808
A_52_P120122	ENSMUST00000176382	-0.0708576	-0.0501053	-0.0588578
A_51_P474658	Esr1	-0.234136	-0.321701	-0.22302
A_55_P2185676	Ssty1	-0.0993235	-0.486688	-0.224003
A_30_P01024186	chr15:82769917-82770296_R	-0.111333	-0.233945	-0.0729279
A_30_P01017954	chr16:3872469-3877048_F	-0.0331853	-0.529693	-0.104091
A_66_P115757	Mthfd2l	0.259429	-1.03043	-0.36219
A_55_P2094324	Olfr486	-0.134554	0.615434	-0.0942602
A_30_P01020068	chr5:14921737-14978834_F	0.0205763	-0.245613	-0.148298
A_52_P266320	Akap17b	0.202239	0.257594	0.1963
A_55_P2001753	TC1699856	-0.289048	-0.181251	-0.0461443
A_30_P01026173	chr16:9129538-9137898_F	-0.14202	0.0861895	0.0284798
A_55_P2136606	Crnn	0.0903697	0.122751	0.0467082
A_55_P2065074	Hdac9	0.175717	-0.168941	0.0609263
A_30_P01029687	chrX:102222494-102267068_F	0.101322	0.234139	0.46196
A_51_P125691	Cdca4	-0.398657	0.333344	-0.124657
A_52_P643087	Olfr315	-0.165199	-0.0660411	-0.113351
A_51_P117236	Zfp354a	-0.0915706	0.608867	0.172792
A_51_P519251	Nupr1	1.13713	2.22182	0.00226685
A_52_P476431	Evc	0.191662	-0.62125	-0.099486
A_55_P2047168	Notch1	-0.0523649	-0.240181	-0.0371782
A_55_P2064180	Hormad1	-0.573675	-0.154081	-0.418311
A_55_P2031966	Fbxo39	-0.285238	0.475482	0.0359271
A_51_P476960	Csmd3	0.109489	0.0580508	-0.177722
ERCC-00148_99	ERCC-00148_99	-0.325773	0.123281	-0.223481
A_55_P2037643	A_55_P2037643	0.173032	0.0608914	-0.0953057
A_55_P1955701	Gm6146	-0.0152003	0.194794	0.343793
A_66_P135165	Nfib	0.258799	0.353658	0.469414
A_55_P2129691	AB124611	0.00423957	0.0963401	-0.173381
A_51_P112734	Slc7a8	0.48571	-0.0467049	0.135369
A_55_P2025203	Hrasls5	0.148056	0.20239	-0.0179301
A_30_P01027714	chr12:81217572-81233910_R	-0.405118	-0.380424	-0.0474063
A_55_P2017964	Unc13a	0.569638	-0.0374706	0.20506
A_30_P01030671	chr4:101010948-101032148_F	-0.0737304	-0.228452	-0.239702
A_30_P01020443	chr18:84757475-84757969_R	0.111943	-0.108347	-0.0887057
ERCC-00081_60	ERCC-00081_60	0.113086	-0.05957	-0.0729769
A_30_P01018957	chr10:81680941-81704964_R	-0.399552	-0.335744	0.0385684
A_55_P2045777	NAP095730-001	-0.138196	-0.208897	-0.225253
A_55_P2059860	Igsf1	-0.349069	-0.365403	-0.252283
A_55_P1953003	Atp6v0a4	-0.449849	0.0545283	-0.174109
A_51_P126365	Gzmn	-0.00569468	-0.0906014	-0.09247
A_55_P1955532	Tfr2	0.627338	-0.335612	0.200346
A_55_P2070786	Mrps14	-0.190091	0.0441131	-0.283288
A_55_P2027412	A_55_P2027412	-0.00635451	0.0870742	0.184867
A_51_P117087	Kcnip1	-0.22894	-1.54902	-1.06033
A_51_P144770	2410002F23Rik	-0.145295	-0.402855	-0.0362943
A_51_P120589	Olfr181	0.153856	0.214462	0.110206
A_55_P2404808	2210406H18Rik	-0.0246039	0.0335288	-0.108145
A_30_P01020409	chr10:9322308-9332183_F	0.0583748	-0.0820628	-0.196493
A_30_P01025161	chr4:8865575-8899400_F	-0.140198	-0.095546	-0.013215
A_52_P114282	Armcx5	0.129474	-0.218038	0.05368
A_55_P1978018	Gm5795	0.0814006	0.601528	0.116257
A_30_P01031829	chr4:44181997-44249172_R	0.054346	-0.0912093	0.0429932
A_55_P2045824	Speer3	0.00371283	0.362128	0.0454315
A_30_P01020248	chr5:106982442-107045717_R	-0.0448793	0.0354999	-0.0964858
A_52_P66520	Clec12a	0.16435	0.109563	0.576062
A_55_P2081273	Gabbr2	0.183146	-0.286095	0.0775904
A_52_P365011	Fes	0.654176	-0.341446	0.184014
A_52_P580582	Nppa	-0.114563	-0.130691	-0.0634573
A_55_P2117033	Mtmr3	0.0430919	0.359408	0.0137361
3xSLv1	3xSLv1	-0.109523	-0.0384045	0.0660526
A_55_P1975456	Nfyb	0.13908	0.107824	0.241541
A_55_P2109342	Rnps1	-0.277725	0.0376146	-0.114448
A_30_P01031351	chr15:102947390-102971082_R	-0.204421	0.00384951	0.0793672
A_55_P2408330	Rbm33	0.127125	-0.422675	0.121801
A_55_P2134427	NAP111310-1	0.205306	0.0089128	0.103447
A_55_P2062324	LOC102634570	-0.0114994	0.152506	0.0156477
A_52_P431294	Gm4894	-0.399888	0.51806	-0.399644
A_55_P2130104	Slc52a3	0.460829	1.09623	1.03729
A_51_P104718	Gpr12	0.153825	0.152511	0.217659
A_30_P01018437	chr1:183142656-183163206_F	-0.146371	0.292953	-0.0124763
A_51_P118132	Skil	-0.351897	-0.496894	0.0391296
A_55_P2102664	ENSMUST00000099266	-0.206182	-0.108418	-0.154512
A_51_P435198	Cryz	-0.049191	-0.102718	0.200967
A_51_P218041	Tatdn1	-0.0360353	-0.197391	-0.0325554
A_51_P165934	Phb	-0.42661	0.00608631	-0.140869
A_55_P1987336	A_55_P1987336	-0.0350611	-0.0283838	0.212501
A_51_P121818	Prkag1	0.293453	0.226035	0.125277
A_30_P01026525	chr8:82854412-82919089_R	0.193409	0.191095	0.20507
DarkCorner	DarkCorner	0.0673964	0.0173958	0.0416668
DarkCorner	DarkCorner	0.0137694	0.0342989	0.168359
GE_BrightCorner	GE_BrightCorner	-0.111227	0.0236841	-0.127389
DarkCorner	DarkCorner	0.572202	-0.00878867	0.0446385
DarkCorner	DarkCorner	0.0694493	-0.0324504	0.402859
A_30_P01028640	chr12:20240893-20435318_R	-0.0606147	-0.0587614	0.0272659
A_51_P117115	Olfr53	-0.0863715	0.105998	0.14912
A_30_P01027048	chr1:73004154-73007481_F	-0.00902404	-0.103309	0.00493157
A_30_P01028853	chr18:75513062-75523889_R	-0.190408	0.156618	0.0105458
A_55_P1964648	Btla	-0.187758	0.245538	0.995495
A_55_P2102816	Rpl36a	-0.199452	0.0936708	-0.0899208
A_55_P1955483	Grb14	0.896273	0.577367	1.37099
A_51_P124719	Ccdc93	-0.188307	1.91559	0.16297
A_51_P211325	Nudt2	0.0334615	-0.0859518	-0.214702
A_55_P2164055	Efcab12	-0.064337	0.0350513	-0.169386
A_30_P01031037	chr1:92177032-92180487_F	0.221269	-0.170449	-0.535049
A_30_P01029915	chr13:98479793-98481177_R	-0.0204337	0.47398	-0.107745
A_55_P2039044	Cyp3a59	-0.0140691	-0.366743	-0.363837
A_30_P01022811	chr1:138570107-138632310_F	-0.0784136	-0.326391	0.149238
A_55_P2025258	A_55_P2025258	-0.069381	-0.099807	-0.136025
ERCC-00053_71	ERCC-00053_71	0.0696053	0.0655903	-0.021176
A_30_P01027121	chr17:6265275-6362150_R	-0.0712343	0.126973	-0.0889262
A_51_P180176	Gm16223	-0.646809	0.581726	-0.179166
A_51_P236469	Metap1d	-0.0984475	-0.159651	0.0984205
A_55_P1961433	A_55_P1961433	0.182586	0.0556652	0.0143478
A_55_P1964368	Kctd14	-0.0567328	-0.110418	-0.0743616
A_55_P2248095	4930565N06Rik	-0.084401	-0.0385194	0.0144535
A_55_P2164221	Tpt1	0.0535955	-0.0651452	-0.00901599
A_51_P114966	Prss37	0.042442	0.000473064	-0.172915
A_30_P01023864	chr7:131819366-131852866_F	-0.246485	0.441759	0.354666
A_55_P2092958	Traf2	-0.240525	-0.363434	-0.234902
A_55_P2131979	March1	0.162931	-0.326412	0.21303
A_30_P01027040	chr13:98571741-98603323_F	-0.250481	0.338149	-0.129724
A_51_P100625	Apon	-0.339535	-0.442662	-0.109715
A_52_P586004	Hk3	0.0753187	0.13471	0.0244866
A_30_P01031282	chr6:67155508-67216941_F	-0.149622	0.114157	-0.0689194
ERCC-00158_78	ERCC-00158_78	-0.569802	-0.410554	-0.319944
A_51_P224175	2210016F16Rik	-0.550297	-0.438847	-0.372613
A_55_P2088268	Olfr782	-0.154822	-0.217415	-0.22668
A_55_P2047196	1700029I15Rik	0.00694069	-0.0494544	-0.0605451
ERCC-00003_63	ERCC-00003_63	0.0795146	0.113569	0.0599738
A_30_P01025872	chr13:94194458-94195068_R	-0.298891	-0.543844	0.106218
A_66_P104833	Slc30a8	-0.216449	-0.154212	-0.222536
A_30_P01025563	chr12:110738120-110769295_F	-0.187505	-0.199505	-0.210912
A_55_P2009943	Spen	-0.192421	0.0483267	0.273127
A_55_P2002954	A_55_P2002954	-0.166004	0.395796	-0.0278211
A_51_P385635	Mrpl53	0.0905272	0.0553455	-0.071697
A_55_P2246700	A_55_P2246700	-0.138771	-0.102269	-0.0920963
A_30_P01030768	chr13:94186098-94186634_F	-0.232568	-0.0265913	-0.0468007
A_55_P2117764	Vangl2	0.233226	-0.014412	-0.00770396
A_30_P01025002	chr15:10363330-10371830_R	-0.0271803	-0.0621937	-0.0370236
A_55_P1995427	Nxf2	0.167124	-0.329657	0.196849
A_52_P373893	Acvr1b	0.127322	-0.470779	0.0398094
A_52_P23661	Cldn19	-0.36441	-0.309874	-0.10052
ERCC-00062_278	ERCC-00062_278	-0.267852	-0.2313	-0.142117
A_30_P01024081	chr17:39960567-39992817_R	-0.0772354	0.291312	0.088512
A_55_P2115141	Lcor	0.371371	-0.121336	0.0716919
A_55_P2180156	A_55_P2180156	0.461823	-0.18617	0.166607
ETG10_13482	ETG10_13482	-0.161363	-0.11307	-0.158438
A_30_P01024923	chr18:47327300-47333819_F	-0.0630974	-0.225522	-0.115919
A_30_P01024501	chr18:38738876-38739324_R	-0.196594	-0.0393459	-0.200278
A_55_P2178036	Serpina6	-0.235152	0.096801	0.190013
A_55_P2114838	A_55_P2114838	-0.227752	-0.0775673	-0.0795665
A_30_P01033284	chr8:27129927-27137444_F	0.089853	0.0951069	-0.28318
A_52_P339722	Csnk1a1	0.0104422	0.0853834	-0.0288792
A_52_P488427	Sec14l2	0.617822	-0.272256	0.49204
A_55_P1975667	Rhox4g	0.307907	0.152882	-0.116764
A_30_P01020724	chr18:36449530-36456800_F	-0.118871	0.0127812	0.0697611
A_55_P2117146	Pa2g4	-0.439672	0.613943	0.0215909
A_55_P1991440	Zscan21	0.0928774	-0.396273	-0.0937482
A_30_P01031650	chr12:20204125-20268950_R	0.112636	-0.315167	-0.21438
A_30_P01030711	chr18:35972802-35973126_F	-0.151488	-0.235197	0.512897
A_55_P1958503	ENSMUST00000180188	-0.0304116	0.000523212	0.297842
A_52_P67995	Eif4a3	-0.227262	0.0232755	-0.0192534
A_66_P114042	Kctd7	-0.141291	-0.110845	0.103963
A_55_P2457153	G2e3	-0.0353814	-0.682962	0.0469624
A_52_P111845	Nxph2	-0.16818	0.0784816	-0.122324
A_51_P482148	Mecom	0.000313963	-0.311158	-0.231675
A_55_P2125823	A_55_P2125823	0.275658	-0.383135	0.125611
A_66_P102581	Ube2z	-0.112127	0.247854	0.0748509
A_55_P1986701	1700055N04Rik	0.100332	0.207106	0.188473
A_51_P112355	Igtp	1.48329	0.486101	1.38943
A_55_P2088237	Cyp27b1	-0.361453	-0.401043	-0.519125
A_51_P179531	Flt4	0.0228579	0.0541302	0.063083
A_55_P2040583	Map6d1	0.0511681	-0.101151	-0.178991
A_30_P01031337	chr12:53669892-53710742_F	-0.555794	0.0770814	-0.135024
A_55_P1991770	Pdlim4	0.0267474	-0.199572	-0.111467
ERCC-00039_95	ERCC-00039_95	0.0936766	0.123096	0.33597
A_51_P117604	Rab5a	0.00515284	0.184017	0.0279759
A_55_P1994633	Gm711	0.0469465	-0.164949	-0.0193133
A_52_P347764	4930451C15Rik	0.485981	0.0763537	0.278106
A_55_P2400691	Arhgap21	0.177548	-0.196869	0.188933
A_30_P01025678	chr10:117021051-117038683_F	-0.637428	0.880257	0.016604
A_30_P01030886	chrX:121004130-121007360_R	-0.203136	0.138723	0.0317429
A_55_P1978336	Tmem170b	0.106245	0.141858	0.0762819
(+)E1A_r60_a22	E1A_r60_a22	-0.132353	0.371794	-0.0910917
A_30_P01031093	chr6:5311375-5328075_R	-0.250237	0.112336	-0.166216
A_51_P435363	Lipe	0.0405242	-0.369087	-0.00550391
A_52_P116134	Aldh2	-0.0452926	0.728706	0.240696
A_55_P1960659	Fer1l6	-0.00155114	-0.103757	-0.136341
A_55_P1991945	A_55_P1991945	-0.163466	0.171681	-0.123406
A_66_P114582	ENSMUST00000103525	-0.127695	0.558668	-0.0813701
A_55_P2055864	Dvl2	0.0226674	0.169017	0.102601
A_66_P111490	LOC102632690	-0.112007	0.461756	-0.0665171
A_55_P2106700	Vmn2r59	0.459803	0.356076	0.127228
A_30_P01029368	chr10:21710544-21710942_F	0.135521	-0.00458527	0.114899
A_55_P2107995	Psd	0.280813	0.0938223	-0.237338
A_55_P2139886	Sft2d1	-0.311163	0.0514932	-0.373064
A_52_P257758	Reg4	-0.0159934	-0.142879	-0.241724
A_55_P1972991	Pcsk6	0.184547	0.662687	0.245385
A_30_P01018376	chr1:153685487-153710962_R	-0.207308	-0.0563272	-0.430562
A_52_P116253	Atf2	0.00830285	0.187529	0.0575035
A_55_P2202184	4933400F21Rik	-0.0318014	0.521897	-0.0952146
A_30_P01027718	chr11:58136882-58143829_F	-0.00101915	-0.11607	-0.113953
A_30_P01025243	chr3:121615836-121616109_F	0.0648168	0.283429	-0.0152139
A_51_P232142	Thumpd3	-0.182999	0.823514	0.0754409
A_51_P112308	1810011O10Rik	0.335131	-0.038811	0.495806
A_55_P2077497	ENSMUST00000167348	0.146607	-0.955019	-0.421833
A_55_P1997585	A_55_P1997585	0.00383364	-0.0446223	0.0963069
A_30_P01032673	chr11:112898724-113062945_R	0.274211	-1.41435	-0.674772
ERCC-00147_344	ERCC-00147_344	0.120806	0.00828425	-0.0929879
A_55_P2159865	Zfp59	0.135051	0.28551	0.0968447
A_55_P2115851	Cemip	0.268869	0.106394	0.101959
ERCC-00012_90	ERCC-00012_90	-0.0811406	-0.202031	-0.156661
A_55_P2013158	Ablim1	-0.24233	-0.499427	-0.3918
A_30_P01033143	chr19:6268793-6276607_F	-0.00115016	-0.0344731	-0.239667
A_55_P2089467	NAP062147-1	0.0358183	0.330999	-0.00862542
A_52_P637282	Wipf1	-0.341078	-0.947797	-0.497043
A_65_P16630	BC068281	-0.077803	0.379557	0.118612
A_55_P2048508	A_55_P2048508	0.145667	-0.0939296	-0.0482224
A_30_P01031930	chr7:49715933-49771497_R	0.0826258	-0.0448151	0.23702
A_30_P01027340	chr3:35783763-35784442_R	0.071082	-0.0293183	0.0368191
A_55_P2149791	CO046494	-0.135409	0.356194	0.018995
A_30_P01029403	chr12:111829967-111830904_F	-0.060151	0.00138697	0.0776898
A_66_P101786	Gm10748	-0.208107	-0.287886	-0.388664
A_55_P2085979	Igf1	-0.188136	-0.0216756	-0.143711
A_51_P217598	ENSMUST00000059966	0.250816	0.305747	0.196637
A_55_P2358299	AU021128	0.169571	0.252809	0.231299
A_55_P1969885	A_55_P1969885	0.0683725	0.296075	-0.142707
3xSLv1	3xSLv1	-0.179837	0.224004	-0.511172
A_55_P2287105	4933407C09Rik	-0.309703	-0.320708	-0.559354
A_55_P2073642	1600014C10Rik	-0.405494	0.310697	-0.217807
A_30_P01024658	chr16:64796849-64843249_R	-0.218247	0.113809	-0.0164725
A_30_P01017657	chrX:121970356-121970881_R	-0.194346	0.272487	0.0397213
A_51_P101375	St6gal1	-0.0216169	-0.136956	0.0144134
A_30_P01031899	chr3:84609788-84618062_F	0.397161	0.094938	0.0797596
A_52_P401475	Ubxn4	-0.0983529	-0.0248219	-0.159945
A_55_P2001510	NAP108184-1	0.0458675	-0.148064	0.0398752
A_55_P2021378	Wapal	-0.298229	1.30187	0.127059
A_30_P01032696	chr5:108544188-108545013_F	0.0105755	0.263824	0.070048
A_30_P01033588	chr5:110891642-110918642_F	0.0227523	-0.0041287	0.262606
A_55_P2051787	Gbx1	0.0626221	0.77356	-0.0448389
A_55_P2038822	Jph4	0.154665	-0.00426824	0.48931
A_55_P2027042	Olfr629	0.178614	0.743184	0.0849078
A_55_P2114697	Gcm1	0.276648	-0.964519	-0.334056
A_30_P01026324	chr4:149383134-149451259_R	0.0815197	0.0771467	-0.0457629
A_30_P01020924	chr17:95255725-95272425_F	0.0161951	0.0359113	-0.0991393
A_55_P1992530	Clec4b1	0.0618202	0.0986742	0.103007
A_55_P2106801	Bglap3	-0.261938	-0.51854	-0.197157
A_55_P2170817	AI847159	-0.0821791	0.0217691	-0.0741859
A_55_P1967478	Hbb-y	-0.54018	-0.258706	-0.340301
A_55_P1968320	Agbl3	-0.0680151	-0.321654	-0.0962922
A_30_P01025820	chr8:91471819-91551119_R	0.277003	0.237434	0.286874
A_30_P01032978	chr15:77164450-77201325_R	-0.206093	0.278601	0.0391871
A_55_P2089500	Cyp4f40	0.206355	0.207195	0.117739
DarkCorner	DarkCorner	0.0267257	0.000563938	0.210201
DarkCorner	DarkCorner	-0.137325	0.134021	0.0367941
DarkCorner	DarkCorner	-0.0884172	-0.0367124	0.346217
A_30_P01019936	chr11:53592946-53637922_R	-0.0425212	0.249521	0.457926
A_55_P2023523	Aloxe3	0.266231	1.09512	1.03065
A_51_P124798	Tmem192	-0.187873	0.470818	-0.151849
A_55_P1952915	Sh3bgr	0.00359773	-0.610014	-0.544517
A_55_P1977345	Olfr191	-0.428576	-0.275105	-0.252449
A_55_P2123484	Gm11627	-0.221538	-1.21136	-0.685978
A_30_P01027307	chr4:33369310-33369871_R	-0.623258	-0.745434	-0.750841
A_55_P2262743	LOC102639385	0.0543123	0.419172	0.115891
A_55_P2164694	A_55_P2164694	-0.0738883	0.720596	-0.0285844
A_55_P2083454	Gm10844	-0.415059	-0.16359	-0.394661
A_52_P127362	Vmp1	0.0921116	0.316382	0.26822
A_55_P1954388	Vmn2r72	0.0101052	0.358979	0.0339149
A_55_P2029895	A_55_P2029895	0.15497	0.174757	-0.187297
A_66_P108468	2610528A11Rik	0.240741	-0.0624931	0.0566813
A_30_P01033203	chr3:95443575-95462543_R	0.0737881	-0.382403	-0.127262
ERCC-00077_121	ERCC-00077_121	0.344898	-0.0116874	-0.0452594
A_51_P103706	Cyp2c29	0.44146	0.425366	-0.0320995
A_55_P2051414	Axl	0.41628	-0.653809	0.7554
3xSLv1	3xSLv1	-0.164229	0.415969	0.468351
A_55_P1993353	Slc44a5	0.0663936	-0.92859	-0.410651
A_30_P01020233	chr18:47690173-47697423_R	-0.00829947	-0.239314	-0.180705
A_30_P01022026	chr10:59382822-59383642_R	-0.0769366	-0.206733	-0.0598205
A_52_P45841	Gorasp1	-0.297742	0.325453	-0.130428
A_55_P2049597	Tpp2	-0.249575	0.144967	-0.154265
A_51_P100624	Krtap9-3	-0.63222	-0.0959582	0.0622054
A_66_P100496	Speer4b	-0.252261	0.145398	0.1881
A_55_P1974804	Slc24a4	0.475898	-0.177882	0.120935
A_30_P01030305	chr3:21964899-21974524_R	0.471837	-0.00451839	-0.0092333
A_55_P2179074	Ciita	-0.505042	-0.375011	-0.402317
A_30_P01020670	chr12:23420304-23420859_R	-0.319076	-0.327832	-0.0535827
A_55_P1979650	S100a1	0.616462	0.551227	0.487558
A_52_P487436	Nags	-0.0216433	-0.703544	-0.274696
A_52_P1035965	Flg2	-0.129911	-0.226509	0.17018
A_55_P2081885	A_55_P2081885	-0.0932809	-0.10792	-0.0906651
A_52_P409675	Wdr11	-0.258057	0.267501	-0.075572
A_55_P2132932	Mageb1	-0.00815361	0.206681	-0.189209
A_51_P148478	Olfr510	-0.439615	-0.354502	-0.208085
A_52_P745	Acox3	0.573524	-0.21614	0.46081
A_55_P2079024	A_55_P2079024	-0.212091	-0.205423	-0.212737
A_30_P01031719	chr12:89092175-89105525_F	-0.157242	-0.241817	0.041316
A_55_P1973543	Bbs10	0.287595	-0.181612	0.33724
A_51_P396385	Mars2	-0.361382	0.820923	0.0833335
A_55_P2278093	AI480461	0.13479	-0.802875	0.079329
A_55_P2095899	2310057B04Rik	0.220489	-0.509694	0.137097
A_51_P201480	Stat3	0.613953	-0.436501	0.229102
A_66_P105497	Gm5429	0.31913	-0.122265	-0.0512596
A_55_P2142439	Echdc2	-0.131545	0.930386	0.672978
A_30_P01020448	chr2:77152807-77155092_R	-0.326518	-0.049916	0.106275
A_55_P2085165	A_55_P2085165	-0.00817873	0.179355	-0.049119
ERCC-00131_64	ERCC-00131_64	-0.179682	-0.124093	-0.103283
A_55_P2084152	NAP061298-1	-0.36933	0.275439	-0.186215
A_30_P01027826	chr17:33372482-33375285_R	-0.171477	-0.224781	-0.149041
A_55_P1974869	Hormad1	0.760326	0.164377	0.329408
A_30_P01029261	chr14:22267795-22319045_R	0.710279	-0.062438	-0.0254419
A_30_P01028709	chr17:9898206-9919226_R	-0.245151	0.605446	-0.129432
A_30_P01029850	chr15:102920547-102933472_R	0.0659274	-0.398747	0.315475
A_30_P01019177	chr13:112648658-112719303_R	-0.0415561	-0.0112904	0.176395
A_30_P01026635	chr12:88251191-88252540_F	-0.573592	-0.496518	-0.292914
A_55_P2272563	4933416O17Rik	-0.402523	0.0875868	-0.412106
A_52_P671676	Rasgrf1	0.282341	-0.199019	-0.192264
A_51_P102789	C1qc	-0.472538	-0.729074	-0.261909
A_55_P2055419	Arid4a	-0.142473	0.680716	0.173215
A_30_P01022480	chr7:134595900-134610975_R	0.300002	0.0254744	0.248262
A_55_P1987064	A_55_P1987064	0.36351	-0.120547	-0.185646
A_55_P2149382	Gm3448	-0.190033	0.502326	-0.0944817
A_30_P01019077	chr3:108763862-108772151_F	0.510755	0.309351	0.0324462
A_30_P01032336	chr2:60038543-60046318_F	-0.0833344	0.217551	-0.0891691
A_51_P129100	Sec63	-0.0868188	0.796668	0.216925
A_55_P1958103	NAP102224-1	-0.0758543	0.0983776	-0.0309864
A_30_P01019598	chr14:105508625-105513462_R	-0.247662	0.986916	0.021685
A_30_P01018965	chr1:40113912-40114565_R	-0.104041	-0.230728	-0.263727
A_51_P141071	Cand2	-0.215733	-0.523455	-0.0716371
A_66_P117450	Olfr1317	-0.250679	0.223265	-0.0920231
A_51_P261569	Fbxw26	-0.415727	-0.104497	-0.442905
A_30_P01023352	chr3:41143423-41359623_R	-0.109277	-0.709289	-0.61554
A_52_P169595	Skint11	-0.00464181	0.0899846	-0.145679
A_55_P1971398	NAP059536-1	0.191144	0.204801	0.223286
A_51_P475138	Duox1	0.491917	0.0837748	0.181549
A_66_P108178	Lin52	-0.048119	0.391645	0.0463941
A_51_P462102	Gpr125	-0.0584224	-0.197227	0.0138991
A_52_P282905	Ces1b	-0.181019	-0.141979	0.0262149
A_52_P581326	Hcfc2	-0.130978	0.41811	0.0705494
A_55_P2081020	Gpr20	0.507536	-1.25115	0.103038
A_51_P137168	Smarcal1	0.152205	0.569676	0.176177
A_30_P01018931	chr2:176610409-176612864_F	-0.135142	-0.56122	-0.166579
A_51_P108334	Slc25a4	0.00557977	0.135557	-0.0194989
ERCC-00109_120	ERCC-00109_120	0.0143988	0.239092	-0.102733
A_55_P2066737	A_55_P2066737	-0.583317	-0.389213	-0.622404
ERCC-00120_69	ERCC-00120_69	-0.18749	-0.0828791	-0.30508
A_66_P125209	Kif2c	-0.385461	1.00794	-0.0130908
A_51_P104897	Itpr3	0.361959	0.0929843	0.680987
A_51_P253207	Slc51a	-0.637786	0.0519857	-0.126484
A_30_P01023061	chr5:112539219-112540601_R	-0.302149	0.0970143	-0.29084
A_55_P1975385	Dctn1	0.323473	-0.175223	0.0989273
A_30_P01021748	chr2:157361470-157379813_F	-0.174674	-0.33616	-0.309073
A_30_P01028040	chr3:146629425-146649125_F	0.862062	-1.0438	0.265082
A_30_P01019706	chr13:112337405-112356455_R	0.0541647	0.691034	0.0667936
A_55_P2378129	D11Ertd80e	0.00502271	0.168578	0.515418
A_66_P104814	Trak1	0.0248138	0.486929	-0.0576137
A_65_P14622	Gm13084	0.188968	0.942528	0.00985698
A_52_P61520	Nsun3	0.308612	0.37968	0.0189403
3xSLv1	3xSLv1	-0.507594	-0.213133	-0.414664
A_55_P2037162	Esyt1	0.44148	-0.0258388	-0.218712
A_30_P01024721	chr8:122928924-122929556_R	-0.435582	-0.109948	-0.341316
ERCC-00073_60	ERCC-00073_60	0.279349	-0.236438	-0.300456
A_51_P396917	Zfyve21	-0.299463	-0.453327	-0.0214274
A_55_P1956832	Pip5k1b	0.160114	0.366229	-0.248159
A_55_P1994388	Lsm14a	-0.202526	0.137863	-0.00644065
A_52_P180826	Ndufaf7	-0.00121789	0.423956	0.064139
A_30_P01029756	chr6:50339188-50409363_R	-0.184356	0.0124484	-0.0738019
A_55_P2171993	Mrgbp	-0.0690052	-0.55241	-0.154193
A_55_P2424060	Nrg3os	-0.141377	0.229104	-0.141919
A_30_P01021083	chr8:49853937-49874087_F	0.189517	0.0395815	0.041463
A_30_P01030360	chr11:33414450-33450750_F	-0.0974943	-0.0660641	-0.134116
A_55_P2139889	Zfp783	-0.136915	0.103015	-0.159848
A_66_P135804	A_66_P135804	-0.130878	0.179064	0.158756
A_55_P2002743	NAP093099-001	0.427663	-0.151148	0.00603253
A_51_P109835	Uqcrc1	-0.146948	0.0170127	-0.101156
A_30_P01025358	chr11:70196232-70203307_F	-0.111375	0.0563418	-0.204233
A_51_P249867	Snrnp48	-0.133125	0.705418	0.0217217
ERCC-00168_248	ERCC-00168_248	-0.535608	-0.543651	-0.568741
A_55_P2067321	Prune2	0.0908726	0.620807	0.459192
A_30_P01023722	chr4:135896689-135918414_F	-0.145841	-0.451482	0.0581834
A_55_P2178803	Zbtb5	0.0550583	-0.420794	-0.0672439
A_52_P683336	AY074887	0.0323137	-0.29542	-0.26727
A_55_P2143025	Sema3c	-0.351043	-0.706748	-0.47795
A_55_P2015832	Stmnd1	-0.0448144	-0.0885611	-0.191188
A_55_P2092310	Phgdh	-0.307058	0.604268	-0.0544668
A_30_P01022686	chr5:149765314-149771786_R	0.0156458	-0.201789	0.0956332
A_55_P2224830	D230044B12Rik	0.332013	-0.260795	0.469078
A_55_P2031596	DV659360	-0.228164	-0.309552	-0.289082
A_30_P01018995	chr18:77968421-77972209_R	0.565082	0.0473824	0.0285002
A_51_P111462	Arl15	0.34655	-0.338297	-0.196442
A_55_P2039681	Gpr35	0.069838	0.554853	-0.132958
A_55_P2062632	Smc5	-0.111504	0.782582	0.0716202
ERCC-00116_142	ERCC-00116_142	-0.409152	-0.350298	-0.66148
A_55_P1968774	Ptk2b	-0.312786	0.0199054	-0.101296
A_55_P1984481	Mfn2	-0.00767015	0.338878	-0.0144834
A_55_P2444515	Akap2	-0.271162	0.555565	-0.466949
A_66_P111430	2410006H16Rik	-0.356883	0.281352	-0.026374
ERCC-00077_121	ERCC-00077_121	0.448981	-0.0763873	-0.103147
A_52_P373666	Zfp174	0.31672	-0.0102429	-0.103136
A_30_P01026733	chr6:95418306-95424131_R	-0.150445	-0.428603	-0.270046
A_52_P258338	Mob3b	0.00458011	0.179725	-0.240507
A_55_P2040810	A_55_P2040810	0.0463473	0.0546401	-0.0517467
A_51_P487933	Psmd7	0.141954	-0.0492165	0.105182
A_51_P134923	Rnf148	-0.00606401	-0.0753997	0.221321
A_52_P98232	Hira	-0.541749	0.0631351	-0.287811
A_55_P1971679	A_55_P1971679	-0.118638	0.447658	-0.140753
A_66_P108298	4632428C04Rik	-0.0760099	-0.0276877	0.00709623
A_51_P440568	Stk19	0.0625188	-0.174726	-0.00850941
A_51_P496845	Capza2	0.127962	0.189426	0.0166848
A_55_P2071536	A_55_P2071536	1.14016	0.800411	1.2394
A_55_P2120254	Avpi1	-0.00819022	0.499797	0.302758
A_55_P2036417	Lrrc10b	0.0722594	-0.167424	0.637781
A_30_P01025334	chr15:61984389-62102500_R	-0.0887817	0.102646	-0.0700698
ERCC-00075_180	ERCC-00075_180	-0.119057	0.10648	0.0967541
A_55_P1958804	Hsd3b3	-0.884497	-0.92679	-1.0471
A_51_P255304	Cav3	0.427739	0.104751	-0.0251983
A_52_P136138	Fdft1	0.369779	0.16273	0.113321
A_30_P01029361	chr5:108538417-108550517_F	-0.37565	-0.320423	0.0719959
DarkCorner	DarkCorner	-0.0199708	-0.0118237	0.107915
DarkCorner	DarkCorner	0.0757463	0.0793198	0.0296722
DarkCorner	DarkCorner	-0.0954214	-0.208202	-0.111774
A_51_P184321	Aimp1	-0.205697	0.225485	-0.0665301
A_30_P01031250	chr2:94046243-94070067_F	-0.217157	-0.0825562	-0.306257
A_52_P383653	Cpne8	0.227971	0.902996	0.271471
A_66_P121924	A330043C09Rik	-0.564686	0.0853735	-0.652186
A_52_P545831	Tssc1	-0.104706	0.464596	-0.116539
A_55_P2015410	0610010K14Rik	-0.0562733	-0.054513	-0.176108
A_55_P2112235	Cdk5rap2	-0.117008	0.559333	-0.054002
A_51_P115178	Scara3	0.132971	-0.023125	0.0416945
A_51_P313761	Shmt2	-0.287297	0.258451	-0.28939
A_30_P01022341	chr4:147105275-147171025_F	-0.310444	0.313822	-0.123789
A_30_P01028502	chr9:24292762-24307562_R	-0.255396	0.274558	-0.260541
A_51_P302139	Mastl	-0.510804	0.735639	-0.0267301
A_55_P2115832	Rbmy	-0.00817144	1.44119	0.433732
A_30_P01027171	chr9:100977450-100989325_F	-0.362788	-0.0719241	-0.469609
A_30_P01025577	chr6:99472981-99484210_R	-0.0852849	-0.337759	0.28022
A_51_P115626	Shank3	-0.0876628	0.785268	0.311869
A_55_P2045380	A_55_P2045380	-0.135053	0.554746	-0.0891295
A_55_P2116310	Trim45	-0.102965	0.377491	-0.171241
A_55_P2005555	Celf2	0.233882	-0.114342	0.00608976
A_55_P1981739	Donson	-0.221614	-0.495385	-0.143931
A_55_P2021953	Olfr700	-0.040661	-0.0919286	-0.121416
A_55_P2227178	AI317158	-0.250694	-0.0564355	-0.640567
A_55_P1989956	Lphn2	-0.109866	-0.157672	-0.184077
A_30_P01031167	chr9:58197113-58200614_F	-0.228117	-0.0981685	-0.601833
A_30_P01028969	chr3:125561319-125562132_F	-0.192647	0.278985	0.0851224
A_51_P372172	Plod3	-0.238104	-0.175126	0.0592012
A_55_P2048980	Stxbp5l	0.763726	-0.516203	0.174153
A_55_P2024327	Suv420h2	0.330262	-0.0657064	0.0523667
A_55_P2159299	Ing1	-0.190836	-0.165744	-0.163894
A_52_P533198	Dnajc2	-0.559295	0.585581	-0.179088
A_30_P01017767	chr2:83540813-83541273_R	0.0548215	-0.4089	-0.451508
A_55_P2132697	LOC102633858	-0.436866	-1.12838	-0.853144
A_55_P2103452	Npy1r	0.824694	-0.639671	0.255283
A_30_P01033218	chr6:100514596-100520846_R	-0.245814	-0.0211782	0.696149
A_55_P2100065	Fsd1l	0.326236	-0.0137469	0.230801
A_30_P01030585	chr1:160888257-160910594_R	0.0072725	-0.108144	0.201962
A_55_P2217598	D10Ertd755e	0.00405267	0.17123	0.155875
A_30_P01021300	chr13:94069868-94070007_R	0.119294	-0.147633	-0.0110139
A_51_P198411	Grb2	0.0898319	-0.711653	-0.176206
A_55_P2053372	Rbfox3	0.545991	-0.121947	-0.23253
A_51_P129317	Mob4	-0.0632448	0.265314	-0.0701928
A_66_P101835	Cd38	0.11264	-0.229991	-0.197283
A_30_P01026223	chr17:86219507-86220112_F	0.457477	-0.11437	0.449171
A_30_P01022804	chr7:134369091-134376468_F	-0.239908	0.0975384	-0.172259
A_55_P2113758	Gria1	0.355073	-0.294067	0.789945
A_52_P424767	Rbbp4	0.00628407	-0.209418	0.361653
A_66_P107174	AK079976	-0.0371844	0.1351	-0.0859862
A_51_P114616	Batf	0.173149	-0.0845244	0.137914
A_55_P2046910	A_55_P2046910	-0.359118	-0.0248645	-0.464677
A_55_P1997145	Nlrx1	-0.350174	-0.0806035	-0.180374
ERCC-00013_180	ERCC-00013_180	-0.397039	-0.30099	-0.354554
A_55_P2168321	NAP114507-1	-0.383392	-0.0768129	-0.149507
A_30_P01031758	chr15:83181291-83197750_R	0.207841	-0.279563	-0.136574
A_30_P01030078	chr1:138499609-138502045_R	0.337473	-0.144953	-0.307801
A_30_P01031590	chr3:18521534-18522194_R	0.170783	0.730696	-0.0317002
A_55_P2054097	Gm7697	0.0773042	0.324808	-0.0918419
A_55_P2013499	A_55_P2013499	-0.131852	-0.111188	-0.141678
A_30_P01031900	chr1:107885386-107886798_R	0.00768599	-0.226701	-0.0540753
A_30_P01033650	chr7:134369091-134376366_R	-0.177195	-0.67792	-0.110832
A_30_P01028712	chr8:49853937-49874087_F	-0.711996	0.0277897	-0.752271
A_55_P1970693	A_55_P1970693	0.230931	-0.0630263	0.0128494
A_30_P01032260	chr3:26986265-26986767_F	-0.539806	-0.640165	0.13755
A_30_P01027750	chr9:56654505-56654959_R	-0.0614244	0.00191456	0.5307
(+)E1A_r60_a107	E1A_r60_a107	-0.0633135	0.294781	-0.166896
A_51_P118763	Ahctf1	-0.566363	0.463408	-0.141281
A_51_P378576	B3gnt7	-0.568633	1.11432	-0.0638083
A_30_P01021682	chr5:110964854-110965222_F	0.153653	-0.0753757	-0.237248
A_30_P01033450	chr13:90247709-90253992_R	0.330753	-0.138213	0.380972
A_55_P2142695	E330014E10Rik	0.0599646	-0.352376	0.0237458
A_55_P2253279	TC1743885	0.28195	0.0130507	0.150133
A_30_P01022605	chr11:96112907-96125798_F	-0.237852	0.246841	-0.0391405
A_30_P01032129	chr6:5311375-5328075_R	0.255481	0.592694	0.111948
A_66_P107256	Kcna10	-0.105445	0.579007	-0.0598672
A_52_P502849	ENSMUST00000103401	-0.134917	0.567909	-0.13398
A_30_P01030287	chr15:77575125-77585575_F	-0.0538087	0.00277662	-0.0908075
A_55_P2156370	BB014433	0.162226	0.46515	0.219747
A_30_P01025804	chr11:68200716-68214458_F	0.0139292	0.101934	0.314332
A_51_P209518	Galnt1	-0.274752	0.0946763	-0.277079
A_51_P353592	Commd4	0.381976	0.120644	0.324518
A_30_P01030147	chr1:193875525-193978800_R	-0.175093	0.784706	0.0588534
A_55_P2183940	Olfr47	-0.540632	-0.151127	-0.381252
ETG08_142674	ETG08_142674	-0.0792667	0.176507	-0.00221438
A_30_P01027500	chr8:124355710-124401160_R	-0.261069	0.283588	-0.246342
A_55_P2044627	Rnase10	-0.269685	-0.421257	-0.163776
A_30_P01024111	chr3:68867193-68876128_F	-0.686077	-0.451768	-0.479669
A_55_P1958961	A_55_P1958961	-0.0507221	-0.116932	-0.147933
A_52_P668478	Rhbdd2	-0.0741912	-0.866996	-0.0129005
A_55_P2098609	Spag16	-0.430454	-0.321157	-0.679136
A_55_P2076861	Sema6d	0.112513	-0.403544	-0.304655
A_30_P01032677	chr8:83210957-83219451_F	-0.207148	-0.0196097	-0.105144
A_30_P01025386	chr15:101084597-101095097_R	-0.451651	0.0234086	-0.512939
A_51_P101075	Cnppd1	0.171501	0.100567	0.192117
A_51_P102518	Tmem225	-0.138979	0.334757	-0.242736
A_55_P2058557	Dnajb5	-0.45839	0.0668674	-0.429749
A_55_P2068096	Rap1gap	-0.0318075	-0.283446	0.0742654
A_55_P2007510	Pef1	0.231593	0.270515	0.208297
A_55_P2101431	Mrps25	-0.191747	-0.0458835	0.0178533
A_51_P113205	F13b	-0.12685	0.127705	-0.0841202
A_51_P211765	Rin1	-0.156213	0.0233935	-0.282369
A_55_P2105878	Ccr10	0.0705014	0.296027	-0.286153
A_55_P1955847	TC1728395	0.249004	0.564522	-0.0124266
A_55_P2012702	Kcnh4	0.0210766	-0.559516	-0.305071
A_30_P01022291	chr7:7075114-7089895_F	-0.191576	0.138034	-0.228226
A_30_P01023888	chr17:39960567-39992817_F	-0.336789	-0.254953	-0.416944
A_55_P2120897	LOC102639179	-0.150082	-0.337656	-0.207089
A_55_P2122619	Asb11	0.855402	0.14394	0.0691993
A_55_P1953663	Stk4	0.380649	0.405349	-0.0133628
A_55_P1983553	AF529169	1.04463	0.41889	0.406208
A_55_P2007464	ENSMUST00000169678	-0.0065294	0.0808054	-0.0024735
A_30_P01020897	chr10:92550314-92577555_R	0.249597	0.185666	-0.087856
A_55_P2151672	ENSMUST00000050391	-0.283133	-0.240562	-0.369862
A_30_P01024612	chr7:118248833-118267766_R	-0.218541	0.0870731	-0.172575
A_30_P01020457	chr9:118291593-118324230_F	-0.0985942	0.0918887	0.143135
A_52_P622230	Gm4890	0.54117	-0.196499	0.323295
A_55_P2236622	AK081327	0.258329	0.15428	0.486148
A_66_P139497	ENSMUST00000069051	0.414515	0.00140836	-0.161387
A_55_P1952212	ENSMUST00000103452	0.0814678	-0.427371	-0.519169
A_52_P154858	A730049H05Rik	0.184884	-0.429147	0.311478
A_30_P01026678	chr7:49715933-49771497_F	-0.0827901	-0.00917612	-0.0332131
(+)E1A_r60_a135	E1A_r60_a135	-0.285165	0.429494	-0.131585
A_55_P1963758	Odam	-0.5134	0.164523	-0.434376
A_55_P2022187	Arvcf	0.221833	-0.40714	-0.0599573
A_55_P1967855	Kctd20	-0.117517	0.810168	0.0627383
A_55_P2009064	Psmc1	0.00384273	-0.047049	-0.0246039
A_52_P413394	Ppef2	0.103197	0.0429921	0.00373122
ERCC-00039_95	ERCC-00039_95	0.177351	-0.0203472	-0.107988
A_52_P574190	Psmd12	0.00101799	0.419751	0.208187
A_30_P01032179	chr6:121037952-121038370_R	-0.118474	-0.0483659	-0.140693
A_51_P118132	Skil	-0.332119	-0.466048	0.0971913
A_55_P1982454	Eps8	-0.183841	0.0761998	-0.291102
A_30_P01017856	chr8:40072950-40088400_F	-0.137619	-0.163191	-0.244329
A_30_P01018682	chr18:54122285-54122917_F	-0.192393	-0.201905	-0.0930185
A_55_P1954608	Lekr1	0.0607486	0.467819	-0.00412682
A_30_P01026564	chr10:118427606-118430070_R	0.149353	0.584408	-0.0538176
A_55_P2120080	Zmynd11	0.0196886	0.325	-0.0839917
A_51_P511375	Ranbp2	-0.180491	0.711966	0.116802
A_51_P163354	Ogdhl	-0.0549906	0.127739	0.212047
A_66_P102395	Elac2	-0.658648	0.192059	-0.32361
A_55_P2036377	A_55_P2036377	-0.0480817	-0.121715	-0.0589493
A_55_P1992640	Hdac3	0.17926	-0.202431	-0.0129477
A_30_P01026851	chr5:118919606-118925333_R	-0.18587	-0.0658109	-0.155146
A_55_P2060188	Hira	0.147832	0.692274	-0.144336
A_30_P01031852	chr17:8088950-8106700_R	0.453711	0.0262929	0.16921
A_52_P294514	Samt4	0.070099	-0.117937	-0.0800381
A_55_P2143095	LOC102634533	0.348586	-0.340107	0.315393
A_55_P2054225	Camsap2	-0.144201	-0.123779	-0.31301
A_55_P1988907	Eml4	-0.474939	0.0409139	-0.179491
ERCC-00126_533	ERCC-00126_533	0.00432554	0.0432061	-0.108341
A_52_P512329	Zfp219	-0.203436	-0.297672	0.00705611
A_55_P2151762	Atg7	0.0455552	0.150952	-0.0306645
A_51_P201904	Ndufb5	0.0605782	-0.102281	-0.0680682
A_55_P2022128	Cntnap1	-0.148135	-0.326861	-0.228413
ERCC-00024_60	ERCC-00024_60	0.0668404	0.201439	-0.012916
ERCC-00104_60	ERCC-00104_60	0.0168486	0.166322	-0.0747874
A_55_P2098578	Tubd1	-0.180419	0.0260434	-0.121599
A_30_P01017914	chr3:37543523-37613073_F	-0.250497	-0.129254	-0.320706
A_55_P2011341	A_55_P2011341	-0.0214351	-0.0911568	-0.34117
A_65_P17476	Gse1	0.204603	0.822374	0.193084
A_30_P01022879	chr14:106068373-106146613_F	-0.0238936	0.105593	-0.00189844
A_30_P01026702	chr1:161046625-161069450_R	0.472997	0.410986	0.108921
A_55_P2091294	Hps5	0.0260311	0.166905	0.0867232
A_30_P01018417	chr18:78190463-78235438_R	-0.166586	-0.29239	0.0645066
DarkCorner	DarkCorner	-0.129665	0.00711398	-0.238451
A_55_P1959338	AI846148	-0.115361	0.117055	0.00376882
A_51_P147274	Clec4a3	0.0297918	0.115008	-0.128857
A_51_P367070	Il9	-0.0868546	0.172268	-0.135197
A_30_P01022616	chr17:27445260-27455641_R	-0.209076	-0.232264	-0.383767
A_30_P01026045	chr4:3406175-3443875_R	-0.480992	-0.116	-0.399232
A_55_P2086741	Fam3a	-0.161322	-0.622546	-0.236915
A_55_P2094104	ENSMUST00000103380	-0.355651	-0.144598	-0.415393
A_55_P2014249	Sema3a	-0.734981	-0.630044	-0.826857
A_55_P2251082	Qk	-0.0877542	-0.124292	0.445706
A_55_P2466575	4930402H24Rik	0.13199	0.668603	-0.0400903
A_55_P1974317	Surf6	-0.160267	0.938068	0.0706682
A_55_P2091496	Dppa3	-0.8022	2.94899	1.56886
A_30_P01030821	chr12:12876192-12918398_R	-0.0597555	0.727231	0.0639274
A_55_P2126207	1600014K23Rik	0.42206	0.258668	-0.100997
A_55_P1977558	Dip2b	-0.286415	0.279697	-0.365439
A_30_P01024337	chr1:196445304-196445818_R	0.00028647	-0.0826532	-0.233092
A_55_P2370931	AU017674	0.227087	0.044908	-0.0774203
A_55_P2070254	Pqbp1	0.021672	-0.0733151	-0.301622
A_55_P2145800	LOC102633883	-0.109578	-0.178617	0.0669562
A_55_P1995487	Rfx7	-0.0364052	0.117419	0.00210039
A_55_P2252891	AK160358	1.22834	-0.749904	0.909763
ERCC-00081_60	ERCC-00081_60	-0.00969858	-0.00799585	-0.45268
A_55_P2169129	A_55_P2169129	-0.633315	-0.163683	-0.536381
A_52_P639028	Myt1l	0.647666	-0.347239	-0.352505
A_55_P2046563	Cym	0.154014	-0.30372	-0.0407646
ERCC-00013_180	ERCC-00013_180	-0.351288	0.185481	0.308064
A_51_P120823	Olfr868	0.166712	-0.0564713	-0.170765
A_55_P2028788	Slc39a11	-0.134675	-0.669616	-0.837397
A_51_P126067	Cd2	-0.0624273	0.359914	-0.213789
A_30_P01031466	chr8:18895366-18925423_R	-0.203136	-0.22309	-0.349203
A_30_P01033003	chr6:142915873-142938323_F	-0.0612006	0.279953	0.203186
A_30_P01021252	chr15:77164450-77201325_F	0.137638	-0.329294	-0.204355
A_55_P2086659	Rad54l	-0.311276	0.0331234	-0.136302
A_52_P556462	Fancd2	-0.477214	0.709892	0.087276
A_30_P01025100	chr10:120336296-120354471_F	-0.0406131	-0.101528	-0.197222
A_66_P100853	Hist1h2ao	-0.222977	0.673768	-0.0422911
A_55_P2009882	Ccbe1	0.0180844	0.148381	-0.0157228
A_55_P1999760	Lrrc51	-0.0342174	-0.780693	-0.191664
A_51_P117115	Olfr53	0.106874	0.157318	-0.153374
A_30_P01025325	chr6:89207813-89209131_R	-0.0549066	-0.112806	-0.344903
A_30_P01033562	chr3:93564825-93576725_R	-0.228136	-0.307986	0.272246
A_30_P01023778	chr3:48896525-48994125_F	0.147288	-0.0567696	0.230957
A_55_P2167999	Ldlr	-0.389391	-0.306464	-0.121967
A_51_P109295	Pcdhb3	1.08777	-1.20773	-0.132252
A_52_P309890	Mcc	0.0266149	-0.0761688	0.279147
A_51_P113195	Upk1b	-0.253617	-0.178883	-0.0719515
A_55_P2044982	Zfp74	0.123648	-0.108518	-0.0231141
A_30_P01026341	chr18:4420141-4420620_F	-0.0783231	-0.301419	0.104873
A_30_P01026954	chr3:121356775-121357347_R	-0.0392981	0.591248	-0.0765529
A_30_P01023019	chr7:71220656-71221612_R	-0.129424	-0.0933055	-0.0806247
A_55_P2049095	Atat1	-0.00252616	-0.698059	-0.168221
ERCC-00003_63	ERCC-00003_63	-0.468156	-0.29395	-0.455666
A_30_P01032030	chr17:66802920-66834745_F	0.0290308	0.123285	0.0676425
A_30_P01020746	chr7:68849401-68958266_R	0.778752	-0.123109	-0.0777536
A_51_P173564	Ahsa1	-0.360537	0.0258369	0.0162065
A_30_P01027041	chr9:4260788-4261404_F	0.136189	0.773152	-0.16381
A_55_P1965694	Gabrg2	1.36929	-0.294217	0.974556
A_55_P1991461	TC1732485	-0.0417964	-0.184602	0.474619
A_30_P01029024	chr11:120079199-120130099_F	-0.600995	-0.644001	-0.532461
A_55_P2140487	TC1600058	-0.477551	-0.00781659	-0.684166
A_66_P101664	Scai	-0.0289402	-0.629724	-0.155642
A_55_P1979699	Spop	0.201291	-0.287128	-0.0509907
A_30_P01030746	chr1:53215418-53244461_R	-0.0803135	0.0902787	0.133516
ERCC-00171_229	ERCC-00171_229	0.282126	-0.00342752	-0.128749
A_30_P01018338	chr14:106562325-106660675_F	0.118886	-0.232594	-0.260104
A_55_P2103206	Dusp8	1.05368	0.143832	0.436612
A_55_P2165334	Nde1	-0.344999	0.467936	-0.0795973
A_51_P427530	Pgm1	-0.116308	0.0126078	-0.110882
A_66_P100262	Olfr1471	0.0460182	-0.144218	-0.0670958
A_30_P01029975	chr8:41730287-41746862_R	0.608952	-0.0425305	-0.165787
A_55_P2071087	Cyb561d1	0.286385	-0.179566	-0.0409009
A_30_P01022162	chr6:117829576-117834247_F	-0.049507	-0.390022	-0.361841
A_55_P1972448	LOC102633662	-0.181235	0.142083	-0.329854
A_30_P01031447	chr5:120253747-120281800_R	0.0572413	0.547875	-0.104831
A_55_P2148684	Best1	-0.286902	-0.52227	-0.298696
ERCC-00123_60	ERCC-00123_60	-0.221195	-0.636836	-0.275485
A_55_P2094484	Gm14137	0.21576	0.622919	0.10159
ETG05_66023	ETG05_66023	0.149753	0.136709	-0.113185
3xSLv1	3xSLv1	0.482905	-0.0462599	0.00206188
A_30_P01030094	chr12:74135916-74142780_F	0.0404569	0.0472586	-0.0983621
A_55_P2084458	Tma16	-0.474789	0.139814	-0.287189
A_30_P01031269	chr17:17492400-17507525_R	0.213219	-0.503257	-0.206828
A_30_P01031325	chr9:56910620-56919495_F	-0.0743281	0.214233	0.145704
A_51_P127681	Clic4	0.16674	0.237532	0.192324
A_30_P01027915	chr19:54011403-54018978_F	-0.459947	-1.39564	-1.36235
A_55_P2093535	Rps8	-0.0275811	0.0574071	-0.0554385
A_30_P01030333	chr6:134838675-134847075_F	0.0239822	0.211768	0.164806
A_55_P2155362	TC1677074	-0.00791126	0.126187	0.0643111
A_55_P2202558	TC1642866	-0.311376	0.146563	-0.20732
A_55_P2154914	Acap1	0.0202316	0.532878	0.499548
A_30_P01031964	chr9:58301467-58323783_R	-0.31691	-0.0380445	-0.275825
A_30_P01022854	chr9:100977450-100989325_F	-0.218692	-0.154987	-0.412971
A_30_P01026710	chr8:74431707-74442440_F	0.110337	0.0335512	0.171185
A_30_P01025376	chr2:71576218-71603818_R	-0.215299	0.59058	-0.153304
A_55_P2041626	Ceacam12	-0.567987	-0.480271	-0.428723
A_55_P2139431	Ces2h	0.0811809	-0.324291	-0.3188
A_30_P01017900	chr4:129488462-129516410_F	0.137811	0.557453	0.0984065
A_55_P2008443	Mybpc1	1.84923	-0.0946638	1.21146
A_55_P2000668	Stxbp2	-0.212195	-0.0880524	0.197605
A_52_P640922	Dcdc2a	-0.466427	-0.276403	-0.68576
A_30_P01031126	chr1:15837503-15838648_F	-0.161135	0.507709	-0.0765464
A_55_P1967933	TC1699856	0.763627	0.741366	0.0845438
A_51_P513032	Trps1	0.520087	0.158235	0.241347
A_51_P480136	Cryba2	0.218964	0.138606	0.0220416
A_66_P125873	Nup93	0.0519099	-0.47865	-0.366569
A_51_P103757	Kat8	-0.221027	0.187768	-0.0407329
A_55_P2166733	NAP059265-1	0.501838	0.363652	0.224524
A_52_P635015	Gpr39	0.0506644	0.3271	-0.120018
A_55_P2116094	Gsc2	-0.464599	1.02651	0.0671648
A_30_P01025629	chr16:25517037-25531362_R	0.379069	-0.0666699	-0.0241665
A_55_P2118412	A_55_P2118412	0.386313	-0.073903	-0.0760123
A_30_P01024985	chr6:67155508-67216941_R	-0.429856	-0.393697	-0.287384
A_30_P01029960	chr4:145539725-145596000_F	2.15071	0.390187	-0.248427
A_30_P01024084	chr15:97674015-97674423_R	0.0731245	0.0344996	0.00946429
A_55_P2164890	5830415F09Rik	-0.0194729	0.537676	0.0513676
ERCC-00031_101	ERCC-00031_101	0.0332344	0.416257	-0.046877
A_51_P120093	Snx10	-0.0259221	0.0865092	-0.202334
A_55_P2064333	Lama3	0.357902	0.234472	0.0350706
A_55_P2199457	Plxna4os1	-0.220623	-0.133586	0.125962
A_52_P100926	Il1a	-0.228394	-0.177118	-0.221254
A_55_P2028511	Gm15466	0.169589	-0.215873	-0.0791204
A_51_P106799	Pparg	0.900263	1.013	1.0773
A_51_P183213	Riiad1	-0.298309	-0.847896	-0.630492
A_51_P106799	Pparg	0.883616	0.987038	1.05892
A_30_P01031682	chr18:82858314-82872414_F	-0.304675	-0.0443833	-0.344709
A_51_P142989	Zfp429	-0.10731	0.442394	-0.00192043
A_55_P2015403	9930111J21Rik1	-0.218508	-0.23913	-4.34296e-05
A_51_P274073	Kcnma1	-0.188214	-0.687364	-0.423152
A_55_P2176631	A_55_P2176631	0.082023	0.106059	0.102997
A_30_P01024518	chr3:45163252-45179177_R	0.615074	0.473835	0.309294
ERCC-00128_189	ERCC-00128_189	-0.0539338	0.228251	-0.219413
A_55_P2149500	Kifc2	0.479796	-0.72201	0.146729
A_55_P1968824	Rpgr	0.271452	-0.0444176	0.0926884
A_30_P01029221	chr18:38302523-38302756_R	0.200234	0.563741	-0.0476342
A_30_P01033166	chr13:28952570-28953234_R	-0.412678	-0.00354262	0.522171
A_30_P01033522	chr5:149760472-149827389_R	-0.410166	-0.609892	-0.706329
A_30_P01024625	chr9:96964067-96973567_F	-0.387754	-0.586833	-0.416183
A_30_P01031538	chr13:72906878-72923790_F	0.0186702	0.398185	-0.0592207
A_55_P2137045	A_55_P2137045	-0.217384	-0.0429937	-0.379799
A_30_P01026221	chr1:88396166-88396660_R	0.184997	0.348238	0.276076
A_55_P2267240	4930471G03Rik	-0.890022	-0.716566	-0.850397
A_52_P642207	Mkrn1	-0.153871	1.43786	0.66131
A_55_P2002702	Ddx18	-0.457831	0.463821	-0.0959144
ERCC-00098_150	ERCC-00098_150	0.358952	0.124133	0.2767
A_55_P2125049	Gm11127	0.551765	0.467138	0.629465
A_55_P2173927	Insr	0.112096	0.0824183	0.0833029
A_30_P01017687	chr17:5795893-5835243_F	0.0710295	0.364089	-0.028944
A_52_P674467	Lin7a	2.13552	-0.111202	1.30772
A_30_P01028590	chr3:34003359-34537330_F	0.0354125	0.163885	-0.0471255
A_30_P01032501	chr5:149751979-149808240_F	-0.00717238	0.0637615	0.0120399
ERCC-00158_78	ERCC-00158_78	-0.264695	-0.0484367	-0.285974
A_55_P2070069	Itpkb	-0.271877	0.0321806	-0.0135291
A_55_P2175502	M1ap	0.372222	1.5493	1.29795
A_30_P01033458	chr1:63163019-63164281_F	0.297303	-0.431992	0.288086
A_30_P01022984	chr9:96664617-96683617_F	-0.0192772	-0.0149093	0.0645417
A_55_P1964307	Mlf2	0.0833238	0.434295	0.226526
A_55_P2115330	Nrg4	0.131225	0.237337	0.193848
A_30_P01026561	chr10:126818382-126856582_R	-0.183397	-0.300247	-0.122962
A_52_P356119	Hus1	-0.235937	0.246196	0.0131961
A_51_P114005	Gstm7	0.815206	-0.33448	0.301235
A_30_P01025578	chr5:30550467-30559008_F	0.261287	0.228803	0.118244
3xSLv1	3xSLv1	-0.0692894	-0.0997405	0.109696
A_30_P01021633	chr2:168804720-168854970_F	0.0427208	0.154754	0.130047
DarkCorner	DarkCorner	0.0297538	0.450539	0.0986161
A_30_P01020025	chr11:22510175-22522025_R	0.109281	-0.000520586	-0.238577
A_55_P2128326	Ubap2l	0.0172141	0.245204	0.138784
A_55_P1995404	Cd59b	-0.124199	-0.176008	-0.144595
A_52_P385594	Tal2	1.95203	-1.78765	-0.018662
A_30_P01030544	chr1:133839368-133839762_F	0.14622	-0.0229695	0.444515
A_55_P2136813	Rab10os	-0.0678485	1.28103	0.0694579
A_52_P84096	Pgd	0.188661	-0.0078187	0.356326
A_30_P01021643	chr11:116936834-116948799_R	-0.173527	-0.11916	-0.166388
A_30_P01020931	chr7:69024136-69131056_R	0.126161	0.130739	0.0545675
A_51_P247393	ENSMUST00000140820	0.216136	0.864413	0.145649
A_30_P01033015	chr1:108657255-108667405_F	-0.197344	0.43067	-0.296828
A_52_P1036735	Gm5142	-0.749352	-0.614598	-0.819921
A_51_P277431	Ccdc3	-0.412609	0.00883892	-0.570482
A_66_P109978	Bnip2	0.443086	0.464541	-0.0449233
A_51_P227165	2310030G06Rik	-0.230495	1.09936	0.412975
A_55_P2144115	1700125H20Rik	0.00154669	-0.373311	-0.487495
A_51_P104430	Magee1	0.940018	-0.270257	0.192172
A_30_P01020898	chr6:86776350-86799450_F	0.134846	0.595079	-0.035626
A_55_P2412349	Klkb1	-0.55394	-0.122277	-0.588263
A_51_P480398	AK030693	-0.531364	-0.458791	-0.529601
A_55_P2112135	A_55_P2112135	-0.206135	-0.0739679	-0.328176
A_55_P2117711	Rnf185	-0.0359606	0.126134	0.0373853
A_30_P01020194	chr16:40467818-40468474_F	-0.188699	-0.255022	-0.431433
A_52_P1042732	Akap5	-0.203238	-0.417472	-0.0694781
A_55_P1979669	Zfp946	0.0555777	-0.121389	-0.160567
A_30_P01030357	chr3:19179899-19216399_R	0.274555	0.0653278	0.492878
A_51_P119401	Tug1	0.0806224	-0.381168	0.159639
A_55_P2249136	9630025H16Rik	0.106254	-0.324601	-0.0975772
A_52_P194851	2410089E03Rik	-0.213716	0.298645	-0.171325
A_66_P113946	Dbpht2	-0.195339	0.370138	-0.292906
A_66_P111735	NAP093408-001	-0.187731	0.474168	-0.187222
A_55_P2012349	Fermt2	-0.0235004	-0.0117538	0.00629647
A_55_P1978755	Zfp606	0.0629594	0.194405	-0.303171
A_51_P120066	9330151L19Rik	-0.199704	-0.787004	-0.104551
A_51_P124568	Mpp1	0.0768036	0.0802147	-0.0819047
A_55_P2009895	Gm5113	-0.0905027	-0.154387	-0.324966
A_51_P288916	Tmtc2	1.30361	0.00497489	0.811942
A_30_P01029133	chr10:8606683-8665783_F	0.186516	0.135394	-0.0799161
A_52_P1013543	Gm13522	0.0155963	0.0131624	0.0498505
A_55_P2085133	Ccdc40	0.0735026	0.332532	-0.133962
A_30_P01024899	chr1:161973754-162006639_R	-0.0826412	-0.265269	-0.249228
A_55_P2067142	Fau	-0.0306829	-0.128429	-0.0830835
A_55_P2052848	Mif	0.0287176	-0.21858	-0.022183
A_55_P2121349	BC110427	-0.246602	-0.277936	-0.079321
A_55_P2172364	A_55_P2172364	-0.377434	-0.328452	0.0849366
A_51_P361788	Vapa	-0.083191	0.237995	0.0166442
A_55_P2025006	Klk1b26	0.0133808	-0.0244672	-0.0522079
A_52_P21550	Gcnt1	-0.557452	-0.0899316	-0.330617
A_55_P2341025	Igkv4-53	-0.124899	0.264427	0.167625
A_55_P2163622	Rps27	-0.0218759	-0.0727361	-0.0245159
A_55_P2084547	9130019O22Rik	-0.368719	0.0507208	-0.194508
A_51_P290937	Cylc1	-0.546338	-0.408937	0.0668424
A_51_P410516	ENSMUST00000021520	-0.137299	-0.00610375	-0.125446
A_30_P01020549	chr13:62580825-62596425_R	-0.0378222	0.117502	-0.180011
ERCC-00086_228	ERCC-00086_228	0.550193	-0.0171303	0.0255881
A_55_P2026460	Fabp12	-0.0496538	0.386185	-0.325284
A_51_P476481	Cyp2j13	-0.126886	0.0568281	-0.0287578
A_55_P2174524	A_55_P2174524	0.0163502	0.318283	-0.284569
A_51_P305811	1700021A07Rik	-0.0699356	-0.190601	0.42348
A_55_P2052719	Nadk2	0.0650441	0.105714	0.283579
A_30_P01022886	chr7:26227170-26234328_R	-0.680508	0.178568	-0.479178
A_51_P406077	1110001J03Rik	-0.088484	-0.618888	-0.226283
A_55_P1953138	BU922195	-0.390769	0.0908703	-0.0848853
A_51_P484500	Pmfbp1	-0.110541	-0.332543	-0.114447
A_55_P2016888	ENSMUST00000105884	0.450482	0.186369	0.015794
A_51_P485421	ENSMUST00000103426	-0.397862	-0.268143	0.290512
A_55_P2058933	Kif1b	0.327251	-0.558835	-0.149031
A_52_P214630	Sox9	0.663512	-0.69525	-0.00691456
ERCC-00158_78	ERCC-00158_78	0.504763	-0.139466	-0.187728
A_55_P1996802	LOC102634429	-0.0642635	-0.231206	-0.217541
A_51_P466673	Srsf7	-0.0247229	-0.633746	-0.117373
A_55_P2101585	Cd55	-0.119495	0.0530108	-0.108843
ERCC-00097_63	ERCC-00097_63	-0.277335	0.733269	-0.466596
A_52_P221776	Kif12	-0.236257	-0.671204	-1.26733
A_55_P1989419	AI987944	-0.226231	-0.141853	-0.130203
A_30_P01030230	chr13:51248372-51259297_F	-0.169575	-0.616717	0.37908
A_30_P01019562	chr10:116814196-116920696_F	-0.29888	0.24935	0.403365
A_52_P515769	Pcdh12	-0.196021	-0.141561	-0.217295
A_30_P01032611	chr14:28231577-28242027_F	0.331182	0.0837468	0.0416833
A_55_P2351300	A330094K24Rik	1.03138	0.147121	0.377371
A_51_P257712	Olfr104-ps	-0.0349342	-0.0319555	-0.116489
A_30_P01021194	chr13:94725285-94725556_F	0.591963	-0.242934	0.0333659
A_55_P2141841	CO807821	-0.166126	0.269814	0.454399
A_52_P590661	Eef2k	0.158975	-0.603664	0.550124
A_55_P2132268	A930004D18Rik	-0.0705639	-0.0201015	-0.0927592
A_55_P2020656	Orai3	-0.430645	-0.341023	-0.274135
A_55_P2090787	Mtus1	-0.00124121	0.275932	0.0616606
A_30_P01027977	chr2:33496712-33501183_F	0.8219	0.0234318	0.043942
A_55_P1993001	ENSMUST00000103526	-0.516904	-0.133998	-0.574906
A_30_P01031108	chr9:65651848-65652920_R	-0.279719	0.154852	0.145838
A_55_P2004811	A_55_P2004811	-0.0620572	0.167349	0.0170228
A_55_P2170413	Dock3	0.0823027	-0.268741	-0.203421
A_55_P2131951	LOC102634888	-0.354363	-0.313112	-0.484877
A_30_P01025312	chr3:36280098-36347798_R	0.0243845	0.204026	-0.0909975
A_51_P206445	Zfp773	-0.0852622	-0.209583	-0.248187
ERCC-00009_60	ERCC-00009_60	-0.505809	-0.337034	-0.378151
A_30_P01027233	chr11:82593102-82594396_R	-0.305618	-0.288077	-0.337559
A_30_P01017635	chr9:56914085-56914489_F	0.64378	1.06966	0.467305
A_55_P2050192	ND5	-0.0821017	-0.425689	-0.0734457
A_30_P01019737	chr12:21380896-21387071_F	-0.208208	-0.304841	-0.0178405
ERCC-00028_121	ERCC-00028_121	-0.234377	0.489809	-0.154412
A_51_P126626	Zfp503	0.624128	-0.0278888	0.0182826
ERCC-00163_81	ERCC-00163_81	-0.202306	-0.44561	-0.487082
A_51_P249286	Rgs16	1.35998	-0.911881	0.0339333
A_55_P2117222	Lhfpl5	0.107918	-0.000683767	0.0467711
A_55_P2181109	Il10rb	0.140212	-0.540573	-0.022264
A_55_P2000603	Slc50a1	0.751912	0.021365	0.381373
A_55_P2049061	A_55_P2049061	0.0267531	-0.562099	-0.218798
A_30_P01033614	chr9:24292762-24307562_F	-0.0509739	0.787982	-0.466886
A_55_P2026291	Smarce1	0.205033	-0.457523	-0.103227
A_55_P2107957	Fam175a	-0.140272	-0.296308	0.108215
A_55_P2036994	Zic3	-0.195187	-1.2554	-0.459612
A_55_P2075692	Trpm3	0.0793961	0.28825	-0.243286
A_51_P230098	Pbk	-0.52421	-0.00448222	-0.2054
(+)E1A_r60_3	E1A_r60_3	-0.00485108	0.0255279	0.233349
A_51_P348652	Spast	-0.16787	0.428805	0.0560425
A_55_P2067620	ENSMUST00000103302	0.458727	0.221614	-0.0539281
A_30_P01026906	chr12:70213282-70225157_R	-0.148031	-0.0823861	-0.129451
A_30_P01027328	chr4:146124275-146149125_R	-0.253177	0.924657	0.218327
A_30_P01024720	chr6:67016874-67030651_F	-0.0916639	0.291905	0.0893031
A_51_P411297	Nup50	0.015922	0.371802	0.117974
A_30_P01024846	chr2:118408095-118415745_F	0.480419	-0.0524872	-0.0624892
A_66_P102271	Tas2r136	0.251376	0.351821	-0.0744564
A_55_P2052465	NAP029844-1	0.102668	0.357569	-0.0390616
A_30_P01020580	chr2:151992806-152025456_R	0.219133	0.310024	-0.00848333
A_30_P01033442	chr18:63226635-63227111_R	-0.299733	-0.441268	-0.449524
A_55_P2106404	A_55_P2106404	-0.133419	-0.0329002	-0.0337373
A_55_P2160628	Kalrn	0.135442	-0.0300496	-0.0110533
A_51_P481768	Tcstv1	-0.0101823	-0.253167	-0.114319
A_55_P2055888	A_55_P2055888	0.0262405	0.463413	0.213267
A_30_P01020880	chr14:55671783-55680316_R	0.594977	-0.881504	-0.133189
A_51_P124568	Mpp1	0.0561518	0.118406	-0.01298
A_55_P2178743	Commd7	-0.162316	0.151359	-0.113659
A_55_P2113940	Gm9776	-0.0297317	0.150181	-0.143787
A_30_P01022105	chr1:93744621-93825321_R	-0.0524163	0.0485702	0.0835001
A_30_P01018631	chr13:74642700-74701900_F	0.0521831	-0.00907911	-0.134501
A_55_P2093720	Dnajc5	0.312414	0.170112	0.0439772
A_30_P01024877	chr9:88577769-88614651_R	4.15768	0.133757	-0.24425
ETG09_35454	ETG09_35454	-0.177074	0.112419	-0.173935
A_55_P2122688	Zmym3	0.704278	0.355222	0.997762
A_55_P2013705	C230004F18Rik	0.0132389	-0.07282	-0.291612
A_30_P01032659	chr17:6806500-6861042_F	-0.375702	-0.648145	-0.446566
A_55_P2071581	Gm7710	0.0242751	0.402799	-0.107662
A_55_P2025855	Hnrnpul1	-0.135261	0.137049	-0.0317155
A_51_P521307	Olfr1512	0.163332	0.01166	-0.10309
A_55_P2067161	Usp26	0.317209	0.525025	0.0741049
A_55_P2070940	Krtap20-2	-0.495161	0.192995	-0.223395
A_30_P01020691	chr13:26649529-26838004_R	0.0400074	0.246732	-0.00714604
A_52_P362111	Fam3c	-0.634113	0.0758113	-0.41231
A_52_P708507	Myadml2	0.106739	-0.168037	0.0927427
A_30_P01025445	chr10:18104309-18104881_F	-0.59655	-0.149876	0.211707
A_52_P605812	Ptrh1	-0.219433	0.423015	0.124336
A_55_P2038384	Prkd3	0.220235	0.728729	0.185587
A_30_P01031531	chr18:69923410-69965360_R	0.15782	0.154457	-0.0521783
A_30_P01021149	chr1:137689555-137692960_R	-0.0234929	0.40798	-0.0363207
A_55_P2043062	Hs3st6	0.965358	-0.510941	0.922729
A_30_P01027529	chr17:66802920-66834745_F	0.168362	-0.125755	0.149942
A_30_P01020850	chr7:46705675-46735750_R	-0.00253139	0.0397702	-0.16116
A_55_P2136793	Gm13125	-0.754318	-0.587594	-0.615906
A_30_P01032882	chr13:70762342-70776512_R	0.00234444	0.387866	0.0373169
A_55_P1992838	Socs2	0.445791	-0.78874	-0.473293
A_51_P106428	Nsmce4a	0.0490939	-0.12366	-0.0122741
A_51_P123134	Ercc6l	-0.398014	0.772145	-0.00880788
A_51_P124606	Nat2	-0.0156251	-0.123305	-0.177216
A_51_P228254	Zdhhc21	-0.187448	-0.354028	-0.134642
ERCC-00012_90	ERCC-00012_90	0.0191477	0.203765	-0.138029
A_55_P2170813	Pkig	0.571355	-0.448608	0.216857
A_52_P734742	Lrrc73	0.169216	-0.595752	-0.0835815
A_55_P1986306	Ltv1	-0.579172	0.550384	-0.239512
A_30_P01028727	chr13:28490070-28492645_R	-0.77871	-0.612462	-0.381786
A_55_P2037812	Palmd	0.891769	-1.45855	-0.414347
A_30_P01023787	chr4:135896689-135918414_R	-0.0741913	-0.14737	-0.0945514
A_52_P229044	Slc20a2	-0.732023	0.203247	-0.028533
A_55_P2055354	A_55_P2055354	-0.298266	0.62969	-0.333005
A_30_P01026389	chr18:75513062-75523889_F	-0.454926	-0.469397	-0.355068
A_30_P01032107	chr12:5303823-5379098_F	-0.68995	-0.618444	-0.381239
A_30_P01022239	chr14:44146705-44149729_R	0.243538	0.577382	-0.0181469
A_30_P01032868	chr2:77146893-77155643_F	0.428093	0.14323	-0.193274
A_55_P2064063	Casp14	-0.303615	-0.201905	-0.684028
A_52_P130787	Kcna6	0.601305	-1.0361	0.104932
A_55_P1960708	Setd1a	-0.246084	0.0961319	0.0177597
A_51_P210143	Syne2	0.65552	-0.59864	0.252816
A_55_P2005330	Egln2	0.0749434	-0.147074	-0.0883936
A_66_P110251	Tmem91	-0.163484	-0.0941727	-0.0883885
A_30_P01023438	chr18:5808025-5818625_R	0.131412	-0.21764	-0.044785
A_30_P01032826	chr8:108098325-108110775_R	-0.431214	-0.21018	-0.385195
A_52_P49014	Shh	-0.937581	-0.511213	-0.943756
A_51_P305230	Elavl3	1.69989	-1.18664	0.209955
A_55_P2124140	ENSMUST00000096324	0.0764171	0.0994619	0.318889
A_55_P2353181	C130030K03Rik	0.67375	-0.0587814	0.581141
A_51_P120066	9330151L19Rik	-0.13467	-0.817985	0.019684
A_55_P1982532	A_55_P1982532	-0.0386488	0.268442	-0.263607
A_51_P210350	Slc17a8	1.41106	-0.122856	0.288203
A_52_P448466	BC004004	-0.140468	0.399435	-0.0217925
A_55_P2125947	Agpat2	-0.559797	0.218075	-0.17259
A_30_P01024466	chr12:12876192-12918398_F	0.0300015	0.0978325	-0.540113
A_51_P247799	Casp8	0.222762	0.406257	0.738191
A_30_P01028804	chr11:22510175-22522025_F	-0.48128	-0.598903	0.219443
A_30_P01023905	chr12:82495575-82516300_F	-0.761929	0.00603135	-0.472412
A_52_P476560	Tpcn1	-0.0448175	-0.557083	-0.19007
A_55_P2113984	Mospd2	-0.0348483	0.530914	0.119622
A_30_P01032173	chr8:87504644-87513694_F	0.327884	0.218027	-0.0280954
A_55_P2030160	Tcf7l2	-0.0935872	-0.471458	-0.767678
A_30_P01024143	chr17:8088950-8106700_F	-0.447187	-0.366301	-0.695397
A_55_P1967473	Efcab1	-0.30942	-0.285747	0.229096
A_55_P2130997	D830050J10Rik	-0.758042	-0.790197	-0.728023
A_30_P01019928	chr12:83271350-83357214_F	-0.0833914	0.181828	0.399061
A_52_P249424	Vegfa	0.579816	0.600335	0.51977
A_30_P01021325	chr14:65430484-65432413_R	0.135351	-0.142834	0.265022
A_52_P73126	Epb4.2	-0.460035	-0.417322	0.352803
A_55_P1952828	A_55_P1952828	-0.077841	0.343889	0.12175
A_55_P2009817	Ssxb6	0.379005	0.596389	-0.0353135
A_55_P2162204	Kctd15	-0.075282	-0.406599	0.108976
A_55_P2031811	A_55_P2031811	-0.346455	-0.235912	-0.310708
A_55_P1993323	Olfr873	-0.541683	-0.467507	-0.0177629
A_55_P1964737	A_55_P1964737	-0.553129	-0.0731159	-0.296373
A_30_P01023213	chr17:3004525-3086000_R	0.103773	0.117628	0.138712
A_55_P1957865	A_55_P1957865	0.336279	0.411358	0.748416
A_52_P289685	Ssbp1	-0.270866	-0.400907	-0.250361
A_52_P346113	Foxn2	-0.612621	0.852132	-0.286389
A_55_P2294059	2900035I09Rik	-0.0736341	-0.212449	-0.145511
A_51_P115374	Pot1b	-0.0279996	0.129625	0.12884
A_55_P1959041	Fam115e	-0.54413	-0.696904	-0.0443911
A_55_P2022663	A_55_P2022663	-0.0100826	-0.017427	-0.0500803
A_51_P369784	Ces1e	0.0698055	-0.336689	-0.0862358
A_51_P211854	Selp	-0.21904	0.340383	-0.102904
A_30_P01018426	chr14:106250821-106261843_R	-0.531413	0.417075	0.20699
A_30_P01028912	chr16:46384974-46391331_R	-0.45908	-1.01487	-0.562099
A_55_P2406802	4930511J24Rik	-0.34684	0.402382	0.130479
A_30_P01023351	chr9:56910620-56919495_R	-0.286018	-0.504618	0.290208
A_55_P2086203	Kcnq1	-0.13072	-0.155887	-0.209143
A_52_P122822	Wdfy2	0.0907461	0.502108	-0.0314288
A_30_P01029138	chr10:5950116-5958250_R	-0.18602	-0.58855	-0.13989
A_55_P2164503	A_55_P2164503	0.27009	0.649356	-0.119259
A_55_P2127265	NAP115344-1	0.187649	-0.366968	0.132866
A_55_P2004821	Olfr1417	-0.374155	-0.649162	-0.675766
A_55_P2046096	A_55_P2046096	0.0865527	0.718262	-0.000423947
A_55_P2183592	A_55_P2183592	-0.0142201	0.0564947	0.19222
A_55_P2101137	Olfr1123	-0.297981	-0.0343208	-0.112411
A_55_P2037689	A_55_P2037689	0.119167	-0.912202	0.254032
A_51_P257065	Prpf40b	0.080194	0.374088	0.0607798
A_55_P2039225	Rap1gap	0.0738648	-0.283551	0.126256
A_30_P01020434	chr6:142915873-142938323_F	0.0291101	0.105957	0.0435594
A_30_P01022682	chr5:144517700-144526071_F	0.0437756	-0.111907	-0.118753
A_30_P01025405	chr6:47967403-47968278_R	0.127952	-0.251079	-0.241504
A_55_P2056393	Stk11ip	-0.0160102	0.306473	0.138687
A_30_P01024859	chr3:145390505-145398253_F	-0.011592	-0.200262	-0.0298448
A_55_P1976829	TC1686095	-0.33377	-0.217403	-0.303301
A_66_P111781	4930432M17Rik	-0.103099	0.248552	0.00868376
A_30_P01029062	chr4:126710640-126721240_F	-0.0268316	-0.402702	-0.0298912
A_52_P505157	Fsd2	0.83291	0.520351	-0.306328
A_66_P140507	Lhpp	-0.282576	0.01432	-0.279797
A_30_P01027633	chr11:99048975-99062425_F	-0.497677	0.38324	-0.297161
A_52_P157450	Abhd1	-0.232613	0.595942	0.214615
A_55_P2013143	Esrp2	-0.341837	1.46183	1.13003
A_55_P1954693	Tac1	0.323741	-0.237136	-0.160496
A_30_P01024384	chr6:30983012-31009987_F	-0.0341857	0.25673	-0.0631169
A_52_P367520	Nexn	-0.452128	0.488246	-0.120871
A_30_P01018306	chr6:47687025-47728525_R	-0.268527	0.435075	0.0745761
A_52_P118560	Kynu	-0.19233	-0.820745	-0.445842
A_52_P1087486	Catsper1	0.284755	0.558905	0.309205
A_55_P2010962	Surf6	-0.227896	0.82306	-0.0551003
A_30_P01033293	chr15:74476233-74476296_F	0.219938	-0.119207	-0.0802677
A_51_P359549	Fem1c	-0.131222	0.381473	0.00991177
A_55_P2051592	Gfm2	-0.00511429	0.776626	0.202257
A_55_P2110081	Cisd3	0.68912	-0.370251	0.542747
ERCC-00148_99	ERCC-00148_99	-0.328067	0.112537	-0.0190665
A_51_P454993	Tmcc2	-0.0431552	0.231934	0.0707214
(+)E1A_r60_1	E1A_r60_1	0.0528035	0.0114973	-0.0434106
A_51_P382512	Zfp418	-0.0118387	0.482256	0.259075
A_51_P187171	Smim12	-0.0766497	-0.343678	-0.226208
A_55_P2142575	Tdrd5	-0.718159	2.20986	0.119483
A_55_P1968593	Olfr1505	-0.325244	0.151015	-0.357491
A_55_P2237129	St6galnac5	0.979655	-0.190761	-0.130479
A_55_P2146847	Olfr681	0.115398	-0.0274772	-0.129837
A_55_P2372528	4122401K19Rik	-0.0416251	-0.146149	-0.227714
A_55_P2141876	Ldha	0.188733	-0.742169	0.334632
A_55_P2091676	Fas	0.174595	0.659649	0.909333
A_55_P2163682	LOC102642943	-0.383969	0.432149	0.141215
ERCC-00104_60	ERCC-00104_60	-0.184913	-0.0491157	-0.107193
A_55_P2136765	Uqcr10	0.111243	-0.0726123	-0.0984161
A_51_P369516	Nudt16l1	0.117252	0.152148	0.0570978
A_52_P155708	Creg1	-0.178891	0.801305	0.419688
A_52_P352563	1700073E17Rik	0.0736881	-0.0354981	0.0225217
A_52_P188042	Trat1	0.137517	-0.115977	-0.316598
A_51_P334789	Nudt16	-0.173349	-0.96272	-0.349461
A_52_P682990	Timm50	-0.194026	0.378764	-0.000519026
A_30_P01031369	chr6:50339188-50409363_F	0.272481	-0.0897148	0.00974842
A_52_P534235	Srms	0.23224	0.195182	0.225629
A_30_P01032656	chr2:132079092-132086642_F	0.0918388	-0.154302	-0.0635971
A_55_P2157809	Gm12	-0.00314038	-0.174513	-0.0363292
A_55_P1969792	BX514557	-0.0561079	-0.298182	-0.228545
A_30_P01019480	chr17:74580316-74599991_R	-0.192886	-0.169244	-0.121416
A_30_P01021978	chr7:4827340-4863315_R	0.394282	0.628377	0.607724
A_55_P2113633	Bzw1	-0.456504	-0.166576	-0.414994
A_30_P01019682	chr14:72400656-72400887_F	-0.235798	0.0336094	-0.332805
A_30_P01028354	chr6:66216675-66234475_R	0.0646255	0.57222	0.109273
A_30_P01032080	chr18:70400082-70404236_R	0.246049	0.355651	0.0503213
A_55_P2111713	Spint2	-0.191352	0.271913	-0.20736
ETG04_27747	ETG04_27747	-0.38709	-0.658397	-0.625461
A_55_P1954501	D3Bwg0562e	0.0999919	0.275995	0.0377763
A_55_P1958996	Cxxc4	0.498615	0.0254789	-0.220546
A_55_P2058143	Pclo	-0.556518	0.133146	-0.405923
A_55_P2057803	6330403A02Rik	-0.0019891	0.339663	0.11974
A_55_P2122135	Olfr907	-0.455716	-0.583041	-0.689212
A_55_P2117993	Cep63	-0.340718	-0.372189	-0.156558
A_30_P01032301	chr14:47978277-47985238_F	0.0619369	0.39468	0.0222778
A_55_P2159685	Kcnj3	-0.510978	0.115341	-0.0898579
A_55_P2024468	Tbkbp1	-0.170143	0.716755	0.111901
A_30_P01029181	chr5:44173484-44176009_F	-0.329286	0.013048	0.0725315
A_30_P01025233	chr16:59557120-59602070_F	-0.198643	0.543657	-0.141516
A_55_P2186978	ENSMUST00000177795	-0.0105958	0.266714	-0.0149765
ERCC-00085_231	ERCC-00085_231	-0.118393	-0.236665	-0.0187632
A_55_P2026903	Tigit	0.11607	0.155848	0.017792
A_51_P423091	Flot1	0.276509	-0.435992	0.117124
A_55_P1970494	A_55_P1970494	0.409386	0.00633674	0.105853
A_30_P01028599	chr1:75075500-75102200_R	0.0143076	-0.14809	0.381027
A_55_P1971774	Fsip1	0.317787	0.534361	0.669032
A_52_P582555	Rbm48	0.0152324	0.96114	0.121511
A_55_P2015842	Mtmr3	0.132033	0.784033	0.409808
A_52_P101982	Tmem129	-0.160702	0.198927	0.00392503
A_51_P498720	Cacna2d1	1.20314	-0.609007	-0.216654
A_55_P2141817	TC1688140	0.0556565	0.292073	0.208984
A_55_P2094019	Slc17a4	-0.0918506	0.273079	0.144052
ERCC-00042_60	ERCC-00042_60	-0.0635512	0.2049	-0.0367134
A_51_P187679	Slc9b1	-0.288787	-0.767225	-0.700273
A_55_P2013775	D730005E14Rik	-0.0132495	0.0174326	-0.144527
A_30_P01030871	chr7:31709550-31723025_F	-0.102115	0.256794	-0.0165227
A_55_P1975685	Nup37	-0.479492	0.744773	-0.0752603
A_51_P509223	Arfgap1	0.021459	0.410086	0.144257
A_66_P110817	Mterfd1	-0.107821	0.432506	0.0174632
A_55_P1994688	Strip2	0.0738087	-0.0471837	0.0724782
A_30_P01027250	chr2:176598132-176602354_R	-0.108778	-0.296456	-0.0132336
A_55_P2010936	Fbxo17	-0.133878	-0.0853814	-0.0575409
A_30_P01031995	chr12:76744947-76778372_R	-0.260399	0.182711	0.141351
A_55_P2178094	A_55_P2178094	-0.093618	-0.109365	0.0148583
A_52_P109319	E2f5	-0.717877	-0.261385	-0.713141
A_55_P2159780	Mob1a	0.431953	0.179253	-0.0313688
A_52_P357611	Neu3	-0.533987	-0.092858	-0.408839
A_66_P131896	Olfr117	-0.62477	-0.679827	-0.666145
A_51_P358894	Ttc9b	0.613193	-0.158578	-0.474824
A_55_P2184889	A_55_P2184889	0.389962	0.681117	-0.17081
ERCC-00043_129	ERCC-00043_129	0.323308	0.241967	0.0171632
A_30_P01028295	chr14:78957377-78963514_F	-0.105943	0.0289201	-0.142827
A_30_P01017931	chr1:138570107-138632310_F	-0.172798	-0.189473	-0.24751
A_55_P2003333	BB203186	0.121147	0.143952	-0.0872743
A_51_P120461	Mina	-0.305166	0.604765	0.154737
A_55_P1983523	Cd300ld	-0.381632	-0.318424	-0.378776
A_55_P2045855	Zfp944	-0.0189468	-0.437688	-0.219224
A_30_P01018669	chr3:93570498-93588934_F	-0.148735	-0.26483	-0.390262
A_55_P2186395	LOC102640775	-0.485054	0.344195	-0.299349
A_51_P165182	Batf2	-0.816024	-0.453098	-0.791942
A_52_P418644	Plp2	-0.323909	-0.0622171	0.0245019
A_55_P2082050	Ankrd12	0.130889	-0.0955795	0.283477
A_30_P01028807	chr13:37633225-37640309_F	0.449283	0.108304	0.454019
A_51_P240269	Fam199x	-0.0832711	0.268056	-0.137333
A_51_P134007	Ncl	-0.411237	0.37109	-0.0437974
A_55_P1973264	Spint5	-0.229106	0.115164	-0.491895
ERCC-00057_123	ERCC-00057_123	-0.0995685	-0.123457	-0.159543
ERCC-00098_150	ERCC-00098_150	0.142527	-0.286834	-0.382719
A_30_P01020828	chr4:133368314-133380210_R	0.20573	0.491206	-0.149746
A_30_P01029870	chr1:63264155-63345773_R	-0.370203	-0.000421871	0.159272
A_55_P2194798	A230056J06Rik	0.367771	-0.215382	-0.00598741
A_30_P01017929	chr1:53215418-53244461_R	-0.112094	-0.405305	-0.0425008
A_30_P01023419	chr6:120613889-120648725_R	-0.464893	-0.573432	-0.554458
A_55_P2057984	Tbc1d19	0.540844	0.139168	0.0846864
A_55_P2170094	Lrrc27	-0.0562413	-0.00326336	-0.0893421
A_55_P2118694	Nkd1	0.264803	-0.416923	-0.0266277
A_52_P223524	Dennd6b	-0.0503488	0.869189	-0.0645916
A_30_P01023275	chr10:66559716-66647841_F	-0.159372	0.222511	0.316793
ERCC-00025_93	ERCC-00025_93	-0.122779	-0.256137	-0.259333
3xSLv1	3xSLv1	0.0763815	-0.121176	0.353988
A_55_P2009013	Dpf2	-0.0428521	0.0151859	-0.0124304
A_55_P2020592	Trim3	-0.0270372	-0.208909	0.0720982
A_30_P01023676	chr8:60132300-60146830_F	-0.328642	-0.271272	-0.411686
A_51_P102518	Tmem225	0.0950748	-0.0493848	0.00487836
A_66_P126110	Pcdh11x	0.321009	0.66567	-0.171562
A_51_P365859	Sowaha	0.0267706	-0.0116329	-0.101087
A_55_P2004283	AK156149	-0.140165	0.115164	0.760153
A_30_P01032262	chr13:104591573-104599048_F	-1.19907	-0.536125	-0.7493
A_55_P2010197	Serpina10	-0.189086	0.226918	-0.0922822
A_66_P100113	Dynlt1a	0.049045	-0.729283	-0.0758449
A_55_P2093528	ENSMUST00000048921	-0.0297203	0.0546525	-0.106796
A_55_P2041514	4930550L24Rik	0.264297	0.230806	0.00102828
A_55_P1962329	Trim61	-0.702862	-0.827981	-0.277981
A_51_P126365	Gzmn	0.171721	-0.160394	-0.375533
A_30_P01022189	chr9:96964067-96973567_F	-0.116702	0.501148	0.497223
A_52_P543792	Qrich1	0.0667173	0.220884	-0.034807
A_51_P502764	Hdac10	0.551493	-0.138934	-0.101232
A_55_P2076215	Prokr2	0.0512067	-0.318464	-0.192354
A_51_P170565	4933411G11Rik	-0.495731	0.252882	-0.12436
A_30_P01032871	chr8:56200419-56205756_F	-0.709562	0.106569	-0.677225
ERCC-00085_231	ERCC-00085_231	-0.446009	0.166654	0.00484173
A_51_P237106	Olfr1211	-0.817595	-0.825593	-0.19506
A_30_P01030751	chr7:71093563-71095094_F	-0.301216	-0.240769	-0.103112
A_52_P518270	Tmem255a	-0.286687	-0.293585	-0.476589
A_30_P01029534	chr1:139856545-139857204_F	-0.198845	-0.478129	-0.0295903
A_30_P01021961	chr7:28797929-28798370_R	0.00751203	0.18662	0.0501986
A_30_P01026338	chr16:3111550-3130500_R	-0.513829	0.383678	-0.653343
A_30_P01031495	chr12:83271350-83357214_R	-0.809251	-0.878143	-0.687128
A_51_P115159	Fam162a	0.320924	-1.46846	0.458813
A_55_P2064721	4921534A09Rik	-0.00811266	0.333858	-0.221301
A_51_P103499	Spesp1	-0.203022	-0.101189	-0.0749264
A_51_P197259	Cct7	-0.266404	0.287297	-0.0996815
A_51_P520927	Ccdc97	0.157774	-0.0735191	0.0427133
A_51_P102122	Myog	0.154216	0.133578	-0.0944064
A_30_P01025481	chrX:96586066-96586407_F	0.0362982	-0.00332414	-0.0678445
A_55_P2075449	Ttll3	-0.254484	-1.05645	-0.297648
A_55_P2141093	Eya2	2.45633	-2.29316	0.322329
A_52_P399095	Mettl24	0.146852	-0.208834	-0.0174294
A_52_P413492	Ldlrap1	-0.387082	0.449425	0.374392
A_52_P269158	Pid1	1.04522	1.6048	0.755293
A_55_P2077548	Git1	-0.387688	-0.0749282	-0.150734
A_55_P2008895	Tmsb15b1	0.730125	-0.282806	-0.0697335
A_65_P20433	Parpbp	-0.509413	1.18589	-0.157463
A_51_P123314	Olfr74	0.00870016	-0.00247871	-0.383033
A_55_P1962503	Nup62cl	0.374112	0.776112	0.16744
A_30_P01030152	chr2:77146893-77155643_F	-0.421215	-0.176436	-0.493036
A_55_P2002849	Aifm3	0.613913	0.630831	1.19148
A_55_P2066207	TC1609840	0.522122	-0.179039	0.00527835
A_51_P117226	Zdhhc2	1.34468	-0.37639	0.564424
A_66_P118091	Tor3a	-0.113113	0.828009	0.14855
A_55_P2027327	Usp1	-0.429341	0.365849	-0.00876545
A_51_P486308	Ccdc171	-0.176889	-0.236094	-0.225517
A_51_P100776	Zfp169	0.222181	-0.445659	-0.119151
A_30_P01024249	chr1:139814266-139817889_R	0.903794	0.415977	-0.0240532
A_30_P01029126	chr18:46646048-46659873_F	0.0284259	0.00528929	-0.186784
A_52_P383089	Cd4	-0.389341	-0.30109	-0.287549
A_52_P275649	Eras	0.0707047	-1.54614	-0.881779
A_52_P479269	Sdc1	-0.457227	-0.582089	-0.12508
A_55_P2005930	ENSMUST00000079818	-0.17024	0.254263	-0.094223
A_55_P2034979	Vav2	0.0524225	-0.465254	-0.120865
A_51_P462546	Gmppa	0.428746	-0.415977	0.184144
A_55_P1978481	Nr1h2	0.0703945	-0.144582	0.0899501
A_51_P167292	Chil3	0.409906	-0.36253	0.138552
A_30_P01027647	chr4:131734714-131741964_R	-0.14837	0.205678	0.128482
ERCC-00131_64	ERCC-00131_64	0.087102	0.170815	-0.280429
A_30_P01022702	chr6:23105525-23118900_F	-0.233154	-0.0706558	-0.15547
A_30_P01031906	chr18:63525907-63526504_R	0.310451	-0.488424	0.215845
A_30_P01023834	chr5:124485370-124502361_R	-0.0869818	-0.247058	-0.293993
A_30_P01027628	chr6:83541250-83560425_F	0.0930686	0.337583	0.11394
A_55_P2174646	Smr3a	0.291098	0.0970994	0.0416519
A_66_P123683	Nabp1	-0.329867	0.352194	0.388065
A_55_P1999765	ENSMUST00000109511	0.399369	0.220495	0.0550008
A_51_P146044	Ccdc92	-0.0392837	0.00195692	0.163991
A_30_P01029988	chr13:112717680-112733330_F	0.0395228	0.112807	0.0586545
A_52_P601782	Mb21d1	-0.0612745	-0.0789248	0.27661
A_51_P117739	Figf	0.217456	-0.483061	-0.125061
A_30_P01030578	chr4:129497990-129515290_F	-0.357629	0.600814	0.0832604
A_55_P2142430	Bank1	0.496906	0.0406442	-0.0296767
A_51_P175232	Fbxl4	0.194613	0.60704	0.241875
A_30_P01024144	chr12:12768528-12849976_F	-0.0529791	-0.110636	0.00903564
A_51_P102911	Hoxa11	0.331368	0.0619602	0.17543
A_51_P198076	Mien1	0.574822	0.0122058	0.272878
A_51_P100997	Serpinb3c	-0.113499	-0.136122	-0.00917681
A_55_P2212503	5730457N03Rik	-0.225058	-0.0378696	-0.180798
A_55_P2058487	Gm4419	0.214692	-0.0744871	0.0380668
A_51_P116581	Ccdc22	-0.0181627	0.2051	0.314289
A_55_P2424988	C78228	-0.190977	0.244088	-0.066548
A_55_P1959017	LOC102635037	-0.193102	-0.140078	-0.24355
A_51_P258766	Smo	-0.0609421	-0.886562	-0.178946
A_30_P01019146	chr2:128211990-128215223_R	0.0410379	0.0691555	-0.0744039
A_55_P2032955	Pabpn1l	0.922015	0.0796075	0.6211
A_55_P2121364	Tdg	-0.310268	0.176229	0.025837
A_55_P2076635	Vps25	-0.0279999	0.0286867	-0.0482632
A_55_P2108948	Gjc3	0.172521	0.195875	0.212849
A_30_P01028229	chr13:34821764-34822230_R	-0.107587	0.386544	-0.0892156
A_30_P01027151	chr18:73870981-73877247_F	-0.0540856	0.859681	-0.0623708
ERCC-00085_231	ERCC-00085_231	-0.010782	0.0520506	-0.309194
A_30_P01017636	chr7:50833970-50850878_R	-0.382452	-0.499746	-0.355852
A_55_P2035613	Tmbim1	-0.596145	1.17278	0.258427
A_30_P01017439	chr5:107903325-107925875_F	-0.230595	0.326158	-0.0569415
ERCC-00143_89	ERCC-00143_89	0.369317	0.284896	0.0220989
ERCC-00074_113	ERCC-00074_113	0.0306405	0.615596	0.000826743
A_51_P286460	ENSMUST00000102969	-0.150424	0.858042	0.124511
ERCC-00138_246	ERCC-00138_246	0.276791	0.251307	0.00689652
A_55_P1986123	Sccpdh	0.150633	-0.398668	-0.0363085
A_30_P01027603	chr13:65581475-65593800_F	0.13973	0.0354484	0.236833
A_52_P93066	Klhl42	0.0139377	-0.423769	0.0234968
A_55_P2138222	LOC102639901	-0.0293613	0.0561865	-0.0160253
A_30_P01033393	chr8:15582950-15609500_R	0.353973	0.209169	0.0342765
A_55_P1980292	Purb	-0.0828795	0.094925	0.0414013
A_30_P01027483	chr17:87674225-87682154_F	0.15466	0.425214	0.0630968
A_55_P2117420	NAP095065-001	0.277779	-0.27431	0.182718
A_30_P01032082	chr2:92582386-92599365_F	-0.000836154	0.0837908	0.206503
A_30_P01032628	chr2:174088550-174109425_R	0.0713952	-0.119079	0.0663297
A_30_P01028649	chr9:75316023-75344401_F	-0.0158457	-0.0559363	0.0932546
A_55_P2335529	4921531C22Rik	0.347476	-0.401783	0.019251
A_66_P120901	Atxn10	0.172126	0.185056	0.205019
A_66_P138009	Gm4710	0.290808	0.472504	0.238769
A_30_P01027808	chr14:77006215-77063293_R	-0.0820895	0.0794008	-0.115086
A_51_P105124	P2ry6	0.0371251	-0.0535136	-0.198829
A_51_P467410	Npm1	-0.280234	-0.0477306	-0.246696
A_51_P211491	Gusb	-0.0831319	-0.223317	0.115045
A_55_P2301312	Wdr78	-0.0178432	0.57254	0.395979
A_51_P448664	Tbxas1	0.406073	-0.404266	0.109976
A_51_P394154	Ddx51	-0.146486	0.664302	0.218952
A_30_P01019175	chr3:86827945-86886695_R	-0.167098	-0.169688	-0.0860884
A_30_P01020041	chr7:128400874-128439363_F	-0.106524	-0.0718532	-0.140523
A_30_P01029672	chr17:3198868-3394643_R	-0.0656686	-0.0993332	0.109839
A_55_P2136612	A_55_P2136612	0.104042	0.318582	0.490582
A_55_P2166262	Rnf215	0.123878	-0.07644	-0.154046
A_51_P288479	Slc25a29	-0.0565959	-0.272066	-0.0669753
A_51_P475704	Pcdh9	0.0362315	-0.0600981	-0.273696
A_55_P1963639	Sycn	-0.0728731	0.376782	-0.168866
A_55_P2367350	4933403J19Rik	0.0527901	-0.0315952	-0.0666571
A_55_P1958354	Rps29	0.00524581	0.000972673	-0.0499285
ERCC-00092_138	ERCC-00092_138	0.688124	0.388372	-0.0613036
A_55_P1967015	Fgfr1	0.0282898	0.261165	0.0453333
A_52_P63855	S100a7a	-0.15543	-0.209999	-0.402197
A_55_P2092225	A_55_P2092225	-0.660369	-0.430489	-0.678774
A_51_P108862	Cops7a	-0.166676	0.478191	0.125876
A_55_P2114656	Xpr1	0.184097	0.177631	0.174675
A_52_P628212	Esrrb	-0.183433	0.0202057	-0.21753
A_55_P2106569	Hist1h4d	-0.0709891	0.73488	0.204902
A_51_P127841	Pdss1	-0.435985	0.110606	-0.19271
ERCC-00099_60	ERCC-00099_60	0.498022	0.617164	1.02549
A_55_P2152637	Zic4	0.011426	-1.25182	-0.111616
A_55_P2372897	5730480H06Rik	0.0674167	-0.365081	0.251022
A_66_P136749	Trim43c	-0.258954	-0.178873	-0.42846
A_55_P2038077	Rpsa	0.0406923	0.0660954	0.0461
A_30_P01019417	chr3:145390505-145398253_F	-0.276293	-0.0808395	-0.307571
A_52_P345539	Uty	-0.0660479	-0.0395131	-0.0315878
A_55_P2058591	Mylpf	0.0533637	0.13232	-0.247899
A_55_P2006392	A_55_P2006392	-0.0500216	0.140866	-0.00590823
A_55_P1990755	Ppp3r1	0.106607	-0.0244162	-0.0504727
A_55_P2082880	A_55_P2082880	-0.195131	-0.676154	-0.633876
A_52_P578768	Slc38a9	-0.261565	-0.152736	-0.0933115
A_55_P2021373	Olfr1305	0.0630165	0.196267	-0.0311741
A_51_P427476	Mxra8	0.486391	-0.869614	0.0771788
A_55_P2157330	NAP113464-1	-0.0187826	-0.0726498	-0.0597899
A_55_P2150781	Mul1	-0.222618	-0.118356	-0.101812
A_55_P2088550	Rpl10l	-0.390363	-0.438474	-0.313107
A_51_P279100	Ptgs1	-0.626571	0.651758	0.155836
A_51_P109144	Grtp1	0.206873	-0.354363	-0.0894479
A_55_P2153743	Slc26a6	0.229584	-0.0157321	0.236559
A_52_P281659	Klf13	-0.935507	-0.419111	-0.442432
A_55_P2159870	Tead4	-0.803973	2.13439	0.0999296
A_55_P1991668	A830010M20Rik	0.513085	-0.132502	-0.206148
A_30_P01031172	chr14:21621875-21638625_R	0.0335367	0.172811	-0.180357
A_30_P01025460	chr1:63264155-63345773_R	-0.00156652	0.104416	-0.178954
A_55_P2134012	Oxa1l	-0.303198	-0.122961	-0.121527
A_30_P01020122	chr8:50456266-50587338_F	-0.132064	0.227309	0.245858
A_55_P2148921	Zfp423	-0.638513	-0.758431	-0.925093
A_55_P2130438	6530409C15Rik	-0.365884	-0.241855	-0.150477
A_55_P2108122	Arcn1	-0.165446	0.267077	-0.114441
A_55_P1993285	Olfr173	-0.628959	-0.124047	-0.789939
A_55_P1991906	Acadvl	0.426192	0.0736151	0.283445
A_65_P07569	Rock1	-0.195988	0.322762	-0.103073
A_55_P2141988	Gm4847	-0.1064	-0.424619	-0.4976
A_55_P2162229	LOC432842	-0.188977	-0.216235	-0.226144
A_30_P01029691	chr14:76237150-76237464_R	-0.709744	-0.430887	-0.822701
(+)E1A_r60_a97	E1A_r60_a97	-0.114695	0.271605	-0.167969
A_30_P01022237	chr17:35080914-35090009_R	-0.72258	1.03551	-0.150792
A_51_P416919	Ube2j2	-0.293747	0.109628	-0.142809
A_30_P01031135	chr13:81773237-81783062_R	-0.304123	-0.143639	-0.433856
A_30_P01027362	chr11:95627874-95640824_R	-0.451022	0.117961	0.212371
A_55_P2279927	5930430L01Rik	-0.42179	-0.208952	0.204591
A_55_P2134042	Eif1-ps	0.0633545	0.280854	-0.062819
A_30_P01023517	chr17:15226181-15250333_R	0.104924	0.150227	0.0565931
A_66_P128055	AI846148	0.205073	-1.23875	-0.273247
A_30_P01021859	chr2:155269145-155303251_F	-0.474143	-0.194068	-0.637306
A_30_P01024126	chr11:55315017-55322092_R	-0.386247	-0.437265	-0.524498
A_55_P2177463	B130024G19Rik	-0.543692	-0.699562	-0.656575
A_51_P397920	D17Wsu92e	-0.0989833	-0.0718689	-0.169625
A_55_P2132162	Gm14486	0.186941	0.698617	-0.0185522
A_51_P519592	Srsf10	-0.200841	-0.234843	0.0331353
A_55_P2183257	A_55_P2183257	0.0342315	-0.0738703	0.3886
A_55_P1968508	A_55_P1968508	0.294495	0.461802	0.141678
A_30_P01029070	chr18:35204950-35216650_F	-0.0660134	0.0222576	-0.129073
A_51_P107176	Slc25a54	-0.0482217	-0.160041	-0.439484
A_55_P2182557	Rfpl3s	0.240882	0.0834542	0.261143
A_55_P1953369	Luc7l2	0.184068	0.803481	1.04888
A_30_P01026958	chr10:18036490-18059965_F	0.22789	0.330056	0.363211
A_51_P113026	Cryba1	0.768757	-0.456397	0.189495
A_30_P01021841	chr7:68849401-68958266_R	0.363138	0.0485144	0.153888
A_30_P01023215	chr11:58659807-58676282_R	-0.493937	-0.115756	-0.389668
A_55_P2057311	Sox5it	-0.335446	-0.753668	-0.867474
A_55_P2045921	A_55_P2045921	0.627174	0.293999	-0.175768
A_52_P130912	Pcdh7	0.406913	0.223429	-0.301667
A_30_P01026667	chr4:128727332-128735227_R	-0.227162	0.00177673	-0.143786
A_30_P01030841	chr15:85303728-85304253_F	-0.232995	-0.0816792	-0.476673
A_55_P1996963	Mtcl1	0.352571	-1.03789	-0.208083
ERCC-00099_60	ERCC-00099_60	0.0978722	-0.400322	-0.205849
A_55_P1980062	A_55_P1980062	-0.150945	0.348324	0.0450548
A_55_P2176748	Prss50	-0.362213	-0.239075	-0.478699
A_51_P113205	F13b	-0.573568	-0.441016	-0.49036
A_30_P01030105	chr16:64765397-64765884_F	-0.056791	-0.66328	-0.445778
A_30_P01029972	chr10:62812866-62831016_F	0.169091	-0.0686926	-0.0438078
A_30_P01025433	chr5:92563184-92566678_R	0.787121	-0.713341	0.184094
A_52_P582318	ENSMUST00000145050	0.0674853	-0.0321845	-0.145607
ERCC-00004_125	ERCC-00004_125	-0.462509	-0.474927	-0.382059
A_55_P2050226	Ackr4	-0.066131	0.0586043	0.425399
ETG09_205211	ETG09_205211	0.187653	0.864384	-0.0456913
A_55_P2049835	Nxph1	0.190779	0.498801	-0.275646
A_55_P2090996	Ebna1bp2	-0.372096	0.476976	-0.0624077
A_30_P01032866	chr5:109156118-109156422_F	-0.293491	-0.25021	-0.521178
A_66_P110769	Cabyr	-0.103367	-0.668047	-0.412379
A_30_P01025572	chr6:57583950-57624216_F	-0.297131	0.555886	0.178523
A_55_P1965728	Abca17	-0.538754	0.0713839	-0.456887
A_66_P111689	Gm9372	-0.441757	0.000670073	-0.332282
A_55_P2054897	Rnd1	0.167987	0.0788658	0.0143562
A_55_P2074141	Tmprss11d	0.166381	-0.0537056	-0.133343
A_55_P1989871	Purg	-0.271068	-0.152061	-0.0784382
A_51_P459012	Zswim2	0.271222	0.23596	0.0501433
A_55_P2013586	Prss8	0.058942	0.517104	0.486692
A_66_P114782	Nr2f1	-0.300363	-0.754732	-0.796513
A_30_P01024883	chr11:102878974-102888924_R	-0.0631899	0.0102824	-0.0245799
A_55_P2112997	Ddx18	-0.488476	0.451128	-0.109674
A_30_P01019190	chr11:95483973-95490751_F	0.181013	0.526892	0.224846
A_55_P1996573	Ttc13	-0.25137	-0.292948	-0.0798692
A_30_P01022068	chr10:126818382-126856582_R	-0.259156	-0.0744068	-0.432059
A_30_P01019896	chr19:57426515-57435165_F	0.477185	0.70714	-0.0611238
A_55_P2117169	Zmym1	-0.0159546	0.561205	0.185796
A_30_P01027060	chr15:74484699-74485279_F	0.178747	-0.0737354	-0.136384
A_30_P01031921	chr10:83181374-83249918_R	0.654602	-0.144668	0.271568
A_30_P01019138	chr14:76912477-76931702_R	0.387349	0.273637	0.250456
A_51_P511315	Pstpip1	-0.527266	-0.289448	-0.421588
A_51_P255257	Olfr513	-0.55418	-0.0398739	-0.319702
A_55_P2297485	2002-08-01	-0.431448	-0.707186	-0.203742
A_55_P2188237	C530008M17Rik	0.552575	-0.36072	0.118397
A_52_P355014	Rbm8a	0.012777	0.0983701	0.0519043
A_55_P2127664	A_55_P2127664	-0.525985	0.386841	-0.169418
A_55_P1991054	Tmf1	-0.0416747	0.471786	0.129731
A_55_P2005552	Arhgef10l	0.799152	-1.31781	-0.166262
A_66_P119735	BC049265	-0.271924	0.0885956	-0.363226
A_30_P01027284	chr14:33923944-34003394_F	-0.00114897	0.09226	-0.0761596
A_51_P223709	Pask	-0.0839306	0.222462	0.167707
A_55_P2168899	A_55_P2168899	-0.0920401	-0.0514038	0.00786696
A_30_P01024860	chr6:82585089-82585332_R	-0.359966	-0.0110849	0.00181632
A_52_P519653	Abca5	0.362883	0.855151	0.116277
A_55_P2117490	9530057J20Rik	-0.598645	-0.441617	-0.351319
A_55_P2036615	Lrif1	-0.181753	-0.21411	-0.209887
A_55_P2180176	Ms4a6b	0.0909518	-0.0759953	-0.143531
A_30_P01028854	chr11:79552346-79553082_R	0.0324384	0.00548671	0.0834037
A_51_P116326	P2rx3	0.449731	0.274557	-0.114662
A_51_P288978	ENSMUST00000074808	-0.0413249	-0.158633	0.00354762
A_55_P2094771	Olfr32	0.083486	0.679733	0.0651732
A_52_P466659	Speer9-ps1	-0.260383	0.0584421	-0.256396
A_51_P396854	Timm10b	0.0883969	0.267149	0.0452662
A_51_P112237	Angel1	0.251034	0.122671	0.301731
A_55_P2021709	Oxnad1	-0.0624881	0.276215	-0.0569181
A_55_P2121426	LOC101055744	-0.155589	0.151572	-0.023306
A_52_P282762	Myd88	0.141386	-0.958392	-0.0965424
A_55_P2063871	A_55_P2063871	0.0836932	0.320362	0.0994212
A_30_P01029438	chr5:110182844-110228345_R	0.00385014	0.304238	0.00406296
A_55_P2004511	Cd300lf	-0.100315	0.257205	0.104912
A_30_P01026072	chr17:36131460-36136694_F	0.160941	0.300801	0.208091
A_55_P2091149	BC051142	0.326948	0.204105	0.261369
A_55_P2104363	Cysltr1	-0.526747	0.439235	0.316002
A_55_P2049687	Efna2	-0.153088	-0.976193	-0.579886
ERCC-00160_243	ERCC-00160_243	0.0953555	0.784034	0.0696445
A_66_P118752	Rabif	-0.238231	-0.568031	-0.577587
A_55_P2005145	Zfp455	-0.148372	0.274734	-0.182232
A_55_P2209178	C230029M16	-0.273998	-0.350977	-0.363547
A_30_P01026203	KCNQ1ot1	-0.304523	0.245152	-0.137821
A_55_P2046877	Foxq1	-0.431546	0.906175	0.255052
A_51_P466824	Tyk2	0.0368327	0.16083	0.0532707
A_55_P2142393	Cacna1a	-0.227505	-0.452136	-0.275517
A_55_P1958976	Scarf1	0.0233367	-0.098812	0.00896138
A_55_P2046661	Tnfrsf14	-0.383182	0.144854	-0.357108
A_55_P2322555	5930433N17Rik	0.87862	-0.640355	0.642277
A_55_P2134452	A_55_P2134452	0.101938	0.159034	0.0820208
A_55_P2084812	Sec31a	-0.372172	0.157335	-0.0576372
A_55_P2027230	A_55_P2027230	-0.451179	-0.320488	-0.459471
A_30_P01023648	chr5:121669792-121732542_R	0.151908	0.00663144	-0.105359
A_30_P01030772	chr17:38132217-38157667_R	0.140784	-0.031406	0.243737
A_55_P2200034	Dleu2	-0.297999	-0.181882	-0.0369794
A_30_P01032036	chr15:61984389-62102500_F	-0.0691556	0.0622614	-0.0446804
A_55_P2053127	Foxg1	-0.0557608	0.198782	-0.118272
A_55_P1976142	Gm10609	0.133628	-0.112672	-0.0151122
A_30_P01018988	chr7:134620707-134626739_R	0.504958	0.0115633	0.10843
A_55_P2121046	A_55_P2121046	0.790632	0.780178	0.0647447
A_55_P2078335	Mapk4	0.0846353	0.025599	-0.0696806
A_51_P245895	Mapk4	-0.310453	-0.576134	-0.496114
A_55_P2226660	5033418A18Rik	0.124083	0.454607	0.980263
A_52_P564413	Pik3c2g	-0.0840119	-0.119686	-0.705413
ERCC-00083_214	ERCC-00083_214	-0.497899	-0.664193	-0.635522
A_30_P01026012	chrX:34360500-34388500_R	-0.377762	-0.409317	-0.593821
A_55_P2056846	Olfr525	-0.522277	-0.176302	-0.534148
A_30_P01032756	chr3:30099759-30133959_R	-0.21068	0.246503	-0.351646
A_51_P109171	Os9	0.342787	-0.438337	0.114514
A_30_P01020232	chr2:175374875-175465550_F	0.422693	0.446578	0.361416
A_55_P2027436	Bri3	0.00169892	-0.0322825	-0.0060637
A_55_P1972882	Mrpl20	-0.855588	-0.211172	-0.778474
A_30_P01028106	chr7:3338500-3360725_R	-0.293971	-0.130805	-0.0132561
A_52_P578840	Pigb	-0.218603	-0.146313	-0.321094
A_55_P1952900	Gm833	0.0498304	0.262844	-0.114093
A_55_P2143934	ENSMUST00000062642	-0.298825	0.0432211	-0.337796
A_55_P2334684	Rsf1	-0.46022	-0.33707	-0.409232
A_30_P01021119	chr1:77819988-77820546_F	-0.468184	-0.181336	-0.138411
A_51_P236197	Polr1a	-0.449314	0.400762	-0.0695419
A_30_P01021847	chr19:55715078-55776694_R	-0.590083	-0.470628	-0.460632
A_51_P324529	Calcoco2	0.111698	0.987973	0.148493
A_30_P01023812	chr3:126989696-127112471_R	0.425173	0.2042	-0.175224
A_51_P122723	Grpel1	-0.0276023	-0.127911	-0.0364393
A_51_P185713	Ptdss2	-0.543359	0.199091	-0.275979
A_55_P1980311	Pcbp2	-0.37335	0.270561	-0.00687896
A_55_P2125623	A_55_P2125623	-0.439827	-0.250022	-0.330483
A_30_P01030258	chrX:20389063-20389702_F	-0.198954	0.176365	0.115246
A_30_P01033484	chr15:85412264-85549139_F	-0.323511	0.0409258	0.0258102
A_55_P1965248	Olfr354	-1.25055	-0.664656	-0.912656
A_55_P1956443	Ttc5	0.244389	0.00975872	0.12753
A_66_P113401	Zfp46	0.105436	-0.160163	-0.0155442
A_51_P112817	Cyp27a1	0.27229	0.143349	-0.102835
A_51_P210732	Vmn1r82	0.123115	0.0729486	-0.0376017
A_51_P126437	Enc1	1.3193	0.503969	0.514406
A_55_P1968778	Rasa1	-0.183467	-0.176137	-0.13574
A_55_P1974957	Tnr	0.372919	0.287805	0.219708
A_55_P2153762	A630081J09Rik	-0.569344	-1.03714	-0.436675
A_30_P01018027	chr14:115423660-115463160_R	-0.258908	0.17283	-0.0941061
A_55_P2252426	4921517O11Rik	-0.0212657	0.34319	-0.536858
A_55_P2106666	Adcy9	0.231724	-0.0216631	0.0566271
A_52_P531175	Fkbp3	-0.0930655	-0.123988	-0.127324
A_51_P412866	Olfr862	0.0628743	0.0387083	-0.10478
A_55_P2137576	Nphp3	-0.156666	-0.529986	-0.229161
A_52_P32864	Prps2	0.118864	0.43853	0.366751
A_30_P01020820	chr7:140016236-140016772_R	0.0418018	-0.198547	-0.109162
A_55_P2185407	Gm5258	-0.0905885	0.749173	-0.0229516
A_55_P2186205	Trappc2	-0.42912	-0.113498	-0.570166
A_30_P01031637	chr1:183951156-183986156_F	-0.435188	-0.507463	-0.361211
ERCC-00112_152	ERCC-00112_152	-0.573603	-0.45047	-0.0918647
A_55_P2121735	LOC102637011	-0.233945	-0.216427	0.139354
A_30_P01024792	chr1:138528250-138538250_R	0.147761	-0.124789	-0.133014
A_66_P105635	Olfr859	-0.308341	0.447073	-0.277945
A_30_P01032351	chr11:120041124-120052299_R	0.107142	-0.0378943	-0.115246
A_55_P2098995	Cfhr2	-0.628144	0.129016	-0.151904
A_55_P2183378	Snx11	0.208424	0.87657	0.115721
A_55_P2107775	Apol9a	-0.971006	-0.983613	-0.954683
A_30_P01027575	chr8:108153471-108159346_R	-0.124574	-0.375508	-0.159546
A_51_P105068	Lypd6b	-0.379267	0.351334	0.38837
A_30_P01023945	chrX:12758189-12760546_F	0.365748	-0.356155	0.345749
A_66_P113556	Wnt16	-0.170426	0.00858683	-0.0240985
A_55_P2126072	A_55_P2126072	0.430483	0.0066733	-0.0851887
A_51_P162098	Ndufaf4	-0.980148	-0.0920086	-0.529413
A_55_P2146185	Rs1	-0.0710921	-0.358449	-0.263707
A_30_P01026394	chr17:13185488-13187031_R	0.0142125	0.0114289	-0.0803038
A_30_P01033011	chr9:96673952-96674816_F	0.434634	0.123847	-0.0972466
A_52_P656628	Crx	0.484561	-0.39846	-0.0527839
A_30_P01020536	chr7:4827340-4863315_R	-0.15366	-0.190388	-0.287022
A_51_P246224	Tram2	-0.482058	-0.183049	-0.0691492
A_30_P01026915	chr12:110967974-110969051_F	-0.622194	-0.565325	-0.627994
A_30_P01031372	chr3:87757295-87774970_R	0.496452	-0.685497	-0.171818
A_55_P2033272	Treh	0.421442	0.0129331	-0.298472
ERCC-00048_92	ERCC-00048_92	0.0426202	0.611784	-0.178059
A_55_P2123616	Gm5127	-0.910943	-0.280105	-0.711591
A_51_P108659	Pon1	0.319	-0.255089	0.398648
A_66_P123155	Ddo	0.677788	0.411553	0.485172
A_30_P01032625	chr4:40720362-40729687_F	0.191538	0.435939	0.0465955
A_55_P1963134	Gm6135	-0.0443672	0.100821	-0.0675278
A_30_P01029328	chr6:100514596-100520846_R	-0.494816	-0.194459	-0.248571
A_55_P2408864	Mtx3	-0.349862	-0.0859631	-0.124246
A_65_P16680	B4galt5	-0.189663	-0.783815	-0.0344561
ERCC-00142_99	ERCC-00142_99	0.328797	-0.15526	0.0486707
ERCC-00054_84	ERCC-00054_84	0.291741	-0.290115	-0.115334
A_30_P01027957	chr6:67052066-67119366_R	-0.348591	-0.132671	-0.234188
A_55_P2066274	A_55_P2066274	0.139422	-0.25437	0.0734962
A_30_P01026422	chr1:162965309-162970704_F	-0.712314	0.222737	-0.0391528
A_30_P01028940	chr2:104640443-104659168_F	0.0238807	0.788774	0.00301462
A_30_P01022794	chr17:79042382-79052046_R	0.260322	0.0392395	0.0813387
A_30_P01020379	chr7:88131123-88136898_F	-0.266957	-0.0577383	-0.26802
A_30_P01017656	chr7:137486825-137498500_F	-0.24946	-0.130059	-0.392276
A_55_P2015177	A_55_P2015177	-0.148789	0.0445484	-0.0639718
A_55_P2020366	AK036053	-0.0893969	0.0507118	-0.157989
A_30_P01023036	chr14:61240427-61325677_R	-0.403504	-0.316746	-0.405223
A_55_P2004901	A_55_P2004901	0.142408	0.172421	0.11047
A_51_P225506	Pnrc2	0.265744	-0.155049	0.0187743
A_55_P1973844	Sema5b	0.0906462	-0.966487	-0.31486
A_55_P2350553	4933405D12Rik	-0.0316424	0.0104491	0.29577
A_51_P432403	Fgfr2	0.163658	0.592726	-0.126347
A_30_P01025430	chr18:38478632-38482159_F	-0.167164	-0.389247	-0.0884734
A_55_P2062811	Tomm5	-0.388716	-0.165268	-0.396827
A_30_P01026837	chr19:23068397-23190256_F	-0.136662	-1.04563	-0.330643
A_55_P1978576	Dtx2	-0.199476	0.00580541	-0.092385
A_30_P01025165	chr11:79529699-79530564_F	-0.111637	0.621213	0.187614
A_55_P2173626	Samd3	0.0374624	0.539756	0.320367
A_51_P104125	Fam76b	-0.211945	-0.0422323	-0.107877
A_52_P27244	Mapk9	0.0620933	0.0183896	-0.120339
A_30_P01023396	chr15:73455424-73477275_R	0.189553	0.492595	0.374166
A_52_P148212	Mis18bp1	-0.402575	1.26793	-0.0231914
A_30_P01024168	chr13:56286339-56298089_R	0.454115	0.04816	0.249462
A_55_P1970287	Gm9125	0.0691354	0.459419	0.277759
A_55_P2079064	Ppnr	-0.177255	-0.956264	-0.403594
A_55_P2182134	Mctp1	-0.0760535	-0.0882427	0.0608695
ERCC-00057_123	ERCC-00057_123	-0.0292873	-0.265045	-0.269146
A_30_P01018846	chr9:114416254-114416844_R	-0.708152	-0.377228	-0.503097
A_55_P1971347	Mta3	-0.471723	0.483914	0.208528
A_66_P129893	1700047M11Rik	-0.315185	-0.0542611	-0.0523454
A_51_P131442	Dpf1	0.474019	-0.306032	-0.104328
A_30_P01021282	chr6:131263850-131314850_R	0.0221411	-0.0430609	-0.164712
A_55_P1987245	Ywhaz	0.0759038	0.158529	-0.0744816
A_51_P383194	Pde9a	0.663046	-0.491956	-0.0546057
A_55_P2011097	Gsdma2	0.406	-0.166887	0.0345571
A_55_P2085776	Ifi27l2b	-0.12	0.571899	-0.00505124
A_51_P234714	Ceacam14	-0.333809	0.547814	-0.186123
A_30_P01023952	chr5:32392912-32395033_F	0.0859879	1.56706	0.0327907
A_51_P190961	Gzmf	0.255661	0.428847	-0.148174
A_66_P139295	Tomm40	-0.369304	0.0867832	-0.064462
A_55_P2083609	Dkk3	0.0813382	0.399031	0.254284
A_55_P2023480	A_55_P2023480	-0.0430226	0.360636	-0.0141974
A_30_P01030528	chr6:28161665-28189840_F	0.0492127	-0.253199	-0.184332
A_55_P1956652	Sfmbt2	-0.581269	0.0777422	0.204273
A_52_P392216	Dab1	-0.322255	-0.0222173	-0.0599563
A_30_P01019839	chr8:59966759-59989065_R	-0.07881	-0.116236	0.408671
A_52_P584188	Frat1	-0.111421	-0.502347	0.0282959
A_30_P01032108	chr14:55433382-55452757_F	-0.0468507	0.0349293	0.00719711
A_55_P1973339	Mapk1	0.441321	0.912816	0.285933
A_30_P01018268	chr13:98571741-98603323_F	-0.145746	-0.21181	-0.0851303
A_66_P129747	Dnajc24	0.029465	0.143535	-0.139741
A_65_P20699	Tlk2	-0.142203	0.305644	0.005554
A_55_P2127015	Olfr720	0.119023	0.084837	0.1464
A_55_P2106901	Nkain4	1.29447	-2.20384	-0.149188
A_30_P01022462	chr4:123155515-123361565_F	0.263542	0.226617	0.100477
A_55_P2090345	BC085271	-0.244134	0.132277	-0.136852
A_51_P388801	Tbcc	0.188519	0.00021267	0.176487
A_30_P01022571	chr8:26343277-26352902_R	-0.0773465	0.46559	-0.0233977
A_55_P2039537	1700003M07Rik	0.434513	0.771836	0.310499
A_51_P191463	H2-M2	-0.129498	0.264007	0.0654762
A_30_P01020876	chr1:15837503-15838648_F	-0.25239	-0.21931	-0.290853
A_66_P108815	Pgls	-0.156755	-0.668529	-0.377251
A_30_P01030830	chr6:47959825-47960502_R	-0.365318	-0.0661426	-0.481542
A_55_P1973006	Bag1	0.181063	0.0941501	0.0256183
A_55_P2063033	Phc2	0.204205	-0.280039	0.0634
A_55_P2097264	Pth2	-0.114494	-0.194207	-0.245979
A_51_P392385	Smcp	-0.419585	-0.184553	-0.272972
A_55_P1991778	Fam219a	-0.163075	0.193446	0.00181933
A_30_P01029393	chrX:11671167-11700242_F	-0.0817128	-0.078212	-0.118206
A_51_P353095	Zfyve27	0.456409	0.53887	0.261461
A_51_P345663	Rrbp1	-0.330319	-0.624965	-0.268849
A_55_P1966863	Mad2l2	0.528127	-0.33271	0.0660544
A_55_P2142928	Cadm2	0.320322	-0.198396	0.0823891
A_55_P2102901	Fbxl4	0.0233035	0.505155	0.131739
A_55_P2016486	Tmem131	-0.0156622	0.373695	0.23995
A_52_P314129	Pkia	0.343317	-0.588499	-0.444334
ERCC-00130_136	ERCC-00130_136	-0.331351	-0.070041	-0.461579
A_30_P01019321	chr6:93570531-93599006_F	0.4989	0.497707	-0.145821
A_30_P01032496	chr4:59306575-59317850_R	-0.213465	-0.0163291	-0.366618
A_51_P395293	Ccz1	0.119881	0.0508823	0.162323
A_52_P513345	Zswim5	-0.119204	-0.528821	-0.223884
A_30_P01024221	chr2:172343878-172344212_R	-0.183234	-0.297554	-0.760035
A_30_P01033285	chr18:61783548-61783935_F	-0.097712	0.143486	-0.234771
A_30_P01027762	chr8:48476637-48492537_R	0.0384801	-0.411417	-0.385925
A_30_P01030563	chr6:30127175-30128051_F	-0.377226	-0.0293696	-0.409043
A_52_P407796	Mdh1	0.186735	0.0657778	0.112199
ERCC-00165_60	ERCC-00165_60	0.282352	0.449465	0.726951
A_52_P240693	Aqp12	0.00351124	0.162906	0.610181
A_66_P130030	LOC102642739	0.358417	-0.523354	0.505698
A_55_P2107468	Rab5b	-0.319003	-0.023511	-0.24509
A_52_P160397	2410137M14Rik	-0.510308	-0.668635	-0.629335
A_55_P2057979	1700003M02Rik	-0.0142288	0.125049	0.337715
A_55_P1961888	Twistnb	-0.234028	0.691869	-0.208666
A_30_P01024192	chr6:131263850-131314850_F	-0.328703	0.0917858	-0.129333
A_51_P105408	Alg14	-0.195261	-0.651697	-0.564253
A_55_P2031736	Npas3	0.234767	-0.487331	-0.524488
A_51_P286748	Frzb	-0.469116	-1.23007	-1.05074
A_51_P414837	Faf1	-0.15944	0.515224	-0.0580031
A_51_P163444	Carhsp1	0.415128	-0.554557	-0.032237
A_30_P01031393	chr1:134171292-134176062_R	0.764845	0.325147	0.0632591
A_55_P1957098	Mtfr1l	-0.292323	-0.127404	-0.321972
A_55_P2187043	Tpm1	-0.565997	0.348739	-0.480963
A_55_P2035454	Oaz1	0.0355186	-0.320178	-0.0682309
A_55_P1964920	TC1614033	0.105426	0.243885	0.0246837
A_55_P2067752	Psg26	0.298309	-0.0347766	0.00356122
A_55_P1969356	Ccm2l	-0.332904	-0.123276	-0.282084
A_51_P113722	Fbxl14	-0.438367	-0.0769546	-0.195603
ERCC-00022_66	ERCC-00022_66	-0.561095	-0.458	-0.525348
A_55_P2348241	4933417O13Rik	-0.25504	-0.336876	-0.441463
A_51_P431785	Myom2	-0.535966	-0.764172	-0.240756
A_30_P01019908	chr3:35782698-35789932_F	0.390965	0.2674	0.0199287
A_30_P01031360	chr3:146515333-146557069_F	0.825427	-0.168839	0.264965
A_55_P2087275	Vmn2r3	-0.329694	0.147343	0.37114
A_51_P118763	Ahctf1	-0.499301	0.482047	-0.146316
A_55_P2214003	4932439E07Rik	-0.163798	0.333397	0.137911
A_55_P1958185	Hoxd11	-0.24471	-0.219594	-0.209118
A_51_P146505	Atp11b	0.0310189	0.345629	0.793297
A_55_P2068011	Lzts1	0.49236	-0.209693	0.0660211
A_30_P01027974	chr14:22267795-22319045_F	-0.641105	-0.538882	-0.504026
A_55_P1957700	Ttll11	-0.136025	-0.997388	-0.641776
A_55_P2067146	A_55_P2067146	-0.226114	0.150265	-0.0442678
A_55_P2079787	Prss50	0.177862	0.0669284	-0.187629
A_55_P1967514	Dnah7a	0.0106946	-0.538173	-0.188012
A_52_P161806	Ovca2	-0.284969	-0.0579251	-0.21093
A_55_P2174945	LOC102641639	-0.610058	-0.243906	-0.756585
A_30_P01028071	chr17:56691095-56693810_R	-0.506747	-0.565769	-0.561664
A_55_P1960765	NAP111375-1	-0.198245	-0.0663734	-0.262443
A_51_P249537	Wdr24	0.0721033	-0.0706031	-0.0154218
A_51_P122425	Ctf1	-0.0611234	-0.303541	0.250458
ETG10_195139	ETG10_195139	-0.134184	-0.0788014	-0.191747
A_51_P292877	Snrnp200	-0.107934	0.334226	0.0797626
A_30_P01031875	chr7:77323753-77482708_R	-0.412302	0.731479	-0.437795
A_51_P126525	D230025D16Rik	0.00906876	0.270944	0.150216
A_51_P317286	ENSMUST00000100190	-0.494187	-0.799047	-0.485697
A_55_P2088054	Syn3	-0.192872	-0.543929	-0.327654
A_51_P268798	Vmn1r202	-0.35068	-0.351602	-0.462658
A_30_P01033534	chr10:126818382-126856582_R	-0.419067	-0.481397	0.0930663
A_30_P01031557	chr9:113233366-113261487_R	-0.264246	0.150542	-0.137893
A_55_P2127194	NAP022003-001	0.0483992	0.00764924	0.0100849
A_30_P01029810	chr9:81537835-81583227_R	-0.166658	-0.057671	-0.307116
A_52_P85765	Stard6	0.117834	-0.190947	0.116173
A_51_P267933	Snhg11	-0.0129192	-0.527779	-0.328584
A_66_P105771	Gm10548	0.461186	-0.116	0.0898494
A_51_P326043	Hydin	0.333111	-0.167437	0.276145
A_51_P123705	Dus3l	-0.232502	0.30157	-0.0477892
A_55_P2271416	Dcdc2c	-0.621718	-0.655853	-0.698798
ERCC-00148_99	ERCC-00148_99	-0.773037	-0.0578564	-0.631833
A_51_P170827	Asb5	-0.509764	-0.843245	-0.94114
ERCC-00083_214	ERCC-00083_214	-0.199332	-0.459414	-0.421306
A_55_P1987569	A_55_P1987569	0.221024	0.254167	-0.00102433
A_30_P01027704	chr12:110003268-110030953_F	-0.0929045	0.472532	-0.086001
A_51_P227275	Csn3	-0.058088	0.352442	-0.318215
A_66_P113868	Cdh3	-0.574581	0.472227	0.708172
A_30_P01033416	chr15:90156889-90184564_R	0.198435	-0.0934927	0.199293
ERCC-00104_60	ERCC-00104_60	0.353339	0.0961847	0.115494
A_30_P01028215	chr19:5801802-5802597_R	0.909427	0.330747	0.588284
A_55_P2153126	Gm11595	-0.225388	0.658635	-0.15426
A_30_P01026791	chr17:74580316-74599991_F	0.20018	-0.119683	-0.100798
(+)E1A_r60_a97	E1A_r60_a97	-0.0965927	0.30946	-0.116716
A_55_P2095558	1600027J07Rik	0.381609	-0.250261	-0.106693
A_66_P120745	Armc1	-0.213913	-0.059503	-0.0976241
A_55_P2090500	A_55_P2090500	-0.334564	-0.578465	-0.359189
A_30_P01022333	chr7:119735208-119822808_R	0.0604729	0.0675739	-0.0165821
A_55_P2316863	4930524C18Rik	0.0321489	0.437088	-0.177276
A_55_P2007761	Kcnmb2	0.0545527	-0.520808	-0.689758
A_51_P109274	Vmn1r233	-0.124388	-0.00100456	-0.109467
A_30_P01029155	chr6:86425510-86450160_R	-0.379751	0.506936	-0.145155
A_30_P01021632	chr19:14916280-14916548_F	-0.245212	-0.237565	-0.270428
A_51_P175699	Mtfp1	0.192746	0.23705	0.15412
A_55_P1984541	A_55_P1984541	0.126312	-0.541302	-0.331596
A_55_P2114288	Mrpl24	-0.000357986	0.0384979	0.0121744
A_52_P228236	Tfrc	0.249718	-1.04431	0.401583
A_30_P01030436	chr3:85783094-85783408_F	0.0286602	0.658303	0.84386
A_30_P01027181	chr5:14921737-14978834_F	-0.220377	-0.55353	-0.537764
A_55_P2288047	Igkv6-15	0.632726	0.646889	-0.0833769
A_30_P01032397	chrX:11671249-11671715_R	0.0647425	-0.054722	0.334142
A_30_P01019429	chr3:18521534-18522194_R	0.453757	-0.0254749	0.125978
A_30_P01031081	chr9:7214754-7225700_R	0.0109995	-0.107761	0.0010505
A_30_P01031971	chr4:138653689-138688814_F	0.000441252	0.00397059	0.0671982
A_55_P2140829	Sprr2a1	-0.147399	0.548053	-0.0867466
A_52_P642167	Soat1	-0.325944	-0.508517	0.019686
A_30_P01020262	chr13:34186976-34210579_F	-0.170075	0.397193	-0.342561
A_55_P2174863	Olfr766	0.348563	0.21576	0.0399898
A_51_P112677	Mrpl50	-0.350496	-0.0697654	-0.207398
A_30_P01026689	chr14:76912477-76931702_F	0.0417148	0.00947318	-0.0255832
A_30_P01019864	chr15:102920547-102933472_R	0.536956	-0.327417	0.285082
A_52_P265051	Sertm1	-0.221615	-0.464893	0.117484
A_30_P01030150	chr6:67155508-67216941_R	0.145983	0.183062	0.0621881
A_55_P2018337	Hdhd2	-0.0761053	-0.212494	-0.0949381
A_55_P2349752	8030494B02Rik	0.00415252	-1.67901	-0.222836
A_30_P01033406	chr18:46651944-46652663_R	0.0786256	-0.152557	0.304506
A_55_P2301995	D930002L09Rik	0.21176	0.560771	0.537731
3xSLv1	3xSLv1	-0.143052	-0.159537	-0.171896
A_55_P2130365	Nup93	0.0436738	0.304235	0.00318819
A_30_P01026715	chr12:110738120-110769295_R	0.0230904	-0.101965	-0.147448
A_55_P2039601	Drosha	0.0304374	0.132563	0.100526
A_51_P274504	Tex264	0.104117	-0.163203	0.106467
A_55_P1970335	Teddm1	-0.132206	0.105271	-0.26299
A_51_P115462	Speer6-ps1	0.0725061	0.0404366	0.103486
A_55_P2405353	C430002E04Rik	0.0770294	0.18793	-0.195946
A_55_P1971120	2010106E10Rik	-0.038458	0.970789	-0.0967504
A_30_P01027127	chr9:65647428-65677009_R	-0.24814	0.363538	0.183378
A_55_P2025463	Brpf3	-0.289152	-0.136693	-0.0211213
ETG10_195139	ETG10_195139	0.0676577	-0.0733292	0.0134152
A_51_P344399	Rilpl2	0.406092	-0.223567	0.335178
A_30_P01025293	chr1:139713316-139913366_R	-0.125032	0.00499458	0.026583
A_30_P01028064	chr14:26834450-26847000_F	-0.101369	0.576326	0.126164
A_55_P2013445	Obscn	-0.0620287	0.291265	-0.135052
A_51_P120823	Olfr868	-0.118343	0.0914965	-0.156098
A_66_P127432	Tial1	-0.0737255	0.160762	-0.0768044
A_51_P497113	Igf2bp1	-0.0465935	0.684558	0.0918797
A_30_P01024911	chr2:173105462-173126187_R	0.411001	0.301685	0.0396794
A_51_P118223	Gm1943	-0.0246541	0.49129	-0.151972
A_55_P2066478	Crtc3	0.112182	-0.0560774	0.254791
A_52_P615247	ENSMUST00000096862	-0.105367	-0.180101	0.124859
A_30_P01021009	chr6:47967403-47968278_R	-0.336629	-0.278926	-0.378111
A_30_P01018005	chr15:76193801-76194225_F	-0.151376	-0.746842	-0.428184
A_55_P2163774	Crip1	0.477951	0.332078	0.27879
A_55_P2225246	4831440D22Rik	0.0579746	0.0283574	0.297497
A_51_P110640	Klk1b11	0.0918046	0.339574	0.044814
A_55_P2047617	A_55_P2047617	0.0497799	1.00323	0.131426
A_30_P01019337	chr12:72103832-72116875_F	0.107296	1.03934	0.182482
A_52_P80944	Zfp36	-0.0486251	0.584885	-0.0125784
A_30_P01029001	chr6:67052066-67119366_F	0.17843	0.0336304	-0.171657
A_55_P2152991	Ccdc64	-0.119508	0.0197605	0.181795
A_30_P01020174	chr14:79248990-79315446_F	0.157587	0.333664	0.134887
A_55_P2157159	A_55_P2157159	-0.100208	0.060877	-0.0364232
A_30_P01030575	chr2:150080526-150082950_R	-0.00665107	0.0945628	0.190203
A_30_P01019833	chr3:40439525-40509975_F	0.0881314	1.87871	0.494229
A_52_P263024	Lancl2	-0.124049	-0.00129906	-0.16316
ERCC-00108_60	ERCC-00108_60	-0.0203346	-0.041215	-0.0734942
A_55_P2100331	Tcp11l1	-0.140761	0.034664	-0.113461
A_51_P386539	Rnf125	-0.188079	1.11771	0.771767
A_52_P641216	Galk2	0.155946	-0.753277	-0.371252
A_55_P2177941	Tmem208	-0.0764446	0.220906	-0.0255798
A_51_P111462	Arl15	0.296598	-0.423094	-0.237688
A_30_P01022700	chr4:21683562-21694350_F	0.378065	-0.412237	-0.12925
A_30_P01026068	chr1:183783306-183834531_F	-0.0669143	-0.175532	0.161133
A_30_P01023446	chr10:5950116-5958250_R	-0.331194	-0.557197	-0.102193
A_55_P2066329	Med28	0.111081	-0.0182955	0.223288
A_30_P01024631	chr5:74487385-74497428_F	-0.575114	-0.628754	-0.666214
A_30_P01028440	chr10:96096995-96097589_F	0.445634	0.214501	0.197469
A_30_P01025718	chr13:74642700-74701900_R	0.0958421	0.294166	0.157536
A_30_P01023491	chr1:196843592-196865102_F	0.159328	0.0480042	0.281886
A_55_P1954346	Ttc25	0.130596	-0.452813	0.00693835
A_51_P184062	Hbs1l	-0.229299	0.106063	-0.0941256
A_55_P2119932	A_55_P2119932	0.108118	0.123754	-0.364976
A_52_P28651	Pvrl1	0.484848	-0.746016	0.176067
A_55_P2023617	Kiss1r	0.643928	0.565837	0.851735
A_52_P174721	Defb20	-0.283408	0.470157	-0.180588
A_55_P2189903	A730011C13Rik	-0.00451482	0.028475	-0.0285978
A_55_P2098840	A_55_P2098840	0.128822	0.957367	0.429345
A_30_P01033159	chr6:54591416-54597566_R	-0.544785	-0.298484	-0.328632
A_66_P133204	Ankrd50	0.155335	0.0504275	-0.139602
A_30_P01029157	chr16:23992037-24001037_F	-0.570411	-0.482126	-0.0990343
A_55_P2126343	TC1673592	-0.224628	-0.248972	-0.0597939
A_55_P2006210	Fgf22	0.128767	-0.140111	0.207155
[truncated: 60,977 more rows]

## Sheet: alldata_norm_after_noisy_probe
row_names	probe_name	gene_name	let7/ctrl	siSFPQ/ctrl	siSFPQ+let7/ctrl	mahalanobis_distance	pvalue_PCA
41885	A_55_P2304786	4921515E04Rik	4.38376	0.00979954	-0.193412	258.515	7.31601e-57
54457	A_55_P2010298	Serpina1d	3.91382	-0.585227	-0.541337	238.342	1.75709e-52
18150	A_55_P1995580	Mcpt9	4.29237	0.0650623	-0.0513011	230.699	8.02176e-51
37972	A_55_P2136036	A_55_P2136036	-0.0727232	0.0135069	2.75125	195.692	3.20663e-43
9845	A_55_P2225751	6330415G19Rik	3.70544	-0.0981656	-0.143286	179.759	9.24438e-40
11246	A_51_P110640	Klk1b11	0.0406221	0.038761	2.70058	178.064	2.15752e-39
21489	A_55_P2207110	6430710M23Rik	0.115062	-0.160433	2.43508	148.933	4.5657e-33
18243	A_52_P193301	Chmp4c	0.127104	0.176022	2.43764	131.965	2.20875e-29
28325	A_55_P1974243	Dbh	2.42222	-3.4688	0.944394	129.824	6.44399e-29
59427	A_55_P2068891	Pear1	0.415265	-0.101911	2.37771	119.446	1.15487e-26
30147	A_55_P2046245	Hes1	2.53942	-0.0854977	-0.461977	116.365	5.3906e-26
31445	A_55_P2040549	Phox2b	2.15014	-3.03619	0.917326	103.455	3.42793e-23
59099	A_55_P2069818	Mapk10	2.98397	-1.98037	0.0363257	99.6079	2.34644e-22
53804	A_55_P2026738	Rgs4	2.72642	-2.56851	0.325183	89.7887	3.18143e-20
45744	A_55_P2123902	Nhlh2	2.64244	-2.10644	-0.0799016	86.9834	1.2936e-19
23044	A_55_P2161595	Hpca	2.92652	-2.16826	1.25354	85.3943	2.86331e-19
29780	A_55_P2066234	Arfip2	0.199501	0.258572	2.05477	84.3188	4.90243e-19
61788	A_55_P2052759	Scd3	2.70144	0.198299	0.138233	80.2191	3.80754e-18
53024	A_51_P194249	Stmn4	2.81112	-1.4315	0.198329	76.7465	2.16131e-17
39768	A_51_P386562	Ebf2	2.25586	-2.64438	0.148614	75.8424	3.39648e-17
11499	A_55_P2045642	Stmn4	2.7722	-1.44794	0.196603	74.9006	5.43929e-17
23416	A_52_P185907	Crabp1	2.28653	-2.3478	-0.102561	74.1155	8.05426e-17
51628	A_51_P389885	Spic	-0.14258	2.12777	2.2728	72.505	1.80195e-16
37228	A_65_P10673	Tmem44	0.191858	-1.15629	1.27573	72.4579	1.84488e-16
49984	A_55_P2415387	Lrriq4	2.68918	0.0139423	0.200567	72.2707	2.02588e-16
46584	A_55_P2141093	Eya2	2.45633	-2.29316	0.322329	72.0075	2.31084e-16
27360	A_55_P1959763	Dach1	2.67427	-2.06193	0.570074	71.366	3.18472e-16
24157	A_55_P2014635	Ccdc82	2.68606	-0.422154	0.169841	70.2208	5.64604e-16
26086	A_51_P214269	Epha1	-0.846712	3.40058	1.59433	69.9489	6.46824e-16
31754	A_51_P519251	Nupr1	1.13713	2.22182	0.00226685	66.3025	4.00497e-15
13137	A_51_P247963	Asb9	1.00427	0.25736	2.29125	65.2314	6.8421e-15
55493	A_51_P339934	Nefl	1.84285	-0.141907	-0.406717	65.0863	7.35696e-15
23141	A_51_P518051	Dusp4	-0.622187	3.40388	0.291047	64.2226	1.13302e-14
7964	A_52_P14456	Srrm4	1.78455	-2.69526	-0.220241	63.9759	1.28176e-14
34080	A_55_P2029161	T	-2.33656	2.03187	-0.223447	63.1756	1.91248e-14
18855	A_55_P2022624	Mtf2	-0.603344	-0.167078	1.14706	62.8439	2.25742e-14
7689	A_55_P2091496	Dppa3	-0.8022	2.94899	1.56886	62.6105	2.53689e-14
55353	A_55_P2344753	A930009L07Rik	2.5064	-1.3479	0.177414	61.5548	4.30072e-14
17441	A_52_P350786	Phlda2	-1.24717	3.10981	0.28923	61.2634	4.97537e-14
22875	A_51_P423743	Cldn6	-0.318054	3.01651	2.05335	61.2584	4.98779e-14
51200	A_51_P125679	Rec114	0.495261	-1.71951	0.94157	60.7255	6.51068e-14
56648	A_51_P106591	Celf3	2.99736	-0.790199	0.692791	60.0525	9.11507e-14
58496	A_51_P191669	Chgb	2.64727	-1.57638	0.564585	59.5474	1.17339e-13
12683	A_51_P191669	Chgb	2.72178	-1.46997	0.62453	59.2387	1.36923e-13
594	A_51_P191669	Chgb	2.63557	-1.53278	0.520951	59.1834	1.4076e-13
49385	A_51_P106591	Celf3	2.92098	-0.754767	0.619833	59.1005	1.46718e-13
39322	A_51_P282594	Svop	2.00042	-1.16518	-0.316004	58.4646	2.01641e-13
53899	A_51_P191669	Chgb	2.62259	-1.57565	0.58209	58.3003	2.18906e-13
554	A_51_P106591	Celf3	3.01799	-0.710615	0.747747	58.2561	2.23795e-13
25690	A_51_P156144	Dbx1	1.21399	-1.73977	-1.08813	58.2491	2.24578e-13
17576	A_51_P191669	Chgb	2.63411	-1.545	0.576189	58.2446	2.25082e-13
62443	A_51_P191669	Chgb	2.62099	-1.50272	0.526418	57.9769	2.57326e-13
5618	A_51_P106591	Celf3	2.85151	-0.81733	0.577312	57.9662	2.58699e-13
19252	A_51_P191669	Chgb	2.66344	-1.49393	0.602928	57.8886	2.68941e-13
461	A_55_P2026734	Rgs4	2.37399	-1.68936	0.249656	57.6593	3.01609e-13
2428	A_51_P191669	Chgb	2.6389	-1.53548	0.615927	57.5385	3.20389e-13
56356	A_51_P191669	Chgb	2.61103	-1.4782	0.552759	56.6203	5.07068e-13
42836	A_55_P2001793	Myt1l	2.79288	-0.973211	0.587727	56.2235	6.18343e-13
8543	A_51_P381618	Pla1a	-0.453216	3.43692	1.69329	55.928	7.16802e-13
13546	A_55_P2062437	Begain	1.85107	-2.26627	-0.135159	55.8264	7.5415e-13
32696	A_55_P2312654	BB070754	0.100662	2.74639	0.0188305	55.7584	7.80215e-13
3326	A_51_P106591	Celf3	2.78818	-0.710145	0.543249	55.7464	7.84903e-13
50476	A_51_P106591	Celf3	2.79357	-0.635793	0.546177	55.5374	8.71357e-13
15161	A_51_P191669	Chgb	2.6259	-1.42187	0.606185	55.129	1.0688e-12
41618	A_55_P2078238	ENSMUST00000099385	-0.195952	-0.233326	1.26454	54.7145	1.31489e-12
24170	A_55_P2334927	9130022000000000	2.97694	-0.762553	0.815922	54.4793	1.47897e-12
3007	A_51_P106591	Celf3	2.62565	-0.699654	0.399053	54.2642	1.64695e-12
59829	A_51_P106591	Celf3	2.64144	-0.714469	0.423658	53.9768	1.90149e-12
52623	A_51_P106591	Celf3	2.84276	-0.471436	0.62436	53.8683	2.00743e-12
29658	A_51_P404193	Sp5	-1.17356	1.76432	1.0223	52.6545	3.68321e-12
40365	A_55_P2182187	Neurog3	1.08867	-1.17752	1.37697	52.6511	3.68936e-12
29981	A_55_P2160623	Kalrn	1.83068	-2.11919	-0.136573	52.4247	4.13153e-12
52153	A_51_P368823	Grb7	0.0524347	2.7135	2.22389	52.3953	4.19273e-12
39609	A_52_P305230	Igsf21	1.63326	-2.12301	-0.445502	52.1691	4.69482e-12
16928	A_51_P106591	Celf3	2.66544	-0.687545	0.504025	51.6018	6.23479e-12
15281	A_52_P381553	Btbd17	1.84205	-2.2096	0.213707	51.5662	6.34658e-12
7385	A_51_P145220	Nefm	1.83665	-1.17827	-0.334263	51.3106	7.21197e-12
15552	A_55_P2020952	Pla2g2f	2.36989	-1.53878	0.452101	50.8252	9.19277e-12
58939	A_52_P463977	Tmem140	0.135747	2.09954	2.16854	50.6477	1.00461e-11
24447	A_51_P145220	Nefm	1.76639	-1.32625	-0.386258	50.4814	1.09172e-11
34196	A_52_P610965	St18	2.53945	-1.45211	0.952078	50.0627	1.34592e-11
4873	A_55_P1956147	B4galnt2	-0.292312	0.642553	-1.27832	49.8139	1.52423e-11
34526	A_51_P345649	Pdgfra	1.41151	-0.715416	1.7409	49.8048	1.5312e-11
42639	A_51_P145220	Nefm	1.81135	-1.12666	-0.318193	49.3848	1.88899e-11
59266	A_51_P304478	Fam155a	1.93826	-1.22228	-0.184278	49.284	1.98663e-11
54299	A_52_P8197	Slc17a6	2.62608	-1.24308	0.760637	49.2771	1.99353e-11
43351	A_52_P560077	Dab2	0.0586925	2.64339	0.052045	49.1873	2.085e-11
25698	A_52_P385594	Tal2	1.95203	-1.78765	-0.018662	49.185	2.08749e-11
28971	A_51_P246543	Ebf3	2.0068	-1.79836	0.0895023	49.0586	2.22367e-11
2916	A_55_P1996971	Gm10848	-0.15639	-0.323009	1.16703	48.6856	2.67954e-11
30958	A_51_P145220	Nefm	1.76212	-1.20854	-0.349743	48.5504	2.86687e-11
57554	A_51_P145220	Nefm	1.77307	-1.2795	-0.336488	48.5061	2.93108e-11
43454	A_55_P2164629	Ptn	1.1757	-2.34682	-0.864957	48.4922	2.95153e-11
2925	A_51_P145220	Nefm	1.74407	-1.22712	-0.360631	48.2236	3.37588e-11
18390	A_55_P2127973	Gm9112	0.796185	2.58172	2.7498	48.1053	3.58143e-11
7162	A_51_P145220	Nefm	1.74274	-1.24927	-0.355186	47.9282	3.91311e-11
3090	A_55_P2034710	Clvs1	1.57982	-2.25827	-0.219876	47.7933	4.18626e-11
22699	A_51_P211260	Dscaml1	2.08595	-1.20589	0.0201985	47.5776	4.66287e-11
32191	A_55_P2013725	Gm5346	-0.238505	-0.104411	1.18966	47.4755	4.90717e-11
55535	A_51_P145220	Nefm	1.77294	-1.21948	-0.314527	47.4635	4.93659e-11
4918	A_55_P2162910	Rtn1	1.95189	-1.71198	0.028457	47.046	6.08262e-11
3714	A_52_P476904	Chd6	0.361431	2.72851	0.256222	46.342	8.6489e-11
40107	A_51_P145220	Nefm	1.77719	-1.1812	-0.274893	45.8849	1.08698e-10
28109	A_55_P2075213	Kbtbd11	0.377207	-1.65905	0.695135	45.7897	1.14e-10
47282	A_51_P345649	Pdgfra	1.23631	-0.700785	1.61236	45.5918	1.25856e-10
41539	A_51_P145220	Nefm	1.8448	-1.04688	-0.200621	45.5459	1.28777e-10
56737	A_51_P345649	Pdgfra	1.3838	-0.638741	1.70384	45.4171	1.37344e-10
22362	A_51_P121031	36951	1.37148	-0.92377	-0.622539	45.1256	1.58894e-10
17550	A_51_P334942	Aldh1a1	1.19512	-0.0507101	1.95616	45.0886	1.61859e-10
20466	A_51_P158678	Fam181b	1.6681	-2.11132	0.233457	45.0851	1.62142e-10
37529	A_51_P345649	Pdgfra	1.34555	-0.506732	1.76073	44.8616	1.81314e-10
11989	A_51_P345649	Pdgfra	1.41278	-0.694214	1.66479	44.6034	2.06294e-10
34321	A_51_P345649	Pdgfra	1.32602	-0.6891	1.63559	44.5554	2.11311e-10
52402	A_55_P2027421	Fam163a	1.09742	-2.50564	-0.746176	44.5076	2.16425e-10
47954	A_55_P1981322	Grhl2	-0.16475	2.78534	1.84824	44.2735	2.43299e-10
45344	A_55_P1978666	Sybu	3.32177	0.0131008	1.35941	44.1592	2.57599e-10
3592	A_51_P345649	Pdgfra	1.40214	-0.614069	1.70065	43.9707	2.83066e-10
50452	A_51_P345649	Pdgfra	1.3424	-0.656649	1.65156	43.962	2.84302e-10
15975	A_52_P208649	Cartpt	1.12449	-2.40412	0.13618	43.9613	2.84393e-10
46933	A_51_P345649	Pdgfra	1.26099	-0.654927	1.61778	43.7297	3.1932e-10
1391	A_51_P370615	Neurog2	1.52944	-2.19792	0.0361682	43.6351	3.34778e-10
2486	A_52_P570240	Kbtbd11	0.209011	-1.83505	0.477078	43.2602	4.03798e-10
15407	A_55_P2041828	Tubb3	1.52228	-1.68296	-0.434879	43.2279	4.10365e-10
16990	A_51_P277336	Sdpr	2.59727	-1.02491	1.41524	43.2266	4.10636e-10
16922	A_66_P129976	Apba1	1.43155	-1.60592	-0.530856	42.5053	5.88961e-10
34724	A_55_P2082403	Six3	2.36501	-0.522741	0.396016	42.3149	6.47791e-10
49792	A_51_P281333	St3gal6	0.0341643	2.23931	-0.103079	42.2307	6.75649e-10
5806	A_55_P2156268	Bpifb3	2.0091	-0.867143	0.0419276	42.2212	6.78849e-10
35441	A_51_P308844	Nrn1	2.16306	-1.39642	0.413003	42.1973	6.87025e-10
47174	A_55_P2182586	Esrp1	0.0221977	3.39544	1.86464	41.6027	9.24883e-10
60855	A_55_P2287611	4930519N06Rik	3.6893	0.148361	1.97471	41.3669	1.0406e-09
9773	A_51_P345649	Pdgfra	1.35487	-0.524321	1.68599	41.0227	1.23602e-09
56574	A_51_P438841	Ctnna2	1.16339	-1.75351	-0.761721	40.6787	1.46803e-09
51010	A_51_P379341	Neurod2	2.97724	-0.538827	1.28559	40.637	1.49894e-09
50949	A_55_P2109702	Shb	0.21778	2.50213	2.11396	40.152	1.91034e-09
9487	A_51_P161248	Scg3	1.98466	-1.03161	0.09502	39.8343	2.23916e-09
32216	A_51_P317181	Pcdhb21	1.23156	-2.00945	-0.596481	39.696	2.3995e-09
1122	A_51_P121031	36951	1.62596	-0.854043	-0.269391	39.3402	2.86667e-09
9524	A_52_P173442	Wscd2	1.67116	-1.18228	-0.220038	39.2217	3.04177e-09
43456	A_55_P1954718	Cyb561	2.13652	-0.546796	0.245541	38.9298	3.51958e-09
42428	A_51_P284665	Plcb1	1.70031	-1.21297	-0.172119	38.7564	3.83836e-09
8951	A_55_P2000158	Pik3r3	1.30428	-1.58384	-0.566207	38.5878	4.17612e-09
1799	A_55_P2106901	Nkain4	1.29447	-2.20384	-0.149188	38.4448	4.48558e-09
21541	A_51_P121031	36951	1.44569	-1.1541	-0.426209	38.1475	5.20446e-09
56885	A_51_P194853	Sec14l4	-0.0156151	0.995066	1.57044	38.0109	5.57221e-09
50507	A_55_P2056120	Myt1l	2.17888	-0.453181	0.311202	37.971	5.6845e-09
43057	A_55_P2072233	Zcchc12	1.54795	-0.851042	-0.309155	37.8552	6.02348e-09
35194	A_55_P1957249	Pdgfrb	0.792037	-0.334562	1.4961	37.7775	6.26197e-09
37180	A_55_P2145159	Six3os1	2.1418	-0.356645	0.2854	37.5963	6.8561e-09
13294	A_52_P26626	Fam92b	2.27243	-0.905803	0.503295	37.5861	6.89113e-09
23345	A_51_P121031	36951	1.48663	-1.11946	-0.367381	37.4164	7.50122e-09
34643	A_52_P161297	Tcea3	-1.4368	1.72913	0.324923	37.4051	7.54354e-09
48648	A_55_P2144886	Robo3	1.01089	-1.86142	-0.827216	37.3996	7.56449e-09
13268	A_55_P2044439	Mfng	1.34817	-2.06722	-0.206547	37.3733	7.66469e-09
56414	A_55_P2237142	LOC552873	1.58866	-1.70954	-0.101145	37.327	7.84402e-09
6555	A_51_P448545	Klhl35	1.65751	-1.01536	-0.191477	37.2578	8.12022e-09
21706	A_51_P121031	36951	1.5367	-0.887229	-0.304188	37.0744	8.90006e-09
29802	A_51_P121031	36951	1.36255	-0.974992	-0.470253	36.967	9.39106e-09
38805	A_55_P2184339	Mdga1	1.20033	-2.07651	-0.480307	36.8763	9.82681e-09
7034	A_51_P504494	Dll3	1.76292	-1.56996	0.15653	36.5455	1.15946e-08
17449	A_55_P2088380	A_55_P2088380	-0.0105615	0.0485136	1.21716	36.4033	1.24488e-08
45287	A_52_P361534	Wnt3	-0.536465	1.47372	1.24737	36.3734	1.26363e-08
37220	A_65_P07627	Dach1	2.15721	-0.993344	0.431823	36.2699	1.33071e-08
5670	A_55_P2042844	Nkx2-9	2.64585	0.131132	0.828298	35.9685	1.54716e-08
38150	A_51_P101137	Samd14	1.7578	-1.52023	0.133549	35.9661	1.54901e-08
36363	A_51_P478098	Epb4.1l5	-0.0583491	3.11984	1.63018	35.9252	1.58101e-08
22526	A_55_P2227355	Ptpro	1.72378	-1.52974	0.0854521	35.8377	1.65176e-08
47091	A_55_P2082215	Ttbk1	1.43048	-1.05284	-0.381677	35.772	1.70689e-08
22895	A_55_P2182437	ENSMUST00000129389	0.549097	-0.392118	1.3135	35.7198	1.75202e-08
51191	A_55_P2165249	Papln	-0.0415278	-1.65501	-1.73972	35.7127	1.75823e-08
29146	A_51_P121031	36951	1.51126	-1.16893	-0.296022	35.7035	1.7664e-08
49598	A_55_P2183404	Ptn	1.20138	-1.59	-0.591713	35.5466	1.91058e-08
35555	A_55_P1960202	Vcan	2.00108	-1.04461	0.266278	35.4733	1.98184e-08
22195	A_51_P163953	Nsg2	1.89194	-1.3055	0.232133	35.4661	1.98896e-08
47948	A_52_P331727	Thsd7b	-1.31427	-3.82982	-3.11752	35.397	2.05897e-08
38512	A_55_P2351345	AK139381	1.78198	-1.1143	0.0127528	35.3134	2.14681e-08
53577	A_55_P2077623	A_55_P2077623	1.33325	-1.17404	-0.463009	35.1228	2.36146e-08
7184	A_55_P2419519	4930440C22Rik	-0.179317	-0.260708	0.96848	35.0285	2.47543e-08
54052	A_55_P2426564	1500004A13Rik	1.62734	-0.453781	-0.135268	34.9424	2.58442e-08
7399	A_55_P2096144	Gnao1	0.916755	-2.21304	-0.754443	34.8738	2.6745e-08
3544	A_66_P126153	1700011M02Rik	0.498862	1.01848	1.8731	34.8718	2.67729e-08
20903	A_51_P328089	Crb3	-0.202071	3.03509	1.37544	34.8647	2.68669e-08
56044	A_55_P2126192	Lgr5	0.246008	0.838157	1.64409	34.8042	2.7693e-08
60979	A_55_P2167486	Resp18	1.2397	-1.45167	-0.538243	34.6875	2.93562e-08
1037	A_51_P377760	Rnasel	0.9221	-2.29946	-0.109364	34.4411	3.32057e-08
38331	A_55_P2048855	Sprr2a2	-0.132784	3.03856	0.829864	34.4202	3.35545e-08
46250	A_51_P443819	2610034M16Rik	0.580106	-2.44175	-1.11943	34.3871	3.41143e-08
61031	A_55_P2105542	Pde2a	1.54781	-1.75752	0.265628	34.3735	3.43473e-08
61123	A_66_P113245	Mfng	1.32542	-1.94068	-0.172418	34.2689	3.61906e-08
58727	A_55_P2173313	Plcb1	1.3344	-1.19657	-0.435988	34.132	3.87553e-08
58769	A_55_P2179448	A_55_P2179448	1.44541	-1.63719	-0.214895	34.1215	3.89595e-08
60709	A_52_P484956	Nnat	1.41512	-1.7622	-0.176141	34.0409	4.0561e-08
34063	A_55_P1958537	Map6	1.28641	-1.93981	-0.248831	34.0025	4.13471e-08
4241	A_55_P2134396	Olfr744	0.03049	0.0329117	1.19319	33.8877	4.37906e-08
5815	A_52_P566681	Gpm6a	1.49786	-1.33788	-0.2352	33.8757	4.40532e-08
54278	A_55_P1992490	Scg2	2.5582	-0.718612	1.25997	33.7256	4.74886e-08
9831	A_52_P274496	Tspan18	1.49464	-1.74941	0.0245593	33.6593	4.90888e-08
24061	A_55_P1988368	Upp1	0.845444	-1.56978	0.648656	33.6138	5.02168e-08
13227	A_55_P1967010	Gprin1	1.27365	-1.90839	-0.276038	33.5135	5.27999e-08
31113	A_51_P121031	36951	1.51823	-1.08647	-0.23172	33.4935	5.33298e-08
24193	A_52_P337246	Isl1	1.92669	-1.29913	0.440228	33.4912	5.33926e-08
47665	A_55_P2091359	Padi2	2.79129	0.112801	1.04774	33.4789	5.37226e-08
49049	A_55_P2164988	Scrt1	1.59442	-1.64601	0.425755	33.4721	5.39058e-08
56720	A_51_P282837	St14	-0.0741955	2.20336	1.67135	33.3874	5.62364e-08
29132	A_55_P2294074	AA536887	1.99373	-1.03731	0.345057	33.3254	5.80061e-08
33647	A_55_P2038056	Cttnbp2	2.2963	-0.621399	0.610237	33.1533	6.32205e-08
37154	A_51_P103594	Fam162b	1.3126	-0.711054	1.39167	33.1044	6.47838e-08
56937	A_55_P1956267	Syt11	1.49846	-1.60017	-0.0896025	32.9507	6.99595e-08
29474	A_51_P121031	36951	1.36704	-1.04171	-0.372588	32.9492	7.00133e-08
37748	A_52_P382886	Gjb2	0.191892	2.36729	0.231911	32.8771	7.2583e-08
48094	A_52_P648715	Triml1	-0.119531	1.25765	1.47239	32.8515	7.35179e-08
7960	A_51_P509997	Cox6a2	0.542432	0.480199	-0.622735	32.839	7.39774e-08
8542	A_55_P2139501	Alk	1.97841	-0.0702133	0.268195	32.7394	7.77557e-08
19493	A_51_P405606	Ndrg1	1.00767	-0.874812	1.17314	32.7137	7.87594e-08
21887	A_55_P1956567	Rab3c	1.58756	-0.0394923	-0.052601	32.6047	8.31743e-08
3430	A_55_P1990309	Elavl4	1.80151	-1.09045	0.137122	32.3996	9.21526e-08
41642	A_66_P118600	Lama1	-0.119107	-0.102608	1.02342	32.3944	9.23966e-08
28288	A_55_P1972963	Pcsk2	1.73196	-1.28877	0.127456	32.3185	9.5966e-08
37538	A_52_P317393	Gpr56	1.68119	-1.02831	-0.0207615	32.277	9.7982e-08
33705	A_66_P120277	9330182L06Rik	1.83761	-1.31708	0.359796	32.2589	9.88728e-08
51785	A_51_P413910	Hmx3	2.05143	-0.919371	0.424324	32.2493	9.93472e-08
47721	A_51_P337771	Pcdhb17	1.19149	-1.85383	-0.387683	32.1392	1.04967e-07
29747	A_55_P1954486	Mapt	1.78445	-0.911813	0.0856923	32.1184	1.06068e-07
51555	A_55_P1971991	Kdf1	-0.428608	1.32863	1.22561	32.0602	1.09198e-07
46304	A_52_P652336	Lhx1	1.78153	-1.10904	1.07637	31.6452	1.34377e-07
47326	A_55_P2074656	Padi2	2.83029	0.155631	1.14898	31.4892	1.45281e-07
33306	A_55_P2019684	Bspry	-0.111011	2.55921	1.56418	31.3555	1.55327e-07
5903	A_55_P2109326	Ache	2.07684	-1.08361	0.78753	31.3542	1.55428e-07
16619	A_55_P1980426	Nnat	1.39194	-1.52023	-0.217418	31.2948	1.60112e-07
58484	A_55_P2068459	Hspa1a	0.170741	1.66423	-0.201823	31.2324	1.65187e-07
13913	A_66_P133383	C030048H21Rik	2.23013	-0.900161	0.837557	31.155	1.71704e-07
17755	A_52_P337246	Isl1	1.75714	-1.38162	0.394898	31.1364	1.73303e-07
37146	A_52_P441294	Chl1	1.55872	-0.863866	-0.130979	31.0957	1.76874e-07
38018	A_51_P249193	Gsg1l	1.8293	-0.613925	0.140538	31.081	1.78175e-07
24756	A_55_P2023314	Casz1	2.38045	-0.711083	0.926785	31.0332	1.82489e-07
9699	A_52_P337246	Isl1	1.94188	-1.1731	0.575164	30.7394	2.11359e-07
32201	A_51_P114826	Cdh13	0.554017	-2.50351	-0.918012	30.7301	2.12341e-07
20085	A_52_P275069	Gm6792	-0.435077	1.88116	1.24274	30.6743	2.18352e-07
26889	A_55_P2048759	Mgarp	0.696696	-1.24192	0.779049	30.6617	2.19729e-07
15267	A_55_P2148753	Proser1	0.0113393	2.25006	0.157169	30.5172	2.36202e-07
17024	A_55_P2060991	BC005764	1.09519	-2.02205	-0.188642	30.5115	2.36873e-07
1474	A_51_P115159	Fam162a	0.38582	-1.49777	0.501214	30.4729	2.41489e-07
17684	A_51_P245090	Aqp3	-0.239491	2.81188	1.20029	30.4464	2.44704e-07
59951	A_55_P1965160	Tdrd5	-0.761411	2.17863	0.0818467	30.3966	2.50882e-07
19242	A_51_P115159	Fam162a	0.427164	-1.44562	0.547075	30.3517	2.56571e-07
44293	A_55_P1961736	Rcan2	1.55977	-1.48579	0.114908	30.2488	2.70116e-07
4158	A_55_P2160676	Ret	0.736775	-1.79135	0.350761	30.2488	2.70118e-07
23054	A_55_P2142575	Tdrd5	-0.718159	2.20986	0.119483	30.1871	2.78585e-07
44628	A_52_P72587	Prkcq	1.58479	-0.914948	1.21887	30.0776	2.94256e-07
50375	A_55_P2096867	Gap43	1.57893	-0.931636	-0.0725652	29.956	3.12699e-07
34639	A_52_P184149	Mthfd2	-0.546919	1.2677	-0.68867	29.8757	3.25518e-07
28231	A_52_P480351	Loxl2	0.0495629	-1.60996	0.295973	29.798	3.38418e-07
61657	A_55_P1971244	Ndufa4l2	1.62089	-0.9156	1.21133	29.746	3.47329e-07
50660	A_51_P116932	Lad1	-0.298446	2.76969	0.941114	29.7457	3.47373e-07
47152	A_51_P470851	Cplx3	1.57616	0.234543	0.0561178	29.725	3.50996e-07
51567	A_51_P110672	Mst1r	0.955644	-1.70589	-0.664235	29.6542	3.63635e-07
62533	A_66_P130647	Onecut1	0.644464	-2.23733	-0.899027	29.6503	3.64348e-07
9330	A_52_P304056	Jakmip2	1.30984	-1.56762	-0.235685	29.6444	3.6543e-07
45510	A_51_P103594	Fam162b	1.3907	-0.584254	1.4215	29.5358	3.85827e-07
57159	A_51_P358316	Chga	2.35777	-0.696912	1.03533	29.4735	3.98026e-07
12177	A_52_P337246	Isl1	1.72609	-1.32274	0.393245	29.4209	4.08636e-07
20556	A_55_P2159870	Tead4	-0.803973	2.13439	0.0999296	29.38	4.17069e-07
56548	A_55_P2071626	C530008M17Rik	0.972822	-1.92359	-0.545866	29.3551	4.2229e-07
58651	A_52_P661	Plxna4	1.71058	-1.34404	0.430213	29.3334	4.26905e-07
21213	A_51_P121031	36951	1.33238	-0.983635	-0.308658	29.3137	4.31138e-07
38509	A_51_P361830	Lgi2	0.969033	0.65052	-0.231058	29.2946	4.35274e-07
22932	A_55_P2100149	Mapt	1.75378	-0.937454	0.156614	29.2334	4.48786e-07
50631	A_55_P2007026	Gm9112	0.572253	2.13277	2.13035	29.2274	4.5015e-07
58558	A_52_P406181	Nacad	1.66196	-0.747747	0.0263708	29.2121	4.53601e-07
11458	A_55_P1959174	Pmepa1	-0.947723	-1.53328	-0.126171	29.2016	4.55999e-07
1732	A_55_P2004132	Gm853	0.521834	-0.553894	1.09439	29.1304	4.72516e-07
6648	A_52_P289173	C130021I20Rik	2.03496	-0.496602	0.416005	29.0162	5.0028e-07
17475	A_55_P1968433	Agpat9	-0.153692	2.15677	1.4743	28.8824	5.34899e-07
28368	A_55_P2286243	Srrm4os	1.29539	-1.43609	-0.272112	28.795	5.58788e-07
45240	A_51_P110672	Mst1r	0.880183	-1.70805	-0.72146	28.7618	5.6814e-07
11287	A_51_P305230	Elavl3	1.69989	-1.18664	0.209955	28.7584	5.69114e-07
37931	A_55_P2086240	Kcnq2	1.55134	-0.727221	-0.0728505	28.7136	5.81989e-07
39697	A_51_P115159	Fam162a	0.320924	-1.46846	0.458813	28.7004	5.85856e-07
54817	A_52_P337246	Isl1	1.80488	-1.16506	0.40337	28.6867	5.89864e-07
36780	A_66_P100798	Gm5468	1.50863	-0.790609	-0.111347	28.5694	6.25518e-07
25117	A_66_P118329	Ntrk3	1.20844	-0.537968	-0.366311	28.5634	6.27383e-07
58532	A_55_P2081323	Gnas	2.04782	-0.488734	0.444939	28.5615	6.27986e-07
49108	A_51_P115159	Fam162a	0.383891	-1.46439	0.478456	28.5385	6.35242e-07
6661	A_52_P110052	Ackr1	1.19562	-1.06718	-0.42323	28.5258	6.39294e-07
8431	A_51_P115159	Fam162a	0.354878	-1.46883	0.461975	28.3646	6.92962e-07
36459	A_51_P363947	Cdkn1a	0.746622	0.885596	1.8644	28.3489	6.984e-07
40922	A_55_P1968858	Cadps	0.767091	-2.08575	-0.720049	28.3298	7.05135e-07
11869	A_51_P115159	Fam162a	0.387939	-1.49172	0.455968	28.3248	7.06887e-07
48002	A_51_P115159	Fam162a	0.378291	-1.47098	0.467039	28.3212	7.08157e-07
2990	A_55_P1993433	Olfr490	1.45633	-0.0753073	-0.0737311	28.2509	7.33482e-07
59165	A_51_P479818	Lonrf3	-0.286264	2.6182	0.645479	28.1949	7.54329e-07
19542	A_55_P2018929	Spns2	1.52368	-0.880781	-0.080603	28.1823	7.59081e-07
32512	A_52_P199614	Wdfy4	2.14444	0.327462	0.568659	28.1657	7.65425e-07
39160	A_51_P115159	Fam162a	0.366769	-1.4639	0.464195	28.1542	7.69815e-07
60966	A_55_P2032543	Cblc	-0.663557	2.04768	0.875824	28.095	7.92973e-07
37200	A_55_P2083929	Robo2	1.55995	-1.05601	-0.0111953	28.0929	7.9378e-07
23306	A_55_P2181341	Ecel1	1.41547	0.329036	-0.00561264	28.0007	8.31247e-07
21428	A_55_P2013913	Cntn3	1.24625	-1.54358	-0.258881	27.9899	8.35743e-07
47234	A_55_P2072522	Pcdhb16	1.35248	-1.32574	-0.194324	27.9101	8.69757e-07
34280	A_55_P2143494	Doc2b	1.90659	-1.02136	0.918865	27.8767	8.84389e-07
28859	A_55_P1984591	Cbln1	1.68912	-0.921453	0.127115	27.8259	9.07173e-07
37397	A_52_P496202	Pcsk1n	0.628297	-2.20909	-0.838608	27.8238	9.08096e-07
12540	A_52_P121342	Nrxn1	0.765473	-0.830626	-0.767221	27.8198	9.09937e-07
20228	A_51_P430423	Ada	-0.740098	2.16553	0.650794	27.8135	9.12817e-07
57279	A_51_P259296	Lpl	-0.808344	2.1355	0.290714	27.6171	1.00698e-06
30779	A_51_P253984	Pcp4	2.33735	-0.26115	0.780715	27.6161	1.00748e-06
36259	A_51_P256384	Atp2b2	0.852349	-1.45499	-0.736764	27.5288	1.05244e-06
24027	A_55_P2029051	Fgd3	1.11311	-1.45739	-0.445304	27.4999	1.06776e-06
50802	A_52_P257812	Lpl	-0.820693	2.07882	0.168067	27.4583	1.09021e-06
30994	A_51_P125679	Rec114	0.636238	-1.80007	-0.939054	27.3777	1.13501e-06
36396	A_55_P1985544	Kcnk10	1.43735	-0.886397	-0.14648	27.377	1.13542e-06
33000	A_52_P375312	Amica1	-1.26858	0.607905	0.295075	27.3351	1.15949e-06
23021	A_55_P2005470	Mfap4	1.50787	-1.43615	0.344717	27.2174	1.22973e-06
54751	A_55_P2129261	Arhgap36	1.46198	-1.43609	0.108049	27.1836	1.25073e-06
8655	A_55_P2183587	Gli1	1.16977	-0.826346	-0.400986	27.1738	1.25682e-06
45812	A_51_P374818	Shd	0.819227	-2.12173	-0.396505	27.1582	1.26672e-06
12780	A_51_P115159	Fam162a	0.394554	-1.45413	0.454234	27.1015	1.30312e-06
52495	A_66_P109527	Kbtbd12	-0.257621	-0.276896	0.773293	27.0829	1.31527e-06
30887	A_55_P2105446	Foxp1	0.24499	1.87883	1.76818	27.0646	1.32738e-06
22960	A_55_P1973362	Kcnj12	1.36365	-1.54096	0.336319	27.023	1.35527e-06
7981	A_55_P2341468	Rbms3	0.990459	-1.09495	-0.57919	26.9191	1.42753e-06
54471	A_51_P403413	Pcdhb6	1.02351	-1.58819	-0.501112	26.916	1.42978e-06
18286	A_51_P265571	Adm	0.942437	-1.23854	0.750578	26.8999	1.44132e-06
30977	A_51_P403564	Lhx5	-0.334676	-2.37205	-1.90093	26.8914	1.44745e-06
40153	A_55_P1983588	Pmepa1	-0.98037	-1.60678	-0.222926	26.881	1.45502e-06
27009	A_55_P2144526	Fam65b	1.96698	-0.717677	0.469603	26.872	1.46155e-06
60589	A_51_P115159	Fam162a	0.437541	-1.41478	0.488762	26.8612	1.4695e-06
45373	A_51_P347619	Fezf1	0.677198	-2.24469	-0.553131	26.8484	1.47894e-06
5954	A_55_P2051094	Rorc	2.30124	0.238217	2.19942	26.8405	1.48476e-06
1018	A_55_P2075627	Apc2	1.19939	-1.45012	-0.306844	26.7747	1.5344e-06
59901	A_52_P337246	Isl1	1.53916	-1.35931	0.256915	26.6641	1.62167e-06
27454	A_51_P515242	Strip2	1.90347	-0.439055	1.56657	26.589	1.68377e-06
50195	A_51_P263290	Galnt9	1.27008	-0.865388	-0.291774	26.5753	1.69528e-06
24042	A_51_P376238	Serping1	1.56211	-1.20132	0.127032	26.492	1.76738e-06
62300	A_55_P1992889	Serping1	1.59425	-1.14203	0.142748	26.4798	1.77822e-06
15210	A_55_P2095311	Ly6g	1.45775	-0.0818846	-0.0328886	26.4158	1.83607e-06
52654	A_55_P2131672	Mical2	1.11391	-0.911091	1.02901	26.4085	1.84275e-06
51335	A_55_P2098150	Krtap5-5	-0.755799	2.08101	0.199579	26.4007	1.84992e-06
56952	A_51_P384994	Grik4	1.45211	-1.14991	-0.051937	26.3715	1.87712e-06
42357	A_55_P2061737	Tmsb4x	1.37503	-1.25777	-0.118107	26.3598	1.88813e-06
7661	A_51_P409349	Trim29	-0.25262	-0.0879985	0.837003	26.3542	1.89343e-06
36745	A_55_P1990314	Elavl4	1.61301	-0.708845	0.0619251	26.3376	1.90923e-06
45086	A_51_P103594	Fam162b	1.38874	-0.502466	1.3982	26.2876	1.95755e-06
53104	A_52_P505157	Fsd2	0.83291	0.520351	-0.306328	26.211	2.03404e-06
49714	A_55_P2316612	Fgf11	1.09347	-1.4247	0.575005	26.1843	2.06139e-06
12102	A_52_P26357	Arhgef7	1.13533	1.51345	0.279828	26.1773	2.06861e-06
27949	A_51_P380309	Ncam1	0.912227	-1.9115	-0.443936	26.1686	2.07755e-06
34253	A_55_P2127971	Gm9112	0.452051	1.70184	1.87759	26.1578	2.08884e-06
34111	A_55_P1967149	Irx3	1.27571	-1.30279	-0.225287	26.137	2.11072e-06
46821	A_55_P1981929	Scg5	1.18105	-1.67425	0.170307	26.1053	2.14443e-06
6236	A_66_P121288	Tceal6	2.09001	-0.654045	1.29383	26.1033	2.14659e-06
6652	A_51_P329928	Phlda3	0.147607	1.24928	1.53551	26.1028	2.14711e-06
19672	A_55_P1964648	Btla	-0.187758	0.245538	0.995495	26.0916	2.15909e-06
58902	A_66_P114641	Cdh18	0.159051	0.206069	1.1969	26.0601	2.19347e-06
17052	A_52_P494622	Nr4a2	1.24826	-1.55532	-0.118267	26.0204	2.23741e-06
60670	A_55_P1988699	Cacna2d1	1.32228	-0.636219	-0.215182	26.0203	2.23752e-06
6964	A_52_P337246	Isl1	1.83209	-0.998286	0.499823	26.0181	2.23993e-06
29973	A_55_P1958562	Dmrtc1b	0.520016	2.0344	1.99805	26.0173	2.24088e-06
50997	A_51_P110672	Mst1r	0.828853	-1.68028	-0.684136	25.9936	2.26759e-06
20842	A_51_P290074	Fabp7	0.896188	-1.16352	-0.646631	25.9905	2.27104e-06
41281	A_55_P2100155	Mapt	1.49998	-1.08617	0.00884768	25.9663	2.29877e-06
43816	A_55_P2054628	Nrxn1	0.713716	-0.815409	-0.763419	25.9121	2.36188e-06
25052	A_51_P103594	Fam162b	1.35058	-0.573582	1.32577	25.878	2.40252e-06
21322	A_51_P487628	Pramef12	-0.297672	2.12545	1.22251	25.824	2.46823e-06
51616	A_55_P2183147	Tdgf1	-1.03678	-0.160907	0.283167	25.817	2.47697e-06
13624	A_51_P363947	Cdkn1a	0.830171	0.793572	1.82807	25.7446	2.56823e-06
61910	A_51_P143951	Astn1	1.66613	-1.18499	0.4436	25.6258	2.72533e-06
21481	A_51_P363947	Cdkn1a	0.957055	0.926693	1.955	25.6173	2.737e-06
12137	A_55_P1955632	Trp53i11	1.35699	-1.49994	0.18889	25.6134	2.74228e-06
20941	A_51_P125679	Rec114	0.605152	-1.7318	-0.916917	25.5064	2.8931e-06
35424	A_52_P337246	Isl1	1.73668	-1.05089	0.401943	25.459	2.96238e-06
32286	A_55_P1953400	Rbfox1	1.03268	-1.24922	-0.490842	25.4121	3.03275e-06
43717	A_55_P2095578	A_55_P2095578	-0.264644	1.92543	-0.0127875	25.403	3.04649e-06
21799	A_51_P125679	Rec114	0.653404	-1.75699	-0.855336	25.3965	3.05648e-06
4864	A_51_P200203	Neurod4	1.65643	-1.10603	0.298832	25.393	3.06178e-06
27611	A_55_P2364738	Plxdc1	1.58151	-0.422778	1.48408	25.3839	3.07581e-06
23691	A_55_P1961152	Pou3f1	1.18832	-1.53598	-0.199644	25.3423	3.14049e-06
41783	A_55_P2100212	Cfc1	0.0246889	1.75105	1.52039	25.3402	3.14373e-06
50257	A_51_P257885	Mmd2	1.42974	-0.673597	-0.0957535	25.3401	3.14383e-06
22766	A_51_P363947	Cdkn1a	0.999633	0.900498	1.96345	25.3261	3.16601e-06
46718	A_55_P2007500	Tmem151b	1.08412	-1.75025	-0.00351981	25.2936	3.21782e-06
54175	A_55_P2133412	LOC101055855	-0.687366	2.04169	0.1574	25.2815	3.23734e-06
23942	A_51_P110672	Mst1r	0.820879	-1.62332	-0.676673	25.2586	3.27466e-06
31720	A_51_P110672	Mst1r	0.941568	-1.5596	-0.543143	25.2554	3.27989e-06
56910	A_51_P422685	Zmat4	0.973147	-1.86013	-0.175839	25.1868	3.39432e-06
39596	A_55_P2181833	ENSMUST00000084413	-0.588949	2.09634	0.1944	25.1598	3.44052e-06
2547	A_51_P363947	Cdkn1a	0.824943	0.811067	1.81992	25.1277	3.49614e-06
42003	A_65_P04961	Ntrk2	-0.850731	-0.60491	0.245422	25.123	3.50432e-06
242	A_51_P146760	Pcdhb20	1.08305	-1.3159	-0.415868	25.0849	3.57175e-06
31114	A_55_P1959521	Etv4	-0.35942	2.41536	0.596694	25.0642	3.60884e-06
25039	A_51_P185757	Casz1	1.99968	-0.774102	0.694892	24.979	3.76597e-06
19713	A_55_P1994128	Tmem184a	0.0120207	2.15886	1.52582	24.9731	3.77719e-06
40794	A_51_P363947	Cdkn1a	0.857971	0.869837	1.85938	24.9277	3.86387e-06
16937	A_51_P363947	Cdkn1a	0.880465	0.920434	1.89251	24.8959	3.92573e-06
24142	A_51_P508580	Tcf15	0.661362	-0.994801	0.794071	24.7815	4.15691e-06
37528	A_51_P103594	Fam162b	1.47497	-0.538772	1.35182	24.7292	4.267e-06
7902	A_51_P298837	Spock1	1.55658	-0.793265	0.065314	24.6817	4.36944e-06
8870	A_52_P393607	Sez6	2.57511	-0.207201	1.57322	24.672	4.39084e-06
55367	A_51_P396570	Plod2	0.493939	-1.17451	0.615564	24.6641	4.40812e-06
32461	A_55_P1982902	Tceal3	2.09666	-0.580105	1.3066	24.6338	4.4754e-06
11330	A_55_P1979848	Celf6	1.49002	-1.2837	0.242317	24.5347	4.70291e-06
60259	A_51_P254855	Ptgs2	-0.0102683	0.333524	1.10901	24.4848	4.82155e-06
45029	A_55_P2094691	Sox15	-0.106454	1.30558	1.3161	24.4667	4.8654e-06
9858	A_55_P2058957	Syt1	0.832394	-1.32283	-0.665229	24.4319	4.95092e-06
59707	A_55_P2049282	Ly6h	1.31333	-0.687076	-0.181244	24.383	5.07351e-06
31146	A_52_P337246	Isl1	1.82102	-0.948858	0.590004	24.3778	5.08654e-06
8281	A_55_P2031167	Efna1	0.737789	-0.504232	1.11711	24.3555	5.14357e-06
11203	A_51_P496720	Dnmt3l	-0.379106	2.25522	0.381057	24.3437	5.17402e-06
49533	A_55_P2340448	B230114P17Rik	1.53858	-1.22289	0.547587	24.3242	5.22482e-06
53548	A_51_P363947	Cdkn1a	0.945197	0.924501	1.92112	24.3154	5.24771e-06
50937	A_66_P132576	Hs3st5	1.47866	-0.477764	-0.0109062	24.2831	5.33338e-06
35412	A_52_P64687	Camk2n1	1.2423	-1.27328	0.644123	24.2733	5.35958e-06
11053	A_52_P574668	Nt5e	0.580944	2.61343	2.07226	24.2499	5.42242e-06
51037	A_55_P2007630	Sez6l2	1.55018	-1.21463	0.329157	24.247	5.4303e-06
44050	A_51_P363947	Cdkn1a	0.841577	0.873359	1.83699	24.2314	5.47285e-06
49202	A_51_P363947	Cdkn1a	0.943737	0.929544	1.91863	24.1337	5.74683e-06
61428	A_55_P2397904	Car10	1.8743	-0.895592	0.719159	24.1005	5.84298e-06
4878	A_55_P2013143	Esrp2	-0.341837	1.46183	1.13003	24.0712	5.92927e-06
44510	A_51_P117165	6330409D20Rik	1.39351	-1.0111	-0.0626257	24.0209	6.08024e-06
13575	A_52_P365660	Lrrc4c	1.9651	-0.393685	0.501223	23.9934	6.1645e-06
13240	A_51_P208121	Klhl25	-0.134895	2.35437	0.459458	23.9525	6.29201e-06
42242	A_51_P126835	Arl14ep	0.0619672	1.78338	0.00112643	23.9366	6.34214e-06
50734	A_55_P2306858	4930555B11Rik	-0.230808	-0.0139653	0.829529	23.8881	6.49783e-06
59269	A_52_P393589	Clmp	1.24028	-1.24178	-0.188991	23.8769	6.53441e-06
53726	A_52_P30451	Ppp1r3c	0.883267	-1.39825	0.507855	23.8592	6.59234e-06
58206	A_51_P109295	Pcdhb3	1.30776	-1.16659	-0.122685	23.8492	6.62545e-06
21115	A_55_P2012999	Ank3	1.24243	-0.772393	-0.235566	23.8027	6.7811e-06
7017	A_52_P517247	Iqsec3	1.84207	-0.739995	0.459906	23.7843	6.84393e-06
36510	A_51_P229602	Plxna2	1.16336	-0.769278	-0.310498	23.7798	6.85931e-06
13847	A_51_P441494	BC100451	-0.0340743	2.01608	1.44208	23.7413	6.99265e-06
21215	A_55_P1986208	Ccnb1ip1	-1.7453	0.267704	-0.269788	23.7374	7.00625e-06
10751	A_55_P2108012	Fam78b	1.02914	-1.41845	-0.403884	23.7305	7.03041e-06
25339	A_55_P2259120	D7Ertd143e	-0.449189	-0.505513	0.500246	23.73	7.03238e-06
42083	A_51_P361620	Hist2h2bb	0.839449	-1.25761	0.618582	23.682	7.20321e-06
10702	A_51_P270904	Plekhs1	1.89773	-0.829894	0.909041	23.6711	7.24242e-06
34743	A_55_P1983708	Insrr	1.06873	-1.55719	0.287114	23.611	7.46347e-06
32458	A_51_P125679	Rec114	0.621483	-1.69308	-0.832898	23.5621	7.64817e-06
4213	A_51_P126835	Arl14ep	0.0488542	1.82138	0.0339138	23.5523	7.68552e-06
28238	A_52_P398998	Gfra1	1.97882	-0.615427	0.623493	23.4673	8.01943e-06
32016	A_51_P305003	Ntrk1	1.76405	-0.800106	0.391833	23.4489	8.09339e-06
36099	A_51_P109295	Pcdhb3	1.01008	-1.32862	-0.435822	23.4467	8.10221e-06
25281	A_66_P135941	Fam221a	0.496112	0.377966	1.41289	23.3915	8.32898e-06
44174	A_52_P11441	Rab6b	0.621152	-2.0815	-0.603486	23.3484	8.5105e-06
19607	A_55_P2111141	Sorcs1	0.895038	-1.09566	-0.567019	23.2942	8.74427e-06
23005	A_51_P315904	Gadd45g	1.6539	1.04982	0.472898	23.2888	8.76823e-06
44935	A_51_P110672	Mst1r	0.847548	-1.55924	-0.575604	23.2577	8.90524e-06
49248	A_55_P2330435	9630041G16Rik	0.626166	-1.70782	-0.811805	23.2267	9.04455e-06
4699	A_51_P418737	Rbm33	-0.0331408	1.91297	0.090953	23.1667	9.32008e-06
45925	A_51_P243900	Nell2	0.995852	-0.28129	-0.366382	23.1433	9.4298e-06
56909	A_51_P201982	Angpt2	1.29731	-1.17328	-0.0999693	23.1313	9.48628e-06
60325	A_55_P2151096	Jakmip2	1.20665	-1.20681	-0.207819	23.104	9.61686e-06
5816	A_51_P126835	Arl14ep	0.0393758	1.82552	0.0473658	23.0684	9.78957e-06
10398	A_55_P2158653	Cldn7	0.185895	2.76302	1.5183	23.0673	9.79473e-06
58111	A_51_P103594	Fam162b	1.21202	-0.64016	1.16068	22.9898	1.0182e-05
33595	A_51_P144957	Tram1l1	1.09988	-1.08052	-0.346669	22.9366	1.04563e-05
14225	A_66_P117201	Fgf4	-0.481206	1.21632	0.947742	22.9007	1.06455e-05
34482	A_51_P126835	Arl14ep	0.130508	1.86999	0.111178	22.8548	1.08926e-05
54598	A_52_P262219	Fos	0.549081	-0.221525	1.15152	22.8343	1.10052e-05
52059	A_51_P125679	Rec114	0.539387	-1.92512	-0.845047	22.8314	1.1021e-05
45667	A_52_P282741	Sdc3	1.68737	-0.929711	0.399177	22.8107	1.11356e-05
54408	A_52_P370935	Glcci1	-0.106883	-1.1983	0.323367	22.8089	1.11457e-05
51481	A_51_P470328	Sepp1	1.39197	-1.01443	0.847178	22.7799	1.13084e-05
35962	A_55_P1986471	Gm10153	-0.373366	2.08107	0.2407	22.7292	1.15991e-05
36595	A_52_P465980	Cplx1	1.39279	-0.486102	-0.0474011	22.725	1.16233e-05
24734	A_51_P229613	Pcsk2	1.43898	-1.21526	0.211102	22.6977	1.1783e-05
29507	A_55_P2011146	Reep1	1.31709	-1.10926	0.745596	22.6898	1.18296e-05
9553	A_52_P101399	Tmem130	1.36181	0.00622038	1.63458	22.6875	1.18431e-05
40991	A_55_P2161238	9330182L06Rik	1.39666	-1.22858	0.135103	22.6216	1.22403e-05
40721	A_51_P125205	Aqp1	2.14856	-0.45921	0.868161	22.6117	1.23007e-05
10451	A_52_P300730	Hmga2	-1.51152	1.1461	-0.534108	22.5869	1.24544e-05
45647	A_52_P337246	Isl1	1.86899	-0.697783	0.556208	22.5623	1.26084e-05
32173	A_51_P437327	Ascl1	1.37277	-0.941569	-0.0416201	22.5572	1.26406e-05
36004	A_55_P1994630	Dpp6	0.185308	-1.87102	-0.038224	22.5544	1.26585e-05
1015	A_52_P161495	Bcl6	-0.18168	1.79538	1.25644	22.5407	1.27455e-05
29596	A_51_P220278	Ppp2r2b	1.19704	-0.819504	-0.240551	22.4936	1.3049e-05
62513	A_51_P363749	Irf6	0.395143	1.51192	1.70675	22.4785	1.31482e-05
42209	A_55_P2336558	Chn2	0.700503	-0.803418	-0.688444	22.4501	1.33361e-05
57270	A_51_P240136	Gng8	2.71887	0.0537769	1.56941	22.4085	1.36162e-05
43869	A_51_P126835	Arl14ep	-0.0697258	1.77579	0.00210772	22.3514	1.40104e-05
25390	A_66_P114528	Trim67	0.0341493	2.08703	0.271477	22.2901	1.44464e-05
31953	A_51_P375771	Ptchd1	1.47214	1.36125	0.489825	22.2481	1.47534e-05
18501	A_55_P2234084	AK046833	1.9697	-0.450985	0.599531	22.2272	1.49079e-05
25515	A_52_P568235	Fstl5	1.48593	-0.671936	0.0643532	22.1853	1.52242e-05
52567	A_51_P498720	Cacna2d1	1.20314	-0.609007	-0.216654	22.1803	1.52619e-05
15215	A_51_P437327	Ascl1	1.27817	-1.01792	-0.12375	22.171	1.53333e-05
24090	A_55_P2058540	Tdgf1	-1.02506	-0.139726	0.218732	22.1497	1.5497e-05
8623	A_55_P2023727	Limch1	2.04456	-0.606966	1.02935	22.1361	1.56029e-05
55769	A_55_P1973213	Trmt61a	-0.987111	1.62405	-0.0776008	22.1251	1.56889e-05
52934	A_55_P1973941	Slc7a5	-0.00156299	0.829687	-0.551405	22.0801	1.60462e-05
54600	A_51_P103594	Fam162b	1.46598	-0.572647	1.24025	22.0422	1.6353e-05
56126	A_66_P120736	Bnip3	0.211506	-1.44769	0.27044	22.0151	1.65757e-05
21013	A_55_P2083919	Robo2	1.35991	-1.00264	-0.0186746	22.009	1.66264e-05
18871	A_55_P2085060	Vgf	1.78018	-0.867722	0.734207	22.0089	1.66278e-05
11254	A_55_P2009988	Trib3	0.988724	2.12793	0.609598	21.9982	1.67165e-05
35278	A_51_P109295	Pcdhb3	1.02143	-1.13398	-0.393447	21.9948	1.67453e-05
8190	A_66_P113868	Cdh3	-0.574581	0.472227	0.708172	21.9776	1.68895e-05
59806	A_66_P118863	Ncald	1.24159	-1.17492	-0.115787	21.948	1.71415e-05
27059	A_55_P2155226	Ksr2	1.03077	-1.57184	-0.188546	21.9445	1.71713e-05
8740	A_51_P103594	Fam162b	1.35941	-0.557452	1.22802	21.937	1.72364e-05
59898	A_51_P478458	Crb1	0.764049	-1.65127	-0.592801	21.9292	1.73039e-05
31846	A_51_P239203	Mapk13	0.235801	1.67644	1.60112	21.9017	1.75432e-05
62231	A_55_P2020577	Pcolce	0.553584	-1.20011	0.542816	21.8983	1.75734e-05
45360	A_55_P2062793	Mfap2	0.766342	-1.70531	0.0948332	21.8694	1.78289e-05
13051	A_51_P462391	Gdap1	1.66094	-0.709735	0.291769	21.8632	1.78841e-05
9677	A_55_P2043921	Hmga2	-1.47711	1.15225	-0.41559	21.8588	1.79236e-05
29319	A_51_P125679	Rec114	0.544172	-1.7938	-0.833545	21.8418	1.80764e-05
14156	A_55_P2101508	Fgf8	-1.39472	1.23329	-0.339127	21.8387	1.81045e-05
56745	A_52_P158431	Tshz2	1.29091	-0.499782	-0.116252	21.8016	1.84435e-05
58977	A_55_P2004861	Rgs8	1.45212	-0.90889	0.0834735	21.7898	1.85525e-05
5972	A_51_P110672	Mst1r	0.824343	-1.60606	-0.517602	21.7677	1.87586e-05
14104	A_51_P125679	Rec114	0.659237	-1.66149	-0.719153	21.7577	1.88531e-05
11932	A_55_P1974567	Plch2	1.98016	-0.1352	0.571189	21.7427	1.89947e-05
29363	A_55_P2072816	Cnksr2	1.8043	0.24631	0.425757	21.7243	1.91704e-05
18007	A_51_P110672	Mst1r	0.727792	-1.69051	-0.616238	21.7109	1.92993e-05
4006	A_51_P109295	Pcdhb3	1.07836	-1.2219	-0.302827	21.7094	1.93138e-05
4771	A_65_P00930	Gria2	1.36434	-0.415138	-0.0389107	21.6978	1.9426e-05
21416	A_55_P2119249	Srrm3	1.38211	-1.07476	0.0578468	21.6808	1.95915e-05
1230	A_51_P286488	Ier3	0.619812	-0.89559	0.765807	21.6614	1.97832e-05
11965	A_55_P2014987	Gatsl2	0.757373	-1.83342	-0.135503	21.6583	1.98138e-05
29463	A_66_P126428	Celf6	1.70592	-0.896457	0.529855	21.6255	2.01411e-05
20507	A_55_P2083252	Mtus2	1.22819	-0.818973	-0.178872	21.585	2.05535e-05
44589	A_55_P2078780	Etv4	-0.100623	2.48382	0.817454	21.5497	2.09186e-05
53932	A_51_P295315	Ankrd2	0.099462	-0.152547	0.918976	21.5027	2.14165e-05
35692	A_55_P1961730	Kcnt2	-0.294627	0.425982	-0.888489	21.4996	2.14492e-05
13010	A_55_P1968718	Plekha6	1.71255	-0.478386	0.321803	21.4629	2.18473e-05
40225	A_51_P125679	Rec114	0.622497	-1.76868	-0.71874	21.4538	2.19468e-05
845	A_55_P2077313	Ddr1	1.10864	-1.44231	-0.126314	21.4484	2.20059e-05
32440	A_55_P2177658	Mast1	1.23252	-1.1231	-0.116708	21.3582	2.30206e-05
21508	A_52_P670026	Rsad2	0.65443	0.419488	1.47769	21.3303	2.33445e-05
39704	A_51_P109295	Pcdhb3	1.15626	-0.898861	-0.240654	21.3018	2.36798e-05
22596	A_52_P628915	Syt4	1.66541	0.176186	0.309005	21.2833	2.38993e-05
10716	A_52_P22763	Map2	1.17216	-1.41455	0.0215717	21.2602	2.41767e-05
23360	A_65_P18948	Ppm1h	0.0157073	-2.58439	-1.07395	21.2408	2.44132e-05
60574	A_51_P406306	Hecw2	-0.508712	1.74747	-0.0443352	21.238	2.44468e-05
32667	A_55_P2109327	Ache	1.69102	-0.905967	0.602089	21.1911	2.50272e-05
26001	A_51_P516133	Hist1h1c	0.550831	-1.39409	0.373084	21.1742	2.5239e-05
12069	A_51_P464703	Ccl8	1.38346	-0.340071	1.37324	21.1618	2.53964e-05
11472	A_55_P2182497	Maml3	0.681037	-1.33037	-0.712196	21.1484	2.55671e-05
3469	A_55_P2115166	AI661453	-0.0855634	2.14665	1.28141	21.1133	2.602e-05
30959	A_55_P2000062	Irf1	-0.801402	0.345248	0.484897	21.1119	2.60378e-05
25285	A_51_P126835	Arl14ep	0.104411	1.8031	0.105116	21.1087	2.60798e-05
46165	A_55_P2091858	Hipk2	1.17481	-1.40955	0.205209	21.0926	2.62906e-05
31558	A_51_P437327	Ascl1	1.41737	-0.920278	0.0754613	21.0925	2.62923e-05
54293	A_51_P110672	Mst1r	0.788208	-1.54792	-0.554092	21.0902	2.63221e-05
6296	A_55_P1964158	Gm14496	-0.0745699	0.100625	0.909385	21.0147	2.73343e-05
60269	A_66_P138898	Sp8	-1.31654	1.10522	-0.0236753	20.9682	2.79777e-05
40070	A_51_P461429	Cyp7b1	0.538253	-1.34943	-0.847638	20.9295	2.8525e-05
9148	A_55_P2083257	A3galt2	-0.0122113	-0.22732	0.810508	20.9089	2.882e-05
32233	A_51_P126835	Arl14ep	0.090982	1.79542	0.102263	20.8858	2.91547e-05
51341	A_51_P125679	Rec114	0.606649	-1.5327	-0.767564	20.8727	2.93455e-05
31806	A_51_P109295	Pcdhb3	1.12541	-1.23326	-0.197423	20.8705	2.93777e-05
28664	A_51_P213030	Macrod1	1.02271	-1.50398	0.180425	20.8348	2.99083e-05
43615	A_55_P2024245	Mthfr	0.355539	2.50015	0.726913	20.8327	2.99391e-05
31608	A_55_P2181104	Shisa3	-1.42644	0.930399	-0.111216	20.8082	3.03076e-05
48342	A_55_P2185198	Asic4	1.00022	-0.982014	-0.381838	20.8014	3.04113e-05
11163	A_55_P1974645	Entpd2	-0.3379	1.66253	1.0426	20.8007	3.04213e-05
21754	A_52_P365732	Cntn2	1.14216	-1.1456	-0.199603	20.7783	3.07645e-05
26320	A_51_P301809	Slit3	1.38746	-1.14644	0.206553	20.7496	3.12091e-05
21186	A_51_P467233	Polr3gl	0.855694	-1.659	0.0292361	20.7471	3.12476e-05
54715	A_55_P2320313	Kcnb1	0.522811	-1.75409	0.0244065	20.744	3.12962e-05
3107	A_51_P110672	Mst1r	0.803987	-1.51427	-0.526595	20.7398	3.1363e-05
8099	A_55_P1954378	Nrn1	1.68327	-0.515031	0.323321	20.7343	3.14488e-05
54603	A_52_P244349	Dcx	1.85426	-0.440122	0.516631	20.7319	3.14867e-05
30807	A_52_P627068	Disp2	1.67461	-0.639886	0.343427	20.7271	3.15622e-05
53784	A_55_P2013730	Islr2	1.44192	-0.403193	0.0652202	20.6849	3.22352e-05
23726	A_51_P437327	Ascl1	1.33793	-0.940687	5.27147e-06	20.6442	3.28972e-05
56036	A_52_P262219	Fos	0.727466	-0.139665	1.23033	20.6404	3.296e-05
14552	A_55_P2130885	Mas1	-0.182586	2.35655	0.947087	20.6343	3.30614e-05
56318	A_55_P1987730	Fam213a	-0.380082	-2.10527	-0.407895	20.6019	3.36003e-05
58883	A_52_P467726	Nsg1	1.42527	-0.695425	0.0598876	20.5904	3.37944e-05
58660	A_55_P1964568	Megf10	0.811499	0.564926	-0.186531	20.5781	3.40029e-05
46823	A_55_P2259125	D7Ertd143e	-0.540198	-0.56167	0.356545	20.5688	3.41611e-05
34824	A_52_P423222	Nfe2l3	1.60929	-0.6066	0.260243	20.5586	3.4337e-05
41793	A_51_P337125	Inpp5d	1.4639	-0.165753	1.50271	20.5569	3.4365e-05
2167	A_51_P109295	Pcdhb3	1.18602	-0.975093	-0.171594	20.5312	3.48106e-05
45556	A_52_P87843	Aldh1a3	0.172163	1.57351	-0.0118261	20.5298	3.48347e-05
22777	A_55_P2037812	Palmd	0.891769	-1.45855	-0.414347	20.5037	3.52915e-05
37757	A_55_P2109122	Hist1h2bc	0.751976	-1.44685	0.323587	20.4998	3.53603e-05
2328	A_30_P01023251	NEAT1	-0.299908	-0.272365	0.6146	20.4762	3.57816e-05
54623	A_55_P1968673	A_55_P1968673	0.114674	0.96932	1.31133	20.4669	3.59481e-05
10220	A_55_P2046064	Il22ra2	-0.0694202	0.501221	1.04136	20.452	3.62172e-05
36877	A_51_P262171	Irgm1	-1.09671	0.726242	0.271289	20.4472	3.63027e-05
36307	A_51_P501248	Sphk1	0.163271	1.82029	1.5187	20.4266	3.66793e-05
13020	A_51_P380750	Cbfa2t3	1.51585	-1.03352	0.525796	20.4261	3.66889e-05
28639	A_55_P1985433	Nrg1	1.98913	-0.21465	0.643709	20.4199	3.68029e-05
48116	A_51_P515649	Pcdhb22	0.585857	-1.53939	-0.772226	20.4194	3.68116e-05
15739	A_51_P124719	Ccdc93	-0.188307	1.91559	0.16297	20.3777	3.75878e-05
16344	A_51_P249286	Rgs16	1.35998	-0.911881	0.0339333	20.3582	3.79553e-05
46463	A_51_P151902	Spon1	1.90839	-0.622511	0.971353	20.2777	3.95134e-05
58203	A_55_P2173011	Nfasc	1.15183	-1.17855	0.568737	20.2775	3.95188e-05
19461	A_52_P337427	Izumo4	0.85419	-1.42192	0.333365	20.2618	3.98289e-05
15377	A_55_P2060592	Hoxa1	-0.932741	1.23815	-0.512043	20.2557	3.99508e-05
42813	A_55_P2212733	C80012	0.608345	-0.970038	0.67278	20.2116	4.08422e-05
16111	A_52_P600822	Prkcz	-0.00963863	2.48105	0.848296	20.2067	4.09431e-05
37784	A_55_P2169938	Gm13051	-0.616973	1.91028	0.418647	20.1991	4.10975e-05
27143	A_55_P1959393	Hhat	1.83868	-0.178527	0.479415	20.1938	4.1207e-05
18100	A_55_P2125982	Lrrc4b	0.875415	-1.60649	-0.314409	20.1882	4.13228e-05
43149	A_55_P2088965	Scarb1	0.656033	0.81629	1.61599	20.1829	4.14332e-05
56445	A_55_P1978028	Sez6	2.16	-0.315609	1.3538	20.1771	4.15529e-05
30973	A_55_P2066180	Hid1	1.38987	-1.13326	0.284373	20.1471	4.21801e-05
37513	A_55_P1969276	Hhip	0.582513	1.61246	0.185982	20.1268	4.26116e-05
25173	A_51_P107020	Kif5a	1.10967	-1.42338	0.0841117	20.1229	4.26945e-05
61525	A_51_P446469	Dok2	-0.274082	1.10394	1.03391	20.1141	4.28819e-05
27755	A_55_P1955726	Ptpn5	1.18641	-1.19937	-0.0762164	20.0793	4.36348e-05
24229	A_55_P2005420	A_55_P2005420	0.215382	-1.20559	0.380564	20.0719	4.37969e-05
43505	A_55_P2082974	Irak2	0.0588338	-0.893329	0.501572	20.0392	4.45186e-05
59710	A_52_P659312	Spsb4	0.747086	-1.60688	-0.529096	20.0198	4.49521e-05
15991	A_51_P440238	Ggt6	-0.0656859	2.42111	0.811414	19.9965	4.54791e-05
51691	A_55_P1960351	Cntn1	0.790058	-1.35677	-0.54702	19.9839	4.57665e-05
58324	A_55_P1958720	Smgc	-0.167762	-0.0641129	0.765898	19.983	4.57879e-05
52923	A_55_P1953503	Lrrc4b	0.813599	-1.6597	-0.360451	19.9429	4.67137e-05
62466	A_55_P2049652	Stox1	1.37366	-0.932724	0.0808903	19.9411	4.67559e-05
16236	A_52_P262219	Fos	0.724404	-0.240065	1.15795	19.9384	4.6819e-05
48657	A_51_P485161	Cplx2	0.738005	-1.76976	-0.365865	19.9245	4.7147e-05
43434	A_55_P1971938	Atp2b2	0.702249	-1.34355	-0.644888	19.9235	4.71698e-05
61584	A_55_P2005853	Nacc2	1.21502	-1.13374	0.586925	19.9035	4.76435e-05
21050	A_55_P2069592	Pitpnm3	-0.326555	1.43256	1.02026	19.8734	4.83673e-05
49579	A_51_P111962	Bean1	0.708079	-1.80081	-0.24997	19.821	4.96496e-05
32048	A_52_P609334	Klhdc8b	1.35298	-0.446785	0.00561331	19.8204	4.96653e-05
61190	A_51_P126835	Arl14ep	-0.0091914	1.85563	0.157405	19.8005	5.01631e-05
43270	A_55_P1953391	Rbfox1	0.97858	-0.647932	-0.353794	19.7574	5.12557e-05
19470	A_51_P124719	Ccdc93	-0.237302	1.89372	0.166301	19.7362	5.18016e-05
22127	A_51_P109295	Pcdhb3	0.966609	-1.19823	-0.356262	19.7315	5.19228e-05
35848	A_52_P191567	Plcl1	1.01843	-1.19631	-0.292174	19.7123	5.24231e-05
11663	A_51_P480320	Usp24	-0.11927	1.87977	0.162912	19.7112	5.24515e-05
16647	A_55_P2050732	Fcrl5	0.585367	-1.87757	-0.246343	19.703	5.26693e-05
13282	A_66_P102467	Casz1	1.8616	-0.559722	1.10739	19.6591	5.38364e-05
49991	A_55_P2051746	Lbx1	0.744565	-0.788033	-0.573446	19.6458	5.41971e-05
16397	A_51_P437327	Ascl1	1.29819	-0.970062	0.00814678	19.628	5.46795e-05
14792	A_55_P2020726	Gm16505	-0.0851664	-1.21499	-1.32929	19.6263	5.47283e-05
27903	A_51_P500661	Rnf182	1.19704	1.48998	0.441094	19.6234	5.48075e-05
53184	A_51_P317941	Perp	-0.26776	1.56224	1.07169	19.5603	5.65625e-05
45907	A_51_P126835	Arl14ep	-0.0154618	1.73202	0.0677988	19.559	5.65998e-05
44469	A_55_P1998937	H2-M11	-0.0298064	-1.18093	-1.27636	19.5334	5.73282e-05
53177	A_52_P476754	Ubash3b	0.673375	-1.36349	0.358417	19.512	5.79474e-05
30945	A_55_P1999945	Dlgap2	1.34292	-0.697683	0.0113465	19.509	5.80334e-05
13459	A_55_P2093231	A_55_P2093231	0.534318	-1.80572	-0.714972	19.4788	5.89167e-05
27527	A_55_P2050169	Vmn1r197	-0.130607	-1.18018	-1.35146	19.4471	5.98572e-05
47559	A_66_P111562	Ccnd1	-0.895405	1.43557	-0.248673	19.4453	5.99098e-05
6338	A_55_P2133310	Steap2	-0.833631	-0.486791	0.178148	19.4315	6.03255e-05
56594	A_51_P109295	Pcdhb3	0.983083	-1.31926	-0.281707	19.4224	6.06018e-05
62557	A_51_P220162	Notch3	-0.434609	-1.62854	-0.145763	19.4145	6.08402e-05
21620	A_55_P2208579	Onecut2	0.760892	-1.04332	-0.572814	19.394	6.14664e-05
57079	A_55_P2163033	Hoxb13	-0.489739	0.570107	0.733655	19.3797	6.19079e-05
50388	A_55_P2094034	Nrg2	1.18593	-0.571997	1.09557	19.3595	6.25385e-05
718	A_51_P103594	Fam162b	1.34695	-0.371927	1.28441	19.3118	6.40471e-05
19324	A_51_P437327	Ascl1	1.27961	-1.02621	0.0233548	19.3081	6.41655e-05
41841	A_51_P437327	Ascl1	1.29466	-0.913608	0.00276845	19.2926	6.46632e-05
22504	A_52_P399934	Dusp2	-0.859387	1.50102	-0.157722	19.2789	6.51083e-05
51607	A_55_P2103837	Gbp4	-0.658474	0.630504	0.611156	19.2772	6.51634e-05
54148	A_55_P2013559	Dpp6	0.602379	-1.81566	-0.567393	19.2603	6.57168e-05
46850	A_51_P438805	Txnip	2.33197	0.311436	1.00869	19.2487	6.60984e-05
48460	A_55_P2178496	Fam53b	-0.0687129	0.522049	1.02083	19.2485	6.61067e-05
57463	A_66_P120125	Nrep	1.10165	-1.14343	-0.17349	19.1965	6.78479e-05
824	A_55_P2025038	Cpe	0.834322	-1.63653	-0.199304	19.1745	6.85992e-05
58355	A_52_P500274	Ntrk3	1.68534	-0.327933	0.365312	19.1487	6.9489e-05
19062	A_55_P1953861	Vstm2l	1.43726	-1.0018	0.310885	19.1474	6.95348e-05
36038	A_55_P2070045	Golga7b	1.81636	-0.565462	0.622258	19.1292	7.01707e-05
4376	A_66_P126323	9230102O04Rik	-0.089467	-0.935019	-1.24858	19.0877	7.16419e-05
51278	A_51_P219505	Slc41a2	0.749027	-0.501086	0.995166	19.0807	7.18921e-05
25557	A_55_P2009561	Pex5l	1.22938	-1.17682	0.0650085	19.0749	7.20994e-05
12199	A_55_P1973868	Sema3b	0.352087	-0.518218	0.815849	19.0702	7.22714e-05
16712	A_55_P2045208	Dll3	1.35958	-0.883953	0.091058	19.0648	7.24653e-05
3482	A_52_P221776	Kif12	-0.236257	-0.671204	-1.26733	19.0615	7.25838e-05
16140	A_51_P155873	Ppp1r3g	0.345101	-1.36778	0.27839	19.0379	7.34478e-05
14832	A_55_P2007088	Rnf128	0.396413	0.930283	1.46234	19.0208	7.40757e-05
19982	A_55_P1955637	Trp53i11	1.27257	-1.09303	0.0742981	19.0152	7.42866e-05
45544	A_66_P106808	Scn3a	1.27068	-0.855331	-0.027103	18.9993	7.48788e-05
14056	A_55_P2157205	Cdx1	-0.438043	1.08458	0.860629	18.9974	7.49479e-05
54243	A_55_P2040026	Itga4	1.91713	-0.394972	0.686252	18.9636	7.62277e-05
51761	A_51_P334104	Dcn	-0.293808	1.23216	1.00367	18.9426	7.70306e-05
9100	A_66_P130993	A_66_P130993	0.0191068	0.0305309	0.892004	18.9115	7.82368e-05
28484	A_51_P437327	Ascl1	1.31328	-0.891425	0.0400719	18.9043	7.85223e-05
41542	A_51_P295967	Proc	-0.229577	0.52743	0.900665	18.8381	8.11624e-05
41349	A_55_P2050390	Cdh22	0.995186	-1.13841	-0.293533	18.8368	8.12176e-05
4562	A_51_P124719	Ccdc93	-0.292812	1.88678	0.207324	18.7591	8.44336e-05
56071	A_55_P2005655	Ntsr1	1.73016	-0.161468	1.51248	18.7416	8.51768e-05
26256	A_51_P124719	Ccdc93	-0.373644	1.7782	0.0974054	18.7336	8.5518e-05
16697	A_30_P01021631	NEAT1	-0.273022	-0.496675	0.496986	18.7287	8.57265e-05
17334	A_55_P2168441	Fam163b	1.45526	-0.98144	0.533784	18.7213	8.60433e-05
18411	A_51_P109295	Pcdhb3	1.08777	-1.20773	-0.132252	18.662	8.86345e-05
9905	A_55_P2157914	A_55_P2157914	0.0259724	-1.12338	0.321517	18.6491	8.9209e-05
11022	A_51_P234692	Neat1	-0.257151	-0.246001	0.609577	18.648	8.92564e-05
47928	A_55_P2079490	Parp6	1.02042	-1.07635	-0.266394	18.6309	9.00224e-05
34186	A_51_P288876	Tmem45a	0.0181209	-0.986606	0.396861	18.629	9.01079e-05
25554	A_66_P125223	Prr33	0.0999588	-0.107722	0.874511	18.6242	9.03228e-05
62840	A_55_P1993549	Npnt	-0.600254	0.264006	0.554339	18.6076	9.10758e-05
17627	A_52_P165773	Prmt8	1.13235	-1.29914	0.135964	18.5427	9.40805e-05
10790	A_55_P2051414	Axl	0.41628	-0.653809	0.7554	18.5394	9.42364e-05
32983	A_51_P227679	Gabrb2	1.73015	-0.109836	0.425454	18.5264	9.48524e-05
19727	A_55_P2220748	Mep1b	-0.917905	-0.299711	0.162905	18.5154	9.53728e-05
360	A_55_P2022629	Oxct2b	-0.0423956	-1.34535	-1.29246	18.5019	9.6018e-05
61090	A_55_P2000284	Phox2a	1.45104	-0.831767	0.23799	18.4527	9.84139e-05
60963	A_55_P2143282	Nkd2	-0.630644	1.50672	-0.160499	18.4373	9.91716e-05
58354	A_51_P367866	Egr1	1.74879	-0.665575	0.69324	18.4352	9.9277e-05
22845	A_55_P2010038	Tnfsf9	0.567764	-1.4658	0.210852	18.4078	0.000100645
55563	A_55_P2073895	Mina	-0.269725	1.86163	0.195993	18.3964	0.00010122
12167	A_55_P2004972	Neurod1	1.56575	-0.560204	0.296271	18.3947	0.000101309
3839	A_55_P2284497	Smim18	1.39833	0.00314741	0.135841	18.3889	0.000101604
47609	A_51_P126835	Arl14ep	0.0712318	1.84223	0.211789	18.3705	0.000102541
42749	A_55_P2012201	App	1.25134	-1.14811	0.391322	18.359	0.000103134
61630	A_55_P2034033	Il12rb1	-0.766233	1.36689	-0.296642	18.357	0.000103235
11600	A_51_P124719	Ccdc93	-0.277056	1.81758	0.152764	18.3407	0.000104077
39527	A_55_P2119772	Scn3a	1.24131	0.00109574	0.00775175	18.3287	0.000104709
55855	A_55_P1963463	Gabra3	0.988214	-1.10136	-0.286156	18.3278	0.000104753
23747	A_55_P1954985	A_55_P1954985	0.975815	-1.38388	0.206698	18.3212	0.000105098
39918	A_55_P1959425	Slc16a3	0.210404	-1.32122	0.251802	18.3147	0.000105444
53909	A_55_P2075706	Asphd1	1.71709	-0.283378	0.43015	18.2959	0.00010644
40469	A_52_P408391	Neurod1	1.69062	-0.438152	0.427526	18.2784	0.000107375
54608	A_55_P2004354	Gm2694	1.15504	-0.833823	-0.131084	18.2444	0.000109214
36617	A_55_P2414619	Cdh6	0.831133	-0.5376	-0.422858	18.2376	0.000109588
24060	A_55_P2002357	Tnrc18	0.772693	0.826755	-0.0541587	18.2291	0.000110053
59846	A_55_P2024704	Cpe	0.849499	-1.56105	-0.135777	18.2225	0.000110418
19937	A_55_P2024155	Zbtb16	0.937376	-1.00187	-0.352217	18.2186	0.000110635
9380	A_55_P2109033	Hmgcs2	1.30362	-1.00307	0.617675	18.2154	0.00011081
3740	A_55_P2106175	Gch1	1.02302	1.58193	0.424939	18.197	0.000111831
52012	A_52_P31543	Btg2	1.44933	-0.956916	0.436359	18.1946	0.000111967
58766	A_55_P2110915	Flrt1	1.39169	-0.957033	0.254257	18.1814	0.000112708
42224	A_55_P1985294	Krtap5-5	-0.332175	2.01016	0.437858	18.1774	0.000112932
8205	A_55_P2023732	Limch1	2.06691	-0.333978	1.03383	18.1708	0.00011331
48003	A_52_P262219	Fos	0.630869	-0.186241	1.10089	18.1676	0.000113489
29568	A_55_P2041011	Slc2a13	0.698354	-0.709739	-0.559781	18.1671	0.000113517
4481	A_51_P259603	Adcyap1r1	1.667	-0.647101	0.497211	18.1666	0.000113544
60815	A_51_P438967	Gpnmb	0.825747	0.734684	1.63894	18.1486	0.000114576
38498	A_51_P290556	Nyap2	1.39967	-0.229107	0.11623	18.1479	0.000114615
38413	A_55_P2164659	Tlx2	2.19695	-0.15451	1.42113	18.1082	0.000116913
26376	A_55_P2172956	Cnih2	0.998422	-0.577619	-0.278825	18.101	0.000117333
40712	A_55_P2252891	AK160358	1.22834	-0.749904	0.909763	18.0903	0.00011796
37849	A_51_P176352	Ndrg2	0.748587	-1.11096	0.532682	18.0576	0.000119907
57497	A_55_P1989653	Slco4a1	0.803892	-0.802826	0.783673	18.0416	0.000120871
36122	A_51_P432460	Ppp1r14a	1.46801	0.144527	0.227217	18.0376	0.000121112
1521	A_55_P1990200	Ccdc177	0.404177	-1.89554	-0.764265	18.0114	0.000122709
16116	A_55_P2092194	Camkmt	0.612091	-1.05343	-0.668994	17.9922	0.000123892
40897	A_66_P111090	Sctr	0.939721	-1.38531	-0.204128	17.9912	0.000123952
14081	A_51_P184223	Pcdhb7	1.25807	-0.793306	-0.00815417	17.9909	0.000123973
27182	A_52_P331762	Lmo1	1.10969	-1.27472	0.226143	17.9903	0.000124011
38201	A_52_P167411	Tnk1	0.206372	2.4132	1.41955	17.945	0.00012685
10723	A_55_P2076333	Myt1	1.53873	-0.270016	0.255062	17.9339	0.000127559
17303	A_51_P124719	Ccdc93	-0.319727	1.82812	0.18846	17.9312	0.000127727
3198	A_55_P2108784	Arhgap22	-0.851596	1.41457	0.326491	17.9257	0.000128082
39173	A_52_P319438	Ankrd37	0.728914	-0.907893	0.682427	17.9069	0.000129289
47408	A_55_P2142488	Spry3	-0.119339	0.548936	0.960901	17.8603	0.000132341
47403	A_52_P240542	Id2	0.665901	0.208747	-0.343604	17.828	0.00013449
12653	A_55_P2039279	Kcnh3	-0.156071	0.170315	0.810558	17.8072	0.0001359
4712	A_55_P1958712	Muc19	-0.267865	-0.0571029	0.65652	17.8013	0.000136298
25494	A_55_P2144641	Sdk1	0.335069	-1.68312	-0.927729	17.7897	0.000137093
34642	A_55_P2042833	A_55_P2042833	-0.139869	-0.0851462	0.72365	17.7652	0.000138783
52280	A_55_P1960411	Lrrc23	1.45319	-0.825979	0.772208	17.7429	0.000140338
21947	A_52_P53019	Rhbdl3	1.15354	-1.02203	0.611602	17.7071	0.000142872
16986	A_52_P518997	Epha2	-0.821259	0.69858	0.437859	17.6916	0.000143984
4340	A_30_P01020135	NEAT1	-0.273629	-0.266311	0.569132	17.6888	0.000144185
51831	A_55_P2013948	Gsn	0.141264	-2.21459	-0.918038	17.6866	0.000144347
8969	A_55_P2143311	Pdxk	0.186576	1.71205	0.166953	17.6759	0.00014512
42168	A_55_P2158006	Gm14243	-1.1052	-1.17131	-0.292899	17.67	0.000145546
38889	A_51_P107020	Kif5a	1.10619	-1.25604	0.069281	17.6627	0.000146084
22686	A_52_P262219	Fos	0.641361	-0.325892	1.01614	17.6506	0.000146965
15592	A_51_P124719	Ccdc93	-0.282985	1.84529	0.218193	17.6502	0.000146998
56108	A_55_P2055147	Mast1	1.0617	-0.702756	-0.211276	17.6401	0.000147743
16600	A_55_P1958210	Ephb1	0.738035	-1.26795	-0.519195	17.6214	0.000149127
51138	A_51_P437327	Ascl1	1.27758	-0.881793	0.0611505	17.5813	0.000152146
15758	A_55_P2012201	App	1.11838	-1.21763	0.309833	17.575	0.000152628
47463	A_51_P284486	Gstm2	0.741567	0.233628	1.3535	17.5649	0.000153402
43541	A_51_P107020	Kif5a	1.07143	-1.28025	0.0325014	17.5333	0.000155844
58953	A_55_P2067608	Clmp	0.957738	-0.967604	-0.303988	17.496	0.000158781
6545	A_51_P515532	Tmem200a	0.773605	-0.336737	-0.410327	17.4821	0.000159883
22462	A_55_P2137979	Crb3	-0.224441	2.04589	0.911066	17.459	0.000161744
45611	A_51_P278653	Rprm	0.89867	-1.4461	0.0440371	17.4576	0.000161856
48156	A_55_P1976278	Prkcb	1.48112	-0.849289	0.660617	17.4004	0.000166549
60653	A_55_P1986421	Tcp11	1.10071	-0.905405	0.725697	17.3963	0.000166896
52054	A_55_P1966749	Cyp2s1	-0.0290301	0.592473	1.02534	17.3886	0.000167542
29202	A_51_P289889	Npnt	-0.694028	0.446618	0.494926	17.3752	0.000168666
16808	A_51_P387123	Oasl2	-0.263075	1.16061	0.974461	17.3663	0.000169417
53265	A_66_P130517	Lepr	0.463637	-0.0816743	1.05254	17.3651	0.00016952
58701	A_55_P2116165	Pfkfb3	0.174501	-1.18967	0.300711	17.3647	0.000169549
56694	A_55_P1954231	Lrtm2	0.834496	-1.5157	-0.113345	17.3172	0.000173629
24549	A_51_P473953	Arhgef26	-0.594613	0.900753	0.6501	17.3139	0.000173918
44345	A_52_P89267	Gatsl2	0.633869	-1.69099	-0.185773	17.3108	0.000174183
1320	A_51_P123655	Kera	0.467184	0.719335	-0.252787	17.3039	0.000174784
22866	A_55_P2070529	Mapk10	1.47107	-0.0481848	0.224664	17.2982	0.000175284
19343	A_55_P1959305	Rbm47	-0.00567722	1.75304	1.25423	17.2956	0.000175512
40194	A_55_P2042487	Dpysl3	1.29324	-0.973015	0.162763	17.2533	0.000179269
3552	A_55_P1955457	Grb10	-0.101632	1.27946	-0.207126	17.2501	0.00017955
29444	A_51_P402160	Zfp750	-0.452203	-0.339975	0.421037	17.2277	0.000181572
38070	A_51_P379478	Nckap5	1.20664	-1.12958	0.194454	17.2256	0.000181765
51999	A_52_P625640	Trim9	0.7983	-0.98042	-0.459437	17.2172	0.000182531
38368	A_51_P124719	Ccdc93	-0.268468	1.86624	0.266749	17.1871	0.000185295
33747	A_51_P437327	Ascl1	1.26962	-0.804406	0.0475918	17.1818	0.000185787
29102	A_65_P20249	Prkcb	1.32704	-0.965377	0.566934	17.176	0.000186327
25135	A_51_P107020	Kif5a	1.03383	-1.29632	0.013708	17.1746	0.000186459
3120	A_55_P2107155	Rasd2	-0.786545	1.3689	0.401144	17.1633	0.000187511
52186	A_51_P246924	Tppp3	1.4487	-0.7552	0.280023	17.1631	0.000187538
62236	A_51_P107020	Kif5a	1.10694	-1.22935	0.118395	17.1604	0.000187784
49098	A_52_P650387	Ccnjl	-0.00878947	-2.27779	-0.732437	17.0855	0.000194958
51382	A_55_P2072284	Dnaaf3	0.166415	1.79234	0.239043	17.0827	0.000195224
57692	A_55_P2105858	Atf5	0.190031	0.486421	-0.504581	17.0746	0.000196015
62317	A_51_P233334	Stc1	0.455487	-0.80659	0.638766	17.0655	0.000196911
32761	A_51_P358894	Ttc9b	0.613193	-0.158578	-0.474824	17.0586	0.000197589
41593	A_51_P124719	Ccdc93	-0.256012	1.81807	0.216312	17.0585	0.000197607
39007	A_55_P2065294	Scn3a	1.30203	-0.712454	0.0722605	17.0581	0.000197642
56977	A_51_P107020	Kif5a	1.08592	-1.23963	0.0866158	17.042	0.000199245
20751	A_55_P2018865	Defa-rs4	-0.0660704	1.51028	-0.0287454	17.0376	0.000199676
62943	A_55_P2129925	Mybl2	0.494786	0.905627	1.47192	17.0255	0.000200887
17338	A_55_P2162747	Asic4	0.888461	-0.962724	-0.359687	17.0242	0.000201017
59423	A_55_P1995572	Meis1	1.37548	-0.787555	0.194807	17.022	0.000201242
6087	A_55_P2031496	Rufy3	1.51356	-0.616556	0.319585	17.0066	0.000202795
60054	A_55_P2123826	Nfe2l3	1.60131	-0.460533	0.385336	17.0019	0.000203277
14468	A_51_P157042	Ctgf	-1.33774	-0.333765	-0.189281	16.9966	0.00020381
12222	A_55_P2190706	D15Ertd55e	-0.810729	-0.036618	0.27818	16.982	0.000205305
5462	A_51_P468464	Gdpd5	1.09824	-0.869385	-0.135967	16.9759	0.000205932
503	A_55_P2055638	Gsn	0.121236	-2.19359	-0.894548	16.9584	0.000207747
59593	A_51_P107020	Kif5a	1.07488	-1.23677	0.049809	16.9574	0.000207846
50237	A_55_P2161400	Sctr	0.682055	-1.43121	-0.513553	16.9256	0.000211182
49277	A_51_P391291	Gng3	1.41889	-0.350727	0.173141	16.8921	0.000214743
49756	A_66_P108267	Foxn4	0.311881	1.58382	0.146559	16.8648	0.000217697
55397	A_51_P384693	Kirrel3	0.804849	-0.903254	-0.438672	16.84	0.000220413
4270	A_51_P419637	Dclk3	1.95858	-0.291378	1.24514	16.8396	0.000220457
37668	A_51_P107020	Kif5a	1.07861	-1.23165	0.0841051	16.8235	0.000222237
4849	A_55_P2121521	Hist1h3i	-0.154606	1.25467	-0.228162	16.8203	0.0002226
10417	A_55_P1954511	Btbd10	-0.235444	1.40142	-0.144974	16.8028	0.000224549
19684	A_51_P107020	Kif5a	1.08473	-1.22314	0.0870072	16.802	0.000224647
54206	A_52_P547662	P2ry1	1.39485	-0.175624	0.159898	16.7947	0.00022546
34048	A_52_P604195	Mbp	0.77668	-1.43463	-0.357996	16.7831	0.000226775
35727	A_55_P2180491	Rrbp1	-0.863905	1.16912	0.342246	16.7331	0.000232516
42510	A_51_P500344	Mat2a	-0.62476	-1.86021	-0.434836	16.7127	0.000234894
50592	A_51_P404377	Rnd2	1.30327	-0.937672	0.593374	16.7113	0.000235064
3118	A_55_P2073789	A_55_P2073789	0.7249	0.0984182	1.25721	16.711	0.000235103
31928	A_51_P200667	Clmn	0.222279	-1.19767	0.290883	16.6886	0.000237745
33601	A_52_P228236	Tfrc	0.249718	-1.04431	0.401583	16.6856	0.000238107
40000	A_55_P2059307	Map2	1.10651	-1.17256	0.0596601	16.6772	0.000239102
6228	A_52_P298002	Gch1	1.23394	0.615637	0.200978	16.6721	0.000239718
52180	A_55_P2088780	1810009J06Rik	-0.0312678	-0.0412603	0.779725	16.6589	0.00024131
27332	A_51_P406429	Pdk1	0.395609	-1.00329	0.477355	16.6521	0.000242123
38581	A_55_P1960298	Tmem80	0.461384	-1.83516	-0.398859	16.6518	0.000242166
49459	A_52_P387009	Egln3	0.301953	-1.04012	0.421433	16.6483	0.00024259
20646	A_52_P597371	Ncald	0.977585	-1.20209	-0.166506	16.6285	0.000244999
50337	A_55_P2091472	Bnip3	0.388648	-1.09572	0.410661	16.6235	0.000245611
43253	A_52_P539434	Lbh	0.31574	-1.20277	0.313411	16.6189	0.000246181
9940	A_52_P577533	Vat1l	0.867648	-1.38132	-0.212665	16.5895	0.000249822
22337	A_52_P359257	5830408C22Rik	0.358787	-1.11325	0.388343	16.5889	0.000249897
40136	A_52_P204311	Spry4	-0.294534	1.3557	0.937118	16.565	0.0002529
45859	A_51_P216605	Hbp1	-0.060913	1.1895	-0.230994	16.5574	0.000253873
52384	A_55_P2165299	Mybpc1	1.8822	-0.180771	1.40581	16.557	0.000253924
21804	A_55_P2420814	Sgip1	0.988991	-0.870754	-0.238718	16.5364	0.000256541
61000	A_55_P2017769	B020031M17Rik	-0.183763	-1.65308	-1.39956	16.5017	0.000261033
59270	A_52_P50287	Bend7	-0.206783	2.01279	0.884332	16.4972	0.000261619
39154	A_55_P2006808	Ntrk3	1.49808	-0.606364	0.324826	16.4949	0.000261922
39233	A_55_P1954186	C1ql1	1.28655	-1.00647	0.373313	16.4878	0.000262861
31821	A_52_P108845	Clip3	0.473059	-1.78382	-0.296941	16.4786	0.000264074
30984	A_51_P502437	Cacna2d3	0.984042	-0.951578	-0.231476	16.458	0.000266809
28315	A_55_P2184009	Rnd2	1.26052	-0.968182	0.542462	16.4141	0.00027273
48022	A_55_P1967315	Ppp1r9b	0.730429	-1.3171	0.263283	16.4117	0.000273057
28087	A_52_P262219	Fos	0.651287	-0.0766866	1.12298	16.3801	0.000277404
301	A_30_P01025798	NEAT1	-0.260006	-0.350402	0.510365	16.3537	0.000281087
13918	A_55_P2150717	Eomes	-0.127735	0.370294	0.861688	16.3528	0.000281216
17764	A_55_P1971963	Tmem176b	1.69551	-0.50843	1.01528	16.3451	0.000282298
36732	A_51_P397468	Rundc3a	1.90833	-0.344172	1.12759	16.3306	0.000284346
13914	A_51_P275949	Loxl2	0.0974301	-1.24438	0.207011	16.3153	0.000286541
19141	A_51_P124719	Ccdc93	-0.308836	1.77812	0.221478	16.3149	0.000286596
28332	A_30_P01029720	NEAT1	-0.232569	-0.300217	0.546305	16.3142	0.0002867
60440	A_55_P2059432	Crabp2	0.990205	-1.29016	0.0834322	16.3069	0.000287743
26172	A_55_P2108109	Fgf8	-1.08787	1.17526	-0.230703	16.2988	0.000288909
7015	A_66_P105422	Lonrf3	-0.63401	1.60464	0.401238	16.2586	0.000294782
34850	A_52_P65084	Barhl1	0.798168	-0.840013	-0.422325	16.2539	0.000295466
19675	A_51_P343350	Amn	-0.505423	1.66829	0.149724	16.2523	0.0002957
50828	A_52_P102248	Mex3b	0.775945	-1.37944	-0.353071	16.2291	0.00029915
42740	A_55_P1956837	Rnf157	-0.122259	-1.02361	0.251718	16.2244	0.000299863
29299	A_66_P140452	Map1a	1.3629	-0.727042	0.200724	16.2199	0.000300532
33958	A_55_P1973583	Hpn	-0.0511974	2.1358	0.629578	16.2138	0.000301453
27456	A_65_P19933	Zdhhc23	-1.29462	0.952693	-0.286957	16.2075	0.000302407
34853	A_55_P2171116	Lgals3	-0.343808	1.91359	0.627174	16.1968	0.000304026
55524	A_66_P101707	Adam4	-0.119367	0.458725	0.891485	16.194	0.000304453
37224	A_51_P239766	Plcd1	0.569044	-1.03168	0.491587	16.1805	0.000306518
26347	A_55_P2075726	Ctnna2	0.80043	-1.02481	-0.41472	16.1713	0.000307928
40747	A_55_P2004283	AK156149	-0.140165	0.115164	0.760153	16.1364	0.000313342
9932	A_55_P2031721	Npas1	0.813505	-1.26199	0.298024	16.136	0.000313404
19434	A_51_P368009	E2f2	0.425469	-1.51554	0.0550012	16.1217	0.000315653
26508	A_55_P1983754	Pcp4l1	1.05928	-1.01018	-0.104832	16.1186	0.000316144
7688	A_55_P2129222	Gbe1	0.579433	-0.756859	0.686544	16.115	0.00031672
29910	A_55_P1960916	Egln3	-0.015793	-0.9668	0.32713	16.1093	0.000317621
24427	A_51_P107020	Kif5a	1.06702	-1.19092	0.0848211	16.1016	0.000318853
57327	A_55_P2144961	A_55_P2144961	-0.0013789	0.0574738	0.823338	16.0963	0.00031969
5472	A_55_P2032659	Tox	0.408673	0.4328	-0.379075	16.092	0.000320375
21650	A_55_P2098603	AK037423	-0.4141	1.58018	0.768428	16.0901	0.00032069
61385	A_55_P1971889	F3	0.115498	2.16863	0.618855	16.0888	0.000320891
46691	A_55_P2054372	Gm15299	-0.0608551	-0.0233674	0.754861	16.0753	0.000323071
26008	A_52_P228236	Tfrc	0.333814	-1.09325	0.378148	16.0719	0.000323614
16095	A_55_P2056674	Lrrk1	-0.439366	1.10794	0.768633	16.0437	0.00032821
11846	A_55_P2022773	Glcci1	-0.195331	-1.24527	0.0880235	16.026	0.000331122
54313	A_52_P228236	Tfrc	0.277885	-1.07725	0.369285	16.0126	0.000333349
6269	A_66_P101192	Dppa4	0.614175	2.3118	1.82562	15.9912	0.000336938
14391	A_52_P674467	Lin7a	2.13552	-0.111202	1.30772	15.9865	0.000337729
39261	A_55_P2097048	A_55_P2097048	0.417349	-1.19331	0.32551	15.9864	0.000337753
15280	A_55_P2163729	Tvp23a	0.54455	-1.40323	-0.646078	15.9783	0.000339128
31072	A_55_P1990623	Grm6	-0.669866	1.42262	-0.10735	15.932	0.000347063
6204	A_52_P262219	Fos	0.718021	0.00621386	1.18632	15.9267	0.000347984
48540	A_51_P503131	Wnt11	-0.0565886	1.67849	0.14463	15.9227	0.000348689
46341	A_55_P2158946	Lama2	1.46073	-0.784649	0.488744	15.9067	0.000351489
47764	A_55_P2027087	Plcl1	0.998273	-0.829045	-0.205071	15.895	0.000353542
11716	A_55_P2174711	A_55_P2174711	1.00305	-0.067435	-0.127924	15.8796	0.000356277
33298	A_66_P139387	Prlr	-0.255225	1.85369	0.868461	15.8772	0.000356697
2512	A_52_P73126	Epb4.2	-0.460035	-0.417322	0.352803	15.8764	0.000356845
56729	A_52_P883557	Slc30a10	0.514772	-0.13374	1.01429	15.8703	0.000357942
29819	A_55_P2067505	Slc16a3	0.181435	-1.26888	0.202943	15.8671	0.00035851
58205	A_55_P1964348	Gdpd2	0.47075	-1.27432	0.266937	15.8661	0.000358682
52026	A_55_P2147812	Gm4230	-0.251388	-0.3138	0.517988	15.8447	0.000362546
10277	A_55_P2097808	P4ha1	0.405621	-0.997605	0.458855	15.8365	0.000364033
50834	A_55_P2249379	Gm16982	-0.101622	-1.02911	-1.19801	15.8205	0.000366963
51367	A_52_P612803	Ccng1	0.727645	0.58914	1.46414	15.8083	0.000369199
37024	A_55_P2160910	Faim2	1.30523	-0.279078	0.103094	15.807	0.000369456
30045	A_55_P2085335	Mia	1.42452	-0.745447	0.75056	15.8001	0.000370727
57241	A_55_P2183979	Pak7	0.880894	-0.892864	-0.321093	15.776	0.000375215
7855	A_51_P137336	Cdh1	-0.41697	1.22338	0.785612	15.7694	0.000376453
31147	A_51_P165087	Snai1	-0.912567	1.31609	-0.0544598	15.7694	0.000376468
31510	A_51_P511015	Fzd9	-0.225279	-0.217964	0.569638	15.7269	0.00038455
20214	A_52_P415155	Wnt6	-0.213356	0.559953	0.842302	15.7225	0.000385396
5904	A_52_P187058	Nptx2	1.76083	0.754642	2.06126	15.7208	0.000385723
39211	A_55_P1966155	Wfdc6b	0.12063	-1.00147	-1.01606	15.7051	0.000388752
53805	A_55_P1983508	Nr4a2	1.03925	-1.09839	-0.0587369	15.695	0.000390722
13428	A_55_P2125766	Ola1	-0.582392	1.64454	0.313877	15.692	0.000391321
23259	A_51_P334876	Asic2	0.642586	-1.51837	-0.434371	15.6744	0.000394763
35475	A_52_P228236	Tfrc	0.319244	-1.00304	0.421652	15.6628	0.000397075
50187	A_55_P2273929	Gm20558	0.815827	-0.717806	-0.377609	15.6494	0.000399732
60551	A_55_P2115906	Dsg1c	-0.212156	-1.40801	-1.361	15.6382	0.000401993
7265	A_52_P622850	Hes5	0.722114	-0.882165	-0.47487	15.6363	0.000402367
8487	A_52_P188690	Alx1	1.3378	-0.348242	0.139152	15.636	0.000402419
643	A_51_P284946	Rnd3	0.709156	-0.412472	-0.425292	15.6312	0.000403399
34463	A_55_P2113523	Whsc1	-0.133146	2.00157	0.51432	15.6307	0.000403487
13257	A_55_P2117247	Enam	-0.104303	-0.0676432	0.699783	15.6238	0.000404888
50806	A_55_P2160820	Foxd4	0.490904	-1.72266	-0.30265	15.6175	0.000406163
15863	A_55_P2008634	Pcdhb10	0.759843	-0.976429	-0.437263	15.6174	0.000406184
41658	A_52_P228236	Tfrc	0.308057	-0.963261	0.442124	15.6041	0.000408889
20618	A_55_P2034784	9430008C03Rik	-0.180245	1.39692	-0.0927901	15.5952	0.000410714
16995	A_51_P179697	Fam57b	1.51505	-0.681534	0.490886	15.5879	0.000412214
53742	A_55_P2178503	Fam53b	-0.214324	0.540887	0.832641	15.5841	0.000413008
18556	A_55_P2005813	3110057O12Rik	0.591552	-1.18549	0.348789	15.5801	0.000413831
15551	A_55_P2147736	Dpysl4	0.657577	-1.22861	-0.524526	15.5771	0.000414449
43485	A_52_P145415	Ptch2	1.296	0.213729	0.17136	15.571	0.000415725
18705	A_55_P1997831	Dbndd1	0.502582	-1.55878	-0.0318095	15.5659	0.000416786
35759	A_55_P2102060	Gstm3	-0.0412652	1.13407	1.10269	15.5603	0.000417951
61506	A_55_P2175955	Ano9	-0.0834205	1.42152	1.10482	15.5597	0.000418085
31703	A_55_P2077153	Slc27a2	-0.603112	-0.0140882	0.393611	15.5189	0.000426701
26756	A_55_P1966508	Hoxc6	0.798522	-0.351947	-0.338011	15.5092	0.000428766
45990	A_55_P2003043	P4ha1	0.384989	-0.882503	0.518236	15.4965	0.000431491
59312	A_55_P2204804	Dclk1	0.9017	-1.15462	-0.228267	15.4938	0.000432072
22435	A_52_P298394	Lgi1	1.21981	-0.371864	0.0286859	15.4891	0.000433088
60266	A_55_P2143892	Etl4	-0.431372	1.75845	0.346559	15.4836	0.000434279
250	A_55_P1999641	Frem1	-0.0750127	-2.05513	-0.520457	15.4576	0.000439976
33398	A_52_P167382	Tmem8	-0.304156	1.22868	0.882291	15.4512	0.000441377
35746	A_55_P2047188	Fgf1	1.26213	-0.423738	0.0716288	15.4254	0.000447105
51223	A_55_P2104769	Utf1	-0.759425	1.04515	0.423785	15.4218	0.00044791
11884	A_51_P278034	Ufsp1	1.32267	-0.893359	0.401892	15.4075	0.000451135
23763	A_55_P1983683	Rgag4	1.28287	-0.678014	0.124905	15.4042	0.000451871
19984	A_51_P465582	Hdhd3	0.613802	-1.52691	-0.0487397	15.3995	0.000452948
22297	A_55_P1970424	Fam221a	0.524809	0.769991	1.40241	15.3836	0.000456558
47392	A_52_P633560	Nodal	-1.48608	-0.476443	-0.381078	15.3802	0.000457338
38522	A_55_P1967837	Tmem198	1.4138	0.0774719	0.250335	15.3799	0.000457399
32680	A_55_P2225082	Mettl4	-0.357631	1.35726	-0.151205	15.3677	0.000460204
47046	A_51_P455997	Meg3	0.897608	-1.15883	-0.223481	15.3632	0.000461239
27044	A_51_P126198	Dapk2	0.304618	-1.25058	-0.880052	15.3603	0.00046191
60674	A_51_P103594	Fam162b	1.23712	-0.337655	1.14943	15.3377	0.000467149
50470	A_52_P402897	Cdh4	0.498547	-1.21912	-0.687006	15.3159	0.000472282
11205	A_55_P2095820	Kalrn	1.01587	-1.10718	-0.05927	15.3075	0.000474256
60834	A_55_P2161545	Ddx21	-1.02526	1.12946	-0.305359	15.2955	0.000477112
1509	A_55_P2007470	Pdgfa	-0.202982	1.99326	0.710534	15.2741	0.000482249
9230	A_55_P2138104	ENSMUST00000099050	0.00802765	-0.201864	-0.850617	15.2727	0.000482579
28673	A_51_P368591	Tle6	1.18963	1.64488	2.13685	15.254	0.000487131
58976	A_55_P2011286	Hopx	0.380584	-0.269841	-0.624726	15.2346	0.000491874
537	A_51_P188271	Cd248	1.34424	-0.799912	0.297771	15.219	0.000495713
61512	A_55_P2095019	Ubash3b	0.709272	-1.24203	0.281793	15.2154	0.000496606
8494	A_51_P137336	Cdh1	-0.414081	1.22091	0.767453	15.2131	0.000497188
49761	A_55_P2134004	Gstm2	0.764715	0.271115	1.32403	15.2046	0.000499299
17753	A_66_P111011	Gata3	0.153989	1.39076	0.0160901	15.1972	0.000501163
30324	A_66_P130911	Proser2	0.0692232	-0.359016	0.659497	15.1885	0.000503347
56850	A_51_P153734	Kif23	-0.145885	1.89578	0.4027	15.1735	0.000507132
25607	A_55_P1966420	Scrn2	1.03565	-1.13407	0.280293	15.1288	0.000518596
9231	A_52_P472302	Fxyd6	0.399054	-1.77777	-0.585602	15.1258	0.000519368
15988	A_51_P458852	Ina	0.644915	-1.31139	-0.498395	15.1165	0.000521778
29937	A_51_P136303	Cyp4f15	0.406934	-1.25224	-0.771252	15.1067	0.000524343
10542	A_55_P2005672	A_55_P2005672	-1.09042	1.09326	-0.195003	15.0903	0.000528665
2932	A_52_P262219	Fos	0.675671	-0.235769	1.01266	15.0869	0.000529555
14974	A_55_P2036352	Oc90	-0.70268	-0.41958	0.1808	15.0793	0.000531586
12742	A_55_P2055597	Enpp2	0.0952526	-0.589306	0.554446	15.0517	0.000538957
23235	A_55_P2125588	Pdgfa	-0.1842	1.99538	0.700772	15.0318	0.000544357
61609	A_51_P121179	Fam132b	-1.07144	1.08737	-0.089314	15.0288	0.00054518
39577	A_51_P331003	Sema4g	0.624963	-1.28304	0.232834	15.0227	0.000546856
56399	A_55_P2031781	Col22a1	0.605306	-1.47075	-0.479145	15.0174	0.000548305
4200	A_51_P496432	Acsl1	1.13304	-0.180539	-0.0155267	15.0131	0.000549484
37814	A_52_P228236	Tfrc	0.316438	-1.02318	0.38611	14.9999	0.000553107
57049	A_51_P133761	Bai3	0.702712	-1.25362	-0.43311	14.9851	0.000557209
40349	A_55_P1956627	Gpr160	-0.388557	1.66627	0.192152	14.9835	0.000557659
32916	A_51_P137336	Cdh1	-0.389257	1.3199	0.781578	14.9765	0.000559625
1624	A_55_P2146495	Gm10554	-0.475502	-1.77472	-0.380078	14.9563	0.000565299
24555	A_55_P2095251	Ell3	-0.0298235	0.526306	0.940065	14.8892	0.000584604
38936	A_55_P2149363	6430548M08Rik	0.783627	-1.04688	-0.373747	14.8815	0.000586839
38677	A_51_P255657	2210011C24Rik	-0.525023	1.15842	0.641836	14.8566	0.000594187
61723	A_51_P121179	Fam132b	-1.04916	1.08309	-0.0475125	14.8534	0.00059514
27756	A_51_P185593	Synm	1.03111	-1.07373	0.375756	14.8473	0.000596959
36237	A_52_P228236	Tfrc	0.23223	-1.03665	0.343966	14.8381	0.000599729
44956	A_55_P2068461	Htr2c	-0.0565176	-0.325611	0.597357	14.8105	0.000608052
17057	A_55_P2169227	Ccdc184	1.38248	-0.713788	0.332323	14.8032	0.000610263
42381	A_55_P2114594	Gm6040	-0.120582	-0.334144	0.557378	14.7888	0.000614686
18369	A_55_P2132498	Crb1	0.694202	-1.14143	-0.457945	14.7883	0.000614846
24568	A_52_P10732	Map6	1.26021	-0.821037	0.199893	14.7786	0.000617834
49686	A_55_P2106583	A_55_P2106583	0.720072	-1.34796	0.115969	14.7563	0.000624754
34057	A_51_P303160	Arg1	0.128902	0.700917	1.09976	14.7422	0.000629171
61510	A_51_P121179	Fam132b	-1.1878	0.937766	-0.194693	14.7245	0.000634763
35285	A_55_P1977943	Insm1	1.39591	-0.692353	0.346793	14.7207	0.000635963
58162	A_55_P2038767	Fam49a	0.499436	1.84403	0.448897	14.7158	0.000637526
1727	A_55_P2179246	A_55_P2179246	-0.256699	-1.56545	-1.39427	14.694	0.000644531
36585	A_55_P2016237	Hand2	1.52729	0.134506	0.37966	14.6847	0.000647527
709	A_55_P2065513	Ebf1	1.80862	0.0830094	0.649746	14.6842	0.000647692
52315	A_55_P2154450	Xkr6	0.708363	-1.22955	-0.415185	14.6769	0.00065007
38480	A_55_P2150831	Cdh4	0.494512	-1.1372	-0.666648	14.673	0.000651311
44083	A_55_P2019428	Htr1d	-1.22241	0.386516	-0.062024	14.673	0.00065134
61001	A_65_P10491	Raph1	-0.789868	-1.35969	-0.282462	14.6662	0.000653546
11213	A_52_P228236	Tfrc	0.27774	-0.968953	0.397682	14.6383	0.000662716
59069	A_55_P2143499	Pgbd5	0.469654	-1.69021	-0.400445	14.6203	0.000668722
18536	A_51_P332201	Cst3	0.640392	-1.22889	0.266674	14.6156	0.000670293
27244	A_55_P2144556	Flrt3	0.751627	-0.799525	-0.405594	14.6144	0.000670691
26729	A_52_P350554	Kcnb1	0.654762	-1.0989	0.390796	14.6099	0.000672217
13558	A_51_P137336	Cdh1	-0.364759	1.29663	0.792518	14.6079	0.000672877
22250	A_51_P497395	Lypd1	0.715125	-0.247689	-0.355004	14.5947	0.000677315
27781	A_55_P2152248	Cpe	0.713463	-1.41883	-0.264368	14.5851	0.000680596
16670	A_51_P204080	Hk2	0.265759	-0.979378	0.384121	14.5569	0.000690252
35608	A_51_P121179	Fam132b	-1.16569	0.971006	-0.236431	14.5437	0.000694832
43954	A_55_P2043062	Hs3st6	0.965358	-0.510941	0.922729	14.5381	0.000696781
60694	A_55_P2022519	Tmem108	0.482284	-0.853686	-0.653064	14.5177	0.000703934
51040	A_55_P2237129	St6galnac5	0.979655	-0.190761	-0.130479	14.5169	0.000704216
48327	A_52_P27020	Sgol2	-0.289817	1.85086	0.600728	14.5129	0.000705599
26656	A_55_P2280316	5730405A17Rik	0.955159	-0.0670929	1.21115	14.5098	0.00070672
12041	A_55_P1986596	Cacna1h	1.08065	-1.00985	0.413803	14.4952	0.000711874
5818	A_52_P452689	Atf3	0.189508	2.12752	0.655925	14.4791	0.000717621
46957	A_51_P249302	Abcd2	0.504694	0.246442	-0.351084	14.478	0.000718047
2469	A_51_P460048	Cnrip1	0.966052	-1.11362	-0.0655521	14.4684	0.000721471
47650	A_52_P616404	Bard1	-0.175937	1.73719	0.262927	14.4662	0.000722263
42780	A_52_P213696	Fndc5	1.52544	-0.567654	0.509581	14.4521	0.000727384
2324	A_51_P400016	Kalrn	1.2432	-0.780727	0.172079	14.4436	0.000730476
44546	A_52_P228236	Tfrc	0.279783	-0.974365	0.387905	14.4225	0.000738233
49185	A_55_P2091473	Bnip3	0.486489	-0.946377	0.47138	14.4208	0.000738847
1981	A_51_P137336	Cdh1	-0.371746	1.26402	0.778207	14.4155	0.000740816
15095	A_55_P2042016	A_55_P2042016	0.792211	-1.26764	-0.251238	14.4116	0.000742275
45541	A_52_P251623	Fam222a	1.30106	-0.833026	0.510664	14.4046	0.000744873
10960	A_55_P2303868	5033421B08Rik	0.216735	-1.35057	-0.932776	14.3967	0.000747813
7434	A_51_P148612	Cox7a1	1.10318	-1.00445	0.387377	14.3882	0.000751022
34939	A_55_P2045007	Hrh1	-1.00505	0.9538	0.0882745	14.3835	0.000752784
51747	A_55_P2275590	A630012P03Rik	0.0989436	-0.293908	0.6847	14.3834	0.00075282
49964	A_55_P1963767	Npr2	1.28144	-0.512258	0.142991	14.3786	0.000754635
10419	A_52_P24308	Uchl1	1.05291	-0.669556	-0.0916701	14.3519	0.000764754
16921	A_55_P2005552	Arhgef10l	0.799152	-1.31781	-0.166262	14.3453	0.000767283
52751	A_51_P293862	Gnb3	1.43755	-0.67469	0.464798	14.3357	0.000770978
37248	A_52_P281702	Igfbp5	1.81364	-0.297213	1.08089	14.3296	0.000773348
26227	A_55_P2165655	Zbtb4	0.846903	-0.794976	0.666584	14.3147	0.000779104
61635	A_55_P1988714	Psors1c2	-0.0317291	-1.11214	0.183017	14.3056	0.000782681
30402	A_55_P2465382	ENSMUST00000099683	0.0135034	-0.159463	-0.80557	14.2835	0.000791366
54695	A_55_P2101191	Arrdc4	-0.299105	1.72193	0.289611	14.2835	0.000791374
3823	A_55_P2113524	Whsc1	-0.232169	1.82869	0.425647	14.2486	0.0008053
17541	A_55_P2036180	Mcf2l	0.490286	-1.23514	-0.649392	14.247	0.000805938
17893	A_52_P330359	Agbl2	0.171499	1.49651	0.123259	14.2453	0.000806643
35310	A_55_P2006008	Serpinb1a	1.59349	-0.487213	0.914053	14.225	0.000814866
61624	A_51_P483280	Prnp	1.05722	-0.814797	-0.0586824	14.224	0.00081528
23267	A_66_P131110	Zfp473	-0.555511	1.46636	0.0403473	14.2158	0.000818629
32083	A_52_P382149	Cyp26a1	-0.1354	1.51995	0.0686044	14.2098	0.000821056
39630	A_66_P122699	Cux2	0.516788	-1.52663	-0.520732	14.2076	0.000821993
32774	A_51_P480241	Elf3	0.47796	0.185527	1.10541	14.2075	0.000821997
16725	A_52_P94830	Galnt16	0.586175	-1.09526	-0.554549	14.2059	0.00082268
9886	A_51_P259571	Angptl6	0.306123	0.387998	-0.409331	14.2048	0.00082311
1548	A_55_P2102936	Pnrc1	0.501589	-1.21363	0.252753	14.1812	0.000832909
17300	A_55_P2231747	TC1651687	-0.760627	-0.356784	0.140576	14.1636	0.00084024
20331	A_51_P121179	Fam132b	-1.10517	0.988922	-0.149354	14.1594	0.000842021
32449	A_55_P1991605	Aplp1	0.847215	-1.27627	-0.0345921	14.144	0.000848533
1719	A_51_P137336	Cdh1	-0.361757	1.22308	0.777496	14.1427	0.000849067
10036	A_51_P121179	Fam132b	-1.11621	0.974784	-0.159574	14.1298	0.000854595
22109	A_51_P137336	Cdh1	-0.327824	1.27549	0.81083	14.1288	0.000855026
57308	A_52_P160955	Sox11	0.699832	-1.15668	-0.414521	14.1286	0.000855091
7422	A_52_P354682	Elovl7	-0.501372	1.51748	0.0975945	14.1286	0.000855107
54832	A_52_P590661	Eef2k	0.158975	-0.603664	0.550124	14.0908	0.000871404
1374	A_51_P245796	Ddit4	1.05058	-0.584532	0.866362	14.0846	0.000874102
48792	A_52_P228236	Tfrc	0.38052	-1.03742	0.363018	14.0494	0.000889613
56715	A_51_P174215	Dhrs2	0.237941	0.187956	0.966134	14.0486	0.000889988
23700	A_55_P2349752	8030494B02Rik	0.00415252	-1.67901	-0.222836	14.0396	0.000894021
51635	A_55_P2106454	N28178	0.154329	-1.67148	-0.960444	14.0135	0.000905756
37047	A_55_P2004208	Defa-rs2	-0.0758377	1.12753	-0.197897	14.0133	0.000905855
26450	A_55_P2020256	Sik2	-0.541109	1.3432	-0.107375	14.0104	0.000907175
62819	A_55_P1988413	Dpysl4	0.613872	-1.26143	-0.489109	14.0099	0.000907395
8515	A_51_P230287	Sorcs2	0.052481	-2.05871	-0.8403	14.0055	0.000909386
29420	A_55_P2143551	Plscr5	-0.340512	-0.851291	0.178076	13.9987	0.000912463
25767	A_51_P466221	Amhr2	0.583735	-1.38936	-0.481037	13.9921	0.000915491
15944	A_51_P336385	Dido1	-0.18922	-0.983672	0.181244	13.9731	0.000924247
19446	A_55_P2003517	Zfp536	1.27899	-0.767527	0.268009	13.9709	0.000925228
55456	A_66_P124164	ENSMUST00000099684	0.178821	-0.124599	-0.679301	13.9577	0.000931385
61568	A_55_P2272979	Tdrd5	-0.321874	1.76552	0.446046	13.9495	0.000935195
38666	A_51_P346445	Hspb7	-0.131104	-0.0453154	0.64893	13.9494	0.000935243
27729	A_55_P2156126	Sema6c	0.734362	-1.36036	-0.198488	13.9351	0.000941953
19907	A_55_P2083664	Rps6kc1	0.0842285	2.03643	0.605344	13.9235	0.000947456
19667	A_51_P121179	Fam132b	-1.08699	0.974312	-0.115362	13.9055	0.000956017
52522	A_55_P2122285	Top3a	-0.224042	1.09978	-0.26106	13.8929	0.000962049
4007	A_51_P409452	Cldn11	0.306857	-0.303866	0.771638	13.8674	0.000974367
27693	A_51_P358722	Lancl3	0.216529	-0.492281	0.629892	13.8574	0.000979276
14844	A_51_P140690	Stmn3	1.29681	-0.189266	0.171152	13.8559	0.000980005
60438	A_52_P380301	Unc5c	0.482589	-1.26112	-0.637024	13.853	0.000981433
36535	A_52_P569375	Fgf5	-0.949939	0.449247	0.168831	13.8333	0.000991124
32166	A_51_P172054	Gas6	0.929768	-0.328111	1.01589	13.8282	0.000993669
46688	A_66_P139876	Psph	-0.162436	0.484367	-0.602634	13.8212	0.000997168
38621	A_55_P1965233	Sh3tc1	0.0835435	2.05864	0.646421	13.7895	0.00101311
2708	A_55_P2235931	Cacna1c	0.844422	-1.0528	-0.237571	13.7731	0.00102144
37930	A_51_P122141	Mamstr	0.113952	1.4764	0.108483	13.7666	0.00102473
472	A_52_P536494	Mycn	0.0830264	-2.01063	-0.786457	13.7486	0.00103401
34573	A_55_P2015753	Enho	0.626097	-1.30237	-0.442214	13.7479	0.00103437
16643	A_55_P2008427	Dnd1	-0.0947942	1.98912	0.747085	13.7446	0.00103608
27656	A_55_P2124065	Ttbk1	0.809835	-0.579049	-0.304414	13.7389	0.00103905
31205	A_51_P210350	Slc17a8	1.41106	-0.122856	0.288203	13.7347	0.00104124
55437	A_55_P2197777	3110001N23Rik	0.325127	-1.37399	0.0701124	13.7285	0.00104448
25824	A_55_P2216561	2500002B13Rik	-0.04263	-0.766732	0.358883	13.7277	0.00104491
14409	A_55_P1956659	Fhad1	0.897629	-0.535059	0.85723	13.7154	0.00105135
11601	A_55_P2000743	Kirrel	0.470986	1.78954	0.436582	13.712	0.00105314
9209	A_51_P347529	Nek5	0.401982	0.381097	1.13294	13.7056	0.0010565
60085	A_52_P594756	Asb4	-0.246092	-1.01534	-1.24213	13.6946	0.00106235
36079	A_51_P122085	Usp20	0.267939	-1.41751	0.0229242	13.6808	0.00106969
57148	A_55_P2151822	Plxnd1	0.865704	-1.04585	0.390352	13.6717	0.00107455
3844	A_55_P2155216	Ankrd34a	0.365105	-1.31348	0.125731	13.6712	0.00107484
11442	A_51_P394847	Gm11346	1.24273	-0.724934	0.200389	13.663	0.00107922
1539	A_55_P1997651	Espn	0.324815	0.300724	1.05323	13.6598	0.00108098
61132	A_55_P2453279	Ncan	0.751117	-1.16742	-0.315222	13.6579	0.00108202
33227	A_55_P1954067	Nrxn2	0.871603	-0.948462	-0.225017	13.6537	0.00108428
53942	A_52_P597791	Robo2	1.2409	0.1319	0.169355	13.6426	0.00109032
51412	A_51_P501018	Nek2	-0.59666	1.4633	0.150211	13.6325	0.00109582
61693	A_55_P2057587	Arx	0.840924	-0.649057	-0.275721	13.6148	0.00110554
8955	A_55_P1972948	Celf5	0.732533	-1.34573	-0.0548068	13.6041	0.00111147
57829	A_51_P137336	Cdh1	-0.400369	1.24358	0.714564	13.5999	0.00111383
23060	A_55_P2035772	Pla2g10	-0.0989916	1.97082	0.7784	13.5938	0.00111723
32557	A_55_P2068723	Ccl27a	0.521439	-1.2363	0.202472	13.5313	0.00115268
15085	A_52_P504743	Cdyl	0.433794	-1.57634	-0.56448	13.5262	0.00115561
3361	A_55_P1976839	Spata5	-0.643844	1.23707	-0.183678	13.5252	0.00115621
48490	A_51_P137336	Cdh1	-0.245651	1.30381	0.868379	13.5236	0.00115713
47342	A_55_P2067453	Tspan17	0.774968	-1.29119	0.0134566	13.5133	0.0011631
4396	A_55_P2113758	Gria1	0.355073	-0.294067	0.789945	13.5105	0.00116476
19888	A_55_P2239317	Afap1l1	-0.230854	-0.201514	0.515092	13.5102	0.00116494
56987	A_51_P264695	Crym	1.12183	1.079	1.83844	13.5074	0.00116655
48700	A_55_P2033767	Esrp1	-0.124968	1.92479	0.797243	13.5024	0.00116945
27322	A_52_P355124	Ppp1r17	0.966359	-0.71516	-0.142938	13.5008	0.00117042
12891	A_55_P1958758	Olfr965	-0.295204	1.49708	0.0693277	13.5004	0.00117063
30656	A_55_P1975155	Galnt6	-0.0893734	1.93493	0.877409	13.4997	0.00117107
53073	A_51_P431734	Fam185a	-0.691261	0.877013	0.421399	13.4916	0.00117583
21356	A_51_P241645	Tmem194	-0.0947918	1.5825	0.160402	13.4878	0.00117806
55570	A_55_P2000354	Rgs11	-0.0644498	-0.58815	0.433091	13.4702	0.00118844
28626	A_55_P1961210	Trp53inp2	0.649217	-1.40889	-0.270156	13.4635	0.00119247
26852	A_55_P1959973	Dcaf12l2	-0.0737992	-0.238647	-0.867802	13.4634	0.00119249
49223	A_55_P2399688	Glipr2	1.11186	0.281375	0.107343	13.4434	0.00120451
40284	A_55_P2099610	Plekha6	1.07651	-0.196462	-0.0140529	13.4335	0.00121045
59354	A_51_P323531	Fam71e1	0.966571	-1.08118	0.0306547	13.4319	0.00121143
45640	A_55_P2226660	5033418A18Rik	0.124083	0.454607	0.980263	13.4298	0.00121268
7621	A_55_P2148748	Dclk1	0.835849	-0.988448	-0.247062	13.4277	0.001214
13602	A_51_P390538	Mpeg1	0.868592	-0.554538	0.824481	13.4255	0.00121532
20578	A_55_P2349148	5830408B19Rik	0.822927	-1.24655	-0.0141882	13.4191	0.00121921
4726	A_55_P2065953	Btbd19	-0.183203	1.66136	0.242953	13.4018	0.00122979
332	A_52_P251450	Cldn2	-0.0447551	-2.09824	-0.799313	13.3562	0.00125814
26863	A_51_P251205	Psd	1.19672	0.110335	0.138681	13.3509	0.00126148
50876	A_52_P229052	Tmeff2	0.877459	-1.15262	-0.073958	13.3417	0.00126732
26605	A_55_P2150179	C1s2	0.773535	-1.03056	0.397594	13.3334	0.00127258
55697	A_55_P1991079	Phf21b	0.930571	-0.538836	-0.174049	13.3285	0.00127574
34419	A_52_P157170	Rnf157	-0.0941722	-1.76384	-0.341827	13.3181	0.00128235
24011	A_55_P2094352	Zfp523	-0.180423	-0.92984	0.195453	13.3133	0.00128546
13910	A_66_P128445	Bend7	0.262205	2.31297	1.09265	13.3117	0.00128649
32986	A_55_P2086455	Wscd2	0.949389	-0.921851	-0.111793	13.305	0.00129076
34281	A_55_P2012572	Negr1	0.895238	-0.193116	-0.161248	13.2911	0.00129981
10203	A_55_P1974780	A_55_P1974780	0.0640604	-1.43351	-1.03928	13.2681	0.00131485
49461	A_55_P2145849	LOC102641923	0.131264	0.0162044	0.811101	13.2653	0.00131664
13138	A_55_P2127433	Lhfpl5	1.12505	-0.603026	0.0327937	13.2545	0.0013238
22373	A_55_P2141084	Tenm4	0.0945835	-1.95512	-0.679846	13.2374	0.00133514
39940	A_55_P2030383	Frmd4a	0.836493	-0.868856	-0.257834	13.2364	0.00133585
3923	A_55_P2045249	ENSMUST00000182901	0.906209	0.136207	-0.0766088	13.2354	0.00133651
9307	A_51_P121179	Fam132b	-0.986234	1.03956	-0.0652044	13.2345	0.00133707
581	A_52_P589568	Foxo6	1.03783	-0.81027	0.607045	13.2139	0.00135091
48295	A_55_P2149288	Cmya5	0.0212498	-1.35157	-1.07216	13.2056	0.0013566
53869	A_51_P189943	Dscam	0.975486	-0.780354	-0.109662	13.2024	0.00135874
23395	A_51_P292073	Haghl	0.835246	-0.955535	0.465577	13.1988	0.00136121
41956	A_55_P2288047	Igkv6-15	0.632726	0.646889	-0.0833769	13.1878	0.00136869
17281	A_55_P2187171	Sv2c	1.18193	0.12995	0.13582	13.1833	0.00137179
7253	A_55_P2121046	A_55_P2121046	0.790632	0.780178	0.0647447	13.1798	0.00137416
28129	A_51_P220806	Gdf9	0.762011	-0.925953	-0.330339	13.1552	0.00139117
33176	A_52_P109548	Map7	-0.452604	1.44642	0.581053	13.1546	0.00139161
5766	A_55_P1962305	Plac8	-0.293029	1.17312	-0.198862	13.1543	0.0013918
38288	A_55_P2042813	Gbp11	-0.196076	1.82403	0.718919	13.1438	0.00139915
18068	A_55_P2028094	Prph2	0.451003	-0.337992	0.799677	13.1256	0.00141191
17980	A_55_P2048518	Zfpm1	0.802285	-0.836876	0.572634	13.1234	0.00141347
22954	A_55_P2145389	Flrt3	0.694879	-0.82841	-0.403046	13.1207	0.00141537
58151	A_51_P253732	Il17rd	-0.81968	0.110897	0.200343	13.1138	0.00142028
9374	A_51_P481159	Cbr3	-0.1969	0.590005	0.788387	13.1041	0.0014272
32093	A_55_P2086223	Kcnq2	0.964596	-0.321007	-0.115962	13.1014	0.00142915
2806	A_55_P2129771	Prrt1	0.996895	-0.42503	-0.096297	13.1003	0.00142993
57571	A_52_P138926	Slc32a1	-0.410439	0.0631395	0.483833	13.0857	0.00144038
2186	A_55_P1959903	Map7	-0.346284	1.58952	0.659527	13.0807	0.00144395
12770	A_52_P537545	Smpd3	1.23428	-0.376614	0.140442	13.06	0.00145903
13915	A_55_P1970929	Hnf1a	0.217021	1.32901	0.067387	13.0552	0.00146252
5672	A_55_P2174743	Akap7	-0.120077	-1.55088	-1.21199	13.0529	0.00146423
7781	A_55_P1964896	Gm3014	0.00171456	-0.912434	0.277093	13.0472	0.00146839
1895	A_51_P144543	1700063H04Rik	0.853029	-1.14173	-0.10364	13.0336	0.0014784
11789	A_55_P1963533	Pcdhac2	0.899868	-0.778805	-0.187577	13.0335	0.00147848
6952	A_52_P60353	Greb1l	0.629768	-1.36666	-0.324342	13.0303	0.00148083
24893	A_52_P527874	Rrp12	-0.834441	1.00512	-0.390411	13.0298	0.00148119
58384	A_55_P2079630	Cdk6	-0.685995	1.33545	0.0823912	13.0037	0.00150069
38245	A_55_P2127587	Smcr8	-0.211126	1.62221	0.227983	12.9943	0.00150772
18674	A_52_P29953	Fam212b	1.41097	-0.390677	0.349459	12.9607	0.00153328
8446	A_52_P420466	Hist1h2ab	-0.365761	1.47801	0.0885704	12.9494	0.00154196
57283	A_55_P2177198	Hist1h2bb	-0.247524	1.32984	-0.0547184	12.9425	0.00154732
38006	A_51_P448971	Sncb	0.530352	-1.00907	0.376753	12.9372	0.00155142
13146	A_51_P295525	Cmss1	-0.247361	1.57661	0.802083	12.9368	0.00155171
46295	A_55_P2199737	Dlgap2	1.5773	-0.23775	0.52243	12.914	0.00156952
5599	A_52_P89305	Frmd5	0.587751	-0.946384	-0.5015	12.9115	0.00157147
37393	A_52_P239726	Larp4	-0.348066	1.39457	-0.00172222	12.9108	0.00157199
11809	A_52_P628590	Pvr	-0.364454	-0.121137	0.446393	12.909	0.00157345
2762	A_55_P2183518	A_55_P2183518	-0.248282	-1.71252	-1.33609	12.9075	0.00157459
59435	A_55_P1994173	A_55_P1994173	-0.152446	-1.48986	-1.23117	12.8953	0.00158421
58187	A_51_P381558	Rasa4	1.30686	-0.412649	0.991751	12.888	0.00159005
23576	A_55_P1993777	Rbfox3	1.03253	-0.185974	-0.0318028	12.8875	0.00159042
32651	A_51_P389539	Gpr98	0.683797	-1.32359	-0.0276267	12.8766	0.00159916
51863	A_55_P1994887	Zfpm1	0.869944	-0.811407	0.590055	12.8685	0.00160565
51326	A_55_P1985070	Robo1	0.686229	-1.32753	-0.0482774	12.8642	0.0016091
18306	A_66_P105032	Gm13889	1.66099	-0.191618	0.62226	12.864	0.00160926
14169	A_55_P2167025	Pvrl2	-0.526829	-0.42985	0.22794	12.8626	0.00161039
49862	A_55_P2047310	Pdgfb	-0.647137	0.827973	0.438765	12.8618	0.00161096
48644	A_52_P442169	Bsn	1.09399	-0.581029	0.0147406	12.8579	0.00161418
58318	A_51_P308298	Myl9	0.937236	-0.567322	-0.149052	12.8448	0.00162478
60522	A_51_P192089	Pinx1	-0.106003	-0.825754	-1.06334	12.8285	0.00163804
51955	A_51_P483280	Prnp	1.07073	-0.759511	0.0267246	12.8198	0.0016452
44309	A_52_P348250	Klhl29	0.700595	-1.16413	-0.329945	12.8185	0.00164628
17410	A_55_P2065601	Sytl5	0.976113	-0.14802	-0.0700664	12.7835	0.00167535
40421	A_52_P537571	Trap1a	-0.586998	-0.916329	-0.0162401	12.7579	0.0016969
58228	A_30_P01031072	NEAT2	1.17561	-0.223561	1.12354	12.7489	0.00170459
26908	A_55_P2078675	TC1657454	-0.8392	0.879982	-0.507274	12.7445	0.00170833
51894	A_52_P177490	Cdx2	-0.482552	1.35814	-0.0174773	12.7394	0.00171271
57838	A_55_P2023818	Cysltr1	-0.571136	0.499998	0.46502	12.7281	0.0017224
18627	A_55_P2255449	AK033778	0.270933	-1.61466	-0.239811	12.7276	0.00172282
57010	A_51_P247249	Alox5	-0.0320795	-0.656963	0.392712	12.7259	0.00172432
22768	A_55_P2057806	Clrn2	0.914934	-0.0754811	-0.103861	12.7151	0.00173359
32466	A_55_P1953753	Cnr1	1.5294	-0.440739	0.584763	12.7115	0.00173669
25335	A_51_P137336	Cdh1	-0.328633	1.25109	0.749541	12.7069	0.00174075
6929	A_51_P121179	Fam132b	-0.948854	1.05283	-0.166467	12.7067	0.00174086
13580	A_55_P2067632	Ush1c	1.23036	-0.722026	0.267425	12.6995	0.00174721
28302	A_55_P2110925	Flrt3	0.617737	-1.00089	-0.458834	12.6937	0.00175222
46849	A_52_P498193	Aldh1l2	-0.0321989	0.598737	-0.448128	12.692	0.00175375
41051	A_55_P2108275	A_55_P2108275	0.00703769	-1.29267	-1.05999	12.6808	0.00176361
31110	A_55_P2140612	Nhlh1	1.24186	-0.487447	0.180144	12.6762	0.0017677
20104	A_51_P353252	Mal2	-0.0832312	1.58948	0.209159	12.6394	0.00180044
36047	A_51_P244194	Cadm3	0.993359	-0.765628	-0.0585787	12.6148	0.00182275
54727	A_51_P200776	Grsf1	-0.67269	1.10851	0.369445	12.6081	0.0018289
33453	A_55_P2251999	Mpp2	0.666983	-0.961133	0.422597	12.6007	0.00183565
21194	A_55_P2032818	Trim2	0.842391	-0.932762	-0.20446	12.5977	0.00183839
12806	A_55_P1958693	Rbm33	0.0464937	1.33157	0.0287837	12.59	0.00184547
3669	A_52_P408025	Mpped2	0.842682	-1.0029	-0.17959	12.5883	0.00184709
46640	A_55_P2174816	Zfp266	0.316483	1.50915	0.235472	12.5865	0.00184877
57439	A_55_P1961014	Selenbp1	1.11551	0.0941463	1.31221	12.5854	0.00184975
54855	A_55_P2090060	Mab21l3	0.575376	0.812186	1.37469	12.5825	0.00185242
57556	A_55_P2018407	Sycp3	0.552874	2.54198	1.31349	12.5807	0.0018541
28723	A_55_P2066230	Hck	0.754046	-0.207007	-0.254077	12.5738	0.00186048
1993	A_55_P2166685	Timm10b	0.89437	-0.426124	-0.170805	12.5737	0.0018606
29018	A_51_P483280	Prnp	1.01108	-0.750354	-0.0377392	12.5717	0.00186247
18000	A_55_P2131348	Loxl2	0.0600821	-1.10006	0.168024	12.5633	0.00187032
32604	A_55_P2054643	Nrxn3	0.534884	-0.784348	-0.529694	12.561	0.00187249
34246	A_51_P110759	Slc1a1	0.0292007	0.10087	0.765527	12.5556	0.00187751
21214	A_55_P2115151	Pxylp1	0.904612	-1.04269	-0.0460367	12.5504	0.00188244
25780	A_66_P120555	Grik3	1.04548	-0.51627	-0.0273758	12.5468	0.00188578
44417	A_55_P2093774	Chl1	1.0466	-0.400416	-0.0257159	12.5392	0.00189301
23607	A_55_P2418745	D230034L24Rik	0.839843	-0.824066	0.559633	12.538	0.00189416
4080	A_51_P431329	Car3	0.211747	-0.0646128	-0.597455	12.5365	0.00189556
59849	A_55_P2081123	Srcin1	0.803771	-0.995197	0.385007	12.5272	0.00190435
34427	A_51_P483280	Prnp	1.06293	-0.745035	0.0308024	12.5217	0.00190961
5781	A_51_P270355	Dclk1	0.421136	-0.608209	-0.598635	12.5054	0.00192524
4151	A_55_P2144476	Suv420h1	0.106063	1.92632	0.562916	12.5023	0.00192824
17473	A_51_P483280	Prnp	1.04847	-0.73347	0.00952803	12.4996	0.00193084
17065	A_52_P78257	Plekha2	0.48614	-0.679618	0.588149	12.4984	0.00193204
26523	A_55_P2228097	Gabrg3	0.884456	0.247004	-0.0400234	12.4958	0.00193454
23268	A_55_P2090429	Dync1i1	-0.0631981	-1.03712	-1.07136	12.4908	0.00193936
43790	A_51_P368394	Dnajb8	-0.179861	-1.12772	-1.18238	12.4869	0.00194315
5955	A_55_P2052696	Synm	1.27054	-0.631387	0.715005	12.4749	0.0019548
51733	A_51_P331870	Rnf145	0.126651	-1.60836	-0.226542	12.4732	0.0019565
6530	A_51_P403243	Ccdc116	-0.32068	-0.0224346	0.497024	12.4594	0.00197008
60758	A_51_P483280	Prnp	0.986649	-0.835428	-0.0354541	12.4499	0.00197938
27127	A_55_P2064328	Lama2	1.32081	-0.62668	0.383231	12.4488	0.00198047
12086	A_51_P505823	Endod1	-0.495599	1.45029	0.16052	12.4405	0.00198875
44390	A_51_P459108	Insl6	0.0231473	1.02235	-0.176688	12.4387	0.00199053
14549	A_55_P1977279	9230102K24Rik	-0.0845043	-0.00354806	0.65201	12.4337	0.00199555
56003	A_51_P220262	Rnf165	-0.173249	-1.96664	-1.20401	12.4264	0.00200281
41969	A_51_P483280	Prnp	1.02433	-0.769494	-0.00575774	12.4182	0.00201107
60104	A_51_P483280	Prnp	1.03979	-0.725984	0.00142567	12.4162	0.00201305
19840	A_52_P508700	Zfp951	0.313151	2.05851	0.691784	12.3976	0.00203189
62308	A_55_P2008443	Mybpc1	1.84923	-0.0946638	1.21146	12.3881	0.00204156
13036	A_55_P2077098	Pof1b	0.466516	1.90903	1.53197	12.3851	0.00204461
27104	A_51_P483280	Prnp	1.05173	-0.74823	0.0260064	12.3833	0.00204641
55536	A_55_P1960989	Nlgn2	0.570742	-1.41119	-0.175953	12.3799	0.00204988
47618	A_52_P530291	Pim1	0.483955	2.08931	0.727904	12.3657	0.00206451
1558	A_55_P2352896	Mon2	-0.180693	1.41954	0.0587666	12.3635	0.00206681
19490	A_51_P314652	Glt28d2	0.288779	0.0105588	0.871635	12.359	0.00207143
43927	A_51_P483280	Prnp	1.06667	-0.740043	0.0454865	12.352	0.00207871
50993	A_55_P2098354	Shf	0.352509	-0.503824	-0.624747	12.3426	0.00208848
87	A_55_P1964183	Dysf	0.617456	0.0237057	-0.289707	12.3409	0.00209031
19103	A_66_P133269	Hesx1	0.126019	-0.392146	-0.75816	12.3374	0.00209398
55610	A_55_P2024337	Tmem53	0.658101	-1.13609	0.232192	12.3344	0.00209714
3449	A_55_P2110778	ENSMUST00000066742	0.160064	-0.0307709	0.78115	12.3318	0.00209988
39253	A_52_P621588	Ifnlr1	0.236696	2.15608	1.17869	12.3304	0.00210132
13963	A_55_P2084308	Nid1	0.154378	-0.953141	0.288195	12.3219	0.00211024
17770	A_51_P329441	Bsg	0.37989	-1.12529	0.227784	12.3218	0.00211031
27689	A_55_P2248806	Pnmal1	0.834784	-0.770918	-0.224912	12.3186	0.00211368
52616	A_55_P2025820	Plcb4	-0.112432	-0.407806	0.461442	12.3185	0.00211381
14729	A_66_P108003	Espn	0.321202	0.306376	1.01625	12.3166	0.00211587
16943	A_51_P208697	Ttl	-0.0648315	1.39815	0.0613389	12.312	0.00212076
13417	A_55_P1985950	Xpnpep2	-0.109854	-0.897862	0.21452	12.3068	0.00212627
32098	A_55_P2092826	Anxa1	0.631097	1.21691	0.203138	12.3066	0.0021265
40110	A_55_P2147654	LOC100048185	0.364241	0.911159	-0.0835336	12.3033	0.00213
45141	A_55_P1992849	Adrb3	0.309564	-1.56309	-0.219484	12.2905	0.00214362
30446	A_51_P473259	Dpyd	0.987486	-0.557861	-0.0743644	12.2902	0.00214392
37637	A_66_P111322	Tmem178b	1.06291	0.228457	0.0926718	12.2858	0.00214873
19200	A_55_P2019457	Eno2	0.810978	-0.528515	0.784843	12.2816	0.00215317
26241	A_55_P1991016	Basp1	0.846726	-0.675929	-0.215166	12.2774	0.00215774
31131	A_66_P130887	Pcdh18	0.188667	-0.436593	0.599628	12.2661	0.00216991
47034	A_51_P262238	Tub	0.787707	-0.864569	-0.263639	12.2503	0.00218721
18622	A_55_P2006499	Esrrg	0.668233	-0.792264	-0.392428	12.2489	0.00218866
46344	A_55_P1953143	Wt1	-0.256179	0.636583	0.727925	12.2408	0.00219757
40745	A_55_P2043486	Msx2	0.309292	-1.05163	-0.74626	12.2341	0.00220494
41233	A_55_P2048119	Slc29a4	0.708547	-1.19032	-0.252277	12.233	0.00220619
33616	A_55_P1997225	Agap2	0.645893	-0.999531	-0.404936	12.2231	0.0022171
26892	A_55_P2090077	Myh13	-0.0633431	1.44723	0.10627	12.2039	0.00223854
10268	A_55_P2142334	Ly6h	1.04194	-0.233653	-0.00442512	12.1915	0.00225237
61543	A_55_P2192532	4933432K03Rik	0.1339	0.0907859	0.813693	12.1877	0.00225671
31730	A_51_P213359	Has2	-1.46462	-0.573043	-0.482864	12.1757	0.00227024
15092	A_52_P468068	Tchh	-0.22803	1.23763	0.828922	12.1743	0.00227188
12678	A_55_P2180764	Gls	0.18551	-0.448043	0.589248	12.1702	0.00227652
43405	A_55_P1987483	Pgm2	0.174572	-0.821109	0.372885	12.1553	0.00229355
58633	A_51_P259029	Dusp26	0.870452	-1.05397	0.240792	12.1532	0.00229596
59979	A_55_P1983858	Scel	1.09579	-0.0586652	0.0664294	12.1527	0.00229651
38800	A_55_P2042612	C1s1	0.921028	-0.956657	0.370883	12.1401	0.00231106
46255	A_51_P121179	Fam132b	-0.681829	1.26906	0.167998	12.1333	0.00231889
25323	A_55_P2130814	Zxdc	-0.121268	1.83468	0.645003	12.1317	0.00232073
10085	A_66_P112394	AK134220	-0.416141	1.29418	-0.0585028	12.1293	0.00232357
55451	A_51_P273684	Gbe1	0.643102	-0.713254	0.598547	12.1271	0.00232608
41504	A_55_P2095573	Spata5l1	-0.0820682	1.41048	0.0761376	12.125	0.00232852
5699	A_52_P639028	Myt1l	0.647666	-0.347239	-0.352505	12.1159	0.00233924
53210	A_52_P487362	Ppp4r4	-0.971877	0.870567	0.00847826	12.1077	0.00234884
5144	A_55_P2181597	Mfap2	0.491699	-1.20388	0.157127	12.095	0.00236371
23647	A_55_P2036813	ENSMUST00000078267	1.25737	-0.547381	0.2543	12.0835	0.00237739
38420	A_52_P441954	Ovol1	0.0592368	0.692345	0.972294	12.0817	0.00237954
25505	A_55_P2153517	Enho	0.659509	-1.11133	-0.355884	12.079	0.00238277
17947	A_55_P2088070	Spata5	-0.611454	1.19351	-0.142143	12.0706	0.00239279
52881	A_51_P209327	Apln	0.145071	-0.875315	0.325053	12.0616	0.00240352
11485	A_55_P1976554	Olfr645	0.126602	1.17996	-0.0264894	12.0484	0.0024195
59834	A_55_P2081020	Gpr20	0.507536	-1.25115	0.103038	12.0454	0.00242316
36362	A_52_P512575	Hopx	0.284681	-0.245286	-0.594499	12.0453	0.00242324
39478	A_52_P218379	Kif26a	0.64766	-1.12367	0.226861	12.0163	0.00245862
55517	A_55_P2176240	Pdxk	0.276301	1.51042	0.244558	12.0053	0.00247215
38336	A_55_P2065424	Sstr2	1.04093	-0.368095	-0.00771863	11.9971	0.0024824
30296	A_51_P327206	Mab21l2	0.597116	-0.718467	-0.445617	11.9956	0.00248416
57588	A_55_P2065549	Dppa4	0.577767	2.12882	1.62413	11.9896	0.00249171
56557	A_55_P1991253	Zfp407	0.28131	1.95303	1.31166	11.9637	0.0025242
43277	A_65_P20433	Parpbp	-0.509413	1.18589	-0.157463	11.9612	0.00252736
20836	A_55_P1995135	Casz1	1.60913	-0.343046	0.789409	11.9608	0.00252777
12507	A_51_P360396	Tfap2b	-0.0589733	-1.83288	-1.06495	11.9551	0.00253498
28769	A_55_P2019483	Ndrg4	0.982566	-0.905032	0.0425649	11.9474	0.0025448
35250	A_52_P220573	Serpini1	1.30307	-0.444808	0.289378	11.9415	0.00255229
22657	A_52_P671132	Dner	0.60309	0.178054	-0.239738	11.9409	0.00255308
26682	A_55_P1997141	Mybl2	0.448519	2.21799	1.45056	11.9407	0.00255334
53904	A_55_P2184889	A_55_P2184889	0.389962	0.681117	-0.17081	11.9389	0.00255559
48282	A_52_P326664	Unc93a	0.207901	0.811828	1.10796	11.9282	0.00256938
11602	A_55_P1984655	Smtnl2	0.226641	-0.685886	0.467189	11.9185	0.00258191
54666	A_55_P1996633	Lgsn	0.114741	0.537803	0.958776	11.9131	0.00258887
51256	A_52_P175376	Tfcp2l1	-0.151397	1.6417	0.838282	11.9055	0.00259864
20915	A_55_P2048803	Olfr1294	-0.29349	-0.164625	0.4462	11.8995	0.00260653
50568	A_51_P493671	Hs3st2	1.29877	0.0777373	0.269492	11.8993	0.00260671
10266	A_55_P2148624	Gpr61	1.04828	-0.490215	0.00429116	11.8973	0.00260941
62086	A_55_P2275969	9630023C09Rik	1.39634	-0.552344	0.605218	11.8949	0.00261256
54970	A_51_P299805	Slc46a3	-0.654158	0.789203	-0.525718	11.8933	0.00261463
16006	A_55_P1992421	Hmgb3	0.398259	-0.636595	0.563536	11.8932	0.00261472
17898	A_51_P159565	Arhgef9	0.416741	-0.0062996	-0.423779	11.8849	0.00262557
24645	A_55_P2158227	Angpt1	0.0428914	-0.967511	-0.952536	11.8838	0.00262702
19135	A_51_P412966	Lrrn1	0.678733	-1.25124	-0.19386	11.8817	0.00262984
3282	A_52_P676198	Fam210b	0.977023	-0.77492	-0.0305141	11.867	0.00264925
4992	A_55_P2013273	A_55_P2013273	0.195595	-0.860338	0.34603	11.8473	0.00267539
3277	A_55_P1972034	ENSMUST00000034653	-0.0310175	0.145647	0.724877	11.8381	0.00268777
38766	A_55_P2017373	Ina	0.733617	-1.12081	-0.220877	11.8263	0.00270371
9828	A_51_P292030	Nus1	-0.05045	1.22787	-0.0428154	11.7911	0.00275162
61600	A_55_P1958653	Arf2	0.363592	0.624833	-0.206405	11.7869	0.00275743
29236	A_55_P2085546	Dnaja4	0.818612	-1.01638	0.299036	11.7864	0.0027582
59711	A_55_P2083103	Nkx2-4	0.0525468	0.33363	0.844725	11.7859	0.00275886
55095	A_55_P2040996	Klf7	1.16142	-0.641228	0.179897	11.7852	0.00275984
16823	A_55_P2011026	Zfp296	-0.696332	1.06629	0.296544	11.7741	0.00277521
1362	A_51_P254646	Jdp2	0.166522	1.30342	0.0774476	11.7665	0.00278565
25834	A_51_P215887	Aldh18a1	-0.16653	0.714334	-0.41525	11.763	0.00279063
44288	A_55_P2028773	Slc22a17	0.659624	-1.10346	0.230998	11.7619	0.00279211
29680	A_51_P259975	Aspa	-0.0409004	0.0880229	0.694764	11.7601	0.0027947
29764	A_55_P1971139	Fbll1	1.32924	-0.0661073	0.291471	11.7485	0.00281094
28067	A_51_P314186	Syne1	0.465788	-0.0228321	0.930726	11.7452	0.00281555
11894	A_55_P2011570	A_55_P2011570	0.0531334	-0.342631	0.563001	11.7344	0.0028308
4630	A_51_P383399	Aldh1a7	0.821928	0.344399	1.29193	11.7308	0.00283586
52869	A_55_P1985990	Slc35f4	0.539041	-0.357402	-0.427508	11.7228	0.00284725
5638	A_52_P373575	A530058N18Rik	0.175225	0.573224	1.00532	11.7197	0.00285167
11845	A_51_P183561	Csdc2	1.37662	-0.554341	0.631157	11.7097	0.00286591
14174	A_55_P2138739	A_55_P2138739	-0.0899505	-1.48759	-1.12612	11.7084	0.00286786
1158	A_55_P2027307	A_55_P2027307	0.492525	-1.29521	-0.489416	11.7004	0.00287931
34589	A_51_P249848	Dsg2	-0.331401	1.56171	0.554474	11.6937	0.00288894
62316	A_52_P262219	Fos	0.663125	-0.0696452	0.998859	11.6908	0.00289318
11034	A_51_P419286	Batf3	-1.40265	0.427939	-0.452863	11.6856	0.00290078
22472	A_55_P2017694	Gprc5c	0.374707	1.12353	1.30641	11.6777	0.00291216
18826	A_55_P2172867	Syk	0.137122	1.62729	0.314277	11.6629	0.00293376
6479	A_51_P417854	Rab20	0.303358	1.91884	1.32626	11.6571	0.0029424
54720	A_55_P2097840	A_55_P2097840	0.262312	-0.695234	0.466867	11.6458	0.00295895
41820	A_55_P2112030	Tmem145	0.260888	-0.0563696	0.805085	11.6457	0.00295909
61069	A_52_P374897	Arg2	0.558754	0.0100667	0.990226	11.6375	0.00297127
40724	A_55_P2045921	A_55_P2045921	0.627174	0.293999	-0.175768	11.6344	0.00297591
17650	A_55_P2021744	Dcc	0.812068	-0.55199	-0.219462	11.6325	0.00297877
26382	A_65_P08971	F3	-0.196834	1.63807	0.353466	11.6195	0.00299812
25750	A_52_P284821	Slco4c1	-0.994936	0.896683	-0.119702	11.6193	0.00299853
28658	A_51_P218953	Zfp536	1.23933	-0.653412	0.349317	11.6126	0.00300848
986	A_51_P254262	Nxph3	1.30012	-0.606876	0.436894	11.6045	0.0030207
19546	A_52_P651393	Epha10	0.905484	-0.551025	-0.127171	11.6043	0.00302105
16284	A_52_P68221	Gria3	0.336799	-1.50356	-0.208685	11.597	0.00303212
56319	A_55_P1958652	Arf2	0.275878	0.591504	-0.26323	11.5872	0.00304693
9176	A_51_P431772	Ndufa3	-0.102882	1.17972	-0.083951	11.5816	0.00305557
23952	A_52_P67643	Mtor	-0.144112	1.30748	0.00488331	11.5786	0.00306005
39042	A_51_P125446	Lzic	-0.0835073	1.19152	-0.0699308	11.5783	0.00306062
11481	A_55_P2252426	4921517O11Rik	-0.0212657	0.34319	-0.536858	11.5681	0.00307627
39494	A_55_P2140016	Pou3f2	1.09176	0.00994792	0.0947137	11.5621	0.00308549
42711	A_51_P428595	Cspp1	-0.0792327	1.53229	0.212622	11.5466	0.00310955
53532	A_51_P114462	Ccl17	-0.469786	-2.09331	-0.764071	11.5432	0.00311477
34442	A_52_P93467	Sdc4	0.10183	0.901434	1.04166	11.538	0.00312284
21752	A_55_P2001583	Tspan18	0.971627	-0.868685	0.0353299	11.5376	0.00312348
10420	A_51_P211793	Rlbp1	1.16175	1.0398	0.438514	11.5375	0.00312363
20409	A_55_P2168781	A_55_P2168781	0.164669	-0.878734	0.312178	11.5341	0.00312895
27578	A_55_P1970090	Grin2c	1.55219	0.176284	1.46859	11.5302	0.00313503
1363	A_55_P2205650	2610507I01Rik	0.080394	-1.16135	0.095227	11.5257	0.00314221
20593	A_55_P2037817	Palmd	0.793291	-1.04885	-0.139956	11.5224	0.0031474
24764	A_55_P1997696	Plbd1	0.222	-0.636581	0.480959	11.514	0.0031606
15664	A_55_P2076448	Tmem255a	1.60914	-0.18833	0.647209	11.5115	0.00316453
38416	A_51_P514712	Parp14	0.280455	1.14156	1.23364	11.5074	0.00317097
39615	A_52_P491244	Zfp287	0.556693	-1.34965	-0.144325	11.504	0.0031765
43240	A_55_P1973033	Ltbp1	0.245192	-1.36609	-0.0396796	11.5005	0.00318198
31696	A_51_P223724	Khdrbs2	0.797546	-0.902205	-0.201671	11.499	0.0031844
55507	A_55_P2153021	Ttn	0.0658181	-0.660965	0.398606	11.4935	0.00319313
28653	A_55_P1958275	Bcl11a	0.578212	-1.2031	0.106938	11.4917	0.00319595
21832	A_55_P2005426	Fmn2	1.29392	0.0756562	0.280345	11.4896	0.00319937
29999	A_51_P113026	Cryba1	0.744692	-0.37265	-0.255381	11.4892	0.00319997
17987	A_55_P2077558	Sod3	0.824636	-0.994129	0.301337	11.4877	0.00320249
55828	A_55_P2174935	Mn1	0.602475	-0.607481	-0.409986	11.4856	0.00320571
38246	A_55_P2184796	Pcdhb18	0.290955	-1.20949	-0.735225	11.4836	0.00320906
60767	A_51_P254425	Ahrr	1.2363	-0.4439	0.881376	11.4803	0.00321436
28465	A_52_P516409	Col4a6	-0.141999	-0.997496	0.117339	11.4709	0.00322936
31582	A_55_P2095047	Mat2a	-1.00192	-1.66672	-0.636576	11.4598	0.00324747
32091	A_51_P419117	Rab15	1.2307	-0.639056	0.332734	11.4571	0.0032518
1329	A_55_P1994309	Ptgir	2.21677	0.775345	1.19108	11.4481	0.00326647
2202	A_55_P2084256	ENSMUST00000053398	0.912929	0.0069771	-0.0459775	11.4294	0.00329711
61384	A_51_P283016	Slc1a6	-0.185378	0.452808	0.708912	11.4263	0.00330232
22986	A_55_P2011290	Tenm2	0.362898	-0.6744	-0.621669	11.4241	0.00330591
6277	A_51_P110301	C3	0.67304	-0.788202	0.516676	11.4184	0.00331537
36614	A_55_P1971093	NAP096516-001	0.162738	-0.892549	0.298259	11.4082	0.00333235
2059	A_52_P375876	Arf3	0.14209	-0.633693	0.444915	11.4078	0.00333293
16003	A_51_P431046	St8sia3	1.09963	-0.23164	0.0792511	11.4071	0.00333419
22802	A_55_P2071251	Trappc11	0.136758	1.63281	0.331408	11.3983	0.00334883
43087	A_55_P2133568	Snhg5	-0.942845	0.900166	-0.352517	11.387	0.00336781
32875	A_51_P356265	Acrbp	0.511354	-1.27498	0.0247775	11.3862	0.00336908
33751	A_51_P243930	Qrsl1	-0.551074	0.971154	-0.332592	11.377	0.00338466
29947	A_51_P205820	Klf11	-0.143868	1.05381	-0.177207	11.3756	0.00338711
53615	A_55_P2033312	Lgi4	0.817968	0.0881492	-0.0972353	11.3741	0.00338952
26784	A_55_P2104988	Asic1	0.834919	-0.738906	-0.180317	11.3727	0.00339194
53711	A_55_P1967933	TC1699856	0.763627	0.741366	0.0845438	11.3679	0.00340009
17551	A_55_P2083559	Hrk	0.447722	0.908366	-0.015105	11.3639	0.00340692
27589	A_55_P1997581	A_55_P1997581	0.209161	-0.798538	0.37292	11.3558	0.00342068
11258	A_55_P2141088	Tenm4	0.011144	-1.89154	-0.737704	11.3485	0.00343323
12875	A_55_P2118810	A_55_P2118810	0.122695	-0.874071	0.292961	11.347	0.00343586
42795	A_55_P2255206	A730021G18Rik	-0.20227	0.460266	0.696118	11.3435	0.00344188
18960	A_55_P1957997	LOC100047123	0.730674	-1.07296	-0.212568	11.3412	0.00344574
32645	A_55_P2111459	Trpv2	0.00159514	1.66507	0.995476	11.3183	0.00348551
48390	A_55_P2038723	Gm626	-0.0183182	-1.38465	-0.103795	11.3117	0.00349699
32084	A_55_P2062190	Gstm1	0.406384	0.0153942	0.905824	11.3103	0.00349945
30506	A_30_P01019221	NEAT2	1.10152	-0.162862	1.09124	11.2956	0.00352522
48328	A_51_P171107	Tmem35	0.954229	-0.664151	-0.0496759	11.2795	0.00355384
14596	A_55_P2031011	S100pbp	-0.0308432	1.35562	0.0791255	11.2792	0.00355426
17504	A_66_P104190	Gsk3b	0.54672	-1.22278	0.0736386	11.2785	0.00355547
60484	A_55_P2022369	Lbh	0.736457	-0.700037	0.59397	11.2779	0.00355665
51538	A_51_P396983	Ssu2	1.26724	0.46891	0.338417	11.2642	0.00358097
37800	A_51_P337662	Ddx26b	0.402025	-0.541677	0.601728	11.2549	0.00359772
15440	A_55_P2100928	Ptgds	1.35253	-0.542788	0.582871	11.2506	0.00360548
3663	A_51_P394115	Aadac	0.129257	2.00633	0.832063	11.2464	0.00361313
44523	A_55_P2361731	AW047481	-0.0227141	0.32018	0.774695	11.2441	0.00361726
42733	A_55_P1968085	A_55_P1968085	-0.0314423	-1.39401	-1.04582	11.226	0.00365017
39397	A_55_P2006832	Xkr4	0.265022	-1.27838	-0.744554	11.2035	0.00369133
26332	A_55_P2002757	Blnk	0.173229	1.88314	1.14503	11.1999	0.0036981
1405	A_55_P2266285	6330522J23Rik	-0.590242	1.26652	0.268292	11.1929	0.00371101
45601	A_55_P2052690	Synm	1.07029	-0.667024	0.630133	11.1765	0.00374148
2778	A_66_P108276	Gsg1l	1.14984	-0.133619	0.142295	11.175	0.00374438
55293	A_55_P2036417	Lrrc10b	0.0722594	-0.167424	0.637781	11.1733	0.00374759
55740	A_52_P648601	Dusp9	-1.00424	0.724678	-0.560554	11.1536	0.00378458
36475	A_51_P149373	Fbxl20	0.317557	-1.36548	-0.0615683	11.1473	0.00379653
44075	A_52_P97699	D430019H16Rik	0.458776	-1.42377	-0.345342	11.1457	0.00379967
60268	A_55_P1962154	Rarb	0.0187778	-1.55928	-0.253995	11.1429	0.0038049
1839	A_52_P432580	Arid5b	1.16576	-0.0444124	1.1871	11.1206	0.00384772
52108	A_51_P203955	Gbp2	0.543345	2.35525	1.448	11.1158	0.0038569
51588	A_55_P2062936	Abca3	0.50208	-1.2815	-0.432457	11.1091	0.00386982
37582	A_55_P2028873	Dsg4	-0.279427	1.00209	-0.2421	11.1049	0.00387803
7768	A_51_P317695	Trpc3	-0.315848	-1.15555	-0.0596705	11.0985	0.00389045
5143	A_55_P2100425	Epha5	0.477203	-1.40434	-0.262799	11.0976	0.0038921
15881	A_52_P148212	Mis18bp1	-0.402575	1.26793	-0.0231914	11.0972	0.00389293
16679	A_55_P2262136	Tek	0.812206	-0.941141	0.345353	11.096	0.00389526
35487	A_51_P186487	Pik3c2b	0.131402	1.0924	-0.0464562	11.0928	0.00390145
40254	A_55_P2329487	Frmd6	0.0780669	0.0685253	0.739309	11.0828	0.00392102
24725	A_55_P2068734	Ccl27a	0.527263	-1.17296	0.124356	11.082	0.00392262
46088	A_52_P675617	Agbl3	0.462705	-0.935417	0.342038	11.0759	0.00393452
40289	A_55_P2141878	Ldha	0.171093	-0.814919	0.338409	11.0708	0.00394453
12627	A_55_P1992572	Celf4	0.914782	-0.388119	-0.0896193	11.0641	0.00395787
7867	A_51_P510418	Aldh1b1	0.356541	0.128756	0.924076	11.0629	0.00396024
14954	A_55_P2106358	A_55_P2106358	-0.084906	-1.26842	-1.07806	11.0623	0.00396149
25104	A_55_P2001688	Grid1	1.00724	-0.3274	0.00115443	11.0606	0.0039649
57536	A_55_P2413458	Tfcp2l1	-0.0428434	1.80515	0.805389	11.0559	0.00397404
11971	A_51_P193173	Slc25a25	-0.0418318	1.10552	-0.0973933	11.0503	0.00398521
41598	A_55_P2180904	Optc	0.381208	-1.37386	-0.0939222	11.0241	0.00403787
23170	A_55_P2024595	Atxn7l1	-0.183252	1.33287	0.0478255	11.0206	0.00404499
6846	A_30_P01024930	BRN1-A	0.972989	-0.859875	0.0920258	11.0135	0.00405921
53985	A_55_P2370519	D4Ertd335e	0.637574	-0.0993519	-0.267799	11.0131	0.00406013
50529	A_51_P110301	C3	0.584549	-0.827784	0.449007	10.9994	0.00408802
21403	A_55_P2193424	6720420G18Rik	1.54213	-0.122951	0.565603	10.9987	0.00408953
51969	A_55_P2042217	Fam161a	1.13142	-0.395391	0.89807	10.9952	0.00409662
41720	A_51_P212754	Tgfbi	0.181328	-0.344579	0.604319	10.9874	0.00411262
12998	A_55_P2133315	Steap2	-0.664569	0.766376	0.338988	10.9814	0.00412492
57964	A_51_P463765	Timp3	1.06398	-0.807558	0.328313	10.9799	0.004128
20964	A_55_P2440032	Usp24	-0.109361	1.55401	0.270649	10.9694	0.00414981
45070	A_55_P2045871	NAP028617-1	0.00238603	-0.219849	0.569487	10.9665	0.00415587
56954	A_55_P2037689	A_55_P2037689	0.119167	-0.912202	0.254032	10.9619	0.00416532
60013	A_55_P2009449	Pnma2	0.112354	-1.37391	-0.889059	10.9573	0.00417489
832	A_55_P1974687	40603	1.06112	-0.781966	0.204374	10.9517	0.00418677
53631	A_52_P31641	Tmem145	0.350774	-0.075277	0.822272	10.9502	0.00418988
1995	A_65_P19089	Esrrg	0.646068	-0.816688	-0.356025	10.9485	0.00419335
7749	A_55_P2123491	B3gnt5	0.562219	-0.17221	-0.340398	10.9482	0.00419405
37423	A_55_P1964965	Gm1673	0.228035	-1.50057	-0.721692	10.9414	0.00420833
59271	A_52_P424840	Mrc2	0.313726	-1.1055	0.169788	10.9386	0.00421421
34975	A_66_P125777	Slc43a2	1.46652	1.47946	0.814829	10.928	0.00423665
6976	A_55_P2379480	AK136853	-0.354841	0.0707752	0.460176	10.9271	0.00423841
62855	A_51_P378511	Atf7ip2	-0.904813	0.950065	-0.118022	10.9241	0.00424484
10949	A_52_P361081	Arhgef16	-0.327448	1.52912	0.414311	10.9194	0.00425482
51460	A_55_P2069350	Psph	-0.0733157	0.574427	-0.425363	10.9067	0.00428203
18240	A_52_P350950	Dennd2c	0.124884	0.224397	0.823804	10.901	0.00429423
8835	A_55_P1982916	Bzrap1	0.639474	-1.09586	0.179932	10.8988	0.0042988
25905	A_51_P126337	Fgf12	0.576256	-0.735691	-0.421741	10.8983	0.00430005
59646	A_55_P2043362	A_55_P2043362	-0.179232	0.144857	0.601208	10.8969	0.00430305
40075	A_66_P122099	Zc3h8	-0.589298	1.0386	-0.242825	10.8952	0.00430665
16328	A_55_P2324712	Dmrt1	-0.064473	1.14824	0.92571	10.8946	0.00430789
41812	A_55_P2056729	Igfbp2	0.495478	-1.16722	0.121648	10.8892	0.00431965
39141	A_52_P447944	Epcam	-0.357555	0.952774	0.638806	10.8659	0.0043702
34591	A_51_P110301	C3	0.617571	-0.781597	0.486433	10.8629	0.00437673
34462	A_55_P2008591	Kras	-0.239542	0.525571	0.669586	10.8567	0.00439037
11708	A_55_P2039891	A_55_P2039891	-0.103733	1.15067	-0.0760566	10.855	0.00439407
20786	A_55_P2021187	Malat1	1.15163	-0.176767	1.07556	10.8518	0.00440114
53416	A_55_P1971867	Kctd11	-0.200066	-1.13323	-1.14486	10.8505	0.00440388
55765	A_51_P279606	Socs1	-0.208612	0.208215	0.601152	10.849	0.00440731
40535	A_55_P2003693	Zic5	-0.101775	0.869575	-0.26458	10.848	0.00440948
4223	A_51_P438619	Sobp	0.328207	-1.3902	-0.618216	10.8415	0.00442377
23927	A_52_P197402	Tbc1d30	0.801708	-0.645728	0.629083	10.8267	0.00445665
24732	A_55_P2048937	Kif5c	0.891875	-0.829949	-0.0516175	10.8241	0.00446239
8557	A_51_P499288	Tecta	1.24497	-0.364827	0.266197	10.8225	0.00446604
18451	A_66_P130541	Traip	-0.514585	0.806715	-0.43479	10.8079	0.00449875
62115	A_66_P135018	Krtap5-1	-0.355161	1.28764	0.0132409	10.8035	0.00450869
755	A_55_P2013465	L2hgdh	-1.41769	0.357398	-0.877346	10.8025	0.00451097
57836	A_55_P2322555	5930433N17Rik	0.87862	-0.640355	0.642277	10.8021	0.00451184
7969	A_51_P495462	Gad2	0.980102	-0.126175	0.00721334	10.7972	0.00452292
41416	A_55_P2060966	Mov10	0.284811	1.14184	1.21301	10.7907	0.00453767
52073	A_55_P2158741	Nos2	-0.896285	0.894295	-0.0105697	10.7882	0.00454321
674	A_51_P215922	Casp6	0.356563	-1.22409	0.0608119	10.7778	0.0045669
40476	A_55_P2075769	Ube2n	0.333594	-1.27422	0.0104255	10.7729	0.00457818
22001	A_51_P174961	F10	0.0530295	-1.5475	-0.923999	10.7625	0.004602
48285	A_55_P2145356	Thada	-0.365751	-0.239881	0.33878	10.7535	0.00462282
4247	A_52_P365342	Lrrn2	-0.0999319	-1.91036	-0.692704	10.749	0.00463324
14684	A_52_P182298	Rln1	1.04225	1.05242	0.395198	10.7375	0.00466004
58954	A_55_P2055537	Slc16a6	1.65886	0.192655	0.667541	10.7319	0.00467295
41397	A_55_P1997061	A_55_P1997061	0.254684	-0.788127	0.373535	10.7238	0.00469208
35451	A_52_P423810	Mt1	1.45297	0.696025	1.74394	10.7229	0.00469405
52414	A_55_P1985840	Mettl16	-0.251339	1.2785	0.00893266	10.7082	0.00472876
39051	A_55_P2046198	Slc25a25	0.00858375	1.21065	0.00456566	10.7061	0.00473371
37353	A_51_P105068	Lypd6b	-0.408931	0.474872	0.522009	10.7036	0.00473962
54828	A_51_P100298	Stx3	-0.809426	0.970763	0.0757937	10.7011	0.00474562
35562	A_51_P274465	Sycp3	0.4263	2.25742	1.11298	10.701	0.00474587
5140	A_52_P646979	D16Ertd472e	-0.891642	0.635526	-0.633257	10.6971	0.00475503
48532	A_66_P112684	Lsamp	0.747603	0.0585533	-0.134821	10.6911	0.00476934
62146	A_55_P2006852	Dgkb	0.195759	-1.19723	-0.795026	10.6819	0.00479137
40435	A_55_P2158741	Nos2	-0.82973	0.893833	-0.353464	10.6731	0.00481241
9413	A_52_P538363	Pcdhb2	0.881012	-0.582029	-0.107203	10.6662	0.00482897
56296	A_55_P1953369	Luc7l2	0.184068	0.803481	1.04888	10.6649	0.00483217
29000	A_51_P110301	C3	0.685953	-0.767662	0.500103	10.6633	0.00483606
28289	A_51_P126563	Otc	-0.147452	0.0459676	0.579504	10.6619	0.00483939
16346	A_51_P110301	C3	0.646462	-0.833281	0.437436	10.6533	0.00486038
45499	A_55_P1976033	Cnih2	0.987754	-0.215959	0.00918635	10.6354	0.00490411
47901	A_55_P2000833	E2f8	-0.69797	1.11099	-0.066638	10.6334	0.00490885
48246	A_51_P472249	Slc7a7	-0.368884	1.34351	0.557461	10.6322	0.00491196
43674	A_51_P125446	Lzic	-0.0349239	1.23724	0.0155356	10.6244	0.00493104
54366	A_51_P272993	Ntm	0.649008	-0.336748	-0.297692	10.6204	0.00494091
23036	A_51_P362538	Syde2	-0.626742	1.19546	0.177406	10.6199	0.00494211
4419	A_51_P307168	Ddah1	-0.0984323	-1.93197	-0.778945	10.6194	0.00494342
1770	A_55_P1965694	Gabrg2	1.36929	-0.294217	0.974556	10.5994	0.00499312
40875	A_55_P2002553	Stx16	0.18011	1.58053	0.332378	10.5988	0.00499458
6187	A_55_P2088028	Mtss1	0.0263236	1.61587	0.351589	10.596	0.00500154
23485	A_55_P2173817	Mas1	-0.0822556	1.70172	0.499527	10.5942	0.00500599
50521	A_55_P2010066	Capn3	0.0313711	-1.52799	-0.943085	10.5939	0.00500673
34597	A_55_P2011678	Pdzk1ip1	1.34226	-0.442405	0.777099	10.5858	0.00502724
17516	A_52_P32369	Hmgn3	0.68338	-1.05656	-0.229643	10.5854	0.00502813
40801	A_66_P114985	NAP063204-1	-0.148036	0.851375	-0.283259	10.5739	0.00505714
25766	A_55_P1967196	Lamb3	-0.190397	1.07103	-0.145764	10.5732	0.00505892
50014	A_52_P93910	Nrp2	1.58746	-0.180856	0.696541	10.5713	0.00506364
15118	A_55_P2415910	Gm2379	1.38515	-0.26007	0.431559	10.57	0.00506694
17242	A_66_P105801	Igf1r	0.210065	-1.24349	0.0196171	10.5699	0.0050673
7341	A_52_P164136	Arrdc3	1.74278	0.125053	0.781665	10.5688	0.00507006
9956	A_52_P398279	Ddx26b	0.422963	-0.545661	0.582958	10.5607	0.00509066
13827	A_55_P2122564	Dcp2	-0.0850212	0.851023	-0.259332	10.5563	0.00510186
13281	A_55_P2056112	Myt1l	1.19246	-0.156706	0.20832	10.5475	0.00512425
32385	A_55_P2071354	Fam179a	0.511799	-0.642287	-0.457437	10.5388	0.00514666
53137	A_55_P1962004	A_55_P1962004	-0.133434	-1.19638	-1.08945	10.5208	0.00519335
62076	A_51_P125135	Cdca5	-0.583017	1.20611	0.0215829	10.5142	0.00521043
8195	A_51_P473940	Slc22a15	1.24403	0.285236	0.306273	10.5112	0.00521833
15023	A_55_P1966525	Smarca5-ps	-0.081366	0.461455	0.756578	10.5109	0.00521911
39058	A_51_P153557	Hspa12a	0.496407	-0.74292	-0.480286	10.5103	0.00522047
34352	A_66_P126110	Pcdh11x	0.321009	0.66567	-0.171562	10.5077	0.00522732
42265	A_66_P122219	Kcnd3	0.693183	-0.428649	-0.270721	10.5063	0.00523091
14610	A_51_P206489	Fezf2	-0.704524	-1.76999	-1.66031	10.5043	0.00523623
41484	A_51_P113026	Cryba1	0.752051	-0.196739	-0.183315	10.4975	0.00525403
56166	A_52_P502577	S1pr3	0.289883	-0.499531	0.554789	10.4967	0.00525606
10184	A_55_P2062418	Atp6v0a1	0.843168	-0.621717	0.638825	10.4898	0.00527423
30124	A_55_P2076692	Wfdc6a	0.0638398	-0.692904	-0.829121	10.4896	0.00527493
45174	A_55_P2160451	2610018G03Rik	-0.168648	1.57236	0.725373	10.4823	0.00529421
14433	A_55_P1986907	Pou3f2	0.926084	-0.264179	-0.0448716	10.4809	0.00529798
11248	A_55_P2097863	L2hgdh	-1.23774	0.389744	-0.864335	10.4797	0.00530098
711	A_55_P2114153	A_55_P2114153	-0.184434	0.277454	0.627941	10.4776	0.00530655
27493	A_52_P322421	Mpzl2	-0.283485	0.598012	0.638311	10.4562	0.0053636
42340	A_55_P1976734	Cacna2d2	0.715786	-0.721221	-0.26317	10.4552	0.0053665
6485	A_55_P2060021	Otub2	0.337125	1.04402	0.0322331	10.4546	0.00536798
31218	A_51_P117226	Zdhhc2	1.38036	-0.370317	0.488166	10.453	0.00537218
2876	A_52_P385736	Pou3f3os	0.907077	-0.863113	0.0318407	10.453	0.00537231
51404	A_55_P2033376	1810041L15Rik	0.822087	-0.12984	-0.111697	10.437	0.00541555
51471	A_51_P516148	Trpc4	1.16113	-0.648231	0.515179	10.4339	0.00542391
48341	A_52_P275649	Eras	0.0707047	-1.54614	-0.881779	10.4334	0.00542524
45555	A_52_P539161	Rdh11	0.0776894	1.75871	0.518197	10.433	0.00542623
42619	A_55_P2138100	ENSMUST00000099050	0.106028	-0.0463659	-0.59499	10.4172	0.00546937
30360	A_51_P146505	Atp11b	0.0310189	0.345629	0.793297	10.4156	0.00547361
39008	A_55_P2028883	Rnft2	0.466567	-1.29432	-0.412216	10.4101	0.00548876
15741	A_52_P659470	Rgs9bp	-0.0725344	0.0169765	0.607416	10.4067	0.00549809
2996	A_51_P125135	Cdca5	-0.618644	1.17237	0.012358	10.3945	0.00553174
50695	A_51_P286865	Wdr33	-0.142021	1.2461	0.00989616	10.3936	0.00553419
7119	A_52_P617636	Klf12	0.506879	-0.882966	-0.469977	10.3855	0.00555658
10345	A_52_P654703	Trim69	-0.13205	1.50776	0.262523	10.3791	0.0055746
41204	A_55_P2035613	Tmbim1	-0.596145	1.17278	0.258427	10.3788	0.00557533
41591	A_55_P2079329	Zfp382	0.00450601	1.17557	-0.0082443	10.3787	0.00557557
33628	A_51_P489452	Cdo1	0.661057	2.41522	1.53176	10.3785	0.00557629
52047	A_51_P117226	Zdhhc2	1.43825	-0.338763	0.580258	10.3781	0.00557727
51209	A_52_P279687	Lrp8	-0.0521928	1.36498	0.125102	10.3733	0.00559059
60627	A_55_P2048794	Cd82	1.78488	0.0546196	1.28501	10.3727	0.00559252
24885	A_55_P2032760	Ctif	0.604697	-1.14961	-0.275305	10.3706	0.00559839
56065	A_55_P1952235	Spry1	-0.606468	1.1923	0.0638336	10.3398	0.00568518
19895	A_55_P2059323	Gm13315	0.156526	-0.871254	0.270795	10.339	0.0056873
46658	A_51_P125135	Cdca5	-0.613599	1.17564	0.0252336	10.3347	0.00569961
48386	A_55_P2028808	Cntnap3	0.13883	0.87808	-0.143824	10.3325	0.00570601
6993	A_55_P1954021	Scarb1	0.466863	-0.45554	0.647181	10.3313	0.00570936
41029	A_55_P2113439	Caln1	0.796456	-0.0179842	-0.104702	10.3293	0.00571506
43751	A_55_P2171897	Notch1	0.0395449	-1.19845	-0.928836	10.315	0.00575604
5803	A_51_P455647	Car2	-1.2442	0.255642	-0.990202	10.3149	0.00575626
19700	A_51_P100298	Stx3	-0.751317	1.00388	0.108832	10.3055	0.00578351
52713	A_55_P2054062	Chst2	1.23991	-0.243137	0.272278	10.298	0.00580515
16704	A_55_P2317480	E130104P22Rik	-0.243775	-0.187298	0.419834	10.295	0.00581382
36261	A_55_P2177958	TC1719062	-0.371053	0.773447	-0.399021	10.2943	0.00581583
51	A_55_P2048101	NAP113723-1	-0.500398	1.11566	0.439015	10.2933	0.00581889
59742	A_52_P130912	Pcdh7	0.406913	0.223429	-0.301667	10.2871	0.00583692
4613	A_65_P13713	Ank3	0.747072	-0.915344	-0.179639	10.2852	0.00584248
52480	A_51_P204898	Smim23	-0.0520691	0.23758	0.697343	10.2797	0.00585846
43586	A_55_P2136817	Coro2b	1.08191	-0.727974	0.32726	10.2698	0.00588778
61087	A_55_P2054350	Fbxo44	1.36589	-0.267788	0.430111	10.2646	0.0059031
21835	A_55_P2004960	9130017K11Rik	-0.213436	1.25892	0.751693	10.2645	0.00590323
19584	A_55_P1978636	ENSMUST00000177969	0.0357538	-0.0533135	-0.636201	10.2614	0.00591233
5254	A_66_P135391	Igfbp2	0.459344	-1.12418	0.129273	10.2613	0.00591283
21221	A_55_P1957080	A_55_P1957080	0.201396	-0.649154	0.422277	10.2544	0.00593329
44556	A_66_P134090	Grpel2	-0.38678	1.34258	0.140736	10.2452	0.00596039
47303	A_51_P117226	Zdhhc2	1.35421	-0.418229	0.511669	10.236	0.00598797
52926	A_52_P222096	4931428F04Rik	0.594464	-1.09761	0.13553	10.2345	0.00599251
31478	A_51_P219849	Alg13	0.166288	1.89305	0.691514	10.2278	0.00601252
17308	A_55_P2121701	E530001K10Rik	-0.342568	-1.40287	-1.28697	10.2261	0.00601758
44954	A_51_P110301	C3	0.654473	-0.776258	0.465579	10.211	0.00606316
44936	A_52_P628580	Ggt7	0.657108	-1.03436	-0.249712	10.2098	0.006067
7790	A_51_P110301	C3	0.660128	-0.758047	0.481916	10.2093	0.00606861
62417	A_55_P2367463	Acer2	0.822471	0.00943656	-0.0738236	10.1987	0.00610078
25988	A_55_P2080126	Dcx	1.23615	-0.0290498	0.271027	10.1966	0.0061071
20088	A_55_P2300913	D130095D21Rik	-0.201746	0.451902	0.656797	10.1925	0.00611952
49506	A_51_P125135	Cdca5	-0.58893	1.16931	-8.08023e-06	10.1878	0.0061341
31807	A_51_P117226	Zdhhc2	1.38735	-0.374173	0.538646	10.185	0.00614254
6829	A_51_P354706	Lefty1	-1.20821	-0.839901	-0.435182	10.1849	0.00614301
51542	A_51_P485421	ENSMUST00000103426	-0.397862	-0.268143	0.290512	10.183	0.00614884
11263	A_55_P2302577	AI426330	0.510685	-1.20913	0.00682777	10.1786	0.00616228
40833	A_51_P112355	Igtp	1.05751	0.515428	1.44631	10.1773	0.00616637
25439	A_55_P2089198	Rgs7	1.02384	-0.377202	0.0574302	10.1757	0.00617122
2965	A_55_P1971025	Paqr6	-0.157767	-1.33905	-0.153916	10.1756	0.00617171
4507	A_51_P479583	Obsl1	0.625402	-1.15758	-0.00251127	10.1693	0.00619109
17991	A_51_P201338	Mtss1	0.186427	1.71274	0.47419	10.169	0.00619205
62109	A_52_P385606	Ckb	-0.152908	0.543058	-0.454173	10.1671	0.00619798
27234	A_55_P2134236	Foxa2	0.634162	1.5055	0.434342	10.1661	0.00620105
26600	A_51_P306151	Sgk3	0.00814652	1.16506	0.962976	10.1614	0.00621565
52117	A_51_P125135	Cdca5	-0.606042	1.16394	0.017728	10.1516	0.00624597
23768	A_55_P2125521	Evx1	-0.0342319	1.5658	0.331692	10.1473	0.00625943
1906	A_51_P206134	Akna	0.485894	0.51321	-0.135908	10.1465	0.006262
53394	A_51_P168981	Ptar1	-0.330332	1.2307	-0.00606583	10.1447	0.00626757
40482	A_55_P2110713	Anxa2	0.629682	-0.699632	0.521169	10.1417	0.00627708
16843	A_55_P2095814	Kalrn	1.19927	-0.315875	0.929707	10.1352	0.00629751
39096	A_51_P351217	Rab39	0.588969	-0.770529	0.455617	10.1282	0.00631945
52150	A_55_P2028320	Coro6	0.0693916	0.919614	0.972802	10.1234	0.00633465
47336	A_52_P262219	Fos	0.626431	0.172513	1.05801	10.1209	0.00634266
34667	A_55_P2067905	Scfd2	-0.270581	-0.48739	-0.986153	10.1206	0.00634377
26398	A_55_P2129407	4932431P20Rik	-0.0139496	-1.35195	-0.977595	10.1065	0.0063884
49907	A_51_P125135	Cdca5	-0.601129	1.1642	0.0194575	10.106	0.00639027
59192	A_51_P107362	Socs2	0.377537	-1.03739	-0.584763	10.1043	0.00639556
53871	A_51_P138790	Plekhf2	-0.569599	1.20541	0.0837084	10.0953	0.00642455
41381	A_55_P2134022	Cftr	-0.115446	-1.01698	-1.02686	10.0906	0.00643956
35582	A_55_P2128668	Ccnb1	-0.445877	1.16206	-0.0668675	10.0886	0.00644601
19004	A_52_P601688	Abcc1	-0.0963739	0.999868	0.848277	10.0855	0.00645607
57662	A_55_P2115364	A_55_P2115364	-0.244798	-1.31859	-1.18565	10.0837	0.00646173
33348	A_55_P1974690	40603	0.990726	-0.797924	0.216393	10.0828	0.00646454
8094	A_51_P175974	Vps13d	-0.305412	-0.944861	0.0288988	10.0826	0.00646528
42051	A_51_P107362	Socs2	0.44496	-1.02255	-0.512231	10.0775	0.00648172
61134	A_51_P477419	Nfic	0.498464	-0.28741	0.750743	10.0714	0.00650177
46949	A_55_P2008258	Larp1b	-0.617783	1.12159	-0.0498472	10.068	0.0065127
38673	A_52_P19532	Fgd3	0.727064	-0.485296	-0.228718	10.0659	0.00651941
42401	A_51_P117226	Zdhhc2	1.37099	-0.402131	0.560236	10.0657	0.00652014
23150	A_52_P134195	Ceacam10	0.126252	1.1669	1.06207	10.0583	0.00654429
29481	A_55_P2106584	Pcdha8	0.617969	-1.15618	-0.00916356	10.0578	0.00654589
40210	A_51_P273433	Prkg2	-0.141566	0.786457	-0.302648	10.0548	0.00655574
13508	A_51_P125135	Cdca5	-0.580212	1.16686	0.0063352	10.0507	0.00656925
55682	A_55_P2350022	Akap6	0.746741	-0.28348	-0.186279	10.05	0.00657168
52634	A_51_P386539	Rnf125	-0.188079	1.11771	0.771767	10.0486	0.00657608
4896	A_52_P642488	Kcnk1	-0.668278	0.411972	0.27259	10.0433	0.00659374
36021	A_51_P370717	Gsc	-1.40417	0.254832	-0.501543	10.0394	0.00660658
7269	A_55_P2089422	Olig3	0.840327	-0.650752	-0.111704	10.0318	0.00663152
60822	A_52_P253044	Syt13	1.19054	-0.42386	0.265194	10.0318	0.00663175
24840	A_52_P604629	Csrnp1	-0.0696276	1.7094	0.641257	10.0288	0.00664171
46989	A_55_P2136813	Rab10os	-0.0678485	1.28103	0.0694579	10.0275	0.00664608
36197	A_51_P437938	Coa5	0.106712	0.657378	-0.267846	10.0221	0.0066639
35402	A_51_P426270	Mgp	0.368601	0.235122	0.945215	10.0145	0.00668928
11183	A_55_P2142758	Slc9a7	0.0613563	1.64639	0.990324	10.0099	0.00670469
15059	A_55_P1985298	Krtap5-2	-0.279951	1.43272	0.247671	10.0046	0.00672261
19064	A_55_P2139942	Calca	-0.177069	-0.247548	-0.833493	9.99737	0.00674682
49417	A_55_P2145371	A_55_P2145371	-0.39662	1.24738	0.0327991	9.9968	0.00674872
62415	A_52_P237652	2610035D17Rik	0.681765	-0.74999	-0.273954	9.99539	0.00675351
14206	A_52_P555913	Nf2	0.201106	1.72094	1.14394	9.98951	0.00677338
27918	A_51_P235415	Olfm2	0.806794	-0.78468	-0.122165	9.98272	0.00679641
31921	A_55_P2043782	Trpm1	-0.112629	-1.41773	-1.06974	9.97979	0.00680639
16759	A_55_P1956734	A_55_P1956734	0.348406	-0.719155	0.422398	9.97126	0.00683548
28684	A_55_P1969414	Eqtn	0.402176	-0.884484	0.319181	9.97112	0.00683594
46616	A_55_P2017636	Thbs1	0.508946	0.513133	-0.116614	9.96481	0.00685755
4294	A_55_P2033557	AB041803	0.821759	2.58411	1.46717	9.9635	0.00686205
12883	A_51_P125135	Cdca5	-0.597892	1.14886	0.00339286	9.96053	0.00687223
44243	A_51_P125135	Cdca5	-0.566689	1.18738	0.0550601	9.9538	0.0068954
28111	A_55_P2090557	Lrrc75a	0.572112	-1.08877	0.129928	9.95321	0.00689745
36618	A_51_P100298	Stx3	-0.730462	0.963172	0.141856	9.94486	0.00692631
17924	A_55_P2125786	Lrrc8e	-0.13225	1.50065	0.77463	9.94431	0.00692821
21624	A_55_P2209298	AK079655	1.43639	-0.339885	0.667505	9.94319	0.0069321
9266	A_51_P117226	Zdhhc2	1.3982	-0.361404	0.588556	9.93697	0.00695369
44595	A_51_P235123	Nfkbie	0.540819	-1.21514	-0.0632561	9.93346	0.00696589
37260	A_55_P1985793	Dock6	0.21727	-0.0335874	0.73936	9.9332	0.0069668
2386	A_52_P658437	Espl1	-0.946854	0.823442	-0.235568	9.92892	0.00698172
36601	A_55_P2132873	Gdap1l1	1.65389	0.135641	0.712245	9.9232	0.00700173
30617	A_55_P2065260	NAP112303-1	0.0347352	1.21488	0.0474363	9.92198	0.00700599
59608	A_55_P1960894	Cabp1	0.73564	0.45701	0.0043848	9.92028	0.00701195
9510	A_51_P223776	Nr1d1	-0.0132731	1.27045	0.0772329	9.91797	0.00702003
37372	A_55_P2368366	2010320M18Rik	0.0651344	0.10409	0.709983	9.91728	0.00702249
39634	A_52_P251425	Trappc8	0.0848214	1.4259	0.2211	9.91702	0.0070234
47493	A_66_P100249	Snhg12	-0.754669	0.887619	-0.320398	9.91324	0.00703667
49962	A_55_P1984098	Mst1	-0.186726	0.638963	-0.404743	9.91234	0.00703984
49322	A_55_P2061391	Rhobtb3	-0.467228	0.863683	-0.338955	9.91163	0.00704234
57167	A_55_P1954061	Nrxn2	0.651437	-1.03692	-0.228481	9.90495	0.00706589
50243	A_55_P1969650	Rasgrp1	1.0793	-0.676218	0.268875	9.90406	0.00706905
20224	A_52_P681391	G0s2	0.383331	1.40897	0.290381	9.90338	0.00707144
37652	A_51_P100298	Stx3	-0.718275	0.96982	0.152899	9.89592	0.00709787
8019	A_51_P110301	C3	0.66317	-0.7515	0.471573	9.88931	0.00712135
58073	A_55_P2037146	Igfbpl1	0.110069	-1.24041	-0.0276939	9.88434	0.0071391
17865	A_52_P495565	Efnb3	0.636587	-1.13838	-0.0528287	9.88293	0.00714411
41586	A_55_P2180059	Fgf20	0.135913	-0.148806	0.64087	9.88251	0.00714561
33081	A_52_P363216	Gcnt2	1.30017	-0.310808	0.384754	9.88148	0.0071493
25854	A_51_P346491	Syn2	0.406053	-1.14505	-0.525901	9.87265	0.00718096
43050	A_51_P471659	Alox12e	-0.124222	1.63652	0.635052	9.86999	0.0071905
14127	A_51_P113026	Cryba1	0.744866	-0.428137	-0.198839	9.86284	0.00721624
53268	A_51_P382347	Nphp3	0.261721	-1.25546	-0.0266921	9.85179	0.00725623
47759	A_55_P2068882	Ccng2	0.950934	-0.58581	0.642495	9.84511	0.00728049
7732	A_55_P2083874	Vsig1	-0.243184	-0.0591504	-0.788501	9.84498	0.00728097
24495	A_52_P498208	Hist1h2ak	-0.255432	1.28876	0.0712498	9.83738	0.0073087
8069	A_55_P2266295	Fzd3	0.241818	0.649709	-0.198754	9.83473	0.00731839
41367	A_51_P149422	Gng13	-0.236389	-0.704283	0.178833	9.83315	0.00732417
888	A_55_P1987944	Rai1	-0.0399268	-1.02747	0.0810325	9.83117	0.00733144
25171	A_55_P2069995	A_55_P2069995	0.0982347	-0.858528	0.238101	9.81317	0.0073977
13415	A_55_P2151728	Olfr11	0.412538	-0.0111104	-0.363731	9.81176	0.00740292
15330	A_52_P497534	Wipi1	0.65801	-1.01742	0.18282	9.81126	0.00740478
23410	A_55_P2145257	NAP102544-1	-0.625226	0.69882	-0.497663	9.81105	0.00740554
53470	A_55_P1986647	Podxl2	0.886387	-0.559812	-0.0582208	9.81062	0.00740714
7944	A_55_P2068892	Il6ra	-0.350602	1.26689	0.061003	9.80998	0.00740952
52442	A_55_P2041723	Mid1ip1	0.0466541	0.75232	-0.236885	9.80846	0.00741514
44734	A_51_P237106	Olfr1211	-0.817595	-0.825593	-0.19506	9.80747	0.00741883
11658	A_55_P2121613	Sox4	0.795078	-0.692482	0.532384	9.80139	0.0074414
18224	A_55_P1967820	AI661453	0.0391701	1.52379	0.976475	9.80025	0.00744566
28678	A_51_P128336	Serinc5	0.338349	-0.848954	0.321946	9.79692	0.00745807
46462	A_51_P378576	B3gnt7	-0.568633	1.11432	-0.0638083	9.77979	0.00752222
21652	A_55_P2277620	Gm16523	0.17948	-0.692348	0.370498	9.77725	0.00753176
12790	A_55_P2071858	Mgmt	0.431489	-1.01623	-0.511062	9.7761	0.00753611
56871	A_55_P1968178	Smagp	-0.309278	1.18902	0.623669	9.76507	0.00757779
43565	A_51_P451176	Bhlhe41	0.533253	1.44822	0.374858	9.7638	0.0075826
61876	A_55_P1977583	Anxa11	-0.415231	1.30119	0.411848	9.75915	0.00760024
27392	A_55_P2070992	Aldoc	0.54749	-0.62178	0.542465	9.75905	0.00760063
33128	A_55_P2181191	Btg1	0.910899	-0.71293	0.499271	9.75647	0.00761043
45246	A_55_P2061485	Mybl2	0.142067	1.88547	0.779981	9.75302	0.00762356
61861	A_51_P501757	Rgmb	0.267639	-1.39959	-0.610351	9.74957	0.00763675
42412	A_55_P2026572	Fam189a1	0.749313	-0.479349	-0.193782	9.74694	0.00764678
54205	A_52_P551851	Tspan11	0.741084	-0.788359	-0.187391	9.74538	0.00765275
62918	A_66_P105791	Prkca	0.469586	-1.16131	-0.426919	9.7431	0.00766148
48477	A_51_P117226	Zdhhc2	1.32154	-0.421002	0.520742	9.73986	0.00767389
11988	A_55_P1966432	Gstm1	0.41128	0.0364965	0.869042	9.736	0.00768873
11144	A_55_P1965045	Slc47a2	0.729373	0.412461	1.21457	9.73419	0.00769568
20693	A_55_P2041095	Six4	-0.164209	1.58741	0.568683	9.73127	0.00770694
49875	A_55_P2025655	CB248850	0.0755302	-1.27506	-0.869723	9.72571	0.00772838
42579	A_51_P349015	Pacrg	0.158201	-1.2614	-0.783928	9.72381	0.00773574
22336	A_51_P125135	Cdca5	-0.545702	1.17489	0.0365805	9.7216	0.00774428
16865	A_55_P2173768	Pkhd1	-0.626981	0.759847	0.315042	9.70833	0.00779583
13936	A_51_P416822	Hhip	0.213078	1.03065	-0.00233829	9.70652	0.0078029
22330	A_52_P503663	Ffar4	0.672941	0.833791	1.3577	9.70082	0.00782517
11611	A_55_P1987847	A_55_P1987847	-0.0546943	-0.927096	-0.945639	9.69142	0.00786204
17992	A_51_P110301	C3	0.643943	-0.764972	0.446896	9.69099	0.00786373
16318	A_55_P2110910	Flrt1	1.08961	-0.503711	0.183125	9.68036	0.00790562
43901	A_52_P563825	B3galt1	-0.13048	-0.666216	-0.936659	9.67925	0.00791001
55526	A_55_P2117704	Pak7	0.393814	-0.504165	-0.501786	9.67896	0.00791115
25848	A_51_P300709	Srm	-0.871957	0.84884	-0.281495	9.67799	0.007915
3780	A_52_P663757	Tnik	0.984127	-0.657948	0.0986842	9.67758	0.00791662
22322	A_55_P2234361	Rnf150	0.552095	-1.17105	-0.266381	9.66942	0.007949
17962	A_52_P591166	Dpysl2	0.552297	-1.01098	-0.362818	9.66879	0.00795149
6271	A_55_P1968370	Gprc5c	0.334729	1.12019	1.20709	9.65345	0.00801271
15464	A_51_P172251	Ifrd2	-0.787838	0.952083	-0.123402	9.63562	0.00808449
52786	A_51_P442284	Dnajc12	0.86763	-0.688729	-0.0469973	9.63427	0.00808994
14556	A_51_P100298	Stx3	-0.785891	0.884887	0.0690214	9.62796	0.00811549
35782	A_51_P379373	Lactb2	-0.430875	1.18589	-0.00482714	9.62571	0.00812464
16431	A_55_P2017090	Ezh1	0.28752	1.36228	0.238708	9.62185	0.00814034
20647	A_52_P16232	Gabbr1	1.01712	-0.704151	0.203972	9.62154	0.0081416
33267	A_55_P2253980	1700052N19Rik	-0.519605	1.15789	-0.00459091	9.61402	0.00817226
51369	A_52_P257625	Esm1	0.0376744	0.977779	-0.0992477	9.6128	0.00817725
599	A_51_P446796	Camta1	0.546537	-1.20366	-0.184729	9.60342	0.0082157
53317	A_55_P2459897	A2m	-0.0944974	-0.856974	0.154726	9.60277	0.00821837
52443	A_55_P2133205	Nmt2	-0.240956	1.35194	0.157505	9.60004	0.00822956
31378	A_55_P1959152	2410141K09Rik	-0.228761	0.541872	0.638299	9.59983	0.00823045
24788	A_55_P2098100	Arhgef9	0.442157	0.00128764	-0.332455	9.59626	0.00824517
38675	A_51_P472901	Slc3a2	0.323342	1.20072	0.148154	9.59227	0.00826163
3873	A_55_P1954342	Ttc24	0.0867637	0.875987	0.957709	9.5905	0.00826893
38999	A_55_P1984178	Pde4dip	0.262421	1.09512	0.0604531	9.58476	0.00829268
29259	A_55_P1953341	Wfdc2	0.31047	1.8839	0.68714	9.5843	0.00829459
32594	A_55_P1970954	Pknox2	0.146264	-0.457336	-0.67595	9.58273	0.00830112
12236	A_55_P2020801	Vmn1r32	0.640747	0.535727	-0.015795	9.5801	0.00831204
51771	A_52_P547612	Tmem30b	0.14998	1.70772	1.05648	9.57839	0.00831917
7198	A_55_P2074688	Hoxc4	1.35523	-0.130214	0.429771	9.56619	0.00837005
30203	A_55_P1961720	Kcnt1	1.02762	-0.607323	0.58454	9.55651	0.00841065
48492	A_52_P116973	Zfp663	0.690149	-0.458026	-0.237879	9.54992	0.00843841
39684	A_55_P2174582	Urah	0.585982	1.85417	1.52145	9.54718	0.00844999
36183	A_51_P110301	C3	0.586054	-0.71822	0.469144	9.54347	0.00846569
32705	A_55_P2141876	Ldha	0.188733	-0.742169	0.334632	9.54308	0.00846734
18837	A_51_P124345	Cpne5	0.671932	0.90962	1.37951	9.5428	0.00846851
5552	A_55_P1955778	Adamts4	0.979315	-0.369862	0.0432979	9.54115	0.00847549
22282	A_52_P588096	Intu	0.198782	1.53167	0.347127	9.537	0.00849313
47513	A_51_P379660	Mllt11	0.920138	-0.737454	0.0573288	9.53613	0.00849679
17071	A_55_P2086825	Rgl3	0.440224	-0.88729	0.304131	9.53612	0.00849686
5546	A_66_P138929	Lox	-0.431509	-1.19933	-0.187801	9.5347	0.00850288
16919	A_55_P2115127	Mphosph10	-0.501771	0.997048	-0.202144	9.53432	0.00850448
41727	A_51_P474169	Proser2	0.296419	-0.00864395	0.780188	9.52054	0.0085633
55089	A_55_P2110998	Gpr153	0.439385	-1.26183	-0.112694	9.52027	0.00856445
9827	A_55_P2063381	Tmem74b	0.136034	-0.357743	0.527697	9.51793	0.00857448
14561	A_55_P1993463	A_55_P1993463	-0.0279498	-0.824356	0.198458	9.51614	0.00858214
43261	A_55_P1960157	Bcat1	-0.495631	0.560721	-0.55264	9.51582	0.00858355
14624	A_55_P2145833	Dmpk	0.0772882	-1.20216	-0.0212972	9.51459	0.00858882
36789	A_55_P1981479	Irgm1	-0.671226	0.698754	0.261341	9.51156	0.00860185
41703	A_52_P426768	Cited4	0.580037	-1.12858	-0.232115	9.51015	0.00860789
25479	A_55_P2170009	Lactb2	-0.510465	1.11344	-0.0646375	9.50968	0.00860992
34820	A_55_P2024290	Fam149a	0.950374	-0.684489	0.502994	9.50868	0.00861423
18929	A_55_P1957468	She	-0.573814	1.15199	0.0739716	9.50741	0.0086197
15025	A_55_P1960451	Thsd7a	-0.000594339	-1.73215	-0.769741	9.50633	0.00862435
36310	A_51_P182728	Stx1a	0.452994	-0.928221	-0.47964	9.49994	0.00865196
47421	A_55_P2167922	Dmd	-0.166778	-1.20258	-1.07884	9.49445	0.00867575
40340	A_55_P2024649	Rpe	-0.190565	1.1229	-0.0558915	9.49037	0.00869346
62162	A_55_P1987043	Tpp1	0.0798659	-0.883283	0.20319	9.48692	0.00870845
31515	A_55_P2107499	Galnt18	0.928899	-0.70385	0.0564581	9.48078	0.00873526
13088	A_55_P2149896	Lrrc75a	0.566971	-1.0889	0.0861814	9.47389	0.00876539
22475	A_51_P117226	Zdhhc2	1.3275	-0.371724	0.509106	9.47377	0.00876592
13937	A_52_P613596	Vav3	0.414411	-0.281685	-0.428383	9.47238	0.00877199
10055	A_51_P435922	Rsph9	1.1971	-0.312161	0.892293	9.46573	0.0088012
11849	A_55_P2173968	Ctdspl	0.124807	-0.576738	0.403566	9.46032	0.00882508
10911	A_55_P2052655	Sox21	0.128172	-1.33246	-0.794676	9.46025	0.00882537
34772	A_55_P1992834	Socs2	0.385943	-1.01861	-0.542784	9.45615	0.00884348
5693	A_55_P2395911	D2Ertd295e	0.136479	-0.268152	0.570414	9.45247	0.00885977
25090	A_51_P117226	Zdhhc2	1.34468	-0.37639	0.564424	9.45222	0.00886085
52420	A_55_P2004927	Dnajc25	-0.207945	0.97118	-0.175511	9.45047	0.00886863
61265	A_55_P2128451	Sfpq	-0.0509442	-1.76178	-0.848373	9.44443	0.00889544
16340	A_55_P2133001	Bhlhe41	0.37093	1.66155	0.489342	9.44434	0.00889586
15969	A_55_P1955483	Grb14	0.896273	0.577367	1.37099	9.44266	0.00890333
53109	A_52_P588881	Iqgap3	-0.391469	1.30171	0.415493	9.44169	0.00890765
32954	A_55_P2044684	Rsph1	1.08514	-0.313547	0.156915	9.43886	0.00892024
34542	A_55_P2065231	Gstm3	0.408551	0.2578	0.959164	9.43643	0.00893111
42320	A_55_P2175502	M1ap	0.372222	1.5493	1.29795	9.43592	0.00893337
8998	A_52_P545810	Lrrfip1	-0.532297	0.914919	0.388589	9.43244	0.00894893
43483	A_51_P195153	Gtse1	-0.488475	1.23663	0.204442	9.43006	0.00895961
61629	A_55_P2110327	1700039E15Rik	-0.0935011	-0.0461504	0.53902	9.42906	0.00896409
36703	A_55_P1999992	Galnt12	0.0754812	-0.573685	0.382036	9.42619	0.00897696
32106	A_55_P2058297	Sgip1	0.704651	-0.860717	-0.191211	9.4125	0.0090386
15116	A_55_P2078463	Nrl	0.922728	-0.116642	0.0135505	9.41046	0.00904784
31719	A_66_P134501	Olfm1	0.808954	-0.891064	0.242031	9.4088	0.00905537
56471	A_52_P5891	Fam101b	0.031312	-0.370068	0.465364	9.40831	0.00905755
6258	A_55_P2258832	5230400M03Rik	0.207641	-0.456726	0.505118	9.40528	0.00907129
23567	A_52_P515247	Arhgdib	0.862809	0.112358	1.11186	9.40518	0.00907177
30233	A_55_P1984259	AB041803	0.810778	2.53324	1.51514	9.40027	0.00909405
47524	A_55_P2165554	ENSMUST00000099046	-0.0408336	-0.181349	-0.704987	9.39755	0.00910644
34068	A_51_P128336	Serinc5	0.355429	-0.824146	0.327049	9.39306	0.00912691
8913	A_55_P2094574	Rapgef6	1.06154	-0.232379	0.132524	9.39211	0.00913121
58399	A_51_P116906	Rapgef3	0.647773	0.344443	1.128	9.38822	0.00914902
41355	A_55_P2021378	Wapal	-0.298229	1.30187	0.127059	9.38758	0.00915195
46726	A_66_P121495	Psat1	-0.508546	0.742935	-0.41833	9.38607	0.00915882
31890	A_55_P2053616	NAP060629-1	0.103358	-0.951494	0.162374	9.38523	0.00916271
52990	A_55_P2195157	Dbn1	0.42302	-1.26857	-0.391087	9.38462	0.00916548
4752	A_51_P217047	Gng10	0.750177	-0.743864	-0.162331	9.38412	0.00916778
51737	A_55_P1954156	Wdr43	-0.692655	1.02462	-0.0350993	9.38361	0.00917012
1240	A_52_P360515	Celsr2	0.586011	-1.14134	-0.0734691	9.37721	0.00919951
39570	A_65_P05152	Flrt2	0.542157	-0.00339459	0.902246	9.37359	0.00921616
50318	A_55_P2236343	Tom1	0.0271527	1.3662	0.189109	9.37192	0.00922387
35695	A_51_P277006	Chst8	1.00689	-0.423207	0.085437	9.37028	0.00923145
54428	A_55_P2123626	Zp1	1.1198	-0.111487	0.193881	9.36477	0.00925691
41455	A_55_P2295856	AI594671	-0.0402299	-0.576642	0.324085	9.35802	0.00928819
15647	A_55_P1969002	Tbx3	-0.379754	1.33456	0.276583	9.3515	0.00931852
62075	A_55_P1988083	Prc1	-0.416982	1.17896	0.00649943	9.34699	0.00933956
45893	A_51_P110471	Ddah1	-0.176412	-1.90238	-0.845455	9.3451	0.00934839
776	A_51_P257675	Tspyl4	0.963634	-0.123698	0.0509021	9.3447	0.00935028
8911	A_55_P2141851	Pls3	0.356525	-1.33753	-0.208501	9.34214	0.00936223
26240	A_55_P2043627	Fam89a	0.793918	-0.623138	-0.127291	9.34175	0.00936405
52312	A_55_P2119348	1700066M21Rik	-0.277938	1.16721	-0.0188052	9.33605	0.0093908
43226	A_52_P564413	Pik3c2g	-0.0840119	-0.119686	-0.705413	9.3344	0.00939853
49360	A_51_P128336	Serinc5	0.3703	-0.816972	0.333542	9.33223	0.00940876
3177	A_55_P2023707	Camta1	0.535401	-1.17856	-0.231069	9.33206	0.00940954
29478	A_55_P1987261	Fam214b	1.1649	-0.558906	0.434044	9.3306	0.00941643
53042	A_51_P324303	Mylip	0.316963	-0.298631	0.638335	9.32837	0.00942692
61284	A_55_P2099571	Nol9	-0.896312	0.755899	-0.0611799	9.32803	0.00942851
28004	A_55_P2058137	Pde4dip	0.37078	1.03423	0.0807782	9.32171	0.00945835
53607	A_55_P1952256	Ccnb1	-0.488713	1.15381	0.00348072	9.32166	0.00945862
10848	A_55_P1962693	Pla2g5	0.305369	1.60234	0.435014	9.32106	0.00946145
12923	A_55_P2444515	Akap2	-0.271162	0.555565	-0.466949	9.32081	0.00946261
21136	A_51_P262489	Sst	0.629658	-0.965575	-0.247106	9.31938	0.00946942
9803	A_55_P2276105	AK157781	0.757724	-0.130771	-0.122183	9.31101	0.00950913
61864	A_55_P2042988	Aoah	0.961675	-0.596808	0.592664	9.30914	0.00951802
8425	A_55_P1963002	Ppfia4	0.578443	-0.368962	0.704842	9.3078	0.00952437
1809	A_52_P211956	Ms4a4d	0.00304922	-1.59674	-0.870584	9.30749	0.00952585
54707	A_55_P2023464	NAP111229-1	-0.00934595	-0.0190898	0.596002	9.29635	0.00957905
52491	A_52_P426740	Rab27a	1.62616	-0.0510235	1.08787	9.2934	0.00959321
11098	A_55_P1970144	Slc16a14	1.20407	-0.451798	0.703068	9.29236	0.00959822
15193	A_55_P2020497	Dcaf12l1	-0.365124	1.28738	0.147068	9.29124	0.00960355
49571	A_51_P117226	Zdhhc2	1.35925	-0.328991	0.556602	9.2852	0.00963262
32043	A_55_P2138326	Cnr1	1.12645	-0.356485	0.836525	9.28373	0.00963972
17381	A_51_P235440	Pelp1	-0.12881	1.57622	0.616971	9.28233	0.00964644
48162	A_52_P8324	Tmem178	1.06671	-0.186814	0.976817	9.27064	0.00970302
28326	A_55_P2112599	Lgals8	0.24817	-0.532899	-0.607665	9.2704	0.00970418
25012	A_51_P254045	Traip	-0.402225	0.987602	-0.190489	9.26894	0.00971123
56900	A_55_P2073709	Tfdp2	0.160944	1.42455	0.26633	9.26881	0.00971186
48118	A_51_P186899	Egln1	0.295457	-0.720348	0.37586	9.26857	0.00971307
7347	A_55_P1965488	Kcnd3	0.132179	0.0408066	0.702586	9.26257	0.00974223
3635	A_52_P1016836	LOC102642336	0.52827	-0.111017	0.834262	9.2564	0.00977234
3031	A_55_P2178299	A_55_P2178299	0.428302	0.660535	1.1245	9.25506	0.00977886
7194	A_55_P2269894	4833417C18Rik	-0.739817	0.456598	0.178982	9.2541	0.0097836
37137	A_51_P383001	Meox2	-0.149561	0.419058	0.653729	9.25306	0.00978868
1349	A_51_P128336	Serinc5	0.287058	-0.863363	0.273564	9.24966	0.00980534
48440	A_55_P2131288	Ank2	0.271329	-0.446914	-0.568901	9.24674	0.00981966
54767	A_55_P2180996	Rims3	0.285691	0.873354	-0.0429352	9.24583	0.0098241
14394	A_51_P272563	Naa25	-0.606254	0.902985	-0.276415	9.24537	0.00982639
14318	A_51_P378856	Pfkp	0.451818	-1.04016	0.150164	9.24419	0.00983216
34378	A_55_P2113210	Cyth4	0.655167	-0.252203	-0.225755	9.24397	0.00983326
24562	A_55_P2003483	Gldc	-0.52276	1.03136	-0.142317	9.24356	0.00983529
53902	A_55_P1974204	Fam172a	0.194621	-0.838462	-0.706839	9.24275	0.00983924
51985	A_52_P529570	Nsl1	-0.433798	1.20645	0.0644681	9.23756	0.00986482
40827	A_55_P2330069	4930535I16Rik	-0.0911772	-1.75513	-0.612879	9.23669	0.00986914
55007	A_55_P2160218	Nrl	0.991692	-0.113161	0.081583	9.23539	0.00987555
16634	A_51_P234728	Lpar6	0.135633	-1.17368	-0.000804277	9.23158	0.00989434
14139	A_55_P2047673	Srr	0.963335	-0.690214	0.131547	9.23026	0.00990092
19111	A_52_P489295	Adamts1	0.632538	-0.893028	0.29424	9.22628	0.00992063
52629	A_51_P246066	Slamf9	-0.178039	1.49211	0.376444	9.22592	0.0099224
389	A_55_P2028532	Ate1	-0.137515	1.21775	0.0462278	9.22275	0.00993816
13398	A_55_P1955876	Ifitm7	-0.117765	-0.374255	0.378629	9.22228	0.00994047
19304	A_55_P2177295	Ptch2	0.938924	0.262025	0.109972	9.21909	0.00995634
24802	A_55_P1992838	Socs2	0.445791	-0.78874	-0.473293	9.21558	0.00997385
20025	A_51_P400543	Aif1	0.680612	-0.67204	-0.238205	9.21273	0.00998807
61235	A_52_P42269	Fgf10	0.145013	-0.00718713	0.687635	9.21169	0.00999325
35200	A_52_P220440	Slc6a15	-0.599984	0.809386	0.312615	9.21012	0.0100011
58785	A_55_P2066458	Scgb2b21	-0.118247	-0.131973	0.482654	9.21001	0.0100016
506	A_52_P196097	Btn1a1	-0.147071	1.2251	0.0524258	9.20591	0.0100222
26195	A_55_P2171578	Mkrn1	-0.202338	0.657317	0.669011	9.19987	0.0100525
16374	A_55_P2178834	ENSMUST00000103456	0.607133	0.302894	-0.109376	9.19762	0.0100638
4615	A_51_P128336	Serinc5	0.286268	-0.90896	0.237484	9.19741	0.0100648
17888	A_55_P2051701	Pbx1	0.666114	-1.04753	-0.0121484	9.19665	0.0100687
12975	A_52_P89683	NAP005064-002	0.143067	-0.838298	0.243132	9.19487	0.0100776
18589	A_55_P2162988	Tmem179	0.636394	-0.903568	0.279294	9.18737	0.0101155
55134	A_52_P540219	Timp2	0.366036	-1.2773	-0.468858	9.18556	0.0101247
57986	A_51_P112355	Igtp	1.00987	0.38977	1.32372	9.18333	0.010136
16078	A_51_P116326	P2rx3	0.538523	0.279593	-0.161687	9.18055	0.0101501
35597	A_55_P2156855	Car13	-0.290452	0.940252	-0.206581	9.17939	0.010156
58454	A_51_P383991	38231	0.805225	-0.887379	0.0292804	9.17932	0.0101563
22028	A_51_P128336	Serinc5	0.352101	-0.813488	0.324412	9.17862	0.0101599
12805	A_55_P2106033	Myo18b	0.760623	-0.123773	0.92153	9.17845	0.0101607
20548	A_51_P110471	Ddah1	-0.177132	-1.88587	-0.907353	9.17843	0.0101608
[truncated: 41,070 more rows]

## Sheet: DE genes
gene_name	let7/ctrl	siSFPQ/ctrl	siSFPQ+let7/ctrl
T	-2.33656	2.03187	-0.223447
Ccnb1ip1	-1.7453	0.267704	-0.269788
Hmga2	-1.49431	1.14917	-0.474849
Nodal	-1.48608	-0.476443	-0.381078
Has2	-1.46462	-0.573043	-0.482864
Tcea3	-1.4368	1.72913	0.324923
Shisa3	-1.42644	0.930399	-0.111216
L2hgdh	-1.41769	0.357398	-0.877346
Gsc	-1.40417	0.254832	-0.501543
Batf3	-1.40265	0.427939	-0.452863
Fgf8	-1.39472	1.2333	-0.339127
Ctgf	-1.33774	-0.333765	-0.189281
Sp8	-1.31654	1.10522	-0.0236753
Zdhhc23	-1.29462	0.952693	-0.286957
Amica1	-1.26858	0.607905	0.295075
Phlda2	-1.24717	3.10981	0.28923
Car2	-1.2442	0.255642	-0.990202
Htr1d	-1.22241	0.386516	-0.062024
Fndc3c1	-1.19333	0.0119388	-0.670365
Emilin3	-1.19261	-0.302603	-0.52972
Sp5	-1.17356	1.76432	1.0223
Egr2	-1.16569	0.059549	-0.44873
Mogat2	-1.16546	-0.1723	-0.609451
Pprc1	-1.15454	-0.231339	-0.346567
Map2k3os	-1.10057	-0.209655	-0.329582
Irgm1	-1.09671	0.726242	0.271289
A_55_P2005672	-1.09042	1.09326	-0.195003
ENSMUST00000103655	-1.08329	0.0204278	-0.70193
Pitx2	-1.06361	-0.132436	-0.398219
Ddx21	-1.06059	0.734982	-0.378578
Fam132b	-1.03994	1.03787	-0.105591
Slc25a30	-1.01862	0.0741752	-0.543211
Hrh1	-1.00505	0.9538	0.0882745
Dusp9	-1.00424	0.724678	-0.560554
Rbbp7	-0.998521	0.011863	-0.301889
Txlng	-0.997512	0.000189	-0.162467
Slco4c1	-0.994935	0.896683	-0.119702
Gjc1	-0.990515	-0.186001	-0.494967
Trmt61a	-0.987111	1.62405	-0.0776008
Dsel	-0.985153	-0.317044	-0.530585
Ndufaf4	-0.980148	-0.0920086	-0.529413
Ppp4r4	-0.971877	0.870567	0.00847826
Fbn2	-0.966171	-0.173293	-0.644479
Prr18	-0.960005	-0.0202658	-0.157958
Trmt10a	-0.956561	-0.126345	-0.454697
Fgf5	-0.949939	0.449247	0.168831
Slc29a2	-0.94938	0.596566	-0.182701
Espl1	-0.946854	0.823442	-0.235568
Snhg5	-0.942845	0.900166	-0.352517
Rab38	-0.940659	0.323636	-0.118959
Myc	-0.93964	0.600192	-0.0931326
Ncl	-0.937998	-0.147847	-0.497011
Hoxa1	-0.932741	1.23815	-0.512043
Ccno	-0.925806	0.455011	-0.288712
Snai1	-0.912567	1.31609	-0.0544598
Nanog	-0.909282	0.22707	-0.541044
Myo15	-0.903378	0.220935	-0.593267
Ahcy	-0.899779	0.489405	-0.322716
TC1637523	-0.898007	0.613153	-0.165467
Nol9	-0.896312	0.755899	-0.0611799
Ccnd1	-0.895405	1.43557	-0.248673
Camk2b	-0.894976	-0.286075	-0.348795
Abcb1b	-0.893914	0.276987	-0.250943
Stbd1	-0.890255	-0.250121	-0.499661
Snhg3	-0.889136	-0.174131	-0.481783
Padi1	-0.886975	0.254497	-0.424747
Gm5067	-0.874817	0.611444	-0.137614
Tcerg1l	-0.87172	0.216151	-0.181273
Pigw	-0.868344	0.0227981	-0.40433
Mdn1	-0.866809	0.378645	-0.0840685
Gm14488	-0.865413	0.128644	-0.303451
Rrbp1	-0.863905	1.16912	0.342246
Lin28a	-0.859752	0.170045	-0.561421
Chst15	-0.859625	-0.367326	-0.295359
Dusp2	-0.859387	1.50102	-0.157722
D16Ertd472e	-0.851847	-0.29295	-0.542893
Arhgap22	-0.851596	1.41457	0.326491
Ly6g6e	-0.850236	-0.243997	-0.428949
Snora74a	-0.848823	0.588428	-0.352349
Cdv3	-0.848543	0.330261	-0.282241
Tmem100	-0.845539	0.812095	-0.262793
Egfr	-0.845267	0.543903	-0.270634
TC1657454	-0.8392	0.879982	-0.507274
Flt1	-0.838004	0.0182909	-0.302922
Gpatch4	-0.835359	0.460655	-0.242667
Rrp12	-0.834441	1.00512	-0.390411
Nos2	-0.82973	0.893833	-0.353464
Spc25	-0.828183	0.324716	-0.250403
Wdr12	-0.828069	0.17501	-0.282695
Srm	-0.821977	0.856878	-0.202324
Epha2	-0.821259	0.69858	0.437859
9630033F20Rik	-0.818284	0.819149	-0.237113
Fam195a	-0.81582	0.434584	-0.344939
Nle1	-0.813142	0.728368	-0.176116
Ifrd1	-0.810723	0.0993714	-0.357839
Ska1	-0.809782	0.344746	-0.397565
Lpl	-0.808344	2.1355	0.290714
Slc7a6	-0.808026	-0.293884	-0.483252
Rrs1	-0.803991	0.55523	-0.19735
Tead4	-0.803973	2.13439	0.0999296
Pa2g4	-0.802598	0.171119	-0.310495
Gsg2	-0.799065	0.581835	-0.079553
Ppargc1b	-0.796228	0.751348	-0.188946
Ninj2	-0.79361	0.393814	-0.343146
Stard8	-0.790737	0.227336	-0.524345
Depdc1b	-0.788593	0.717278	-0.313639
B130046B21Rik	-0.78836	0.692748	-0.117789
Ifrd2	-0.787838	0.952083	-0.123402
Rasd2	-0.786545	1.3689	0.401144
Tmem63a	-0.7812	0.404324	-0.195297
LOC102633691	-0.780088	0.179851	-0.52774
Dctd	-0.775707	0.0451124	-0.55903
Pus7l	-0.768971	0.258941	-0.443325
Twistnb	-0.766682	0.546779	-0.446477
Il12rb1	-0.766233	1.36689	-0.296642
Grwd1	-0.764481	0.634769	-0.171446
Bysl	-0.76448	0.602258	-0.415677
Utf1	-0.759425	1.04515	0.423785
Snhg12	-0.754669	0.887619	-0.320398
BC027231	-0.750289	0.772692	-0.246181
Mark1	-0.748859	0.307998	-0.405445
Col27a1	-0.745767	0.674079	-0.107342
Ada	-0.740098	2.16553	0.650794
Depdc1a	-0.739102	0.799321	-0.306964
NAP094054-001	-0.736941	0.0847063	-0.531785
Polr3d	-0.735848	0.509041	-0.412
Rexo2	-0.734433	0.120252	-0.510362
Stx3	-0.732271	0.937785	0.0976865
Fpgs	-0.728855	0.63989	-0.354954
Pawr	-0.726623	0.955443	-0.0684928
A_55_P2064272	-0.722935	0.708257	-0.340103
Hpdl	-0.720634	0.972838	-0.0142846
Tdrd5	-0.718159	2.20986	0.119483
Etv2	-0.715041	0.562604	-0.247659
Utp20	-0.713409	0.534952	-0.214553
Ttf2	-0.708139	0.926607	-0.149396
Fastkd1	-0.707553	0.253848	-0.49354
Rcl1	-0.706196	0.671074	-0.0941282
Bcar3	-0.705696	0.818688	0.174915
Ddx31	-0.700436	0.773722	-0.0609733
E2f8	-0.69797	1.11099	-0.066638
Zfp296	-0.696332	1.06629	0.296544
Zfpm2	-0.695886	0.288491	-0.55524
Olfr224	-0.695641	0.449876	-0.364234
Wdr43	-0.692655	1.02462	-0.0350993
Fam185a	-0.691261	0.877013	0.421399
LOC101055855	-0.687366	2.04169	0.1574
Cdk6	-0.685995	1.33545	0.0823912
Dok1	-0.680823	0.844494	-0.103016
A_55_P2016060	-0.676638	0.572193	-0.241694
A_55_P2157478	-0.675337	0.743217	-0.128195
Grsf1	-0.67269	1.10851	0.369445
Rps8	-0.670618	0.61623	-0.24801
Grm6	-0.669866	1.42262	-0.10735
Ttk	-0.664016	0.66107	-0.266252
Polr1b	-0.656165	0.641894	-0.204737
Slc46a3	-0.654158	0.789203	-0.525718
Tpm1	-0.651202	0.316541	-0.608705
Pdgfb	-0.647137	0.827973	0.438765
Ccnf	-0.645716	0.948192	-0.137056
Atf7ip2	-0.644306	0.925325	-0.0661917
Spata5	-0.643844	1.23707	-0.183678
Gart	-0.641629	0.803565	-0.216803
Acn9	-0.63859	0.302548	-0.591332
Clhc1	-0.635334	0.809216	0.108297
Lonrf3	-0.63401	1.60464	0.401238
A330050F15Rik	-0.631898	0.771543	-0.277163
Nkd2	-0.630644	1.50672	-0.160499
Syde2	-0.626742	1.19546	0.177406
Card10	-0.626114	0.781372	-0.0167677
NAP102544-1	-0.625226	0.69882	-0.497663
Dusp4	-0.622187	3.40388	0.291047
Casc5	-0.621789	0.989722	-0.0766972
Larp1b	-0.617783	1.12159	-0.0498472
Gm13051	-0.616973	1.91028	0.418647
Foxn2	-0.612621	0.852132	-0.286389
Kifc1	-0.607317	0.844973	0.132879
Spry1	-0.606468	1.1923	0.0638336
Naa25	-0.606254	0.902985	-0.276415
Btn2a2	-0.60382	0.849225	-0.152557
Tmed5	-0.601373	0.700939	-0.236345
Cox10	-0.599672	0.696373	-0.235038
Urb1	-0.598607	0.84269	-0.0788813
Nek2	-0.59666	1.4633	0.150211
Tmbim1	-0.596145	1.17278	0.258427
Arhgef26	-0.594613	0.900753	0.6501
Npw	-0.590978	0.785307	-0.0627386
6330522J23Rik	-0.590242	1.26652	0.268292
Cdca5	-0.590186	1.17296	0.0197721
Zc3h8	-0.589298	1.0386	-0.242825
ENSMUST00000084413	-0.588949	2.09634	0.1944
Xpo4	-0.585248	0.739036	-0.227182
Cdca8	-0.58488	0.767357	-0.202684
Stk17b	-0.584722	0.76498	-0.168875
Troap	-0.583683	1.05693	-0.0561691
Ola1	-0.582392	1.64454	0.313877
Dlgap5	-0.58002	0.923308	-0.0776102
Wdr36	-0.57951	0.838697	-0.085009
She	-0.573814	1.15199	0.0739716
N4bp3	-0.571899	0.957057	0.0319939
Top2a	-0.571887	0.867825	-0.103679
Plekhf2	-0.569599	1.20541	0.0837084
Hrh1	-0.568813	0.823464	0.0787677
B3gnt7	-0.568634	1.11432	-0.0638083
Sapcd2	-0.568277	0.956678	0.160291
Prpf4b	-0.556738	0.920691	-0.13513
Kif20a	-0.555868	0.870911	-0.0296877
Zfp473	-0.555511	1.46636	0.0403473
Qrsl1	-0.551074	0.971154	-0.332592
Mthfd2	-0.546919	1.2677	-0.68867
NAP102625-1	-0.542029	1.11642	0.0446534
Sik2	-0.541109	1.3432	-0.107375
Lrrfip1	-0.532297	0.914919	0.388589
Rnf138	-0.528386	0.885335	-0.126811
Gldc	-0.52276	1.03136	-0.142317
1700052N19Rik	-0.519605	1.15789	-0.00459091
Traip	-0.514585	0.806715	-0.43479
Parpbp	-0.509413	1.18589	-0.157463
Hecw2	-0.508711	1.74747	-0.0443352
Psat1	-0.508546	0.742935	-0.41833
Amn	-0.505423	1.66829	0.149724
Mphosph10	-0.501771	0.997048	-0.202144
Elovl7	-0.501372	1.51748	0.0975945
Baz1a	-0.500617	1.05071	-0.0510139
Kif20b	-0.495604	0.950648	0.080431
Endod1	-0.495599	1.45029	0.16052
Gtse1	-0.488475	1.23663	0.204442
Brca1	-0.483316	0.930835	0.0935407
Cdx2	-0.482552	1.35814	-0.0174773
Arfgef2	-0.479731	1.18289	0.0899288
Trip13	-0.478727	0.931494	-0.000962759
Gm13157	-0.471481	0.909896	0.147601
Rhobtb3	-0.467228	0.863683	-0.338955
Gsc2	-0.464599	1.02651	0.0671648
Aen	-0.463445	1.08901	0.169341
Krtap5-5	-0.455799	2.08101	0.299579
Gen1	-0.448403	0.913714	-0.006133
Ccnb1	-0.445877	1.16206	-0.0668675
Miip	-0.43692	0.96914	-0.0606391
Nol8	-0.436323	0.995777	-0.142449
Mns1	-0.4347	0.948355	-0.00273106
Nsl1	-0.433798	1.20645	0.0644681
Dbf4	-0.431966	0.926412	-0.0366281
Etl4	-0.431372	1.75845	0.346559
Lactb2	-0.430875	1.18589	-0.00482714
Xirp1	-0.429657	0.933046	-0.0625065
Zfp600	-0.424643	0.94741	0.10618
Prc1	-0.416982	1.17896	0.00649943
AK134220	-0.416141	1.29418	-0.0585028
B4galt4	-0.415998	1.05189	0.0973122
Anxa11	-0.415231	1.30119	0.411848
Terf1	-0.414578	0.953097	0.132228
BC023263	-0.408208	1.21896	0.101208
P2ry2	-0.406695	1.13339	0.0557768
A_55_P1982449	-0.405487	1.11257	0.178423
Mis18bp1	-0.402575	1.26793	-0.0231914
Traip	-0.402226	0.987602	-0.190489
Arhgef5	-0.401383	1.03629	0.129002
A_55_P2145371	-0.39662	1.24738	0.0327991
Ndc1	-0.394866	1.14041	0.246531
Lman1	-0.391689	1.01424	0.0988104
Iqgap3	-0.391469	1.30171	0.415493
Ttll4	-0.391092	1.00263	-0.0740185
Gpr160	-0.388557	1.66627	0.192152
Deptor	-0.386809	1.22907	0.370197
Grpel2	-0.38678	1.34258	0.140736
A_55_P2104542	-0.383111	1.16354	0.115746
Tbx3	-0.379754	1.33456	0.276583
Dnmt3l	-0.379106	2.25522	0.381057
Gm10153	-0.373366	2.08107	0.2407
Relt	-0.372081	1.04178	-0.10377
Usp15	-0.369853	0.996864	-0.0320162
NAP112488-1	-0.368753	1.12305	-0.0275104
Ndc80	-0.367922	1.02034	0.0921282
Hist1h2ab	-0.365762	1.47801	0.0885704
Dcaf12l1	-0.365124	1.28738	0.147068
Pim3	-0.364537	0.985364	0.24045
Glud1	-0.362057	1.20043	0.37472
A_55_P2126827	-0.360955	0.980171	-0.175517
Etv4	-0.35942	2.41536	0.596694
Mettl4	-0.357631	1.35726	-0.151205
Cdc25c	-0.356501	1.02946	-0.128898
Krtap5-1	-0.355161	1.28764	0.0132409
Alkbh1	-0.352182	1.05191	-0.068389
Ccdc117	-0.350976	1.17993	0.119049
Il6ra	-0.350602	1.26689	0.061003
Ckap2l	-0.3501	1.07371	0.0302289
Larp4	-0.348066	1.39457	-0.00172222
Celf1	-0.346414	1.02519	-0.119769
Lgals3	-0.343808	1.91359	0.627174
Gm5593	-0.338481	1.09023	0.0702932
Mme	-0.334775	1.03438	0.245207
Fabp3	-0.334404	1.15011	0.0577904
Gpatch3	-0.333715	1.21998	0.0872419
Cenpu	-0.333695	1.15486	0.160687
Sec24a	-0.332841	1.31842	0.249719
Dsg2	-0.331401	1.56171	0.554474
Ptar1	-0.330332	1.2307	-0.00606583
Arhgef16	-0.327448	1.52912	0.414311
NAP071058-1	-0.327106	1.01106	-0.0720517
Atl2	-0.326313	1.32305	0.433514
Hmgn5	-0.31864	0.990146	0.28348
Ankrd27	-0.316152	1.09775	0.0678934
Klhl15	-0.309262	1.09749	0.0284839
Arrdc4	-0.299105	1.72193	0.289611
Wapal	-0.298229	1.30187	0.127059
Stambpl1	-0.29625	1.21508	0.411799
Olfr965	-0.295204	1.49708	0.0693277
Cul4b	-0.295154	1.3175	0.474193
Plac8	-0.293029	1.17312	-0.198862
Ryr2	-0.292323	1.15263	0.391769
Prr11	-0.291525	1.28064	0.164281
Sgol2	-0.289817	1.85086	0.600728
Slc29a1	-0.287878	1.04793	0.330542
Lonrf3	-0.286264	2.6182	0.645479
Hsd11b1	-0.283876	1.00536	0.289645
Ccdc93	-0.280515	1.84277	0.189796
Krtap5-2	-0.279951	1.43272	0.247671
Kif2c	-0.278931	1.10036	0.0161492
1700066M21Rik	-0.277938	1.16721	-0.0188052
A_55_P1981002	-0.276983	1.03018	0.044717
Fanci	-0.271607	1.11558	0.322031
Mina	-0.269725	1.86163	0.195993
A_55_P2095578	-0.264644	1.92543	-0.0127875
TC1586030	-0.256911	1.07177	0.0472714
Chchd3	-0.256513	1.18427	0.408671
Nr2c2ap	-0.255713	1.09946	0.0210242
Hist1h2ak	-0.255432	1.28876	0.0712498
Cyhr1	-0.253344	1.02399	0.234724
Mettl16	-0.251339	1.2785	0.00893266
Hist1h2bb	-0.247524	1.32984	-0.0547184
Kif18b	-0.246989	1.14925	0.0664633
Nmt2	-0.240956	1.35194	0.157505
Esrrb	-0.237349	1.16134	0.106419
Ccrn4l	-0.236109	1.03976	0.176349
Btbd10	-0.235444	1.40142	-0.144974
Whsc1	-0.232169	1.82869	0.425647
Ppp1r12a	-0.231679	1.06637	0.0495075
2310030G06Rik	-0.230495	1.09936	0.412975
Top3a	-0.224042	1.09978	-0.26106
Tgfb1	-0.22311	1.06706	0.339254
Dis3	-0.216854	1.09402	0.066163
Clint1	-0.213406	1.11476	0.133505
Smcr8	-0.211126	1.62221	0.227983
Ankrd13c	-0.203973	1.05263	0.105043
F3	-0.196834	1.63807	0.353466
Ubxn7	-0.193544	1.45676	0.376174
Pik3cb	-0.19297	1.05886	0.254491
Rpe	-0.190565	1.1229	-0.0558915
Racgap1	-0.186168	1.20724	0.222563
Otud3	-0.184681	1.20527	0.0910105
Atxn7l1	-0.183252	1.33287	0.0478255
Btbd19	-0.183203	1.66136	0.242953
Mon2	-0.180693	1.41954	0.0587666
9430008C03Rik	-0.180245	1.39692	-0.0927901
Slamf9	-0.178039	1.49211	0.376444
Bard1	-0.175937	1.73719	0.262927
A_55_P1962364	-0.164693	1.19438	0.326699
Hist1h3i	-0.154606	1.25467	-0.228162
Cdc37l1	-0.15444	1.07094	0.277136
Whsc1l1	-0.153109	1.10559	0.099693
Ncoa3	-0.149595	1.07954	0.0730182
Btn1a1	-0.147071	1.2251	0.0524258
Mtor	-0.144112	1.30748	0.00488331
Paqr9	-0.142856	1.31066	0.284198
Wdr33	-0.142021	1.2461	0.00989616
Ate1	-0.137515	1.21775	0.0462278
Cyp26a1	-0.1354	1.51995	0.0686044
Dnajb2	-0.13199	1.10239	0.0488155
Mtbp	-0.12105	1.17476	0.16996
Usp24	-0.11927	1.87977	0.162912
Hist1h4c	-0.119162	1.13261	0.0332119
Htt	-0.118153	1.13518	0.289529
Tmem209	-0.117502	1.34058	0.175322
Sult2a6	-0.115154	1.10673	-0.033793
A_55_P2039891	-0.103733	1.15067	-0.0760566
Ndufa3	-0.102882	1.17972	-0.083951
Grb10	-0.101632	1.27946	-0.207126
Atf4	-0.0963632	1.15479	0.0773056
Tmem194	-0.0947918	1.5825	0.160402
Rnf157	-0.0941722	-1.76384	-0.341827
Fam19a5	-0.0859138	-1.17245	-0.360456
Mal2	-0.0832312	1.58948	0.209159
Gm12689	-0.0822808	-1.27039	-0.402873
Spata5l1	-0.0820682	1.41048	0.0761376
Cspp1	-0.0792327	1.53229	0.212622
Pacs2	-0.0750291	1.2318	0.0826531
Frem1	-0.0750127	-2.05513	-0.520457
Alg10b	-0.0725988	1.21741	0.171186
1500011B03Rik	-0.0714497	-1.24706	-0.267092
A_55_P2096127	-0.0703902	-1.37843	-0.748465
BB212172	-0.070287	-1.17209	-0.372663
Pxdn	-0.0696078	-1.22662	-0.321293
Chpf2	-0.0685798	-1.36752	-0.2536
Rab10os	-0.0678485	1.28103	0.0694579
Atpaf2	-0.0665971	1.1837	0.142566
Defa-rs4	-0.0660704	1.51028	-0.0287454
Lzic	-0.0654549	1.22399	0.0967019
Stmn2	-0.0652467	-1.52323	-0.777633
Hist2h3b	-0.0651083	1.24079	0.0800663
Ttl	-0.0648315	1.39815	0.0613389
Trim47	-0.0638818	-1.44836	-0.470958
Myh13	-0.0633431	1.44723	0.10627
Crygn	-0.061243	-1.65286	-0.7865
Hbp1	-0.060913	1.1895	-0.230994
Wnt11	-0.0565886	1.67849	0.14463
2810428J06Rik	-0.0562674	-1.15314	-0.182614
Asph	-0.0537268	-1.01889	-0.558716
Lrp8	-0.0521928	1.36498	0.125102
Nus1	-0.05045	1.22787	-0.0428154
Scube1	-0.0459869	-1.42032	-0.531394
Cldn2	-0.0447551	-2.09824	-0.799313
ENSMUST00000180041	-0.0434558	-1.09416	-0.23314
2700022O18Rik	-0.0371869	-1.08053	-0.586472
Fbxl7	-0.036212	-1.19916	-0.713831
Rbm33	-0.0331408	1.71297	0.090953
S100pbp	-0.0308432	1.35562	0.0791255
Prkar2b	-0.0280282	-1.47518	-0.499061
Galnt10	-0.027657	-1.47851	-0.491943
Cdk5r2	-0.0224966	-1.23501	-0.413549
A_55_P2101944	-0.0192469	-1.23239	-0.68547
Sfpq	-0.0187268	-1.38914	-0.66329
AI662501	-0.0185644	-1.22364	-0.240653
Gm626	-0.0183182	-1.38465	-0.103795
Cox16	-0.0179253	-1.19584	-0.705321
Nr1d1	-0.0132731	1.27045	0.0772329
A_55_P2143516	-0.0113149	-1.38788	-0.816572
Gm20878	-0.0110996	-1.19924	-0.38359
Dynll1	-0.0109964	-1.20538	-0.333282
Clybl	-0.00952614	-1.20719	-0.452942
Gtf3c4	-0.00880735	1.12332	0.138428
Ccnjl	-0.00878947	-2.27779	-0.732437
Rnf165	-0.0051352	-1.54485	-0.720242
Maml2	-0.00271342	-1.04715	-0.505254
Thsd7a	-0.000594	-1.73215	-0.769741
Naaladl2	0.000813	-1.31434	-0.659604
Ms4a4d	0.00304922	-1.59674	-0.870584
8030494B02Rik	0.00415252	-1.67901	-0.222836
Zfp382	0.00450601	1.17557	-0.0082443
Csrp2bp	0.00534175	1.26538	0.1471
Ccdc80	0.00538612	-1.14823	-0.286585
Slc25a25	0.00858375	1.21065	0.00456566
Mbtps1	0.0107196	1.15558	0.169271
Proser1	0.0113393	2.25006	0.157169
Zic4	0.011426	-1.25182	-0.111616
Slc13a4	0.0127571	-1.07047	-0.275489
Rarb	0.0187778	-1.55928	-0.253995
Tom1	0.0271527	1.3662	0.189109
Glb1	0.0311334	-1.12193	-0.336741
Capn3	0.0313711	-1.52799	-0.943085
Trim67	0.0341493	2.08703	0.271477
St3gal6	0.0341643	2.23931	-0.103079
NAP112303-1	0.0347352	1.21488	0.0474363
Ubxn2a	0.0355423	1.26321	0.141753
Igfbp4	0.0435809	-1.08292	-0.34189
Arl14ep	0.0452951	1.81045	0.0840063
Loxl2	0.0495629	-1.60996	0.295973
Sorcs2	0.052481	-2.05871	-0.8403
F10	0.0530295	-1.5475	-0.923999
Dab2	0.0586925	2.64339	0.052045
Fam120c	0.0624019	-1.4175	-0.361154
Ulk2	0.0639434	-1.05704	-0.544162
A_55_P1974780	0.0640604	-1.43351	-1.03928
Serf1	0.0676011	-1.03171	-0.426382
Afap1	0.0693828	-1.10227	-0.201996
Gm14326	0.0696033	-1.45814	-0.346663
Eras	0.0707047	-1.54614	-0.881779
CB248850	0.0755302	-1.27506	-0.869723
Fzd2	0.0759286	-1.11835	-0.452406
Sema5b	0.0770558	-1.13086	-0.348676
Uck2	0.0771708	1.15425	0.116797
Dmpk	0.0772882	-1.20216	-0.0212972
Dcx	0.0772295	-0.0239554	0.0477497
Srgap1	0.0800862	-1.13163	-0.108185
2610507I01Rik	0.080394	-1.16135	0.095227
Snn	0.081445	-1.33448	-0.329848
Asb1	0.0828711	1.15043	0.119288
Mycn	0.0830264	-2.01063	-0.786457
3110062M04Rik	0.0836551	-1.32673	-0.232298
Trappc8	0.0848214	1.4259	0.2211
Nfe2l1	0.0862712	1.22744	0.170805
Gm10638	0.0867126	-1.15563	-0.418463
Gab3	0.0883907	-1.13527	-0.47029
Chst1	0.0903642	-1.31147	-0.460434
A_55_P2068247	0.090762	-1.14733	-0.715433
Prosc	0.0915123	1.33783	0.27327
AK080285	0.0916049	-1.1493	-0.572493
Tenm4	0.0945835	-1.95512	-0.679846
Erc2	0.096201	-1.29873	-0.748016
A_55_P2139430	0.098118	-1.20415	-0.589912
BB070754	0.100662	2.74639	0.0188305
A_55_P2120141	0.101912	-1.10434	-0.617337
Creb1	0.103779	-1.13581	-0.220497
Klhl26	0.104693	-1.0506	-0.314371
Slc4a8	0.106647	-1.12	-0.30112
Igfbpl1	0.110069	-1.24041	-0.0276939
Gm10836	0.1115	-1.20557	-0.416499
A_55_P2021398	0.111917	-1.16949	-0.580014
Pnma2	0.112354	-1.37391	-0.889059
Tmem150c	0.112973	-1.03949	-0.516144
Mamstr	0.113952	1.4764	0.108483
A_55_P2063505	0.11474	-1.12933	-0.673605
Cdk14	0.11975	-0.980801	-0.615956
Gsn	0.121236	-2.19359	-0.894548
Rlim	0.121479	1.35416	0.269726
Foxj1	0.12254	-1.28106	-0.162276
Olfr645	0.126602	1.17996	-0.0264894
Rnf145	0.126651	-1.60836	-0.226542
A_55_P2035038	0.127538	-1.11442	-0.600117
Sox21	0.128172	-1.33246	-0.794676
Camk2d	0.128797	1.18918	0.19574
Ppm1h	0.129126	-1.9022	-0.753059
Tfap2d	0.130531	-1.41979	-0.765705
Gpt2	0.130696	1.32612	0.291101
Ifngr2	0.134855	-1.17618	-0.350499
Lpar6	0.135633	-1.17368	-0.000804
Trappc11	0.136758	1.63281	0.331408
Syk	0.137122	1.62729	0.314277
A_55_P1989765	0.138257	-1.13242	-0.708385
Zmiz1	0.13973	-1.08742	-0.122267
A330044H09	0.141203	-1.32846	-0.41579
Atp1b2	0.141314	-1.50958	-0.423105
Kdm3b	0.143684	1.32904	0.251041
Itgb5	0.143729	-1.18208	-0.180465
A_55_P2070766	0.14719	-1.19526	-0.553089
A_55_P1967591	0.150086	-1.05333	-0.506569
Sft2d2	0.150966	1.29184	0.222394
Gcm1	0.151633	-1.2384	-0.653546
Gata3	0.153989	1.39076	0.0160901
Gtf2ird2	0.154125	-1.17589	-0.200456
N28178	0.154329	-1.67148	-0.960444
Pacrg	0.158201	-1.2614	-0.783928
A_55_P1981830	0.158232	-1.22917	-0.659357
Gamt	0.160608	-1.29393	-0.284226
Tfdp2	0.160944	1.42455	0.26633
Cntnap2	0.164657	-1.14852	-0.221679
Dnaaf3	0.166415	1.79234	0.239043
Shc2	0.166431	-1.39684	-0.651184
Jdp2	0.166522	1.30342	0.0774476
Gale	0.167912	-1.08251	-0.303443
C130093G08Rik	0.16864	-1.37208	-0.714395
8030425K09Rik	0.170635	-1.2999	-0.265861
Hspa1a	0.170741	1.66423	-0.201823
Agbl2	0.171499	1.49651	0.123259
Aldh1a3	0.172163	1.57351	-0.0118261
A_55_P1982227	0.173943	-1.00099	-0.496327
A_55_P2020035	0.174245	-1.02935	-0.55136
Pfkfb3	0.174501	-1.18967	0.300711
Slc2a6	0.177096	-0.975539	-0.540727
Magel2	0.177379	-1.48557	-0.432024
Chst3	0.178682	-1.45355	-0.633179
Stx16	0.18011	1.58053	0.332378
A_55_P1961760	0.181012	-1.19012	-0.619588
Ermn	0.181433	-1.16158	-0.583937
Lrp1	0.184066	-1.28426	-0.156976
Zrsr2	0.184445	1.16915	0.126677
Pdxk	0.186576	1.71205	0.166953
Zfp467	0.187629	-1.24114	-0.672747
A_55_P2064171	0.188953	-1.14514	-0.609954
A_55_P2082841	0.19012	-1.00207	-0.444123
Gjb2	0.191892	2.36729	0.231911
A_55_P2148935	0.192408	-1.01566	-0.400052
Chrm2	0.192611	-1.18599	-0.259531
A_55_P1991783	0.193899	-1.00549	-0.476653
Hexim1	0.195048	-1.3731	-0.215857
Agap1	0.195066	-1.06935	-0.234194
Dgkb	0.195759	-1.19723	-0.795026
Vmn1r17	0.203402	1.14815	0.123895
AI846148	0.205072	-1.23875	-0.273247
Kbtbd11	0.209011	-1.83505	0.477078
Romo1	0.209369	-1.38464	-0.275784
Igf1r	0.210065	-1.24349	0.0196171
Slc16a3	0.210404	-1.32122	0.251802
Cpq	0.211507	-1.22684	-0.62536
Ankra2	0.212974	-1.11419	-0.123346
Ndn	0.213782	-1.11539	-0.358253
A_55_P2005420	0.215382	-1.20559	0.380564
Naglu	0.215619	-1.14426	-0.217423
Ranbp3l	0.216637	-1.00642	-0.495576
5033421B08Rik	0.216735	-1.35057	-0.932776
Hnf1a	0.217021	1.32901	0.067387
Vapb	0.220737	-1.14681	-0.263521
Acot11	0.221176	-1.09613	-0.526055
A_55_P1960479	0.221826	-1.01156	-0.49309
Clmn	0.222279	-1.19767	0.290883
Msantd1	0.222341	-1.07638	-0.448431
Ttyh3	0.224119	-1.07154	-0.190407
Hdac6	0.225195	-1.1186	-0.310406
Wdpcp	0.225707	-1.02722	-0.629539
Psd3	0.227783	-1.08846	-0.175667
Gm1673	0.228035	-1.50057	-0.721692
Tnnt1	0.229949	-1.03018	-0.325905
Tia1	0.230414	-1.14462	-0.0605872
Jam3	0.235473	-1.07415	-0.187564
Iglon5	0.238964	-1.35406	-0.356479
Lhx2	0.242315	-1.04437	-0.422947
Rhox8	0.244135	-0.968952	-0.471954
Ltbp1	0.245192	-1.36609	-0.0396796
4732460I02Rik	0.247625	-1.07908	-0.186072
A_55_P2068248	0.249966	-1.00663	-0.299585
Fam115a	0.250726	-0.993471	-0.483529
A_55_P2041457	0.251534	-1.10313	-0.469843
Sp3os	0.253474	-1.04451	-0.160213
Cadps2	0.254321	-1.18922	-0.320748
Mbd5	0.254898	-1.08388	-0.148901
AI464131	0.259365	-1.09307	-0.00998661
Mthfd2l	0.259429	-1.03043	-0.36219
Eif4g3	0.26067	-1.19832	-0.195228
Nphp3	0.261721	-1.25546	-0.0266921
Bmp1	0.262365	-1.00571	-0.453349
Pde4d	0.262474	0.190574	0.207275
Hs3st3a1	0.264535	-1.10196	-0.329987
Xkr4	0.265022	-1.27838	-0.744554
Rgmb	0.267639	-1.39959	-0.610351
Usp20	0.267939	-1.41751	0.0229242
Cdh2	0.270226	-1.04702	-0.238474
AK033778	0.270933	-1.61467	-0.239811
Pdzrn4	0.271039	-1.31121	-0.496716
6330403K07Rik	0.274925	-1.29883	-0.424502
Gm2990	0.280767	-1.13415	-0.199529
Rasl11b	0.281805	-1.05467	-0.392429
A_55_P2028847	0.285486	-0.99667	-0.527549
Syn1	0.28998	-1.15371	-0.389972
Pcdhb18	0.290955	-1.20949	-0.735225
Wdr13	0.295016	-1.1722	-0.022583
Zbtb44	0.297137	-1.21302	-0.10243
Mc3r	0.298395	-1.01736	-0.427319
8430431K14Rik	0.299459	-1.03936	-0.171848
Egln3	0.301953	-1.04012	0.421433
Zfhx4	0.3032	-1.0127	-0.559236
Lrrc36	0.303638	-1.17622	-0.226571
Dapk2	0.304618	-1.25058	-0.880052
Lfng	0.30876	-1.157	-0.328412
Msx2	0.309292	-1.05163	-0.74626
Adrb3	0.309564	-1.56309	-0.219484
Foxn4	0.311881	1.58382	0.146559
Rorb	0.312295	-1.17003	-0.437107
Tfrc	0.312936	-1.04641	0.386632
Mrc2	0.313726	-1.1055	0.169788
LOC102642487	0.315636	-1.02667	-0.235069
Lyrm2	0.316087	-1.09131	-0.305226
Fbxl20	0.317557	-1.36548	-0.0615683
A_55_P2074381	0.318241	-1.25631	-0.19387
Gm7936	0.319878	-1.01057	-0.136531
Dcc	0.321015	-0.966993	-0.43363
3110001N23Rik	0.325127	-1.37399	0.0701124
ENSMUST00000131176	0.326989	-1.06749	-0.111569
Sobp	0.328207	-1.3902	-0.618216
Map2k6	0.329133	-1.13714	-0.0740654
Mtch1	0.331265	-1.02107	0.0844466
Iqgap1	0.331434	-1.01951	-0.00942091
Ube2n	0.333594	-1.27422	0.0104255
Sdk1	0.335069	-1.68312	-0.927729
Midn	0.33563	-1.01375	-0.142782
Gria3	0.336799	-1.50356	-0.208685
Hrh3	0.339325	-0.954842	-0.452988
Capn2	0.341907	-0.974662	-0.31278
Ppp1r3g	0.345101	-1.36778	0.27839
Sdsl	0.351359	-1.11392	-0.233687
Mtcl1	0.352571	-1.03789	-0.208083
Pls3	0.356525	-1.33753	-0.208501
Casp6	0.356563	-1.22409	0.0608119
NAP072206-1	0.356898	-0.984007	-0.330504
5830408C22Rik	0.358787	-1.11325	0.388343
Porcn	0.358897	-0.998828	0.155238
Chd6	0.361431	2.72851	0.256222
Ankrd34a	0.365105	-1.31348	0.125731
Timp2	0.366036	-1.2773	-0.468858
Hps6	0.366546	-1.05828	-0.0411666
Snrpn	0.369302	-1.08404	-0.19351
Susd4	0.371731	-1.24333	-0.129913
NAP111842-1	0.376647	-1.04405	0.0232209
Rbmx	0.378903	-1.02903	-0.533063
Bsg	0.37989	-1.12529	0.227784
Optc	0.381208	-1.37386	-0.0939222
Socs2	0.38193	-1.021	-0.520845
Gm11110	0.382684	-1.00626	-0.155215
P4ha1	0.384989	-0.882503	0.518236
Btrc	0.386229	-0.991682	-0.234189
Bnip3	0.388648	-1.09572	0.410661
Zfr2	0.388804	-1.11749	-0.259682
Raet1e	0.389598	-0.96809	-0.00982052
Auts2	0.389887	-1.12244	-0.142262
Pdk1	0.395609	-1.00329	0.477355
Gprc5b	0.395792	-1.06201	-0.146508
Marcksl1	0.398298	-1.22755	-0.148251
Fxyd6	0.399054	-1.77777	-0.585602
Ccdc177	0.404177	-1.89554	-0.764265
P4ha1	0.405622	-0.997605	0.458855
Syn2	0.406053	-1.14505	-0.525901
Msi2	0.406382	-0.993152	-0.102738
Cyp4f15	0.406934	-1.25224	-0.771252
Phactr1	0.408853	-1.00695	-0.29863
Ssc5d	0.408864	-1.14282	-0.152639
Hook3	0.41265	-0.969252	0.105679
A_55_P2034320	0.414025	-0.950361	-0.383843
37865	0.416259	-0.959402	-0.00121707
A_55_P2097048	0.417349	-1.19331	0.32551
Acap3	0.421882	-1.02057	-0.0262931
Dbn1	0.42302	-1.26857	-0.391087
E2f2	0.425469	-1.51554	0.0550012
Rnf122	0.427923	-1.01337	-0.139701
Mgmt	0.431489	-1.01623	-0.511062
Adc	0.431985	-1.14401	-0.0819605
Cdyl	0.433794	-1.57634	-0.56448
Fam162a	0.437541	-1.41478	0.488762
Ptprs	0.439169	-1.10602	0.0142637
Gpr153	0.439385	-1.26183	-0.112694
Rgl3	0.440224	-0.88729	0.304131
Jam2	0.440748	-1.23347	-0.247345
Vamp2	0.441604	-0.957765	0.0754707
Dchs1	0.442924	-1.15779	-0.273904
Tceb3	0.44621	-1.15137	-0.15249
Cdh13	0.44728	-1.86174	-0.674351
Pfkp	0.451818	-1.04016	0.150164
Ccdc136	0.452046	-1.07986	-0.0977244
Stx1a	0.452994	-0.928221	-0.47964
AK042906	0.453214	-1.02372	-0.224806
Stc1	0.455487	-0.80659	0.638766
D430019H16Rik	0.458776	-1.42377	-0.345342
Tmem80	0.461384	-1.83516	-0.398859
Raet1c	0.461538	-0.913067	0.00502011
Agbl3	0.462705	-0.935417	0.342038
Zkscan1	0.462933	-1.1138	-0.0393356
Calca	0.466139	-0.984845	-0.147464
Ctxn1	0.466232	-1.00508	0.0949812
Rnft2	0.466567	-1.29432	-0.412216
BC068157	0.468818	-0.998772	-0.0607628
Prkca	0.469586	-1.16131	-0.426919
Pgbd5	0.469654	-1.69021	-0.400445
Ptprg	0.469686	-0.914664	-0.211032
Gdpd2	0.47075	-1.27432	0.266937
Clip3	0.473059	-1.78382	-0.296941
Epha5	0.477203	-1.40434	-0.262799
Unc5c	0.482589	-1.26112	-0.637024
Npdc1	0.485553	-0.935137	-0.158793
Plekha2	0.48614	-0.679618	0.588149
Mcf2l	0.490286	-1.23514	-0.649392
Foxd4	0.490904	-1.72266	-0.30265
Cox6b2	0.491641	-0.974309	0.148269
A_55_P2027307	0.492525	-1.29521	-0.489416
Mapre2	0.493365	-1.03174	-0.26524
Abcb9	0.49343	-0.901818	0.047541
Plod2	0.493939	-1.17451	0.615564
Igfbp2	0.495478	-1.16722	0.121648
Sfrp1	0.495488	-0.871827	0.16965
Cdh4	0.498547	-1.21912	-0.687006
Rtn2	0.500695	-1.10944	-0.112502
Pnrc1	0.501589	-1.21363	0.252753
Abca3	0.50208	-1.2815	-0.432457
Dbndd1	0.502582	-1.55878	-0.0318095
BC018242	0.50275	-0.922767	0.040583
C130090I23Rik	0.505704	-1.12503	-0.034247
Klf12	0.506879	-0.882966	-0.469977
Gpr20	0.507536	-1.25115	0.103038
Pde8a	0.508608	-1.12307	-0.222466
AI426330	0.510685	-1.20913	0.00682777
Acrbp	0.511354	-1.27498	0.0247775
Zhx3	0.512205	-1.07499	-0.0318055
Celf5	0.513514	-1.18429	-0.184678
Cux2	0.516788	-1.52663	-0.520732
Sox11	0.519958	-1.05023	-0.310062
Ccl27a	0.521439	-1.2363	0.202472
2810410L24Rik	0.522736	-1.06718	-0.0264721
Tmsb10	0.52276	-0.888408	-0.27889
Kcnb1	0.522811	-1.75409	0.0244065
Lbh	0.526099	-0.951403	0.453691
Sncb	0.530352	-1.00907	0.376753
Pcdha8	0.53229	-0.897435	0.0374012
Jund	0.533802	-0.846566	0.220308
A_55_P2093231	0.534319	-1.80572	-0.714972
Cyp7b1	0.538253	-1.34943	-0.847638
Nfkbie	0.540819	-1.21514	-0.0632561
1700088E04Rik	0.542622	-0.847492	0.0321104
Tvp23a	0.54455	-1.40323	-0.646078
Abat	0.545004	-1.11601	-0.192553
Camta1	0.546538	-1.20366	-0.184729
Gsk3b	0.54672	-1.22278	0.0736386
Aldoc	0.54749	-0.62178	0.542465
Trim62	0.54974	-1.09579	-0.187525
Hist1h1c	0.550831	-1.39409	0.373084
Rnf150	0.552095	-1.17105	-0.266381
Dpysl2	0.552296	-1.01098	-0.362818
Ccdc30	0.553447	-0.926775	-0.170461
Pcolce	0.553584	-1.20011	0.542816
Rapgefl1	0.556114	-0.943145	0.175095
5430434G16Rik	0.556599	-0.808637	0.322597
Zfp287	0.556693	-1.34965	-0.144325
Cables1	0.561576	-0.825458	0.201458
Rasl10b	0.562063	-0.892849	0.116495
Syne2	0.56732	-0.679824	0.395547
Tnfsf9	0.567764	-1.4658	0.210852
Plcd1	0.569044	-1.03168	0.491587
Phc2	0.570104	-0.895263	0.072257
Nlgn2	0.570742	-1.41119	-0.175953
Lrrc75a	0.572112	-1.08877	0.129928
Pcmtd2	0.572816	-1.0237	-0.0982302
Gbe1	0.579433	-0.756859	0.686544
Cited4	0.580037	-1.12858	-0.232115
2610034M16Rik	0.580106	-2.44175	-1.11943
Fam20c	0.582222	-0.925249	-0.119299
Flywch2	0.583275	-1.10566	-0.00805969
Amhr2	0.583735	-1.38936	-0.481037
Vwa1	0.585012	-0.796037	0.363682
Fcrl5	0.585367	-1.87757	-0.246343
Pcdhb22	0.585857	-1.53939	-0.772226
Celsr2	0.586011	-1.14134	-0.0734691
Galnt16	0.586175	-1.09526	-0.554549
Frmd5	0.587751	-0.946384	-0.5015
Invs	0.587886	-0.80416	-0.0239817
Rab39	0.588969	-0.770529	0.455617
3110057O12Rik	0.591552	-1.18549	0.348789
4931428F04Rik	0.594464	-1.09761	0.13553
A_55_P2067563	0.596927	-0.367305	0.641732
Rec114	0.598348	-1.73832	-0.648668
Kcna6	0.601305	-1.0361	0.104932
Dpp6	0.602379	-1.81566	-0.567392
Ctif	0.604697	-1.14961	-0.275305
Col22a1	0.605306	-1.47075	-0.479145
C80012	0.608345	-0.970038	0.67278
Camkmt	0.612091	-1.05343	-0.668994
Hdhd3	0.613802	-1.52691	-0.0487397
A_55_P2144126	0.617702	-0.876385	-0.199139
TC1681647	0.617727	-0.863515	-0.235063
Ier3	0.619812	-0.89559	0.765807
Rab6b	0.621152	-2.0815	-0.603486
Slc35d3	0.621427	-0.913716	0.199309
Trpm1	0.622259	-0.851765	-0.147716
Sema4g	0.624963	-1.28304	0.232834
Obsl1	0.625402	-1.15758	-0.00251127
Slc25a27	0.62582	-0.903376	-0.15971
Enho	0.626097	-1.30237	-0.442214
9630041G16Rik	0.626166	-1.70782	-0.811805
Pcsk1n	0.628297	-2.20909	-0.838608
Mfap2	0.62902	-1.4546	0.12598
Sst	0.629658	-0.965575	-0.247106
Anxa2	0.629682	-0.699632	0.521169
Greb1l	0.629768	-1.36666	-0.324342
Tmem179	0.631583	-0.712205	0.123447
Adamts1	0.632538	-0.893028	0.29424
Gareml	0.632749	-0.734306	0.285367
Gatsl2	0.633868	-1.69099	-0.185773
Pcdh7	0.633904	-0.481651	0.606688
Rab36	0.635047	-0.784648	0.165134
Cdk5r1	0.635642	-0.84403	-0.0552822
Dpysl4	0.635725	-1.24502	-0.506817
Efnb3	0.636587	-1.13838	-0.0528287
5330421C15Rik	0.639221	-0.43547	0.633695
Bzrap1	0.639474	-1.09586	0.179932
Cst3	0.640392	-1.22889	0.266674
C3	0.641534	-0.776752	0.472476
38231	0.641858	-0.780725	0.00923781
Pcdha4	0.642053	-0.793972	0.0284525
Asic2	0.642586	-1.51837	-0.434371
Eqtn	0.643535	-0.72066	0.402852
Onecut1	0.644464	-2.23733	-0.899027
Fbrsl1	0.644603	-0.702474	0.179266
Ina	0.644915	-1.31139	-0.498395
Agap2	0.645893	-0.999531	-0.404936
Kif26a	0.64766	-1.12367	0.226861
Trp53inp2	0.649217	-1.40889	-0.270156
Gm4371	0.655481	-0.231706	0.703629
Ggt7	0.657108	-1.03436	-0.249712
Wipi1	0.65801	-1.01741	0.18282
Tmem53	0.658101	-1.13609	0.232192
Adamts17	0.65888	-0.254188	0.655759
Kmt2e	0.659135	-0.790326	0.22655
Slc22a17	0.659624	-1.10346	0.230998
Tcf15	0.661362	-0.994801	0.794071
Ncam1	0.663433	-1.52193	-0.43698
Fgf12	0.66494	-0.828568	-0.171645
Mpp2	0.666983	-0.961133	0.422597
Esrrg	0.668233	-0.792264	-0.392428
Xpr1	0.668483	-0.520745	0.400176
E130309F12Rik	0.669843	-0.793469	0.088935
Pbx1	0.670714	-0.988115	0.0473355
Gstm6	0.670802	-0.449006	0.549699
5330431K02Rik	0.671618	-0.60049	0.278022
Ubash3b	0.673375	-1.36349	0.358417
Slc45a3	0.67411	-0.779805	0.190835
Ypel1	0.675937	-0.890172	0.0482378
Fezf1	0.677198	-2.24469	-0.553131
Lrrn1	0.678733	-1.25124	-0.19386
Sox4	0.680435	-0.844976	0.280728
Maml3	0.681037	-1.33037	-0.712196
Hmgn3	0.68338	-1.05656	-0.229643
Gpr98	0.683797	-1.32359	-0.0276267
Robo1	0.686229	-1.32753	-0.0482774
Wipi1	0.688198	-0.819721	0.0988838
Cisd3	0.68912	-0.370251	0.542747
Gpr4	0.69052	-0.446099	0.39132
Dlgap3	0.691741	-0.790909	-0.0373526
Chrna4	0.693304	-1.47525	-0.0926511
Flrt3	0.694879	-0.82841	-0.403046
Mgarp	0.696696	-1.24192	0.779049
Kcnk12	0.697316	-0.260003	0.525771
Vps37d	0.697866	-0.74586	0.167571
Chn2	0.700503	-0.803418	-0.688444
Klhl29	0.700595	-0.864133	-0.329945
Celsr3	0.701972	-0.715386	0.0422426
Atp2b2	0.702249	-1.34355	-0.644888
Dap	0.702678	-0.467211	0.418991
Bai3	0.702712	-1.25362	-0.43311
3830612M24	0.702772	-0.621523	0.355641
Siae	0.703449	-0.459737	0.492304
AK039631	0.704581	-0.742489	0.145621
Sgip1	0.704651	-0.860717	-0.191211
Fuca1	0.705504	-0.836142	0.0898957
Mgst1	0.707978	-0.915794	-0.0192598
Bean1	0.708079	-1.80081	-0.24997
Xkr6	0.708363	-1.22955	-0.415185
Slc29a4	0.708547	-1.19032	-0.252277
Cd40	0.70939	-0.631513	0.253939
BB166591	0.714277	-0.357577	0.456427
A230057D06Rik	0.71595	-0.8949	-0.078421
Pcdhb14	0.716812	-0.465203	0.346579
Plxnd1	0.717469	-0.892837	0.321136
A_55_P2106583	0.720072	-1.34796	0.115969
Acox3	0.722062	-0.821522	0.295391
Hes5	0.722114	-0.882165	-0.47487
Pyroxd2	0.722834	-0.71065	0.189805
Rab3b	0.725474	-0.557374	0.443914
Bend5	0.72683	-0.415417	0.344467
Ankrd37	0.728914	-0.907893	0.682427
Crb1	0.729126	-1.39635	-0.525373
Ttyh2	0.729251	-0.33987	0.436481
Ppp1r9b	0.730429	-1.3171	0.263283
LOC100047123	0.730674	-1.07296	-0.212568
Paqr4	0.730866	-0.740137	-0.0631456
Polr3gl	0.731161	-1.31705	0.0703769
Zfp811	0.731333	-0.66232	-0.0481178
Sema6c	0.734362	-1.36035	-0.198488
Nap1l2	0.734598	-0.614012	0.275683
Adamtsl2	0.735703	-0.623306	0.171612
A730089K16Rik	0.73606	-0.86975	-0.108479
Ret	0.736775	-1.79135	0.350761
Samd5	0.737024	-0.915931	0.0251205
Cplx2	0.738005	-1.76976	-0.365865
Ephb1	0.738035	-1.26795	-0.519195
Tspan11	0.741084	-0.788359	-0.187391
Lbx1	0.744565	-0.788033	-0.573446
Akr1b10	0.745507	-0.451014	0.46381
Cacng4	0.745588	-0.401768	0.322542
Ank3	0.747072	-0.915344	-0.179639
Spsb4	0.747086	-1.60688	-0.529096
Slc10a6	0.747127	-0.206435	0.510402
Gngt2	0.747161	-0.754532	0.0359347
Camk1g	0.747554	-0.662923	0.246205
Ndrg2	0.748587	-1.11096	0.532682
Gng10	0.750177	-0.743864	-0.162331
Ncan	0.751117	-1.16742	-0.315222
6430519N07Rik	0.751885	-0.312945	0.403513
Hist1h2bc	0.751976	-1.44685	0.323587
Tcf4	0.753018	-0.796825	0.347894
Dusp5	0.7551	-0.662172	0.259088
Gm13298	0.755565	-0.898398	-0.048773
Atat1	0.756451	-0.525574	0.194046
Agtr1a	0.759512	-0.436368	0.244451
Pcdhb10	0.759843	-0.976429	-0.437263
Onecut2	0.760892	-1.04332	-0.572814
Gdf9	0.762011	-0.925953	-0.330339
Cspg5	0.762206	-0.660239	0.144033
Stxbp5l	0.763726	-0.516203	0.174153
Neurl1a	0.764118	-0.496541	0.292991
Gm9525	0.764514	-0.719109	0.361754
Nrxn1	0.765473	-0.830626	-0.767221
ENSMUST00000074976	0.765767	-0.729378	0.390115
Cadps	0.767091	-2.08575	-0.720049
Stk32a	0.768521	-0.773464	0.29524
Cryba1	0.768757	-0.456397	0.189495
Rasl11a	0.768906	-0.600016	0.233383
Epha3	0.771056	-0.67631	0.181977
Lrrc56	0.772478	-0.474561	0.577078
Bin1	0.773188	-0.728341	0.158502
C1s2	0.773535	-1.03056	0.397594
5430420F09Rik	0.773739	-0.600795	0.269218
Tspan17	0.774968	-1.29119	0.0134566
Sst	0.775083	-0.582783	0.00358839
Ttc30b	0.775544	-0.27314	0.561889
Mex3b	0.775945	-1.37944	-0.353071
Padi4	0.776106	-0.421745	0.617927
Mbp	0.77668	-1.43463	-0.357996
Prrt3	0.776996	-0.461371	0.658821
Mapk8ip1	0.778732	-0.687584	0.02196
2510009E07Rik	0.779042	-0.614699	0.0987864
BRN1-A	0.780234	-0.626723	0.054789
Thra	0.782242	-0.893095	0.163512
6430548M08Rik	0.783627	-1.04688	-0.373747
Gstm7	0.784527	-0.409304	0.370904
Tub	0.787707	-0.864569	-0.263639
Adam22	0.788817	-0.79073	0.0748886
NAP097565-001	0.789019	-0.74097	0.372451
Bbs1	0.789881	-0.458511	0.281901
Cntn1	0.790058	-1.35677	-0.54702
Irx5	0.790583	-0.621447	-0.0854244
Garnl3	0.791982	-0.395506	0.571168
A_55_P2042016	0.792211	-1.26764	-0.251238
Fam89a	0.793918	-0.623138	-0.127291
Alcam	0.794189	-0.453663	0.197476
Sox9	0.794789	-0.701737	0.16781
Cib2	0.796606	-0.828886	0.17065
Khdrbs2	0.797546	-0.902205	-0.201671
Hmgn2	0.797759	-0.702577	0.364851
Pde4a	0.797932	-0.309302	0.293727
Barhl1	0.798168	-0.840013	-0.422325
Trim9	0.7983	-0.98042	-0.459437
Cpe	0.799095	-1.5388	-0.199816
Arhgef10l	0.799152	-1.31781	-0.166262
B3gat1	0.800534	-0.494746	0.191957
Lrrc4	0.80085	-0.708115	0.0214435
Tbc1d30	0.801708	-0.645728	0.629083
Plxnc1	0.802547	-0.852288	0.0769584
Srcin1	0.803771	-0.995197	0.385007
Slco4a1	0.803892	-0.802826	0.783673
Fmo2	0.804663	-0.163137	0.609908
Kirrel3	0.804849	-0.903254	-0.438672
38231	0.805225	-0.887379	0.0292804
Olfm2	0.806794	-0.78468	-0.122165
Olfm1	0.808954	-0.891064	0.242031
Sctr	0.810888	-1.40826	-0.358841
Eno2	0.810978	-0.528515	0.784843
Tek	0.812206	-0.941141	0.345353
Slc1a2	0.812826	-0.61387	-0.0683242
E130309D14Rik	0.812848	-0.543183	0.366804
Npas1	0.813505	-1.26199	0.298024
Snx29	0.813586	-0.300788	0.551444
Pclo	0.815296	-0.480671	0.171925
Gm20558	0.815827	-0.717807	-0.377609
Pbxip1	0.815845	-0.438605	0.332069
2310040G24Rik	0.8168	-0.609773	-0.0356477
Dnaja4	0.818612	-1.01638	0.299036
Shd	0.819227	-2.12173	-0.396505
5830408B19Rik	0.822927	-1.24655	-0.0141882
Mapre3	0.822954	-0.830031	0.1584
Bcl11a	0.824418	-0.73195	0.434851
Sod3	0.824636	-0.994128	0.301337
Eml5	0.824662	-0.564117	-0.0269938
Npy1r	0.824694	-0.639671	0.255283
Col9a1	0.829379	-0.226513	0.639078
Syt1	0.832394	-1.32283	-0.665229
Gsdma	0.833957	-0.26317	0.430908
2810037O22Rik	0.834139	-0.819008	0.312585
Lrtm2	0.834496	-1.5157	-0.113345
Pnmal1	0.834785	-0.770918	-0.224912
Asic1	0.834919	-0.738906	-0.180317
Haghl	0.835246	-0.955535	0.465577
Frmd4a	0.836493	-0.868856	-0.257834
Hist2h2bb	0.839449	-1.25761	0.618582
Gpr1	0.83975	-0.863179	0.120799
D230034L24Rik	0.839843	-0.824066	0.559633
Olig3	0.840327	-0.650752	-0.111704
Arx	0.840924	-0.649057	-0.275721
Mst1r	0.8419	-1.61952	-0.607978
Fbxo2	0.842119	-0.563485	0.2814
NAP103489-1	0.842377	-0.715119	0.377089
Trim2	0.842391	-0.932762	-0.20446
Mpped2	0.842681	-1.0029	-0.17959
Atp6v0a1	0.843168	-0.621717	0.638825
Bai2	0.844036	-0.578678	0.563141
Cacna1c	0.844422	-1.0528	-0.237571
Gdpd1	0.845109	-0.727427	0.208238
Upp1	0.845444	-1.56978	0.648656
Vamp1	0.84655	-0.244815	0.516864
Basp1	0.846726	-0.675929	-0.215166
Zbtb4	0.846903	-0.794976	0.666584
Col1a2	0.846975	-0.61345	0.299308
Aplp1	0.847215	-1.27627	-0.0345921
Clec18a	0.850359	-0.713779	0.136672
1700063H04Rik	0.853029	-1.14173	-0.10364
Tesc	0.853185	-0.3158	0.360715
Izumo4	0.85419	-1.42192	0.333365
Akr1b8	0.855992	-0.349261	0.29362
Pik3ip1	0.857099	-0.667486	0.0743482
Ryr3	0.857862	-0.515794	0.26004
CB193388	0.859815	-0.420109	0.365824
A_55_P1990066	0.860274	-0.655397	0.361422
Gem	0.863357	-0.237538	0.222091
Camk2n2	0.864961	-0.473432	0.00714781
Dnajc12	0.86763	-0.688729	-0.0469973
Vat1l	0.867648	-1.38132	-0.212665
Mpeg1	0.868592	-0.554538	0.824481
Zfpm1	0.869944	-0.811407	0.590055
Dusp26	0.870452	-1.05397	0.240792
Nrxn2	0.871603	-0.948462	-0.225017
A830052D11Rik	0.871974	-0.783391	0.0598437
Lrrc4b	0.875415	-1.60649	-0.314409
NAP097543-001	0.876099	-0.717406	0.414063
Tmeff2	0.877459	-1.15262	-0.073958
Il17b	0.87852	-0.105022	0.290672
5930433N17Rik	0.87862	-0.640355	0.642277
Clip2	0.880156	-0.514909	0.34776
Pak7	0.880894	-0.892864	-0.321093
Pcdhb2	0.881012	-0.582029	-0.107203
Rab3d	0.881388	-0.539989	0.0895463
Dock4	0.881679	-0.0345447	0.233169
Ppp1r3c	0.883267	-1.39825	0.507855
Acss3	0.88507	-0.595818	0.289778
Podxl2	0.886387	-0.559812	-0.0582208
Elmod1	0.891256	-0.269159	0.638833
Nxf3	0.891258	-0.324535	0.230749
Palmd	0.891769	-1.45855	-0.414347
TC1773384	0.893075	0.070947	0.231666
Anxa6	0.893861	-0.353793	0.53633
Sorcs1	0.895038	-1.09566	-0.567019
Fabp7	0.896189	-1.16352	-0.646631
Mest	0.897147	-0.362312	0.395729
Meg3	0.897608	-1.15883	-0.223481
Fhad1	0.897629	-0.535059	0.85723
Fmo1	0.898383	-0.540257	0.0173325
Rprm	0.89867	-1.4461	0.0440371
Pcdhac2	0.899868	-0.778805	-0.187577
Dclk1	0.9017	-1.15462	-0.228267
Dynlrb2	0.903466	-0.340634	0.0569952
Ephx4	0.903877	-0.369795	0.296181
Pxylp1	0.904612	-1.04269	-0.0460367
Epha10	0.905484	-0.551025	-0.12717
Tnrc18	0.907062	-0.518304	0.259262
Pou3f3os	0.907077	-0.863113	0.0318407
Cd5	0.90795	-0.243691	0.283095
6330418B08Rik	0.908774	-0.310746	0.220316
Actl6b	0.909979	-0.446289	0.0494428
Btg1	0.910899	-0.71293	0.499271
Gnao1	0.916755	-2.21304	-0.754443
Tmsb15b1	0.916759	-0.365414	0.0211354
Mllt11	0.920138	-0.737454	0.0573288
C1s1	0.921028	-0.956657	0.370883
Rnasel	0.9221	-2.29946	-0.109364
Syp	0.928341	-0.247877	0.0791779
Galnt18	0.928899	-0.70385	0.0564581
Gas6	0.929768	-0.328111	1.01589
Kit	0.930386	-0.536086	0.565191
Phf21b	0.930571	-0.538836	-0.174049
Dct	0.932555	-0.227994	0.109545
Inpp5k	0.936284	-0.458325	0.407745
Myl9	0.937236	-0.567322	-0.149052
Zbtb16	0.937376	-1.00187	-0.352217
Magee1	0.940018	-0.270257	0.192172
Gpm6b	0.941088	-0.738703	0.24345
Adm	0.942437	-1.23854	0.750578
Samsn1	0.942692	-0.0652817	0.201987
Hmx2	0.942738	-0.183661	0.0808484
Calm1	0.94412	-0.451907	0.230604
Kcnc1	0.944587	-0.27314	0.32459
Tmem176a	0.947534	-0.269705	0.697519
Fam149a	0.950375	-0.684489	0.502994
Cacna1d	0.950414	-0.397844	0.509062
Ccng2	0.950934	-0.58581	0.642495
Tmem35	0.954229	-0.664151	-0.0496759
Stxbp1	0.955298	-0.507265	0.33913
Ptpn5	0.959245	-1.00808	-0.0884617
Pde1c	0.959913	-0.579265	0.375313
Aoah	0.961675	-0.596808	0.592664
AI854517	0.961904	-0.46258	0.0613783
Zcchc18	0.962498	-0.59715	0.170678
Srr	0.963335	-0.690214	0.131547
Tspyl4	0.963634	-0.123698	0.0509021
Hs3st6	0.965358	-0.510941	0.922729
Cnrip1	0.966052	-1.11362	-0.0655521
Ppp1r17	0.966359	-0.71516	-0.142938
Fam71e1	0.966571	-1.08118	0.0306547
Zfp365	0.968707	-0.595292	0.462419
Unc80	0.969633	-0.121131	0.357185
Abca1	0.970712	-0.610781	0.162002
C530008M17Rik	0.972822	-1.92359	-0.545866
Zmat4	0.973147	-1.86013	-0.175839
Sh2d3c	0.974242	-0.244168	0.244153
Dscam	0.975486	-0.780354	-0.109662
A_55_P1954985	0.975815	-1.38388	0.206698
8430427H17Rik	0.975989	-0.655288	0.460476
Cyfip2	0.976604	-0.240478	0.755249
Fam210b	0.977023	-0.77492	-0.0305141
Atcay	0.977598	-0.275652	0.166108
Adamts4	0.979315	-0.369862	0.0432979
Gad2	0.980102	-0.126175	0.00721334
Fbxw10	0.980301	-0.466684	0.303667
Ctnna2	0.981909	-1.38916	-0.58822
Ndrg4	0.982566	-0.905032	0.0425649
Rtn4rl1	0.98272	-0.230934	0.306001
Cacna2d3	0.984042	-0.951578	-0.231476
Tnik	0.984127	-0.657948	0.0986842
Dpyd	0.987486	-0.557861	-0.0743644
Gabra3	0.988214	-1.10136	-0.286156
Crabp2	0.990205	-1.29016	0.0834322
Rbms3	0.990459	-1.09495	-0.57919
40603	0.990726	-0.797924	0.216393
Nrl	0.991692	-0.113161	0.081583
Ypel3	0.991744	-0.574616	0.480322
Cadm3	0.993359	-0.765629	-0.0585787
Cdh22	0.995186	-1.13841	-0.293533
Prrt1	0.996895	-0.42503	-0.096297
Cnih2	0.998422	-0.577619	-0.278825
Casp3	0.99914	-0.323678	0.150395
Asic4	1.00022	-0.982014	-0.381838
Rbfox1	1.00563	-0.948579	-0.422318
Chst8	1.00689	-0.423207	0.085437
Grid1	1.00724	-0.3274	0.00115443
Ndrg1	1.00767	-0.874812	1.17314
Robo3	1.01089	-1.86142	-0.827216
Naaa	1.01117	-0.476392	0.562194
Ppfia3	1.01358	-0.341788	0.554324
Kcna1	1.015	-0.261348	0.202836
Gabbr1	1.01712	-0.704151	0.203972
Plcl1	1.01843	-1.19631	-0.292175
Parp6	1.02042	-1.07635	-0.266394
Macrod1	1.02271	-1.50398	0.180425
Pcdhb6	1.02351	-1.58819	-0.501112
Atp2b3	1.02377	-0.270704	0.455539
Rgs7	1.02384	-0.377202	0.0574303
Kcnt1	1.02762	-0.607323	0.58454
Ptprn	1.02871	-0.280707	0.141978
Fam78b	1.02914	-1.41845	-0.403884
Ksr2	1.03077	-1.57184	-0.188546
Triobp	1.03173	-0.367821	0.711842
Rbfox3	1.03253	-0.185974	-0.0318028
Pik3r1	1.03492	-0.438901	0.337587
Fam196b	1.03556	-0.0623786	0.198434
Scrn2	1.03565	-1.13407	0.280293
Foxo6	1.03783	-0.81027	0.607045
Gsx1	1.03916	-0.0602602	0.275107
Jph3	1.04087	-0.32614	0.341334
Sstr2	1.04093	-0.368095	-0.00771863
Prnp	1.04196	-0.762235	0.000234011
Soga3	1.04343	0.00556498	0.225105
Grik3	1.04548	-0.51627	-0.0273758
Gpr61	1.04828	-0.490215	0.00429116
Ddit4	1.05058	-0.584531	0.866362
A930017M01Rik	1.05074	-0.16208	0.343283
Hoxc9	1.05142	-0.267747	0.224498
Uchl1	1.05291	-0.669556	-0.0916701
Hpse	1.05716	-0.263166	0.44302
Pcp4l1	1.05928	-1.01018	-0.104832
Rapgef6	1.06154	-0.232379	0.132524
Tmem178b	1.06291	0.228457	0.0926718
Timp3	1.06398	-0.807558	0.328313
Kif5c	1.06464	-1.22158	0.0598853
Arhgap6	1.06633	-0.458408	0.472086
Insrr	1.06873	-1.55719	0.287114
Dpysl3	1.0753	-0.591509	0.229427
Rasgrp1	1.0793	-0.676218	0.268875
Cacna1h	1.08065	-1.00985	0.413803
Coro2b	1.08191	-0.727974	0.32726
Pcdhb20	1.08305	-1.3159	-0.415868
Tmem151b	1.08412	-1.75025	-0.00351981
Rsph1	1.08514	-0.313547	0.156915
Pdk2	1.08729	-0.49222	0.430476
Neurog3	1.08867	-1.17752	1.37697
Flrt1	1.08961	-0.503711	0.183125
Pou3f2	1.09176	0.00994792	0.0947137
Pcdhb3	1.09228	-1.16835	-0.263467
Fgf11	1.09347	-1.4247	0.575005
Bsn	1.09399	-0.581029	0.0147406
BC005764	1.09519	-2.02205	-0.188642
Slc16a14	1.0952	-0.357029	0.661894
Scel	1.09579	-0.0586652	0.0664294
Fam163a	1.09742	-2.50564	-0.746176
Gdpd5	1.09824	-0.869385	-0.135967
St8sia3	1.09963	-0.23164	0.0792511
Tram1l1	1.09988	-1.08052	-0.346669
Tcp11	1.10071	-0.905405	0.725697
Nrep	1.10165	-1.14343	-0.17349
Cox7a1	1.10318	-1.00445	0.387377
Ddr1	1.10864	-1.44231	-0.126314
Ncald	1.10959	-1.18851	-0.141147
Lmo1	1.10969	-1.27472	0.226143
Glipr2	1.11186	0.281375	0.107343
Fgd3	1.11311	-1.45739	-0.445304
Mical2	1.11391	-0.911091	1.02901
App	1.11838	-1.21763	0.309833
Zp1	1.1198	-0.111487	0.193881
Cartpt	1.12449	-2.40412	0.13618
Lhfpl5	1.12505	-0.603027	0.0327937
Plk3	1.13105	-0.397414	0.340977
Fam161a	1.13142	-0.395391	0.89807
Prmt8	1.13235	-1.29914	0.135964
Acsl1	1.13304	-0.180539	-0.0155267
Sparcl1	1.13552	-0.296877	0.340064
Mlc1	1.13973	-0.0678824	0.343018
Cntn2	1.14216	-1.1456	-0.199603
Nfasc	1.15183	-1.17855	0.568737
Rhbdl3	1.15354	-1.02203	0.611602
Gm2694	1.15504	-0.833823	-0.131084
Dmkn	1.15509	-0.218073	0.30685
Dlc1	1.16107	-0.211023	0.424092
Trpc4	1.16113	-0.648231	0.515179
Klf7	1.16142	-0.641228	0.179897
Plxna2	1.16336	-0.769278	-0.310498
Lxn	1.16394	-0.427464	0.363146
Fam214b	1.1649	-0.558906	0.434044
Gli1	1.16977	-0.826346	-0.400986
Tmtc1	1.17123	-0.438835	0.588412
Map2	1.17216	-1.41455	0.0215717
Hipk2	1.17481	-1.40955	0.205209
Scg5	1.18105	-1.67425	0.170307
Sv2c	1.18193	0.12995	0.13582
Nrg2	1.18593	-0.571997	1.09557
Pou3f1	1.18832	-1.53598	-0.199644
Ptn	1.18854	-1.96841	-0.728335
Syt13	1.19054	-0.42386	0.265194
Chrna5	1.19063	-0.346687	0.113086
Pcdhb17	1.19149	-1.85383	-0.387683
Ackr1	1.19562	-1.06718	-0.42323
Psd	1.19672	0.110335	0.138681
Ppp2r2b	1.19704	-0.819504	-0.240551
Rsph9	1.1971	-0.312161	0.892293
Apc2	1.19939	-1.45012	-0.306844
Mdga1	1.20033	-2.07651	-0.480307
Nckap5	1.20664	-1.12958	0.194454
Jakmip2	1.20665	-1.20681	-0.207819
Dbx1	1.21399	-1.73977	-1.08813
Nacc2	1.21502	-1.13374	0.586925
Pcdh17	1.21843	-0.424271	0.564862
Lgi1	1.21981	-0.371864	0.0286859
Mtus2	1.22819	-0.818973	-0.178872
AK160358	1.22834	-0.749904	0.909763
Pex5l	1.22938	-1.17682	0.0650085
Ush1c	1.23036	-0.722026	0.267425
Rab15	1.2307	-0.639056	0.332734
Pcdhb21	1.23156	-2.00945	-0.596481
Mast1	1.23252	-1.1231	-0.116708
Tspan18	1.23313	-1.30905	0.0299446
Chrnb2	1.23364	-0.618206	0.287095
Smpd3	1.23428	-0.376614	0.140442
Ahrr	1.2363	-0.4439	0.881376
Zfp536	1.23933	-0.653412	0.349317
Resp18	1.2397	-1.45167	-0.538243
Chst2	1.23991	-0.243137	0.272278
Clmp	1.24028	-1.24178	-0.188991
Nhlh1	1.24186	-0.487447	0.180144
Camk2n1	1.2423	-1.27328	0.644123
Ank3	1.24243	-0.772393	-0.235566
Gm11346	1.24273	-0.724934	0.200389
Irx4	1.24349	-0.0931883	0.336274
Tecta	1.24497	-0.364827	0.266197
Cntn3	1.24625	-1.54358	-0.258881
Nr4a2	1.24826	-1.55532	-0.118267
ENSMUST00000078267	1.25737	-0.547381	0.2543
Kcnq2	1.25797	-0.524114	-0.0944061
Pcdhb7	1.25807	-0.793306	-0.00815417
Fgf1	1.26213	-0.423738	0.0716288
Prkcq	1.26937	-0.668107	0.910216
Galnt9	1.27008	-0.865388	-0.291774
Synm	1.27054	-0.631387	0.715005
Scn3a	1.27068	-0.855331	-0.027103
Map6	1.27331	-1.38042	-0.0244692
Gprin1	1.27365	-1.90839	-0.276038
Irx3	1.27571	-1.30279	-0.225287
Npr2	1.28144	-0.512258	0.142991
Rgag4	1.28287	-0.678014	0.124905
C1ql1	1.28655	-1.00647	0.373313
Tshz2	1.29091	-0.499782	-0.116252
Fmn2	1.29392	0.0756562	0.280345
Nkain4	1.29447	-2.20384	-0.149188
Srrm4os	1.29539	-1.43609	-0.272112
Ptch2	1.296	0.213729	0.17136
Stmn3	1.29681	-0.189266	0.171152
Angpt2	1.29731	-1.17328	-0.0999693
Hs3st2	1.29877	0.0777373	0.269492
Nxph3	1.30012	-0.606876	0.436894
Gcnt2	1.30017	-0.310808	0.384754
Fam222a	1.30106	-0.833026	0.510664
Chl1	1.30266	-0.632141	-0.0783475
Serpini1	1.30307	-0.444808	0.289378
Rnd2	1.30327	-0.937672	0.593374
Hmgcs2	1.30362	-1.00307	0.617675
Pik3r3	1.30428	-1.58384	-0.566207
Faim2	1.30523	-0.279078	0.103094
Rasa4	1.30686	-0.412649	0.991751
Ly6h	1.31333	-0.687076	-0.181244
Ascl1	1.31392	-0.930796	0.00931805
Reep1	1.31709	-1.10926	0.745596
Kalrn	1.32225	-1.08074	0.226486
Cacna2d1	1.32228	-0.636219	-0.215182
Ufsp1	1.32267	-0.893359	0.401892
1500026H17Rik	1.32637	-0.1766	0.461701
Cnr1	1.32793	-0.398612	0.710644
Fbll1	1.32924	-0.0661073	0.291471
A_55_P2077623	1.33325	-1.17404	-0.463009
Alx1	1.3378	-0.348242	0.139152
Pdzk1ip1	1.34226	-0.442405	0.777099
Cd248	1.34424	-0.799912	0.297771
Mfng	1.34817	-2.06722	-0.206547
Pcdhb16	1.35248	-1.32574	-0.194324
Ptgds	1.35253	-0.542788	0.582871
Klhdc8b	1.35298	-0.446785	0.00561331
Fam162b	1.35391	-0.538997	1.29518
Hoxc4	1.35523	-0.130214	0.429771
Trp53i11	1.35699	-1.49994	0.18889
Robo2	1.35991	-1.00264	-0.0186746
Rgs16	1.35998	-0.911881	0.0339333
Map1a	1.3629	-0.727042	0.200724
Kcnj12	1.36365	-1.54096	0.336319
Gria2	1.36434	-0.415138	-0.0389107
Fbxo44	1.36589	-0.267788	0.430111
Zdhhc2	1.36808	-0.37615	0.541767
Gabrg2	1.36929	-0.294217	0.674556
Stox1	1.37366	-0.932724	0.0808903
Tmsb4x	1.37503	-1.25777	-0.118107
Meis1	1.37548	-0.787555	0.194807
Csdc2	1.37662	-0.554341	0.631157
Srrm3	1.38211	-1.07476	0.0578468
Ccdc184	1.38248	-0.713788	0.332323
Ccl8	1.38346	-0.340071	1.37324
Gm2379	1.38515	-0.26007	0.431559
Slit3	1.38746	-1.14644	0.206553
Hid1	1.38987	-1.13326	0.284373
Sepp1	1.39197	-1.01443	0.847178
Cplx1	1.39279	-0.486102	-0.0474011
6330409D20Rik	1.39351	-1.0111	-0.0626257
Plekha6	1.39453	-0.337424	0.153875
P2ry1	1.39485	-0.175624	0.159898
Insm1	1.39591	-0.692353	0.346793
9630023C09Rik	1.39634	-0.552344	0.605218
Smim18	1.39833	0.00314741	0.135841
Nyap2	1.39967	-0.229107	0.11623
Fam212b	1.41097	-0.390677	0.349459
Slc17a8	1.41106	-0.122856	0.288203
Tmem198	1.4138	0.0774719	0.250335
Nnat	1.41512	-1.7622	-0.176141
Ecel1	1.41547	0.329036	-0.00561264
Gng3	1.41889	-0.350727	0.173141
Mia	1.42452	-0.745447	0.75056
Nsg1	1.42527	-0.695425	0.0598876
Mmd2	1.42974	-0.673597	-0.0957535
Ttbk1	1.43048	-1.05284	-0.381677
Apba1	1.43155	-1.60592	-0.530856
Vstm2l	1.43726	-1.0018	0.310885
Kcnk10	1.43735	-0.886397	-0.14648
Gnb3	1.43755	-0.67469	0.464798
Islr2	1.44192	-0.403193	0.0652202
A_55_P2179448	1.44541	-1.63719	-0.214895
Tppp3	1.4487	-0.7552	0.280023
Btg2	1.44933	-0.956916	0.436359
Phox2a	1.45104	-0.831767	0.23799
Grik4	1.45211	-1.14991	-0.051937
Rgs8	1.45212	-0.90889	0.0834735
Lrrc23	1.45319	-0.825979	0.772208
Fam163b	1.45526	-0.981441	0.533784
36951	1.45579	-1.01943	-0.366895
Olfr490	1.45633	-0.0753073	-0.0737311
Ly6g	1.45775	-0.0818846	-0.0328886
Dlgap2	1.46011	-0.467716	0.266888
Lama2	1.46073	-0.784649	0.488744
Arhgap36	1.46198	-1.43609	0.108049
Ppp1r14a	1.46801	0.144527	0.227217
Vcan	1.47401	-0.761136	0.239384
Hs3st5	1.47866	-0.477764	-0.0109062
Prkcb	1.48112	-0.849289	0.660617
Fstl5	1.48593	-0.671936	0.0643532
Gsg1l	1.48957	-0.373772	0.141417
Wscd2	1.49072	-1.11717	-0.192977
Gpm6a	1.49786	-1.33788	-0.2352
Ntrk3	1.49808	-0.606364	0.324826
Syt11	1.49846	-1.60017	-0.0896025
Mfap4	1.50787	-1.43615	0.344717
Gm5468	1.50863	-0.790609	-0.111347
Rufy3	1.51356	-0.616556	0.319585
Fam57b	1.51505	-0.681534	0.490886
Cbfa2t3	1.51585	-1.03352	0.525796
Tubb3	1.52228	-1.68296	-0.434879
Spns2	1.52368	-0.880781	-0.080603
Fndc5	1.52544	-0.567654	0.509581
Hand2	1.52729	0.134506	0.37966
Neurog2	1.52944	-2.19792	0.0361682
Plcb1	1.5344	-1.19657	-0.435988
B230114P17Rik	1.53858	-1.22289	0.547587
Myt1	1.53873	-0.270016	0.255062
Pde2a	1.54781	-1.75752	0.265628
Zcchc12	1.54795	-0.851042	-0.309155
Sez6l2	1.55018	-1.21463	0.329157
Spock1	1.55658	-0.793265	0.065314
Rcan2	1.55977	-1.48579	0.114908
Dll3	1.56125	-1.22696	0.123794
Cplx3	1.57616	0.234543	0.0561178
Gap43	1.57893	-0.931636	-0.0725651
Clvs1	1.57982	-2.25827	-0.219876
Plxdc1	1.58151	-0.422778	1.48408
Rab3c	1.58756	-0.0394923	-0.052601
LOC552873	1.58865	-1.70954	-0.101145
Serpinb1a	1.59349	-0.487213	0.914053
Serping1	1.59425	-1.14203	0.142748
Scrt1	1.59442	-1.64601	0.425755
Celf6	1.59797	-1.09008	0.386086
Nfe2l3	1.60131	-0.460533	0.385336
9330182L06Rik	1.61714	-1.27283	0.24745
Ndufa4l2	1.62089	-0.9156	1.21133
1500004A13Rik	1.62734	-0.453781	-0.135268
Igsf21	1.63326	-2.12301	-0.445502
Neurod4	1.65643	-1.10603	0.298832
Klhl35	1.65751	-1.01536	-0.191477
Gdap1	1.66094	-0.709735	0.291769
Gm13889	1.66099	-0.191618	0.62226
Nacad	1.66196	-0.747747	0.0263708
Syt4	1.66541	0.176186	0.309005
Astn1	1.66613	-1.18499	0.4436
Adcyap1r1	1.667	-0.647101	0.497211
Fam181b	1.6681	-2.11132	0.233457
Disp2	1.67461	-0.639886	0.343427
Gpr56	1.68119	-1.02831	-0.0207615
Sdc3	1.68737	-0.929711	0.399177
Cbln1	1.68912	-0.921453	0.127115
Neurod1	1.69062	-0.438152	0.427526
Tmem176b	1.69551	-0.50843	1.01528
Elavl3	1.69989	-1.18664	0.209955
Elavl4	1.70726	-0.899647	0.0995237
Plxna4	1.71058	-1.34404	0.430213
Asphd1	1.71709	-0.283378	0.43015
Ptpro	1.72378	-1.52974	0.0854521
Gabrb2	1.73015	-0.109836	0.425454
Pcsk2	1.73195	-1.28877	0.127456
Egr1	1.74879	-0.665575	0.69324
Mapt	1.75378	-0.937454	0.156614
Samd14	1.7578	-1.52023	0.133549
Ntrk1	1.76405	-0.800106	0.391833
Vgf	1.78018	-0.867722	0.734207
Lhx1	1.78153	-1.10904	1.07637
AK139381	1.78198	-1.1143	0.0127528
Nefm	1.78313	-1.20432	-0.32308
Srrm4	1.78455	-2.69526	-0.220241
Isl1	1.79546	-1.13968	0.45118
Cnksr2	1.8043	0.24631	0.425757
Golga7b	1.81636	-0.565462	0.622258
Hhat	1.83868	-0.178527	0.479415
Btbd17	1.84205	-2.2096	0.213707
Iqsec3	1.84207	-0.739995	0.459906
Nefl	1.84285	-0.141907	-0.406717
Begain	1.85107	-2.26627	-0.135159
Car10	1.8743	-0.895592	0.719159
Nsg2	1.89194	-1.3055	0.232133
Plekhs1	1.89773	-0.829894	0.909041
Strip2	1.90347	-0.439055	1.56657
Doc2b	1.90659	-1.02136	0.918865
Spon1	1.90839	-0.622511	0.971353
Itga4	1.91713	-0.394972	0.686252
Nrn1	1.92316	-0.955723	0.368162
Fam155a	1.93826	-1.22228	-0.184278
Rtn1	1.95189	-1.71198	0.028457
Tal2	1.95203	-1.78765	-0.018662
Lrrc4c	1.9651	-0.393685	0.501223
Fam65b	1.96698	-0.717677	0.469603
AK046833	1.9697	-0.450985	0.599531
Alk	1.97841	-0.0702133	0.268195
Gfra1	1.97882	-0.615427	0.623493
Plch2	1.98016	-0.1352	0.571189
Scg3	1.98466	-1.03161	0.09502
Nrg1	1.98913	-0.21465	0.643709
AA536887	1.99373	-1.03731	0.345057
Casz1	1.99968	-0.774102	0.694892
Svop	2.00042	-1.16518	-0.316004
Ebf3	2.0068	-1.79836	0.0895023
Bpifb3	2.0091	-0.867143	0.0419276
C130021I20Rik	2.03496	-0.496602	0.416005
Limch1	2.04456	-0.606966	1.02935
Gnas	2.04782	-0.488734	0.444939
Hmx3	2.05143	-0.919371	0.424324
Ache	2.07684	-1.08361	0.78753
Dscaml1	2.08595	-1.20589	0.0201985
Tceal6	2.09001	-0.654045	1.29383
Tceal3	2.09666	-0.580105	1.3066
Cyb561	2.13652	-0.546796	0.245541
Six3os1	2.1418	-0.356645	0.2854
Wdfy4	2.14444	0.327462	0.568659
Aqp1	2.14856	-0.45921	0.868161
Phox2b	2.15014	-3.03619	0.917326
Chrnb4	2.17686	-1.28523	0.594443
Myt1l	2.17888	-0.453181	0.311202
Mapk10	2.22752	-1.01428	0.130495
C030048H21Rik	2.23013	-0.900161	0.837557
Ebf2	2.25586	-2.64438	0.148614
Fam92b	2.27243	-0.905803	0.503295
Crabp1	2.28653	-2.3478	-0.102561
Cttnbp2	2.2963	-0.621399	0.610237
Pcp4	2.33735	-0.26115	0.780715
Six3	2.36501	-0.522741	0.396016
Pla2g2f	2.36989	-1.53878	0.452101
Dach1	2.41574	-1.52764	0.500948
Dbh	2.42222	-3.4688	0.944394
Eya2	2.45633	-2.29316	0.322329
A930009L07Rik	2.5064	-1.3479	0.177414
Hes1	2.53942	-0.0854977	-0.461977
St18	2.53945	-1.45211	0.952078
Scg2	2.5582	-0.718612	1.25997
Sdpr	2.59727	-1.02491	1.41524
Slc17a6	2.62608	-1.24308	0.760637
Chga	2.64216	-1.5132	0.577256
Nhlh2	2.64244	-2.10644	-0.0799016
Ccdc82	2.68606	-0.422154	0.169841
Lrriq4	2.68918	0.0139423	0.200567
Scd3	2.70144	0.198299	0.138233
Rgs4	2.72642	-2.56851	0.325183
Stmn4	2.7722	-1.44794	0.196603
Celf3	2.81449	-0.699196	0.567821
Hpca	2.92652	-2.16826	1.25354
9130000000000000	2.97694	-0.762553	0.815922
6330415G19Rik	3.70544	-0.0981656	-0.143286
Serpina1d	3.91382	-0.585227	-0.541337
Mcpt9	4.29237	0.0650623	-0.0513011
4921515E04Rik	4.38376	0.00979954	-0.193412

## Sheet: biological_processes
GOID	TERM	CORRECTED_PVALUE	UNCORRECTED_PVALUE	N of genes	N of genes in Go Term	FDR_RATE	EXPECTED_FALSE_POSITIVES	ANNOTATED_GENES	EXPECTED_FALSE_POSITIVES	ANNOTATED_GENES
GO:0007399	nervous system development	2.14553e-39	4.455e-43	292	1951	0	0	Asic2, Ankrd27, Bai3, Lrtm2, Lgi1, Nap1l2, Gprin1, Elavl3, Ncam1, Cntn2, Nyap2, Cntn3, Map2, Ush1c, Dll3, Syt1, Fezf1, Rbfox1, Cspg5, Gsc, P2ry2, Atat1, Mmd2, Ppp1r9b, Nrep, Nrxn2, Ntrk3, Olfm1, Zbtb16, Lhx1, Dpysl3, Srrm4, Rufy3, Lama2, Hmx2, App, Ddit4, Tenm4, Igf1r, Gsk3b, Wnt11, Hes1, Adam22, Tnik, Cdk5r1, Plxnc1, Bsn, Cnr1, Lhfpl5, Tgfb1, Chl1, Gabrb2, Trim67, Psd, Sox21, Scrt1, Pcp4, Lrp8, …
GO:0022008	neurogenesis	2.02342e-37	4.20145e-41	239	1465	0	0	Lhx2, Ankrd27, Bai3, Chrnb2, Lrtm2, Kif20b, Nrl, Lgi1, Ndrg4, Nap1l2, Gprin1, Ncam1, Cntn2, Phox2a, Plxnd1, Arx, Nyap2, Map2, Clmn, Ush1c, Egfr, Dll3, Uchl1, Syt1, Fezf1, Ank3, Timp2, Foxo6, Alg10b, Dscam, P2ry2, Mmd2, Mdga1, Ppp1r9b, Dchs1, Cbln1, Bin1, Plxna2, Kif5c, Gas6, Nrep, Ntrk3, Olfm1, Sox4, Slit3, Lhx1, Dpysl3, Dpysl4, Rufy3, Lama2, Pou3f1, App, Creb1, Ddit4, Tenm4, Igf1r, Gsk3b, Lin28a…
GO:0048699	generation of neurons	1.62782e-36	3.38002e-40	228	1377	0	0	Lhx2, Ankrd27, Bai3, Chrnb2, Lrtm2, Kif20b, Nrl, Lgi1, Ndrg4, Nap1l2, Gprin1, Ncam1, Cntn2, Phox2a, Plxnd1, Arx, Nyap2, Map2, Clmn, Ush1c, Egfr, Dll3, Uchl1, Syt1, Fezf1, Ank3, Timp2, Foxo6, Alg10b, Dscam, P2ry2, Mmd2, Mdga1, Ppp1r9b, Cbln1, Bin1, Plxna2, Kif5c, Gas6, Nrep, Ntrk3, Olfm1, Sox4, Slit3, Lhx1, Dpysl3, Dpysl4, Rufy3, Lama2, App, Creb1, Ddit4, Tenm4, Igf1r, Gsk3b, Lin28a, Elavl4, Gdpd5…
GO:0030182	neuron differentiation	5.1594e-35	1.0713e-38	210	1235	0	0	Lhx2, Ankrd27, Bai3, Chrnb2, Lrtm2, Kif20b, Nrl, Lgi1, Ndrg4, Nap1l2, Gprin1, Ncam1, Cntn2, Phox2a, Plxnd1, Arx, Nyap2, Map2, Clmn, Ush1c, Egfr, Uchl1, Syt1, Fezf1, Ank3, Timp2, Foxo6, Alg10b, Dscam, P2ry2, Mmd2, Ppp1r9b, Cbln1, Bin1, Plxna2, Kif5c, Nrep, Ntrk3, Olfm1, Sox4, Slit3, Lhx1, Dpysl3, Dpysl4, Rufy3, Lama2, App, Creb1, Ddit4, Tenm4, Igf1r, Lin28a, Gsk3b, Elavl4, Gdpd5, Wnt11, Hes1, Atp2…
GO:0048666	neuron development	2.55467e-29	5.30455e-33	171	977	0	0	Lhx2, Ankrd27, Bai3, Chrnb2, Lrtm2, Kif20b, Nrl, Lgi1, Ndrg4, Gprin1, Ncam1, Cntn2, Plxnd1, Arx, Nyap2, Map2, Clmn, Ush1c, Egfr, Uchl1, Syt1, Fezf1, Ank3, Foxo6, Alg10b, Dscam, P2ry2, Ppp1r9b, Plxna2, Kif5c, Ntrk3, Olfm1, Slit3, Lhx1, Dpysl3, Dpysl4, Rufy3, Lama2, App, Creb1, Tenm4, Igf1r, Gsk3b, Elavl4, Gdpd5, Hes1, Atp2b2, Gprc5b, Plxna4, Tnik, Cdk5r1, Plxnc1, Cnr1, Lhfpl5, Chl1, Ptpn5, Celsr3,…
GO:0007275	multicellular organismal development	7.05718e-27	1.46536e-30	491	4667	0	0	Nek2, Asic2, Ankrd27, Bai3, Prkcb, Lrtm2, Plcd1, Slc25a25, Hexim1, Lgi1, Nap1l2, Gprin1, Elavl3, Ncam1, Clmp, Cntn2, Esrrb, Tub, Btrc, Nyap2, Mfng, Cntn3, Map2, 9630033F20Rik, Cdh13, Tead4, Ush1c, Dll3, Syt1, Fezf1, Eya2, Rbfox1, Apc2, Zmiz1, Pde2a, Cspg5, Gsc, Basp1, Cyp7b1, P2ry2, Plxdc1, Atat1, Slc4a8, Cenpu, Mmd2, Bcar3, Dach1, Ppp1r9b, F3, Nrep, Nrxn2, Ntrk3, Olfm1, Zbtb16, Lhx1, Dpysl3, Srr…
GO:0048468	cell development	2.37438e-26	4.93018e-30	270	2048	0	0	Ankrd27, Bai3, Lrtm2, Lgi1, Nap1l2, Gprin1, Triobp, Ncam1, Cntn2, Esrrb, Nyap2, Map2, 9630033F20Rik, Tead4, Ush1c, Dll3, Syt1, Fezf1, Pde2a, Gsc, P2ry2, Mmd2, Ppp1r9b, Nrep, Ntrk3, Olfm1, Zbtb16, Lhx1, Dpysl3, Tdrd5, Rufy3, Lama2, App, Itga4, Igf1r, Tenm4, Gsk3b, Wnt11, Hes1, Adam22, Tnik, Cdk5r1, Plxnc1, Jund, Cnr1, Lhfpl5, Tgfb1, Chl1, Snai1, Gabrb2, Trim67, Sox21, Scrt1, Ccnb1ip1, Pcp4, Npr2, …
GO:0048731	system development	4.1181e-26	8.55087e-30	444	4106	0	0	Asic2, Ankrd27, Bai3, Prkcb, Lrtm2, Plcd1, Slc25a25, Hexim1, Lgi1, Nap1l2, Gprin1, Elavl3, Ncam1, Clmp, Cntn2, Esrrb, Tub, Btrc, Nyap2, Mfng, Cntn3, Map2, 9630033F20Rik, Cdh13, Ush1c, Dll3, Syt1, Fezf1, Rbfox1, Zmiz1, Pde2a, Cspg5, Gsc, Basp1, Cyp7b1, P2ry2, Plxdc1, Atat1, Mmd2, Bcar3, Ppp1r9b, F3, Nrep, Nrxn2, Ntrk3, Olfm1, Zbtb16, Lhx1, Dpysl3, Srrm4, Rufy3, Lama2, Hmx2, App, Itga4, Ddit4, Igf1…
GO:0032502	developmental process	4.86186e-26	1.00952e-29	554	5522	0	0	Nek2, Ankrd27, Bai3, Lrtm2, Slc25a25, Nap1l2, Gprin1, Triobp, Elavl3, Clmp, Pde4d, Btrc, Mfng, 9630033F20Rik, Gsn, Tead4, Ush1c, Syt1, Fezf1, Apc2, Rab38, Gsc, Basp1, Plxdc1, Cenpu, Dach1, Lpl, F3, Nrxn2, Olfm1, Zbtb16, Lhx1, Srrm4, Lama2, Itga4, Ddit4, Gsk3b, Tnik, Pls3, Bsn, Cnr1, Cacna1c, Chl1, Pik3cb, Dynll1, Col1a2, Trim67, Npr2, Lrp8, Lgals3, Amhr2, Zhx3, Fndc5, Robo2, Stmn4, Gap43, Flrt1, …
GO:0030154	cell differentiation	9.60319e-26	1.99402e-29	406	3651	0	0	Ankrd27, Bai3, Lrtm2, Lgi1, Nap1l2, Gprin1, Triobp, Elavl3, Ncam1, Cntn2, Esrrb, Nyap2, Mfng, Map2, 9630033F20Rik, Tead4, Ush1c, Dll3, Syt1, Fezf1, Apc2, Zmiz1, Rab38, Pde2a, Cspg5, Gsc, Basp1, P2ry2, Atat1, Mmd2, Ppp1r9b, Lpl, Nrep, Ntrk3, Olfm1, Zbtb16, Lhx1, Dpysl3, Srrm4, Tdrd5, Rufy3, Lama2, Hmx2, App, Bnip3, Itga4, Ddit4, Igf1r, Tenm4, Gsk3b, Top2a, Wnt11, Hes1, Smpd3, Adam22, Tnik, Cdk5r1,…
GO:0044767	single-organism developmental process	1.34811e-25	2.79924e-29	549	5477	0	0	Nek2, Ankrd27, Bai3, Lrtm2, Slc25a25, Nap1l2, Gprin1, Triobp, Elavl3, Clmp, Pde4d, Btrc, Mfng, 9630033F20Rik, Gsn, Tead4, Ush1c, Syt1, Fezf1, Apc2, Rab38, Gsc, Basp1, Plxdc1, Cenpu, Dach1, Lpl, F3, Nrxn2, Olfm1, Zbtb16, Lhx1, Srrm4, Lama2, Itga4, Ddit4, Gsk3b, Tnik, Pls3, Bsn, Cnr1, Cacna1c, Chl1, Pik3cb, Dynll1, Col1a2, Trim67, Npr2, Lrp8, Lgals3, Zhx3, Fndc5, Robo2, Stmn4, Gap43, Flrt1, Tcf4, Z…
GO:0031175	neuron projection development	3.24434e-25	6.73658e-29	147	831	0	0	Lhx2, Ankrd27, Bai3, Chrnb2, Lrtm2, Kif20b, Lgi1, Ndrg4, Gprin1, Ncam1, Cntn2, Plxnd1, Arx, Nyap2, Map2, Clmn, Egfr, Uchl1, Syt1, Fezf1, Ank3, Foxo6, Dscam, P2ry2, Ppp1r9b, Plxna2, Kif5c, Ntrk3, Olfm1, Slit3, Lhx1, Dpysl3, Dpysl4, Rufy3, Lama2, App, Creb1, Igf1r, Gsk3b, Elavl4, Gdpd5, Hes1, Gprc5b, Plxna4, Tnik, Cdk5r1, Plxnc1, Cnr1, Chl1, Ptpn5, Celsr3, Trim67, Gfra1, Pcp4, Neurog2, Lrp8, Cux2, …
GO:0048856	anatomical structure development	9.18226e-25	1.90661e-28	504	4928	0	0	Nek2, Asic2, Ankrd27, Bai3, Prkcb, Lrtm2, Plcd1, Slc25a25, Hexim1, Lgi1, Nap1l2, Gprin1, Triobp, Elavl3, Ncam1, Clmp, Cntn2, Esrrb, Tub, Btrc, Nyap2, Mfng, Cntn3, Map2, 9630033F20Rik, Cdh13, Gsn, Tead4, Ush1c, Dll3, Syt1, Fezf1, Eya2, Rbfox1, Zmiz1, Pde2a, Cspg5, Strip2, Gsc, Basp1, Cyp7b1, P2ry2, Plxdc1, Atat1, Slc4a8, Cenpu, Mmd2, Bcar3, Ppp1r9b, Larp4, F3, Nrep, Nrxn2, Ntrk3, Olfm1, Zbtb16, Lh…
GO:0048869	cellular developmental process	7.50537e-24	1.55842e-27	421	3913	0	0	Ankrd27, Bai3, Lrtm2, Lgi1, Nap1l2, Gprin1, Triobp, Elavl3, Ncam1, Cntn2, Esrrb, Nyap2, Mfng, Map2, 9630033F20Rik, Gsn, Tead4, Ush1c, Dll3, Syt1, Fezf1, Apc2, Zmiz1, Rab38, Pde2a, Cspg5, Strip2, Gsc, Basp1, P2ry2, Atat1, Mmd2, Ppp1r9b, Larp4, Lpl, Nrep, Ntrk3, Olfm1, Zbtb16, Lhx1, Dpysl3, Srrm4, Tdrd5, Rufy3, Lama2, Hmx2, App, Bnip3, Itga4, Ddit4, Igf1r, Tenm4, Gsk3b, Dnaaf3, Top2a, Wnt11, Hes1, …
GO:0050793	regulation of developmental process	4.57502e-21	9.49962e-25	271	2223	0	0	Asic2, Ankrd27, Bai3, Prkcb, Lrtm2, Nap1l2, Triobp, Ncam1, Cntn2, Gsn, Tead4, Dll3, Syt1, Fezf1, Apc2, Strip2, P2ry2, Atat1, Mmd2, Larp4, Lpl, F3, Nrep, Ntrk3, Olfm1, Zbtb16, Lhx1, Dpysl3, Rufy3, Lama2, App, Bnip3, Igf1r, Tenm4, Gsk3b, Wnt11, Hes1, Tnik, Cdk5r1, Plxnc1, Jund, Cnr1, Tgfb1, Cacna1c, Btg1, Hist1h4c, Snai1, Trim67, Gpm6b, Sox21, Scrt1, Pcp4, Npr2, Whsc1, Lrp8, Cux2, Lgals3, Gamt, Cd4…
GO:0000904	cell morphogenesis involved in differentiation	8.40298e-21	1.74481e-24	128	737	0	0	Lhx2, Ankrd27, Srcin1, Bai3, Dab2, Chrnb2, Lrtm2, Nrg1, Isl1, Lgi1, Sfrp1, Ctnna2, Efnb3, Triobp, Camk2b, Mfap2, Dcc, Cntn2, Glipr2, Esrrb, Cdh2, Plxnd1, Arx, Msx2, Map2, Nrn1, Nefm, Nfasc, Wdpcp, Pou3f2, Flrt3, Sema5b, Uchl1, Fezf1, Trim62, Ank3, Dpysl2, Map6, Tek, Dscam, Kalrn, Stxbp1, Dclk1, Epha2, Nefl, Neurog3, Gsc, Loxl2, Gcnt2, Ntrk1, Plxna2, Arhgef26, Kif5c, Ntrk3, Olfm1, Fgf8, Slit3, Lhx…
GO:0048812	neuron projection morphogenesis	1.09853e-20	2.281e-24	106	545	0	0	Lhx2, Ankrd27, Srcin1, Bai3, Chrnb2, Lrtm2, Nrg1, Isl1, Kif20b, Lgi1, Ctnna2, Efnb3, Camk2b, Dcc, Cntn2, Cdh2, Plxnd1, Arx, Nyap2, Map2, Nrn1, Nefm, Gpm6a, Nfasc, Egfr, Pou3f2, Flrt3, Sema5b, Uchl1, Syt1, Fezf1, Ank3, Dpysl2, Map6, Dscam, Kalrn, Stxbp1, Dclk1, Nefl, Neurog3, Ntrk1, Plxna2, Kif5c, Ntrk3, Olfm1, Fgf8, Slit3, Lhx1, Dcx, Robo3, Dpysl4, Tubb3, Ptpro, Rufy3, Lama2, Prkca, Egr2, Klf7, A…
GO:0030030	cell projection organization	1.65473e-20	3.43591e-24	179	1239	0	0	Lhx2, Ankrd27, Bai3, Chrnb2, Lrtm2, Kif20b, Lgi1, Ndrg4, Gprin1, Ncam1, Cntn2, Plxnd1, Arx, Nyap2, Map2, Clmn, Cdh13, Gsn, Ush1c, Egfr, Uchl1, Syt1, Fezf1, Ank3, Foxo6, Dscam, P2ry2, Fam161a, Ppp1r9b, Plxna2, Kif5c, Ntrk3, Olfm1, Slit3, Lhx1, Dpysl3, Dpysl4, Rufy3, Lama2, App, Creb1, Igf1r, Gsk3b, Elavl4, Gdpd5, Dnaaf3, Hes1, Atp2b2, Gprc5b, Plxna4, Tnik, Cdk5r1, Plxnc1, Cnr1, Lhfpl5, Chl1, Dynll…
GO:0048667	cell morphogenesis involved in neuron differentiation	2.83961e-20	5.89619e-24	101	509	0	0	Lhx2, Ankrd27, Srcin1, Bai3, Chrnb2, Lrtm2, Nrg1, Isl1, Lgi1, Ctnna2, Efnb3, Camk2b, Dcc, Cntn2, Cdh2, Plxnd1, Arx, Map2, Nrn1, Nefm, Nfasc, Wdpcp, Pou3f2, Flrt3, Sema5b, Uchl1, Fezf1, Ank3, Dpysl2, Map6, Dscam, Kalrn, Stxbp1, Dclk1, Nefl, Neurog3, Ntrk1, Plxna2, Kif5c, Ntrk3, Olfm1, Fgf8, Slit3, Lhx1, Dcx, Robo3, Tubb3, Ptpro, Rufy3, Lama2, Prkca, Egr2, Klf7, Ndn, App, Creb1, Igf1r, Crabp2, Gsk3…
GO:0051960	regulation of nervous system development	3.40252e-20	7.06504e-24	137	832	0	0	Bai2, Asic2, Ankrd27, Bai3, Chrnb2, Lrtm2, Kif20b, Ndrg4, Nap1l2, Sfrp1, Cntn2, Plxnd1, Lrrc4b, Dll3, Syt1, Fezf1, Timp2, Foxo6, Dscam, P2ry2, Mmd2, Mdga1, Cbln1, Bin1, Plxna2, Nrep, Ntrk3, Olfm1, Slit3, Lhx1, Dpysl3, Rufy3, App, Creb1, Tenm4, Igf1r, Lin28a, Gsk3b, Elavl4, Gdpd5, Hes1, Gprc5b, Plxna4, Tnik, Cdk5r1, Plxnc1, Cnr1, Tgfb1, Cpe, Ptpn5, Mycn, Trim67, Sox21, Zfp536, Six3, Scrt1, Pcp4, A…
GO:0009653	anatomical structure morphogenesis	4.08289e-20	8.47777e-24	296	2546	0	0	Ankrd27, Bai3, Prkcb, Lrtm2, Plcd1, Lgi1, Triobp, Cntn2, Esrrb, Btrc, Nyap2, Map2, Cdh13, Gsn, Tead4, Ush1c, Dll3, Syt1, Fezf1, Zmiz1, Strip2, Gsc, Cyp7b1, Plxdc1, Bcar3, Larp4, F3, Ntrk3, Olfm1, Zbtb16, Lhx1, Rufy3, Lama2, Hmx2, App, Bnip3, Itga4, Igf1r, Tenm4, Gsk3b, Dnaaf3, Wnt11, Hes1, Tnik, Cdk5r1, Plxnc1, Lhfpl5, Tgfb1, Capn2, Chl1, Btg1, Pik3cb, Dynll1, Snai1, Col1a2, Ccnb1ip1, Whsc1, Lrp8…
GO:0051094	positive regulation of developmental process	5.92646e-20	1.23058e-23	176	1222	0	0	Bai2, Asic2, Spry1, Ankrd27, Bai3, Prkcb, Lrtm2, Kif20b, Casp6, Ndrg4, Nap1l2, Sfrp1, Triobp, Ncam1, Fam20c, Arx, Lrrc4b, Agtr1a, Tead4, Dll3, Syt1, Fezf1, Timp2, Syk, Foxo6, Dscam, Ccl8, P2ry2, Mmd2, Gcnt2, Cbln1, Bin1, Gas6, Lpl, F3, Ntrk3, Agap2, Zbtb16, Lhx1, Dpysl3, Rufy3, Alx1, Thra, Creb1, Bnip3, Tenm4, Igf1r, Gsk3b, Lin28a, Elavl4, Gdpd5, Gnas, Hes1, Gprc5b, Egr1, Jund, Car2, Cnr1, Tgfb1,…
GO:0048518	positive regulation of biological process	1.61401e-19	3.35135e-23	487	4961	0	0	Hrh1, Asic2, Mc3r, Ankrd27, Bai3, Prkcb, Lrtm2, Plcd1, Celf3, Vamp2, Hexim1, Lgi1, Nap1l2, Triobp, Sctr, Ncam1, Cntn2, Esrrb, Tub, Rasl11a, Dbf4, Magel2, Btrc, Slc25a27, Mfng, 9630033F20Rik, Cdh13, Gsn, Tead4, Chd6, Dll3, Rbms3, Syt1, Fezf1, Il12rb1, Apc2, Zmiz1, Pde2a, Abca1, Kcnb1, Cyp7b1, Fam115a, P2ry2, Atat1, Lman1, Mmd2, Rasa4, Bcar3, Ppp1r9b, Lpl, F3, Polr3d, Ntrk3, Zbtb16, Hmgn3, Lhx1, Dp…
GO:0061564	axon development	1.89722e-19	3.93941e-23	89	422	0	0	Lhx2, Chrnb2, Lrtm2, Nrg1, Isl1, Lgi1, Ctnna2, Efnb3, Dcc, Cntn2, Cdh2, Plxnd1, Arx, Map2, Nrn1, Nefm, Nfasc, Pou3f2, Flrt3, Sema5b, Uchl1, Fezf1, Ank3, Dpysl2, Dscam, Kalrn, Stxbp1, Dclk1, Rtn4rl1, Nefl, Ntrk1, Plxna2, Kif5c, Ntrk3, Olfm1, Fgf8, Slit3, Lhx1, Dcx, Robo3, Tubb3, Ptpro, Rufy3, Lama2, Prkca, Egr2, Ndn, App, Klf7, Creb1, Igf1r, Crabp2, Gsk3b, Sema4g, Sema6c, Plxna4, Dbn1, Cdk5r1, Plx…
GO:2000026	regulation of multicellular organismal development	2.8539e-19	5.92588e-23	221	1720	0	0	Bai2, Asic2, Spry1, Ankrd27, Bai3, Prkcb, Chrnb2, Lrtm2, Kif20b, Casp6, Ndrg4, Nap1l2, Sfrp1, Ncam1, Fam20c, Cntn2, Plxnd1, Lrrc4b, Agtr1a, Dll3, Syt1, Fezf1, Trim62, Timp2, Syk, Foxo6, Dscam, P2ry2, Mmd2, Gcnt2, Mdga1, Cbln1, Bin1, Plxna2, Gas6, F3, Nrep, Ntrk3, Olfm1, Agap2, Slit3, Zbtb16, Lhx1, Dpysl3, Rufy3, Lama2, Alx1, App, Creb1, Igf1r, Tenm4, Gsk3b, Lin28a, Elavl4, Gdpd5, Gnas, Wnt11, Hes…
GO:0051239	regulation of multicellular organismal process	3.50955e-19	7.28728e-23	296	2581	0	0	Hrh1, Asic2, Mc3r, Ankrd27, Bai3, Prkcb, Lrtm2, Nap1l2, Ncam1, Cntn2, Pde4d, Btn1a1, Tead4, Dll3, Syt1, Fezf1, Il12rb1, P2ry2, Mmd2, F3, Polr3d, Nrep, Ntrk3, Olfm1, Zbtb16, Lhx1, Dpysl3, Rufy3, Lama2, App, Igf1r, Tenm4, Gsk3b, Anxa6, Wnt11, Hes1, Hs3st5, Tnik, Cdk5r1, Plxnc1, Jund, Cnr1, Chrm2, Tgfb1, Tia1, Cacna1c, Btg1, Hist1h4c, Snai1, Trim67, Gpm6b, Sox21, Scrt1, Pcp4, Npr2, Whsc1, Lrp8, Cux2…
GO:0007409	axonogenesis	5.4064e-19	1.12259e-22	85	396	0	0	Lhx2, Chrnb2, Lrtm2, Nrg1, Isl1, Lgi1, Ctnna2, Efnb3, Dcc, Cntn2, Cdh2, Plxnd1, Arx, Map2, Nrn1, Nefm, Nfasc, Pou3f2, Flrt3, Sema5b, Uchl1, Fezf1, Ank3, Dpysl2, Dscam, Kalrn, Stxbp1, Dclk1, Nefl, Ntrk1, Plxna2, Kif5c, Ntrk3, Olfm1, Fgf8, Slit3, Lhx1, Dcx, Robo3, Tubb3, Ptpro, Rufy3, Lama2, Prkca, Egr2, Ndn, App, Klf7, Creb1, Igf1r, Crabp2, Gsk3b, Sema4g, Sema6c, Plxna4, Dbn1, Cdk5r1, Plxnc1, Rnd2…
GO:0048522	positive regulation of cellular process	7.16516e-19	1.48778e-22	444	4433	0	0	Hrh1, Asic2, Mc3r, Ankrd27, Bai3, Prkcb, Lrtm2, Plcd1, Celf3, Vamp2, Hexim1, Lgi1, Nap1l2, Triobp, Sctr, Ncam1, Cntn2, Esrrb, Tub, Rasl11a, Dbf4, Magel2, Btrc, Slc25a27, Mfng, 9630033F20Rik, Cdh13, Gsn, Tead4, Chd6, Dll3, Rbms3, Syt1, Fezf1, Il12rb1, Zmiz1, Abca1, Kcnb1, Cyp7b1, Fam115a, P2ry2, Atat1, Lman1, Mmd2, Bcar3, Ppp1r9b, Lpl, F3, Ntrk3, Zbtb16, Hmgn3, Lhx1, Dpysl3, Rufy3, Lama2, Hmx2, Te…
GO:0071840	cellular component organization or biogenesis	2.49963e-18	5.19026e-22	513	5369	0	0	Nek2, Ankrd27, Bai3, Lrtm2, Nap1l2, Gprin1, Triobp, Tnrc18, Magel2, 9630033F20Rik, Gsn, Ush1c, Chd6, Mina, Syt1, Fezf1, Apc2, Rab38, Gsc, Kifc1, Lpl, Nrxn2, Olfm1, Ndc1, Hmgn3, Lhx1, Lama2, Itga4, Ddit4, Gsk3b, Hist1h3i, Tnik, Bsn, Cnr1, Map1a, Chl1, Stk32a, Nol8, Utp20, Dynll1, Rab3b, Col1a2, Trim67, Igfbp4, P4ha1, Lrp8, Lgals3, Robo2, Stmn4, Gap43, Gria2, Flrt1, Tcf4, Chrnb4, Tmsb4x, Itgb5, Eqt…
GO:0040011	locomotion	3.26768e-18	6.78505e-22	193	1447	0	0	Hrh1, Sdc3, Lhx2, Kif20b, Celf3, Lgi1, Ndrg4, Sfrp1, Cntn2, Pde4d, Plxnd1, Arx, Agtr1a, Cdh13, Gsn, Phactr1, Egfr, Fezf1, Trim62, Il17b, Ank3, Syk, Scg2, Apc2, Dscam, Ccl8, Strip2, Fam115a, P2ry2, Dach1, Gcnt2, Mdga1, Ppp1r9b, Plxna2, Kif5c, Gas6, F3, Ntrk3, Olfm1, Slit3, Lhx1, Dpysl3, Dpysl4, Chga, Rufy3, Lama2, App, Creb1, Itga4, Ddit4, Igf1r, Gsk3b, Wnt11, Hes1, Hs3st5, Atp2b2, Plxna4, Cdk5r1,…
GO:0045664	regulation of neuron differentiation	6.83491e-18	1.41921e-21	107	599	0	0	Tcf4, Ankrd27, Srcin1, Bai3, Dab2, Chrnb2, Nrg1, Isl1, Ndrg4, Nap1l2, Camk2b, Dcc, Cntn2, Ptprg, Cdh2, Plxnd1, Nefm, Pou3f2, Sema5b, Syt1, Fezf1, Timp2, Dpysl2, Neurl1a, Irx3, Foxo6, Dscam, Kalrn, Nefl, Neurog3, P2ry2, Socs2, Mmd2, Six3os1, Casz1, Bin1, Plxna2, Nrep, Ntrk3, Olfm1, Neurod1, Slit3, Spock1, Dpysl3, Nlgn2, Rufy3, Adamts1, Sox9, App, BC027231, Igf1r, Crabp2, Lin28a, Gsk3b, Sema4g, Sem…
GO:0006928	movement of cell or subcellular component	1.27263e-17	2.6425e-21	201	1551	0	0	Kif20a, Hrh1, Sdc3, Lhx2, Kif20b, Celf3, Lgi1, Ndrg4, Sfrp1, Cntn2, Pde4d, Kif2c, Plxnd1, Arx, Agtr1a, Cdh13, Gsn, Phactr1, Kif18b, Egfr, Uchl1, Fezf1, Dynlrb2, Il17b, Ank3, Chst3, Syk, Scg2, Apc2, Dscam, Strip2, Fam115a, P2ry2, Dach1, Gcnt2, Mdga1, Ppp1r9b, Plxna2, Kifc1, Kif5c, Gas6, F3, Ntrk3, Olfm1, Slit3, Lhx1, Dpysl3, Dpysl4, Chga, Rufy3, Lama2, App, Itga4, Ddit4, Igf1r, Gsk3b, Wnt11, Hes1,…
GO:0048858	cell projection morphogenesis	1.76514e-17	3.66516e-21	125	773	0	0	Lhx2, Ankrd27, Srcin1, Bai3, Chrnb2, Lrtm2, Nrg1, Isl1, Kif20b, Rsph1, Lgi1, Ctnna2, Efnb3, Camk2b, Dcc, Cntn2, Cdh2, Mns1, Tbc1d30, Ttc30b, Plxnd1, Arx, Nyap2, Map2, Nrn1, Nefm, Gsn, Gpm6a, Nfasc, Wdpcp, Egfr, Pou3f2, Flrt3, Sema5b, Uchl1, Syt1, Nphp3, Fezf1, Ank3, Dpysl2, Map6, Neurl1a, Dscam, Kalrn, Stxbp1, Dclk1, Nefl, Neurog3, Ccno, Fam161a, Ntrk1, Plxna2, Kif5c, Ntrk3, Olfm1, Fgf8, Slit3, L…
GO:0050767	regulation of neurogenesis	4.5719e-17	9.49314e-21	120	734	0	0	Tcf4, Ankrd27, Srcin1, Bai3, Dab2, Chrnb2, Nrg1, Isl1, Kif20b, Ndrg4, Nap1l2, Hmga2, Camk2b, Dcc, Cntn2, Ptprg, Cdh2, Plxnd1, Dct, Nefm, Pou3f2, Sema5b, Dll3, Syt1, Fezf1, Timp2, Dpysl2, Neurl1a, Irx3, Foxo6, Dscam, Myc, Kalrn, Nefl, Neurog3, P2ry2, Socs2, Mmd2, Six3os1, Casz1, Bin1, Hook3, Plxna2, Nrep, Ntrk3, Olfm1, Neurod1, Slit3, Spock1, Dpysl3, Nlgn2, Rufy3, Adamts1, Sox9, App, BC027231, Cre…
GO:0007267	cell-cell signaling	6.09815e-17	1.26623e-20	137	901	0	0	Hrh1, Spry1, Chrnb2, Vamp2, Fgf12, Lgi1, Sfrp1, Cntn2, Gabrg2, Agtr1a, Syn2, Npy1r, Egfr, Syt1, Rab3c, Cplx2, Pim3, Cspg5, Kcnb1, Cnih2, Nnat, Pcdh17, Ppp1r9b, Nrxn2, Sox4, Hmgn3, Lhx1, Lama2, Pclo, Creb1, Gsk3b, Sv2c, Abat, Wnt11, Hes1, Smpd3, Midn, Atp2b2, Egr1, Car2, Cnr1, Syp, Syt13, Chrm2, Cacna1c, Asic1, Rab3b, Cplx3, Ptpn5, Doc2b, Gabrb2, Apba1, Pcdhb16, Gpm6b, Cadps, Six3, Gria3, Cplx1, L…
GO:0016043	cellular component organization	7.42243e-17	1.5412e-20	496	5224	0	0	Nek2, Asic2, Ankrd27, Bai3, Prkcb, Lrtm2, Vamp2, Lgi1, Nap1l2, Gprin1, Triobp, Prmt8, Tnrc18, Ncam1, Cntn2, Esrrb, Tub, Magel2, Nyap2, Map2, 9630033F20Rik, Cdh13, Gsn, Ush1c, Phactr1, Chd6, Syt1, Fezf1, Tspyl4, Eya2, Pim3, Apc2, Ccng2, Zmiz1, Rab38, Pde2a, Cspg5, Abca1, Kcnb1, Strip2, Gsc, Nsg2, Fam115a, P2ry2, Atat1, Lman1, Ppp1r9b, Larp4, Kifc1, Lpl, Kcnj12, Nrxn2, Ntrk3, Olfm1, Ndc1, Hmgn3, Lh…
GO:0051179	localization	7.54063e-17	1.56575e-20	492	5171	0	0	Nek2, Hrh1, Asic2, Ankrd27, Prkcb, Plcd1, Slc25a25, Celf3, Vamp2, Ncam1, Cntn2, Pde4d, Tub, Magel2, Syn2, Btn1a1, Slc25a27, Cdh13, Gsn, Phactr1, Syt1, Fezf1, Sft2d2, Eya2, Pim3, Apc2, Rab38, Pde2a, Tram1l1, Abca1, Kcnb1, Strip2, Nsg2, Fam115a, Kcnk12, P2ry2, Slc4a8, Lman1, Mmd2, Dach1, Ppp1r9b, Kifc1, Lpl, Nacad, F3, Kcnj12, Nrxn2, Ntrk3, Olfm1, Ndc1, Zbtb16, Hmgn3, Lhx1, Scn3a, Kcnq2, Chrna5, Dp…
GO:0045595	regulation of cell differentiation	8.27104e-17	1.71741e-20	200	1565	0	0	Ankrd27, Bai3, Chrnb2, Kif20b, Casp6, Ndrg4, Nap1l2, Sfrp1, Triobp, Fam20c, Cntn2, Plxnd1, Tead4, Dll3, Syt1, Fezf1, Trim62, Timp2, Syk, Apc2, Foxo6, Dscam, Ccl8, P2ry2, Atat1, Mmd2, Gcnt2, Bin1, Plxna2, Gas6, Lpl, Nrep, Ntrk3, Olfm1, Slit3, Zbtb16, Lhx1, Dpysl3, Rufy3, Alx1, App, Thra, Creb1, Tenm4, Jdp2, Igf1r, Gsk3b, Lin28a, Elavl4, Gdpd5, Gnas, Hes1, Gprc5b, Plxna4, Tnik, Cdk5r1, Tmem176b, Pl…
GO:0000902	cell morphogenesis	9.55407e-17	1.98382e-20	163	1170	0	0	Lhx2, Ankrd27, Bai3, Chrnb2, Lrtm2, Kif20b, Lgi1, Sfrp1, Triobp, Cntn2, Esrrb, Plxnd1, Arx, Nyap2, Map2, Gsn, Egfr, Uchl1, Syt1, Fezf1, Trim62, Ank3, Dscam, Strip2, Gsc, Fam161a, Gcnt2, Larp4, Plxna2, Kif5c, Ntrk3, Olfm1, Slit3, Lhx1, Dpysl4, Rufy3, Lama2, Alx1, App, Creb1, Itga4, Igf1r, Gsk3b, Elavl4, Dnaaf3, Wnt11, Hes1, Atp2b2, Plxna4, Tnik, Cdk5r1, Plxnc1, Lhfpl5, Tgfb1, Chl1, Has2, Dynll1, S…
GO:0032990	cell part morphogenesis	1.77535e-16	3.68636e-20	125	794	0	0	Lhx2, Ankrd27, Srcin1, Bai3, Chrnb2, Lrtm2, Nrg1, Isl1, Kif20b, Rsph1, Lgi1, Ctnna2, Efnb3, Camk2b, Dcc, Cntn2, Cdh2, Mns1, Tbc1d30, Ttc30b, Plxnd1, Arx, Nyap2, Map2, Nrn1, Nefm, Gsn, Gpm6a, Nfasc, Wdpcp, Egfr, Pou3f2, Flrt3, Sema5b, Uchl1, Syt1, Nphp3, Fezf1, Ank3, Dpysl2, Map6, Neurl1a, Dscam, Kalrn, Stxbp1, Dclk1, Nefl, Neurog3, Ccno, Fam161a, Ntrk1, Plxna2, Kif5c, Ntrk3, Olfm1, Fgf8, Slit3, L…
GO:0016477	cell migration	1.7082e-15	3.54693e-19	155	1120	0	0	Hrh1, Sdc3, Kif20b, Ndrg4, Sfrp1, Cntn2, Pde4d, Plxnd1, Arx, Agtr1a, Cdh13, Gsn, Egfr, Fezf1, Il17b, Syk, Scg2, Apc2, Strip2, Fam115a, P2ry2, Dach1, Gcnt2, Mdga1, Ppp1r9b, Plxna2, Gas6, F3, Ntrk3, Olfm1, Lhx1, Dpysl3, Chga, Rufy3, Lama2, Itga4, Ddit4, Igf1r, Gsk3b, Wnt11, Hes1, Plxna4, Cdk5r1, Egr1, Plxnc1, Tgfb1, Barhl1, Chl1, Arhgef16, Pik3cb, Srgap1, Has2, Snai1, Celsr3, Six3, Scrt1, Gfra1, As…
GO:0032989	cellular component morphogenesis	2.41019e-15	5.00455e-19	167	1251	0	0	Lhx2, Ankrd27, Bai3, Chrnb2, Lrtm2, Kif20b, Lgi1, Sfrp1, Triobp, Cntn2, Esrrb, Plxnd1, Arx, Nyap2, Map2, Gsn, Egfr, Uchl1, Syt1, Fezf1, Trim62, Ank3, Dscam, Strip2, Gsc, Fam161a, Gcnt2, Larp4, Plxna2, Kif5c, Ntrk3, Olfm1, Slit3, Lhx1, Dpysl4, Rufy3, Lama2, Alx1, App, Creb1, Itga4, Tenm4, Igf1r, Gsk3b, Elavl4, Dnaaf3, Wnt11, Hes1, Atp2b2, Plxna4, Tnik, Cdk5r1, Plxnc1, Lhfpl5, Tgfb1, Chl1, Has2, Dy…
GO:0060284	regulation of cell development	4.93784e-15	1.0253e-18	134	916	0	0	Ankrd27, Bai3, Chrnb2, Kif20b, Casp6, Ndrg4, Nap1l2, Sfrp1, Triobp, Cntn2, Plxnd1, Tead4, Dll3, Syt1, Fezf1, Trim62, Timp2, Foxo6, Dscam, P2ry2, Mmd2, Gcnt2, Bin1, Plxna2, Nrep, Ntrk3, Olfm1, Slit3, Dpysl3, Rufy3, Alx1, App, Creb1, Tenm4, Igf1r, Lin28a, Gsk3b, Elavl4, Gdpd5, Hes1, Gprc5b, Plxna4, Tnik, Cdk5r1, Plxnc1, Cnr1, Tgfb1, Has2, Snai1, Ptpn5, Mycn, Trim67, Sox21, Zfp536, Six3, Scrt1, Pcp4…
GO:0032879	regulation of localization	8.13456e-15	1.68907e-18	256	2278	0	0	Nek2, Asic2, Sdc3, Grb10, Ankrd27, Prkcb, Chrnb2, Plcd1, Kif20b, Vamp2, Fgf12, Adc, Hpca, Ndrg4, Sfrp1, Cacna1h, Ncam1, Pde4d, Tub, Plxnd1, Agtr1a, Btn1a1, Slc25a27, Npy1r, Cdh13, Gsn, Egfr, Syt1, Rab3c, Ank3, Chst3, Sgip1, Syk, Pim3, Nus1, Apc2, Dscam, Pde2a, Abca1, Kcnb1, Fam115a, Cnih2, P2ry2, Nnat, Mmd2, Dach1, Gcnt2, Pcdh17, Ppp1r9b, Bin1, Plxna2, Gas6, Atp1b2, Lpl, F3, Kcnj12, Ntrk3, Olfm1,…
GO:0007610	behavior	1.14877e-14	2.38533e-18	121	795	0	0	Hrh1, Chrnb4, Mc3r, Chrnb2, Nrg1, Gnao1, Npw, Fgf12, Hand2, Ndrg4, Mapk10, Efnb3, Aldh1a3, Ncam1, Cntn2, Nhlh2, Btg2, Myo15, Fgf1, Plxnd1, Gabrg2, Agtr1a, Prnp, Npy1r, Cdh13, Egfr, Sema5b, Uchl1, Nrxn1, Cntnap2, Naglu, Scg2, Foxo6, Auts2, Dscam, Pdgfb, Olfm2, Chrna4, Cyp7b1, Ahcy, Sez6l2, Dach1, Pcdh17, Ntrk1, Stx3, Sepp1, Plxna2, Plcb1, Gas6, Nrxn2, Ntrk3, Pak7, Prkar2b, Chrna5, Ptgds, Npas1, Nl…
GO:0051240	positive regulation of multicellular organismal process	2.27436e-14	4.72251e-18	185	1477	0	0	Hrh1, Bai2, Asic2, Spry1, Ankrd27, Bai3, Prkcb, Lrtm2, Kif20b, Casp6, Ndrg4, Nap1l2, Ncam1, Fam20c, Arx, Lrrc4b, Agtr1a, Npy1r, Tead4, Egfr, Dll3, Syt1, Fezf1, Il12rb1, Il17b, Timp2, Syk, Foxo6, Dscam, P2ry2, Mmd2, Gcnt2, Cbln1, Bin1, Gas6, F3, Polr3d, Ntrk3, Agap2, Zbtb16, Lhx1, Dpysl3, Chga, Rufy3, Alx1, Creb1, Tenm4, Igf1r, Gsk3b, Lin28a, Abat, Elavl4, Gdpd5, Gnas, Wnt11, Hes1, Gprc5b, Egr1, J…
GO:0050794	regulation of cellular process	4.45213e-14	9.24445e-18	823	10043	0	0	Nek2, Hrh1, Ankrd27, Bai3, Lrtm2, Celf3, Nap1l2, Triobp, Tnrc18, Pde4d, Rasl11a, Magel2, Btrc, Slc25a27, Rapgefl1, Usp24, Mfng, 9630033F20Rik, Gsn, Tead4, Chd6, Mina, Rbms3, Syt1, Serpinb1a, Fezf1, Gpr160, Khdrbs2, Apc2, Rab38, Gpr153, Gsc, Basp1, Cenpu, Dach1, Ecel1, Kifc1, Lpl, F3, Olfm1, Zbtb16, Hmgn3, Lhx1, Kcnq2, Srrm4, Lama2, Samsn1, Serpini1, Itga4, Ddit4, Olfr645, Gsk3b, Hist1h3i, Pdxk, T…
GO:0007417	central nervous system development	5.55407e-14	1.15325e-17	113	732	0	0	Lhx2, Chrnb2, Nrg1, Isl1, Ndrg4, Ctnna2, Aldh1a3, Hmga2, Ncam1, Dcc, Cntn2, Hmx3, Phox2a, Cdh2, Cyp26a1, Tal2, Btg2, Dlc1, Arx, Dct, Map2, Egfr, Pou3f2, Dll3, Fabp7, Fezf1, Pitx2, Dpysl2, Naglu, Cdk5r2, Gcm1, Dbx1, Dclk1, Tbx3, Gsc, Nnat, Atat1, Sez6l2, Mdga1, Mbp, Cbln1, Bin1, Hook3, Sepp1, Plxna2, Plcb1, Dscaml1, Ntrk3, Sox4, Fgf8, Neurod1, Zbtb16, Lhx1, Aplp1, Dcx, Gsx1, Pou3f1, Prkca, Sox9, H…
GO:0023051	regulation of signaling	1.38513e-13	2.87611e-17	275	2559	0	0	Hrh1, Prkcb, Vamp2, Hexim1, Lgi1, Ncam1, Cntn2, Pde4d, Btrc, Mfng, Cdh13, Gsn, Dll3, Syt1, Pim3, Apc2, Cspg5, Abca1, Kcnb1, Gsc, Cyp7b1, Mmd2, Rasa4, Ppp1r9b, F3, Nrep, Ntrk3, Hmgn3, Lama2, App, Bnip3, Ddit4, Igf1r, Gsk3b, Map2k6, Wnt11, Hes1, Smpd3, Tnik, Cdk5r1, Cnr1, Dusp9, Syp, Tgfb1, Dusp26, Asic1, Rab3b, Ube2n, Snai1, Cplx3, Cnksr2, Trim67, Psd, Gpm6b, Gria3, Igfbp4, Lrp8, Cux2, Ppfia3, Lga…
GO:0048870	cell motility	3.97975e-13	8.2636e-17	158	1220	0	0	Hrh1, Sdc3, Kif20b, Celf3, Ndrg4, Sfrp1, Cntn2, Pde4d, Plxnd1, Arx, Agtr1a, Cdh13, Gsn, Phactr1, Egfr, Fezf1, Il17b, Syk, Scg2, Apc2, Strip2, Fam115a, P2ry2, Dach1, Gcnt2, Mdga1, Ppp1r9b, Plxna2, Gas6, F3, Ntrk3, Olfm1, Lhx1, Dpysl3, Chga, Rufy3, Lama2, Itga4, Ddit4, Igf1r, Gsk3b, Wnt11, Hes1, Plxna4, Cdk5r1, Egr1, Plxnc1, Tgfb1, Barhl1, Chl1, Arhgef16, Pik3cb, Srgap1, Has2, Snai1, Celsr3, Six3, …
GO:0051674	localization of cell	3.97975e-13	8.2636e-17	158	1220	0	0	Hrh1, Sdc3, Kif20b, Celf3, Ndrg4, Sfrp1, Cntn2, Pde4d, Plxnd1, Arx, Agtr1a, Cdh13, Gsn, Phactr1, Egfr, Fezf1, Il17b, Syk, Scg2, Apc2, Strip2, Fam115a, P2ry2, Dach1, Gcnt2, Mdga1, Ppp1r9b, Plxna2, Gas6, F3, Ntrk3, Olfm1, Lhx1, Dpysl3, Chga, Rufy3, Lama2, Itga4, Ddit4, Igf1r, Gsk3b, Wnt11, Hes1, Plxna4, Cdk5r1, Egr1, Plxnc1, Tgfb1, Barhl1, Chl1, Arhgef16, Pik3cb, Srgap1, Has2, Snai1, Celsr3, Six3, …
GO:0007268	synaptic transmission	1.41136e-12	2.93056e-16	86	505	0	0	Hrh1, Gabbr1, Chrnb4, Chrnb2, Vamp2, Slc29a1, Fgf12, Lgi1, Camk2b, Cntn2, Gabrg2, Syn2, Cadps2, Egfr, Syt1, Rab3c, Nrxn1, Trim9, Cplx2, Neurl1a, Stxbp1, Cspg5, Plcl1, Kcnb1, Dmpk, Chrna4, Cnih2, Pcdh17, Ppp1r9b, Ntrk1, Stx3, Nrxn2, Nlgn2, Lama2, Egr2, Creb1, Pclo, Gjc1, Gsk3b, Abat, Jph3, Sv2c, Htr1d, Syn1, Stx1a, Atp2b2, Dbn1, Egr1, Car2, Cnr1, Syp, Chrm2, Syt13, Grik3, Cacna1c, Asic1, Rab3b, Cp…
GO:0010646	regulation of cell communication	1.82648e-12	3.79253e-16	274	2598	0	0	Hrh1, Prkcb, Vamp2, Hexim1, Lgi1, Ncam1, Cntn2, Pde4d, Btrc, Mfng, 9630033F20Rik, Cdh13, Gsn, Dll3, Syt1, Pim3, Apc2, Cspg5, Abca1, Kcnb1, Gsc, Cyp7b1, Mmd2, Rasa4, Ppp1r9b, F3, Nrep, Ntrk3, Hmgn3, Lama2, App, Bnip3, Ddit4, Igf1r, Gsk3b, Map2k6, Wnt11, Hes1, Smpd3, Tnik, Cdk5r1, Cnr1, Dusp9, Syp, Tgfb1, Dusp26, Asic1, Rab3b, Ube2n, Snai1, Cplx3, Cnksr2, Trim67, Psd, Gpm6b, Igfbp4, Lrp8, Cux2, Ppf…
GO:0045597	positive regulation of cell differentiation	2.8386e-12	5.89411e-16	124	884	0	0	Tcf4, Ankrd27, Dab2, Tmsb4x, Nrg1, Kif20b, Casp6, Ndrg4, Nap1l2, Sfrp1, Triobp, Tnfsf9, Camk2b, Fam20c, Dcc, Glipr2, Tesc, Kmt2e, Dct, Msx2, Tead4, Dll3, Syt1, Fezf1, Timp2, Syk, Neurl1a, Irx3, Foxo6, Pik3r1, Dscam, Myc, Ccl8, Olfm2, Nefl, Neurog3, Loxl2, Etv2, Socs2, Fbn2, P2ry2, Rasgrp1, Mmd2, Mamstr, Gcnt2, Bin1, Plcb1, Gas6, Lpl, Ppargc1b, Ntrk3, Neurod1, Zbtb16, Lhx1, Ctgf, Dpysl3, Nlgn2, Ru…
GO:0097485	neuron projection guidance	3.14283e-12	6.5258e-16	48	194	0	0	Egr2, Klf7, App, Lhx2, Isl1, Sema4g, Sema6c, Lgi1, Efnb3, Plxna4, Cdk5r1, Dcc, Cntn2, Plxnc1, Alcam, Plxnd1, Arx, Etv4, Ephb1, Chl1, Nfasc, Flrt3, Sema5b, Cdh4, Fezf1, Ank3, Dpysl2, Dscam, Hoxa1, Epha5, Neurog2, Ntrk1, Plxna2, Kif5c, Robo2, Fgf8, Slit3, Lhx1, Gap43, Robo1, Rnf165, Gata3, Unc5c, Robo3, Dpysl4, Tubb3, Ptpro, Lama2
GO:0065007	biological regulation	4.42239e-12	9.18269e-16	880	11058	0	0	Nek2, Hrh1, Ankrd27, Bai3, Lrtm2, Celf3, Nap1l2, Triobp, Tnrc18, Pde4d, Rasl11a, Gad2, Magel2, Btrc, Slc25a27, Rapgefl1, Usp24, Mfng, 9630033F20Rik, Gsn, Tead4, Ush1c, Chd6, Mina, Rbms3, Syt1, Serpinb1a, Fezf1, Gpr160, Khdrbs2, Apc2, Rab38, Gpr153, Gsc, Basp1, Kcnk12, Cenpu, Dach1, Ecel1, Kifc1, Lpl, Calm1, F3, Nrxn2, Olfm1, Zbtb16, Hmgn3, Lhx1, Scn3a, Kcnq2, Srrm4, Lama2, Samsn1, Serpini1, Itga4…
GO:0050789	regulation of biological process	5.95826e-12	1.23718e-15	846	10556	0	0	Nek2, Hrh1, Ankrd27, Bai3, Lrtm2, Celf3, Nap1l2, Triobp, Tnrc18, Pde4d, Rasl11a, Magel2, Btrc, Slc25a27, Rapgefl1, Usp24, Mfng, 9630033F20Rik, Gsn, Tead4, Chd6, Mina, Rbms3, Syt1, Serpinb1a, Fezf1, Gpr160, Khdrbs2, Apc2, Rab38, Gpr153, Gsc, Basp1, Cenpu, Dach1, Ecel1, Kifc1, Lpl, F3, Olfm1, Zbtb16, Hmgn3, Lhx1, Kcnq2, Srrm4, Lama2, Samsn1, Serpini1, Itga4, Ddit4, Olfr645, Gsk3b, Hist1h3i, Pdxk, T…
GO:0007411	axon guidance	1.21645e-11	2.52586e-15	47	193	0	0	Egr2, Klf7, App, Lhx2, Isl1, Sema4g, Sema6c, Lgi1, Efnb3, Plxna4, Cdk5r1, Dcc, Cntn2, Plxnc1, Alcam, Plxnd1, Arx, Etv4, Ephb1, Chl1, Nfasc, Flrt3, Sema5b, Cdh4, Fezf1, Ank3, Dpysl2, Dscam, Hoxa1, Epha5, Neurog2, Ntrk1, Plxna2, Kif5c, Robo2, Fgf8, Slit3, Lhx1, Gap43, Robo1, Rnf165, Gata3, Unc5c, Robo3, Tubb3, Ptpro, Lama2
GO:0065008	regulation of biological quality	2.1618e-11	4.48878e-15	306	3051	0	0	Hrh1, Asic2, Mc3r, Bai3, Prkcb, Lrtm2, Plcd1, Vamp2, Acox3, Cntn2, Pde4d, Tub, Gad2, Magel2, Syn2, Btrc, Slc25a27, Gsn, Ush1c, Syt1, Eya2, Pim3, Rab38, Pdk2, Pde2a, Abca1, Kcnb1, Strip2, Kcnk12, P2ry2, Slc4a8, Lpl, F3, Nrxn2, Ntrk3, Olfm1, Hmgn3, Scn3a, Kcnq2, Rufy3, Terf1, App, Bnip3, Igf1r, Gsk3b, Anxa6, Fabp3, Celf6, Smpd3, Ryr3, Cdk5r1, Plxnc1, Cnr1, Syp, Tgfb1, Map1a, Cacna1c, Pik3cb, Elmod1…
GO:0051128	regulation of cellular component organization	2.90018e-11	6.02197e-15	227	2081	0	0	Nek2, Bai2, Asic2, Ankrd27, Bai3, Chrnb2, Lrtm2, Hpca, Lgi1, Ndrg4, Nap1l2, Sfrp1, Arhgap6, Triobp, Ncam1, Cntn2, Tub, Plxnd1, Magel2, Lrrc4b, 9630033F20Rik, Ccnf, Cdh13, Gsn, Syt1, Trim62, Ank3, Sgip1, Syk, Apc2, Foxo6, Dscam, Ccl8, Kcnb1, Strip2, Igfbpl1, Fam115a, P2ry2, Atat1, Lman1, Gcnt2, Pcdh17, Mdga1, Ppp1r9b, Larp4, Cbln1, Dnaja4, Bin1, Plxna2, Kifc1, Gas6, Ntrk3, Olfm1, Slit3, Mllt11, Dp…
GO:0007420	brain development	4.61085e-11	9.57402e-15	86	535	0	0	Lhx2, Chrnb2, Nrg1, Isl1, Ndrg4, Ctnna2, Aldh1a3, Hmga2, Ncam1, Cntn2, Hmx3, Phox2a, Cdh2, Tal2, Btg2, Dlc1, Arx, Dct, Egfr, Pou3f2, Fabp7, Fezf1, Pitx2, Dpysl2, Naglu, Cdk5r2, Dclk1, Tbx3, Gsc, Nnat, Atat1, Sez6l2, Mdga1, Cbln1, Hook3, Sepp1, Plxna2, Plcb1, Dscaml1, Fgf8, Neurod1, Lhx1, Aplp1, Dcx, Gsx1, Pou3f1, Egr2, Hmx2, App, Creb1, Igf1r, Ddit4, Gsk3b, Bbs1, Gdpd5, Hes1, Atp2b2, Plxna4, Cdk5…
GO:0010975	regulation of neuron projection development	4.62049e-11	9.59404e-15	76	442	0	0	Ankrd27, Srcin1, Bai3, Dab2, Chrnb2, Nrg1, Ndrg4, Camk2b, Dcc, Cntn2, Ptprg, Cdh2, Plxnd1, Nefm, Pou3f2, Sema5b, Syt1, Dpysl2, Neurl1a, Foxo6, Dscam, Kalrn, Nefl, Neurog3, P2ry2, Plxna2, Ntrk3, Olfm1, Slit3, Spock1, Dpysl3, Nlgn2, Rufy3, Adamts1, Igf1r, Crabp2, Gsk3b, Sema4g, Sema6c, Elavl4, Hes1, Gprc5b, Plxna4, Dbn1, Cdk5r1, Cntn1, Tnik, Plxnc1, Rnd2, Cnr1, Mapt, Stmn2, Cdh4, Ptpn5, Mtor, Wdr36…
GO:0044763	single-organism cellular process	8.51789e-11	1.76866e-14	939	12068	0	0	Nek2, Hrh1, Ankrd27, Bai3, Lrtm2, Slc25a25, Mme, Celf3, Nap1l2, Gprin1, Triobp, Elavl3, Tnrc18, Pde4d, Rasl11a, Gad2, Magel2, Btrc, Slc25a27, Rapgefl1, Mfng, 9630033F20Rik, Gsn, Tead4, Ush1c, Syt1, Fezf1, Elovl7, Gpr160, Apc2, Rab38, Gpr153, Gsc, Basp1, Kcnk12, Dach1, Ecel1, Kifc1, Lpl, Calm1, F3, Nrxn2, Olfm1, Ndc1, Zbtb16, Hmgn3, Lhx1, Scn3a, Kcnq2, Srrm4, Lama2, Samsn1, Chst2, Itga4, Ddit4, Ol…
GO:0042330	taxis	1.077e-10	2.2363e-14	80	486	0	0	Hrh1, Lhx2, Nrg1, Isl1, Lgi1, Efnb3, Dcc, Cntn2, Pde4d, Fgf1, Plxnd1, Arx, Agtr1a, Cdh13, Nfasc, Dock4, Flrt3, Sema5b, Fezf1, Il17b, Ank3, Dpysl2, Syk, Scg2, Dscam, Pdgfb, Ccl8, Epha2, Arhgef5, Ntrk1, Stx3, Plxna2, Kif5c, Gas6, Ntrk3, Fgf8, Slit3, Lhx1, Robo3, Dpysl4, Nlgn2, Chga, Tubb3, Ptpro, Lama2, Prkca, Egr2, App, Klf7, Creb1, Sema4g, Sema6c, Ccl27a, Plxna4, Cdk5r1, Plxnc1, Alcam, Prkcq, Tgf…
GO:0001764	neuron migration	1.13765e-10	2.36224e-14	40	153	0	0	Ndn, Ddit4, Nrg1, Bbs1, Gsk3b, Kif20b, Cdk5r1, Dcc, Cntn2, Mark1, Arx, Mapt, Barhl1, Chl1, Gpm6a, Alkbh1, Astn1, Fezf1, Pitx2, Cdk5r2, Celsr3, Dclk1, Scrt1, Celsr2, Ascl1, Neurod4, Neurog2, Mdga1, Gas6, Phox2b, Gpr56, Olfm1, Ntrk3, Lhx1, Dcx, Olig3, Gata3, Nr4a2, Robo3, Kirrel3
GO:0031344	regulation of cell projection organization	1.42683e-10	2.9627e-14	87	555	0	0	Ankrd27, Aqp1, Srcin1, Bai3, Dab2, Chrnb2, Nrg1, Ndrg4, Camk2b, Dcc, Cntn2, Ptprg, Cdh2, Mns1, Tbc1d30, Plxnd1, Nefm, Gpm6a, Wdpcp, Pou3f2, Sema5b, Syt1, Dpysl2, Neurl1a, Foxo6, Dscam, Kalrn, Epha2, Nefl, Neurog3, P2ry2, Plxna2, Ntrk3, Olfm1, Slit3, Spock1, Dpysl3, Nlgn2, Rufy3, Adamts1, Igf1r, Crabp2, Gsk3b, Sema4g, Sema6c, Elavl4, Hes1, Gprc5b, Plxna4, Dbn1, Cdk5r1, Cntn1, Tnik, Plxnc1, Rnd2, C…
GO:0060322	head development	2.08342e-10	4.32605e-14	89	578	0	0	Lhx2, Chrnb2, Nrg1, Isl1, Ndrg4, Ctnna2, Aldh1a3, Hmga2, Ncam1, Cntn2, Hmx3, Phox2a, Cdh2, Tal2, Btg2, Dlc1, Arx, Dct, Egfr, Pou3f2, Flrt3, Fabp7, Fezf1, Pitx2, Dpysl2, Naglu, Cdk5r2, Dclk1, Tbx3, Gsc, Nnat, Atat1, Sez6l2, Mdga1, Cbln1, Hook3, Sepp1, Plxna2, Plcb1, Dscaml1, Fgf8, Neurod1, Lhx1, Aplp1, Dcx, Gsx1, Pou3f1, Egr2, Hmx2, App, Creb1, Itga4, Igf1r, Ddit4, Gsk3b, Bbs1, Gdpd5, Hes1, Atp2b2…
GO:0051962	positive regulation of nervous system development	2.53852e-10	5.27102e-14	81	503	0	0	Tcf4, Bai2, Asic2, Ankrd27, Bai3, Lrtm2, Nrg1, Kif20b, Ndrg4, Nap1l2, Camk2b, Dcc, Lrrn1, Dct, Lrrc4b, Flrt3, Dll3, Syt1, Nrxn1, Fezf1, Timp2, Neurl1a, Irx3, Foxo6, Dscam, Myc, Nefl, Neurog3, P2ry2, Socs2, Mmd2, Ntrk1, Cbln1, Bin1, Ntrk3, Neurod1, Lhx1, Dpysl3, Nlgn2, Rufy3, Prkca, Adamts1, Tenm4, Igf1r, Crabp2, Lin28a, Gsk3b, Elavl4, Gdpd5, Hes1, Gprc5b, Dbn1, Cntn1, Rnd2, Cnr1, Mapt, Stmn2, Cdh…
GO:0006935	chemotaxis	2.80108e-10	5.81619e-14	79	485	0	0	Hrh1, Lhx2, Nrg1, Isl1, Lgi1, Efnb3, Dcc, Cntn2, Pde4d, Fgf1, Plxnd1, Arx, Agtr1a, Cdh13, Nfasc, Dock4, Flrt3, Sema5b, Fezf1, Il17b, Ank3, Dpysl2, Syk, Scg2, Dscam, Pdgfb, Ccl8, Epha2, Arhgef5, Ntrk1, Stx3, Plxna2, Kif5c, Gas6, Ntrk3, Fgf8, Slit3, Lhx1, Robo3, Dpysl4, Chga, Tubb3, Ptpro, Lama2, Prkca, Egr2, App, Klf7, Creb1, Sema4g, Sema6c, Ccl27a, Plxna4, Cdk5r1, Plxnc1, Alcam, Prkcq, Tgfb1, Etv…
GO:0048513	organ development	3.66331e-10	7.60654e-14	301	3054	0	0	Plcd1, Slc25a25, Hexim1, Ncam1, Cntn2, Esrrb, Tub, Btrc, Mfng, Ush1c, Dll3, Fezf1, Zmiz1, Pde2a, Gsc, Basp1, Cyp7b1, Atat1, Bcar3, Ntrk3, Zbtb16, Lhx1, Hmx2, App, Itga4, Ddit4, Igf1r, Tenm4, Gsk3b, Dnaaf3, Top2a, Fabp3, Wnt11, Hes1, Smpd3, Cdk5r1, Pls3, Rrs1, Lhfpl5, Tgfb1, Hist1h4c, Snai1, Gabrb2, Col1a2, Gpm6b, Sox21, Npr2, Whsc1, Lrp8, Nfe2l1, Gamt, Robo2, Epha3, Tcf15, Nodal, Zc3h8, Isl1, Tnf…
GO:0060560	developmental growth involved in morphogenesis	6.79298e-10	1.4105e-13	50	237	0	0	Sox9, Col27a1, Spry1, App, Lhx2, Ndn, Crabp2, Nrg1, Sema4g, Gsk3b, Sema6c, Iqgap1, Sfrp1, Wnt11, Plxna4, Cdk5r1, Dbn1, Rnd2, Plxnc1, Fgf1, Plxnd1, Tgfb1, Mapt, Msx2, Stc1, Flrt3, Sema5b, Syt1, Cdh4, Dpysl2, Wdr36, Dscam, Dclk1, Col9a1, Ifrd1, Bcl11a, Ttl, Plxna2, Syt4, Islr2, Ntrk3, Olfm1, Slit3, Ulk2, Rarb, Lhx1, Dcx, Robo1, Flrt1, Rufy3
GO:0044707	single-multicellular organism process	2.77956e-09	5.77151e-13	592	7066	0	0	Nek2, Hrh1, Ankrd27, Bai3, Lrtm2, Slc25a25, Mme, Nap1l2, Gprin1, Elavl3, Clmp, Pde4d, Btrc, Mfng, 9630033F20Rik, Gsn, Tead4, Tecta, Ush1c, Syt1, Fezf1, Apc2, Gsc, Basp1, Plxdc1, Cenpu, Dach1, Ecel1, Lpl, F3, Nrxn2, Olfm1, Zbtb16, Lhx1, Scn3a, Kcnq2, Srrm4, Lama2, Itga4, Ddit4, Olfr645, Gsk3b, Tnik, Pls3, Bsn, Cnr1, Map1a, Tia1, Cacna1c, Chl1, Pik3cb, Col1a2, Trim67, Npr2, Lrp8, Lgals3, F10, Zhx3,…
GO:1902578	single-organism localization	3.19933e-09	6.64314e-13	336	3562	0	0	Hrh1, Asic2, Ankrd27, Prkcb, Plcd1, Slc25a25, Vamp2, Ncam1, Cntn2, Pde4d, Tub, Magel2, Syn2, Btn1a1, Slc25a27, Gsn, Syt1, Eya2, Pim3, Apc2, Rab38, Pde2a, Abca1, Kcnb1, Fam115a, Kcnk12, P2ry2, Slc4a8, Lman1, Ppp1r9b, Kifc1, Kcnj12, Nrxn2, Ndc1, Hmgn3, Scn3a, Kcnq2, Chrna5, Terf1, App, Bnip3, Itga4, Gsk3b, Sv2c, Anxa6, Tvp23a, Map2k6, Fabp3, Hes1, Smpd3, Tnik, Ryr3, Cdk5r1, Cnr1, Rrs1, Lhfpl5, Tgfb…
GO:0022603	regulation of anatomical structure morphogenesis	3.34694e-09	6.94962e-13	119	919	0	0	Bai2, Spry1, Ankrd27, Aqp1, Srcin1, Bai3, Dab2, Prkcb, Chrnb2, Nrg1, Isl1, Casp6, Hand2, Sfrp1, Tmbim1, Triobp, Camk2b, Cntn2, Glipr2, Cdh2, Mns1, Tbc1d30, Fgf1, Dlc1, Plxnd1, Agtr1a, Nanog, Nefm, Gsn, Pou3f2, Sema5b, Syt1, Trim62, Dpysl2, Tek, Gcm1, Dscam, Myc, Ccl8, Epha2, Strip2, Nefl, Neurog3, Casz1, Gcnt2, Palmd, Larp4, Ntrk1, Plxna2, F3, Fzd2, Optc, Ntrk3, Olfm1, Fgf8, Slit3, Lhx1, Rufy3, A…
GO:0051130	positive regulation of cellular component organization	5.72579e-09	1.18891e-12	133	1080	0	0	Bai2, Asic2, Ankrd27, Bai3, Lrtm2, Hpca, Ndrg4, Nap1l2, Triobp, Tub, Magel2, Lrrc4b, Gsn, Syt1, Ank3, Sgip1, Syk, Foxo6, Dscam, Ccl8, Kcnb1, Fam115a, P2ry2, Atat1, Lman1, Gcnt2, Ppp1r9b, Cbln1, Bin1, Gas6, Ntrk3, Mllt11, Dpysl3, Rufy3, Alx1, Terf1, Creb1, Bnip3, Jdp2, Igf1r, Gsk3b, Elavl4, Wnt11, Hes1, Gprc5b, Cdk5r1, Cnr1, Tgfb1, Ccnb1, Arhgef16, Elmod1, Has2, Brca1, Snai1, Ube2n, Ptpn5, Doc2b, …
GO:0051641	cellular localization	7.04649e-09	1.46314e-12	256	2554	0	0	Nek2, Spry1, Ankrd27, Prkcb, Chrnb2, Plcd1, Kif20b, Vamp2, Hpca, Ndrg4, Sfrp1, Cacna1h, Ncam1, Cntn2, Rab6b, Bsg, Pde4d, Kif2c, Tub, Magel2, Agtr1a, Syn2, Btn1a1, Rab39, Npy1r, Cdh13, Gsn, Egfr, Uchl1, Syt1, Rab3c, Ank3, Cplx2, Eya2, Syk, Pim3, Nus1, Apc2, Rab38, Pde2a, Abca1, Kcnb1, Fam115a, Cnih2, Nnat, Lman1, Pcdh17, Ppp1r9b, Cbln1, Plxna2, Kifc1, Kif5c, Gas6, Ndc80, Nrxn2, Pacs2, Sox4, Agap2,…
GO:0060341	regulation of cellular localization	8.51889e-09	1.76887e-12	142	1187	0	0	Nek2, Prkcb, Chrnb2, Plcd1, Kif20b, Vamp2, Hpca, Ndrg4, Sfrp1, Cacna1h, Ncam1, Pde4d, Agtr1a, Btn1a1, Npy1r, Gsn, Egfr, Syt1, Rab3c, Ank3, Syk, Pim3, Nus1, Apc2, Pde2a, Kcnb1, Fam115a, Cnih2, Nnat, Pcdh17, Ppp1r9b, Gas6, Sox4, Hmgn3, Chga, Rufy3, Thra, Mlc1, Pclo, Creb1, Gsk3b, Abat, Hes1, Smpd3, Midn, Cdk5r1, Ppp1r12a, Cnr1, Tgfb1, Ccnb1, Arhgef16, Elmod1, Asic1, Rab3b, Brca1, Cplx3, Ptpn5, Doc2…
GO:0044699	single-organism process	1.25296e-08	2.60165e-12	1019	13509	0	0	Nek2, Hrh1, Ankrd27, Bai3, Lrtm2, Slc25a25, Mme, Celf3, Nap1l2, Gprin1, Triobp, Elavl3, Tnrc18, Clmp, Pde4d, Rasl11a, Gad2, Magel2, Btrc, Slc25a27, Rapgefl1, Mfng, 9630033F20Rik, Gsn, Tead4, Tecta, Ush1c, Mina, Syt1, Fezf1, Elovl7, Gpr160, Apc2, Rab38, Gpr153, Gsc, Basp1, Kcnk12, Plxdc1, Cenpu, Dach1, Ecel1, Kifc1, Lpl, Calm1, F3, Nrxn2, Olfm1, Ndc1, Zbtb16, Hmgn3, Lhx1, Scn3a, Kcnq2, Raet1e, Srr…
GO:0046903	secretion	2.51256e-08	5.2171e-12	123	991	0	0	Gabbr1, Aqp1, Srcin1, Dab2, Prkcb, Chrnb2, Plcd1, Glud1, Isl1, Eqtn, Vamp2, Sfrp1, Cacna1h, Hmga2, Myt1, Ncam1, Agtr1a, Syn2, Btn1a1, Npy1r, Cadps2, Egfr, Syt1, Rab3c, Nrxn1, Ddr1, Trim9, Cplx2, Dpysl2, Syk, Cdk5r2, Pim3, Tek, Neurl1a, Pex5l, Myc, Stxbp1, Tbx3, Abca1, Kcnb1, Olfm2, Nr1d1, Chrna4, Socs2, P2ry2, Nnat, Rasgrp1, Cbln1, Scrn2, Stx3, Plcb1, Gas6, Nrxn2, Gdf9, Sox4, Neurod1, Hmgn3, Anxa…
GO:0048519	negative regulation of biological process	3.74696e-08	7.78023e-12	393	4392	0	0	Nek2, Hrh1, Asic2, Ankrd27, Bai3, Prkcb, Hexim1, Mapk10, Tnrc18, Ncam1, Cntn2, Pde4d, Magel2, Btrc, Btn1a1, Slc25a27, 9630033F20Rik, Cdh13, Gsn, Dll3, Serpinb1a, Fezf1, Pim3, Apc2, Pde2a, Kcnb1, Gsc, Basp1, Cyp7b1, Fam115a, Mphosph10, P2ry2, Rasa4, Dach1, Ppp1r9b, Lxn, Kifc1, St18, Ntrk3, Olfm1, Zbtb16, Lhx1, Dpysl3, Rufy3, Samsn1, Terf1, Serpini1, App, Bnip3, Ddit4, Igf1r, Gsk3b, Hist1h3i, Top2a…
GO:0045666	positive regulation of neuron differentiation	4.51107e-08	9.36684e-12	59	343	0	0	Tcf4, Ankrd27, Crabp2, Igf1r, Nrg1, Gsk3b, Lin28a, Elavl4, Gdpd5, Ndrg4, Nap1l2, Gprc5b, Camk2b, Cntn1, Dbn1, Dcc, Rnd2, Cnr1, Mapt, Stmn2, Syt1, Cdh4, Fezf1, Timp2, Ptpn5, Mtor, Neurl1a, Trim67, Irx3, Foxo6, Dscam, Pcp4, Nefl, Neurog3, Ascl1, Bcl11a, P2ry2, Socs2, Neurog2, Lrp8, Cux2, Mmd2, Ache, Syt4, Islr2, Ptn, Phox2b, Ntrk3, Robo2, Neurod1, Rarb, Epha3, Robo1, Dpysl3, Sox11, Nlgn2, Rufy3, Ad…
GO:0032501	multicellular organismal process	5.7022e-08	1.18401e-11	599	7278	0	0	Nek2, Hrh1, Ankrd27, Bai3, Lrtm2, Slc25a25, Mme, Celf3, Nap1l2, Gprin1, Elavl3, Clmp, Pde4d, Btrc, Mfng, 9630033F20Rik, Gsn, Tead4, Tecta, Ush1c, Syt1, Fezf1, Apc2, Gsc, Basp1, Plxdc1, Cenpu, Dach1, Ecel1, Lpl, F3, Nrxn2, Olfm1, Ndc1, Zbtb16, Lhx1, Scn3a, Kcnq2, Srrm4, Lama2, Itga4, Ddit4, Olfr645, Gsk3b, Tnik, Pls3, Bsn, Cnr1, Map1a, Tia1, Cacna1c, Chl1, Pik3cb, Col1a2, Trim67, Npr2, Lrp8, Lgals…
GO:0065009	regulation of molecular function	6.74599e-08	1.40075e-11	220	2156	0	0	Nek2, Asic2, Spry1, Lhx2, Ankrd27, Prkcb, Plcd1, Dap, Vamp2, Fgf12, Adc, Hpca, Hexim1, Sfrp1, Arhgap6, Pde4d, Plxnd1, Agtr1a, Mfng, 9630033F20Rik, Gsn, Egfr, Uchl1, Serpinb1a, Trim62, Camk2n1, Ank3, Timp2, Syk, Fam115a, Mphosph10, Cnih2, Mmd2, Rasa4, Ppp1r9b, Ppp1r3g, Bin1, Lxn, Gas6, Atp1b2, Calm1, F3, Ntrk3, Agap2, Hmgn3, Terf1, Serpini1, App, Thra, Itga4, Igf1r, Gsk3b, Dnmt3l, Gnas, Map2k6, Wn…
GO:0009987	cellular process	7.46978e-08	1.55103e-11	1098	14833	0	0	Hrh1, Agbl2, Ankrd27, Bai3, Mme, Nap1l2, Triobp, Rasl11a, Gad2, Magel2, Slc25a27, Rapgefl1, Mfng, 9630033F20Rik, Tead4, Ush1c, Rbms3, Syt1, Serpinb1a, Fezf1, Rab38, Gsc, Cenpu, Dach1, Ecel1, Kifc1, Lpl, Calm1, F3, Nrxn2, Olfm1, Ndc1, Hmgn3, Lhx1, Scn3a, Lama2, Samsn1, Chst2, Serpini1, Olfr645, Sv2c, Hist1h3i, Tnik, Bsn, Cnr1, Gpr4, Dusp9, Dusp26, Map1a, Cacna1c, Trim2, Chl1, Dynll1, Ankrd13c, Cnk…
GO:0030900	forebrain development	7.47656e-08	1.55244e-11	58	338	0	0	App, Lhx2, Creb1, Chrnb2, Nrg1, Isl1, Bbs1, Gsk3b, Gdpd5, Hes1, Aldh1a3, Hmga2, Plxna4, Ncam1, Cdk5r1, Cntn2, Hes5, Cdh2, Tal2, Btg2, Dlc1, Arx, Dct, Kcna1, Egfr, Pou3f2, Fabp7, Fezf1, Pitx2, Cdk5r2, Ptprs, Slc1a2, Six3, Dclk1, Tbx3, Htt, Gsc, Epha5, Ascl1, Neurog2, Lrp8, Atat1, Mdga1, Hook3, Plcb1, Gli1, Gpr56, Robo2, Fgf8, Neurod1, Rarb, Lhx1, Dcx, Robo1, Aplp1, Nr4a2, Gsx1, Pou3f1
GO:0051049	regulation of transport	9.43163e-08	1.9584e-11	180	1674	0	0	Asic2, Grb10, Ankrd27, Prkcb, Chrnb2, Plcd1, Kif20b, Vamp2, Fgf12, Adc, Hpca, Ndrg4, Sfrp1, Cacna1h, Ncam1, Pde4d, Tub, Agtr1a, Btn1a1, Slc25a27, Npy1r, Cdh13, Egfr, Syt1, Rab3c, Ank3, Sgip1, Syk, Pim3, Nus1, Apc2, Pde2a, Abca1, Kcnb1, Fam115a, Cnih2, P2ry2, Nnat, Bin1, Gas6, Atp1b2, Kcnj12, Sox4, Hmgn3, Kcnq2, Hbp1, Chga, Rufy3, Thra, Mlc1, Pclo, Creb1, Gsk3b, Abat, Gnas, Map2k6, Hes1, Smpd3, At…
GO:0023061	signal release	9.79747e-08	2.03436e-11	68	434	0	0	Gabbr1, Aqp1, Dab2, Glud1, Isl1, Vamp2, Sfrp1, Hmga2, Myt1, Agtr1a, Syn2, Npy1r, Cadps2, Egfr, Syt1, Rab3c, Nrxn1, Trim9, Cplx2, Pim3, Pex5l, Stxbp1, Tbx3, Kcnb1, Nr1d1, Nnat, Stx3, Nrxn2, Sox4, Gdf9, Neurod1, Hmgn3, Nlgn2, Creb1, Pclo, Rasl10b, Abat, Syn1, Midn, Stx1a, Smpd3, Cnr1, Syt13, Nos2, Cacna1c, Hnf1a, Asic1, Rab3b, Cplx3, Doc2b, Pde1c, Scg5, Cadps, Rab3d, Ptprn, Htt, Epha5, Cplx1, Ppfia…
GO:0048588	developmental cell growth	9.9011e-08	2.05588e-11	41	194	0	0	Sox9, App, Lhx2, Ndn, Crabp2, Nrg1, Sema4g, Gsk3b, Sema6c, Iqgap1, Plxna4, Cdk5r1, Dbn1, Rnd2, Plxnc1, Plxnd1, Mapt, Flrt3, Sema5b, Syt1, Cdh4, Dpysl2, Mtor, Wdr36, Dscam, Dclk1, Camk2d, Ifrd1, Bcl11a, Ttl, Plxna2, Syt4, Islr2, Ntrk3, Gdf9, Olfm1, Slit3, Ulk2, Dcx, Flrt1, Rufy3
GO:0019222	regulation of metabolic process	1.08289e-07	2.24853e-11	495	5830	0	0	Hrh1, Asic2, Mc3r, Ankrd27, Prkcb, Plcd1, Celf3, Hexim1, Nap1l2, Mapk10, Sctr, Prmt8, Tceb3, Tnrc18, Cntn2, Pde4d, Esrrb, Rasl11a, Magel2, Btrc, Btn1a1, Usp24, Zfhx4, 9630033F20Rik, Cdh13, Gsn, Tead4, Phactr1, Chd6, Mina, Rbms3, Serpinb1a, Fezf1, Eya2, Rbfox1, Khdrbs2, Apc2, Zmiz1, Pdk2, Pde2a, Abca1, Gsc, Basp1, Mphosph10, Cenpu, Mmd2, Rasa4, Bcar3, Dach1, Ppp1r9b, Lxn, F3, E2f2, St18, Ntrk3, Ol…
GO:0009893	positive regulation of metabolic process	1.461e-07	3.03363e-11	291	3079	0	0	Hrh1, Mc3r, Ankrd27, Prkcb, Plcd1, Celf3, Nap1l2, Sctr, Cntn2, Esrrb, Rasl11a, Btrc, 9630033F20Rik, Cdh13, Gsn, Tead4, Chd6, Rbms3, Fezf1, Apc2, Zmiz1, Pde2a, Abca1, Mmd2, Rasa4, Bcar3, F3, Ntrk3, Zbtb16, Hmgn3, Lhx1, Hmx2, App, Igf1r, Gsk3b, Map2k6, Top2a, Fabp3, Wnt11, Hes1, Smpd3, Tnik, Cdk5r1, Jund, Tgfb1, Dusp26, Mgmt, Btg1, Pik3cb, Elmod1, Ube2n, Snai1, Trim67, Igfbp4, Cst3, Whsc1, Lrp8, Cu…
GO:0050770	regulation of axonogenesis	1.5202e-07	3.15655e-11	37	165	0	0	Crabp2, Nrg1, Sema4g, Gsk3b, Sema6c, Plxna4, Cdk5r1, Dbn1, Cntn2, Rnd2, Plxnc1, Cdh2, Plxnd1, Mapt, Nefm, Pou3f2, Sema5b, Cdh4, Dpysl2, Wdr36, Dscam, Ifrd1, Nefl, Bcl11a, Ttl, Plxna2, Ache, Lrrc4c, Islr2, Olfm1, Robo2, Ntrk3, Ulk2, Slit3, Robo1, Ret, Rufy3
GO:0048523	negative regulation of cellular process	1.56484e-07	3.24926e-11	361	4006	0	0	Nek2, Asic2, Ankrd27, Prkcb, Hexim1, Mapk10, Tnrc18, Ncam1, Cntn2, Pde4d, Magel2, Btrc, Btn1a1, Slc25a27, 9630033F20Rik, Cdh13, Gsn, Dll3, Serpinb1a, Fezf1, Pim3, Apc2, Pde2a, Kcnb1, Gsc, Basp1, Cyp7b1, Fam115a, Mphosph10, Rasa4, Dach1, Ppp1r9b, Lxn, Kifc1, St18, Ntrk3, Olfm1, Zbtb16, Lhx1, Dpysl3, Rufy3, Samsn1, Terf1, Serpini1, App, Bnip3, Ddit4, Igf1r, Gsk3b, Top2a, Wnt11, Hes1, Pdxk, Cdk5r1, …
GO:0010769	regulation of cell morphogenesis involved in differentiation	1.58122e-07	3.28326e-11	57	335	0	0	Ankrd27, Srcin1, Bai3, Dab2, Chrnb2, Crabp2, Nrg1, Sema4g, Gsk3b, Sema6c, Sfrp1, Triobp, Camk2b, Plxna4, Tnik, Cdk5r1, Dbn1, Cntn2, Rnd2, Glipr2, Plxnc1, Cdh2, Plxnd1, Tgfb1, Mapt, Nefm, Pou3f2, Has2, Sema5b, Cdh4, Trim62, Snai1, Dpysl2, Wdr36, Dscam, Ifrd1, Nefl, Neurog3, Bcl11a, Lrp8, Cux2, Gcnt2, Ttl, Plxna2, Ache, Lrrc4c, Islr2, Ntrk3, Robo2, Olfm1, Slit3, Ulk2, Epha3, Robo1, Rufy3, Alx1, Ret
GO:0007166	cell surface receptor signaling pathway	1.59248e-07	3.30664e-11	214	2101	0	0	Bai2, Spry1, Grb10, Bai3, Prkcb, Ndrg4, Sfrp1, Sctr, Ncam1, Fam20c, Cntn2, Traip, Ackr1, Plxnd1, Sik2, Btrc, Mfng, Npy1r, Cdh13, Egfr, Dll3, Il12rb1, Il17b, Eya2, Syk, Scg2, Apc2, Pdk2, Epha10, Abca1, Kcnb1, Gsc, Ndrg2, Cnih2, Gcnt2, Plxna2, Gas6, F3, Nrep, Ntrk3, Sox4, Agap2, Slit3, Zcchc18, Mllt11, Hbp1, App, Creb1, Itga4, Ddit4, Igf1r, Gsk3b, Gdpd5, Wnt11, Hes1, Gprc5b, Plxna4, Tnik, Cdk5r1, E…
GO:0031323	regulation of cellular metabolic process	1.88105e-07	3.90584e-11	446	5169	0	0	Hrh1, Mc3r, Prkcb, Plcd1, Celf3, Hexim1, Nap1l2, Mapk10, Sctr, Prmt8, Tceb3, Tnrc18, Cntn2, Pde4d, Esrrb, Rasl11a, Magel2, Btrc, Btn1a1, Usp24, Zfhx4, 9630033F20Rik, Cdh13, Gsn, Tead4, Phactr1, Chd6, Mina, Rbms3, Serpinb1a, Fezf1, Eya2, Rbfox1, Khdrbs2, Zmiz1, Pdk2, Pde2a, Abca1, Gsc, Basp1, Mphosph10, Cenpu, Mmd2, Bcar3, Dach1, Ppp1r9b, Lxn, F3, E2f2, St18, Ntrk3, Olfm1, Zbtb16, Hmgn3, Lhx1, Srr…
GO:0050808	synapse organization	2.16126e-07	4.48767e-11	43	215	0	0	Bai2, Asic2, App, Pclo, Bai3, Chrnb2, Lrtm2, Nrg1, Ctnna2, Atp2b2, Camk2b, Dbn1, Cntn2, Bsn, Cdh2, Lrrn1, Plxnd1, Lrrc4b, Gpm6a, Nfasc, Flrt3, Nrxn1, Ank3, Ncan, Neurl1a, Pcdhb16, Pdgfb, Dmpk, Sez6l2, Cux2, Pcdh17, Mdga1, Ntrk1, Cbln1, Ache, Ptn, Nrxn2, Ntrk3, Sncb, Flrt1, Nlgn2, Lrrc4, Prkca
GO:0010720	positive regulation of cell development	2.45345e-07	5.09438e-11	77	532	0	0	Tcf4, Ankrd27, Dab2, Nrg1, Kif20b, Casp6, Ndrg4, Nap1l2, Triobp, Camk2b, Dcc, Glipr2, Dct, Tead4, Dll3, Syt1, Fezf1, Timp2, Neurl1a, Irx3, Foxo6, Dscam, Myc, Nefl, Neurog3, P2ry2, Socs2, Mmd2, Gcnt2, Bin1, Ntrk3, Neurod1, Dpysl3, Nlgn2, Rufy3, Alx1, Adamts1, Tenm4, Igf1r, Crabp2, Lin28a, Gsk3b, Elavl4, Gdpd5, Hes1, Gprc5b, Dbn1, Cntn1, Rnd2, Cnr1, Tgfb1, Mapt, Stmn2, Has2, Cdh4, Snai1, Ptpn5, Mto…
GO:0008038	neuron recognition	2.6708e-07	5.54568e-11	15	29	0	0	Cnr1, App, Ndn, Dscam, Dscaml1, Robo2, Epha3, Gap43, Efnb3, Robo1, Robo3, Cdk5r1, Cntn2, Cntnap2, Celsr3
GO:0050769	positive regulation of neurogenesis	2.96762e-07	6.16201e-11	67	435	0	0	Tcf4, Ankrd27, Nrg1, Kif20b, Ndrg4, Nap1l2, Camk2b, Dcc, Dct, Dll3, Syt1, Fezf1, Timp2, Neurl1a, Irx3, Foxo6, Dscam, Myc, Nefl, Neurog3, P2ry2, Socs2, Mmd2, Bin1, Ntrk3, Neurod1, Dpysl3, Nlgn2, Rufy3, Adamts1, Tenm4, Igf1r, Crabp2, Lin28a, Gsk3b, Gdpd5, Elavl4, Hes1, Gprc5b, Dbn1, Cntn1, Rnd2, Cnr1, Stmn2, Mapt, Cdh4, Ptpn5, Mtor, Trim67, Pcp4, Bcl11a, Ascl1, Lrp8, Neurog2, Cux2, Syt4, Ache, Ptn,…
GO:0050803	regulation of synapse structure or activity	3.46617e-07	7.19721e-11	47	252	0	0	Hrh1, Bai2, Asic2, Egr2, App, Bai3, Creb1, Chrnb2, Lrtm2, Gsk3b, Jph3, Vamp2, Ctnna2, Atp2b2, Camk2b, Dbn1, Egr1, Cntn2, Cdh2, Lrrn1, Syp, Lrrc4b, Flrt3, Nrxn1, Ptpn5, Cplx2, Ncan, Neurl1a, Stxbp1, Htt, Kcnb1, Dmpk, Cux2, Ppfia3, Pcdh17, Mdga1, Ntrk1, Cbln1, Stx3, Ptn, Ntrk3, Flrt1, Nlgn2, Kit, Lrrc4, Vgf, Prkca
GO:0009888	tissue development	4.64247e-07	9.63968e-11	187	1792	0	0	Spry1, Lhx2, Slc25a25, Kif20b, Sfrp1, Ncam1, Fam20c, Tub, Plxnd1, Arx, Agtr1a, Btrc, 9630033F20Rik, Gsn, Ush1c, Egfr, Dll3, Trim62, Eya2, Alg10b, Dscam, Pde2a, Foxn2, E2f8, Gsc, Basp1, Cyp7b1, Gcnt2, Dchs1, Gas6, Ntrk3, Sox4, Agap2, Zbtb16, Lhx1, Alx1, Pou3f1, Scel, Thra, Creb1, Itga4, Igf1r, Tenm4, Gsk3b, Gnas, Wnt11, Hes1, Atp2b2, Egr1, Car2, Lhfpl5, Tgfb1, Ccnb1, Btg1, Has2, Dsg2, Snai1, Nle1,…
GO:0009887	organ morphogenesis	5.62168e-07	1.16729e-10	116	960	0	0	Col27a1, Frem1, Spry1, T, Aqp1, Dab2, Isl1, Nrl, Casp6, Phlda2, Hand2, Sfrp1, Sp5, Ctnna2, Aldh1a3, Fam20c, Hmx3, Cdh2, Zfpm2, Myo15, Fgf1, Dlc1, Plxnd1, Xirp1, Agtr1a, Btrc, Msx2, Npy1r, Ush1c, Wdpcp, Egfr, Nphp3, Ddr1, Pitx2, Naglu, Tek, Zmiz1, Dscam, Myc, Pdgfb, Epha2, Tbx3, Gsc, Cyp7b1, Fbn2, Bcar3, Casz1, Dchs1, Dscaml1, Fzd2, Ppargc1b, Sox4, Fgf8, Neurod1, Slit3, Lhx1, Ctgf, Tpm1, Alx1, Ada…
GO:0048589	developmental growth	6.0319e-07	1.25247e-10	86	635	0	0	Col27a1, Spry1, Lhx2, Slc25a25, Nrg1, Sfrp1, Hmga2, Ncam1, Pde4d, Esrrb, Tal2, Fgf1, Plxnd1, Arx, Msx2, Npy1r, Pou3f2, Flrt3, Sema5b, Syt1, Plac8, Dpysl2, Celf1, Zmiz1, Dscam, Dclk1, Socs2, Plxna2, Plcb1, Ntrk3, Olfm1, Gdf9, Fgf8, Slit3, Lhx1, Dcx, Rufy3, Sox9, App, Ndn, Creb1, Crabp2, Tenm4, Gsk3b, Sema4g, Sema6c, Iqgap1, Gnas, Wnt11, Capn3, Meg3, Plxna4, Dbn1, Cdk5r1, Rnd2, Plxnc1, Tgfb1, Mapt,…
GO:0032940	secretion by cell	6.87881e-07	1.42832e-10	108	874	0	0	Gabbr1, Aqp1, Srcin1, Dab2, Prkcb, Chrnb2, Plcd1, Glud1, Isl1, Eqtn, Vamp2, Sfrp1, Cacna1h, Hmga2, Myt1, Ncam1, Agtr1a, Syn2, Btn1a1, Npy1r, Cadps2, Egfr, Syt1, Rab3c, Nrxn1, Trim9, Cplx2, Dpysl2, Syk, Cdk5r2, Pim3, Tek, Pex5l, Stxbp1, Tbx3, Abca1, Kcnb1, Olfm2, Nr1d1, Chrna4, Nnat, Rasgrp1, Cbln1, Scrn2, Stx3, Plcb1, Gas6, Nrxn2, Gdf9, Sox4, Neurod1, Hmgn3, Ctgf, Nlgn2, Nkd2, Chga, Prkca, Creb1,…
GO:0051234	establishment of localization	8.30142e-07	1.72372e-10	369	4167	0	0	Hrh1, Asic2, Ankrd27, Prkcb, Plcd1, Slc25a25, Vamp2, Ncam1, Cntn2, Pde4d, Tub, Magel2, Syn2, Btn1a1, Slc25a27, Cdh13, Gsn, Syt1, Sft2d2, Eya2, Pim3, Apc2, Rab38, Pde2a, Tram1l1, Abca1, Kcnb1, Nsg2, Fam115a, Kcnk12, P2ry2, Slc4a8, Lman1, Ppp1r9b, Kifc1, Nacad, Kcnj12, Nrxn2, Ndc1, Hmgn3, Scn3a, Kcnq2, Chrna5, Rufy3, Terf1, App, Ndufa3, Bnip3, Itga4, Gsk3b, Sv2c, Anxa6, Tvp23a, Map2k6, Fabp3, Hes1,…
GO:0044708	single-organism behavior	9.9582e-07	2.06773e-10	68	457	0	0	Hrh1, Chrnb4, Mc3r, Chrnb2, Fgf12, Ndrg4, Mapk10, Efnb3, Ncam1, Cntn2, Btg2, Gabrg2, Prnp, Egfr, Uchl1, Nrxn1, Cntnap2, Naglu, Foxo6, Auts2, Chrna4, Cyp7b1, Sez6l2, Pcdh17, Ntrk1, Plcb1, Nrxn2, Pak7, Prkar2b, Chrna5, Ptgds, Nlgn2, Prkca, Thra, App, Creb1, Rcan2, Bbs1, Abat, Jph3, Elavl4, Celf6, Adam22, Egr1, Ada, Cnr1, Dbh, Mapt, Cacna1c, Chl1, Hipk2, Asic1, Ptpn5, Casp3, Mtor, Vwa1, Slc1a2, Mbd5…
GO:0031325	positive regulation of cellular metabolic process	1.1401e-06	2.36731e-10	254	2656	0	0	Hrh1, Mc3r, Lhx2, Grb10, Prkcb, Plcd1, Dap, Celf3, Nrl, Hpca, Ndrg4, Nap1l2, Sfrp1, Sctr, Cntn2, Phox2a, Esrrb, Rasl11a, Agtr1a, Btrc, Ebf3, 9630033F20Rik, Cdh13, Gsn, Tead4, Chd6, Egfr, Rbms3, Fezf1, Trim62, Timp2, Syk, Zfp382, Zmiz1, Dscam, Ahrr, Maml2, Abca1, E2f8, Mmd2, Mical2, Bcar3, Gcnt2, Ppp1r3g, Gas6, F3, Ntrk3, Sox4, Agap2, Zbtb16, Hmgn3, Lhx1, Mllt11, Cited4, Chga, Alx1, Pou3f1, Klf12,…
GO:0009966	regulation of signal transduction	1.74734e-06	3.62819e-10	218	2208	0	0	Spry1, Grb10, Prkcb, Hexim1, Ndrg4, Sfrp1, Ncam1, Fam20c, Cntn2, Traip, Sik2, Agtr1a, Btrc, Mfng, Cdh13, Gsn, Egfr, Dll3, Uchl1, Trim62, Timp2, Syk, Scg2, Apc2, Abca1, Gsc, Ndrg2, Cyp7b1, Cnih2, Sez6l2, Mmd2, Rasa4, Gcnt2, Ppp1r9b, Gas6, F3, Nrep, Ntrk3, Sox4, Agap2, Slit3, Mllt11, Chga, Arhgef10l, Pde4a, App, Thra, Bnip3, Ddit4, Igf1r, Gsk3b, Gdpd5, Gnas, Map2k6, Wnt11, Hes1, Smpd3, Gprc5b, Tnik…
GO:0007154	cell communication	1.91344e-06	3.97309e-10	503	6050	0	0	Hrh1, Asic2, Mc3r, Bai3, Prkcb, Plcd1, Vamp2, Npw, Hexim1, Lgi1, Mapk10, Sctr, Ncam1, Cntn2, Pde4d, Esrrb, Rasl11a, Syn2, Btrc, Rapgefl1, Nyap2, Mfng, 9630033F20Rik, Cdh13, Gsn, Tead4, Dll3, Syt1, Il12rb1, Eya2, Pim3, Gpr160, Apc2, Rab38, Pdk2, Pde2a, Cspg5, Gpr153, Abca1, Kcnb1, Gsc, Nsg2, Cyp7b1, P2ry2, Mmd2, Rasa4, Bcar3, Ppp1r9b, Ecel1, F3, Nrep, Nrxn2, E2f2, Ntrk3, Olfm1, Hmgn3, Lhx1, Scn3a,…
GO:0023052	signaling	1.9189e-06	3.98443e-10	488	5839	0	0	Hrh1, Asic2, Mc3r, Bai3, Prkcb, Plcd1, Vamp2, Npw, Hexim1, Lgi1, Mapk10, Sctr, Ncam1, Cntn2, Pde4d, Esrrb, Rasl11a, Syn2, Btrc, Rapgefl1, Nyap2, Mfng, Cdh13, Gsn, Tead4, Dll3, Syt1, Il12rb1, Eya2, Pim3, Gpr160, Apc2, Rab38, Pdk2, Pde2a, Cspg5, Gpr153, Abca1, Kcnb1, Gsc, Nsg2, Cyp7b1, P2ry2, Mmd2, Rasa4, Bcar3, Ppp1r9b, Ecel1, F3, Nrep, Nrxn2, E2f2, Ntrk3, Olfm1, Hmgn3, Lhx1, Scn3a, Kcnq2, Lama2, …
GO:1990138	neuron projection extension	2.04161e-06	4.23921e-10	33	148	0	0	Lhx2, Ndn, Nrg1, Sema4g, Gsk3b, Sema6c, Iqgap1, Plxna4, Cdk5r1, Dbn1, Plxnc1, Plxnd1, Mapt, Sema5b, Flrt3, Syt1, Cdh4, Dpysl2, Wdr36, Dscam, Dclk1, Ifrd1, Ttl, Plxna2, Syt4, Islr2, Olfm1, Ntrk3, Ulk2, Slit3, Dcx, Flrt1, Rufy3
GO:0007155	cell adhesion	2.70184e-06	5.61012e-10	140	1263	0	0	Sdc3, Sfrp1, Arhgap6, Triobp, Ncam1, Cntn2, Btn1a1, Cntn3, Cdh13, Gsn, Tecta, Egfr, Il12rb1, Ank3, Syk, Dscam, Pcdhb18, Gcnt2, Dchs1, Cbln1, Gas6, Atp1b2, Sox4, Zbtb16, Lama2, Serpini1, App, Itga4, Gsk3b, Abat, Gnas, Hes1, Spon1, Cd5, Cdk5r1, Egr1, Ppp1r12a, Tgfb1, Dusp26, Chl1, Pik3cb, Rgmb, Has2, Dsg2, Ncan, Celsr3, Pcdhb16, Jam2, Gpm6b, Ubash3b, Lgals3, Ache, Ninj2, Ptn, Sdk1, Robo2, Podxl2, E…
GO:0035556	intracellular signal transduction	3.28761e-06	6.82642e-10	212	2148	0	0	Spry1, Prkcb, Plcd1, Fgf12, Hexim1, Ndrg4, Sfrp1, Mapk10, Ncam1, Rab6b, Rasl11a, Sik2, Agtr1a, Btrc, Rapgefl1, Nyap2, Rab39, Cdh13, Gsn, Tead4, Egfr, Uchl1, Rab3c, Trim62, Timp2, Stk17b, Syk, Scg2, Rab38, Pdk2, Pde2a, Abca1, Ndrg2, Cnih2, Sez6l2, Mmd2, Rasa4, Bcar3, Gcnt2, Ppp1r9b, Dchs1, Ecel1, Gas6, F3, E2f2, Ntrk3, Sox4, Agap2, Mllt11, Arhgef10l, Pde4a, Pclo, Bnip3, Ddit4, Igf1r, Gsk3b, Gnas, …
GO:0007167	enzyme linked receptor protein signaling pathway	3.82587e-06	7.94408e-10	98	789	0	0	Spry1, T, Grb10, Dab2, Prkcb, Nrg1, Itgb5, Ndrg4, Sfrp1, Efnb3, Fam20c, Nrg2, Fgf1, Sik2, Nanog, Msx2, Cdh13, Egfr, Flrt3, Adamtsl2, Ddr1, Syk, Usp15, Tek, Neurl1a, Pik3r1, Pdk2, Pdgfb, Epha2, Epha10, Fgf5, Zcchc12, Inpp5k, Etv2, Socs2, Fbn2, Gcnt2, Ntrk1, AI464131, Plcb1, Gas6, F3, Nrep, Ntrk3, Gdf9, Fgf8, Zcchc18, Ctgf, Prkca, Sox9, App, Tmem100, Ndn, Creb1, Ddit4, Igf1r, Iqgap1, Onecut1, Hes1,…
GO:0080090	regulation of primary metabolic process	4.30974e-06	8.94879e-10	432	5088	0	0	Hrh1, Mc3r, Prkcb, Plcd1, Celf3, Hexim1, Nap1l2, Mapk10, Sctr, Prmt8, Tceb3, Tnrc18, Cntn2, Pde4d, Esrrb, Rasl11a, Magel2, Btrc, Usp24, Zfhx4, 9630033F20Rik, Cdh13, Gsn, Tead4, Chd6, Mina, Rbms3, Serpinb1a, Fezf1, Eya2, Rbfox1, Khdrbs2, Apc2, Zmiz1, Pdk2, Pde2a, Abca1, Gsc, Basp1, Mphosph10, Cenpu, Mmd2, Bcar3, Dach1, Ppp1r9b, Lxn, F3, E2f2, St18, Ntrk3, Olfm1, Zbtb16, Hmgn3, Lhx1, Srrm4, Samsn1,…
GO:0044700	single organism signaling	4.60858e-06	9.56932e-10	485	5831	0	0	Hrh1, Asic2, Mc3r, Bai3, Prkcb, Plcd1, Vamp2, Npw, Hexim1, Lgi1, Mapk10, Sctr, Ncam1, Cntn2, Pde4d, Esrrb, Rasl11a, Syn2, Btrc, Rapgefl1, Nyap2, Mfng, Cdh13, Gsn, Tead4, Dll3, Syt1, Il12rb1, Eya2, Pim3, Gpr160, Apc2, Rab38, Pdk2, Pde2a, Cspg5, Gpr153, Abca1, Kcnb1, Gsc, Nsg2, Cyp7b1, P2ry2, Mmd2, Rasa4, Bcar3, Ppp1r9b, Ecel1, F3, Nrep, Nrxn2, E2f2, Ntrk3, Olfm1, Hmgn3, Lhx1, Scn3a, Kcnq2, Lama2, …
GO:0022610	biological adhesion	4.8207e-06	1.00098e-09	140	1274	0	0	Sdc3, Sfrp1, Arhgap6, Triobp, Ncam1, Cntn2, Btn1a1, Cntn3, Cdh13, Gsn, Tecta, Egfr, Il12rb1, Ank3, Syk, Dscam, Pcdhb18, Gcnt2, Dchs1, Cbln1, Gas6, Atp1b2, Sox4, Zbtb16, Lama2, Serpini1, App, Itga4, Gsk3b, Abat, Gnas, Hes1, Spon1, Cd5, Cdk5r1, Egr1, Ppp1r12a, Tgfb1, Dusp26, Chl1, Pik3cb, Rgmb, Has2, Dsg2, Ncan, Celsr3, Pcdhb16, Jam2, Gpm6b, Ubash3b, Lgals3, Ache, Ninj2, Ptn, Sdk1, Robo2, Podxl2, E…
GO:0048646	anatomical structure formation involved in morphogenesis	6.07009e-06	1.2604e-09	129	1149	0	0	Bai2, Spry1, Lhx2, Bai3, Prkcb, Plcd1, Kif20b, Sfrp1, Fam20c, Phox2a, Esrrb, Plxnd1, Cdh13, Tead4, Dll3, Syk, Scg2, Nus1, Ccl8, E2f8, Gsc, Plxdc1, Fam161a, Cbln1, F3, Sox4, Lhx1, Alx1, Tenm4, Gsk3b, Dnaaf3, Gnas, Wnt11, Hes1, Atp2b2, Cdk5r1, Capn2, Btg1, Pik3cb, Snai1, Brca1, Celsr3, Nle1, Thsd7a, Ccnb1ip1, Lrp8, Lgals3, Ptn, Meis1, Tcf15, Robo1, Rsph9, Nodal, Ret, T, Aqp1, Isl1, Eqtn, Rsph1, Han…
GO:0051173	positive regulation of nitrogen compound metabolic process	6.41549e-06	1.33212e-09	176	1715	0	0	Hrh1, Mc3r, Lhx2, Prkcb, Celf3, Nrl, Hpca, Sfrp1, Sctr, Phox2a, Esrrb, Rasl11a, Btrc, Ebf3, 9630033F20Rik, Cdh13, Tead4, Chd6, Egfr, Rbms3, Fezf1, Trim62, Timp2, Zfp382, Zmiz1, Maml2, Abca1, E2f8, Mical2, Sox4, Agap2, Zbtb16, Hmgn3, Lhx1, Mllt11, Cited4, Chga, Alx1, Pou3f1, Klf12, Hmx2, App, Thra, Creb1, Igf1r, Gsk3b, Lin28a, Abat, Gnas, Top2a, Wnt11, Hes1, Smpd3, Egr1, Jund, Ppp1r12a, Tgfb1, Bar…
GO:0051649	establishment of localization in cell	6.4616e-06	1.34169e-09	212	2165	0	0	Spry1, Ankrd27, Prkcb, Chrnb2, Plcd1, Kif20b, Vamp2, Hpca, Ndrg4, Sfrp1, Cacna1h, Ncam1, Rab6b, Bsg, Pde4d, Kif2c, Magel2, Agtr1a, Syn2, Btn1a1, Rab39, Npy1r, Egfr, Uchl1, Syt1, Rab3c, Ank3, Cplx2, Eya2, Syk, Pim3, Nus1, Apc2, Rab38, Pde2a, Abca1, Kcnb1, Fam115a, Cnih2, Nnat, Lman1, Cbln1, Kifc1, Kif5c, Gas6, Ndc80, Nrxn2, Pacs2, Sox4, Agap2, Hmgn3, Cdca8, Chga, Rufy3, Terf1, App, Thra, Mlc1, Pcl…
GO:0010628	positive regulation of gene expression	6.46346e-06	1.34208e-09	172	1666	0	0	Lhx2, Prkcb, Celf3, Nrl, Sfrp1, Cntn2, Phox2a, Esrrb, Rasl11a, Arx, Btrc, Ebf3, Cdh13, Gsn, Tead4, Chd6, Egfr, Rbms3, Fezf1, Trim62, Ank3, Zfp382, Zmiz1, Pde2a, Maml2, E2f8, Mical2, Gas6, Ntrk3, Sox4, Agap2, Zbtb16, Hmgn3, Lhx1, Mllt11, Cited4, Alx1, Pou3f1, Klf12, Hmx2, App, Thra, Creb1, Igf1r, Gsk3b, Lin28a, Top2a, Wnt11, Hes1, Egr1, Jund, Ppp1r12a, Tgfb1, Barhl1, Ccnb1, Pik3cb, Rgmb, Ube2n, Sn…
GO:0007626	locomotory behavior	6.85029e-06	1.4224e-09	42	230	0	0	Chrnb4, App, Mc3r, Rcan2, Chrnb2, Nrg1, Gnao1, Abat, Elavl4, Fgf12, Mapk10, Efnb3, Aldh1a3, Adam22, Atp2b2, Sobp, Gprc5b, Dbn1, Cntn2, Myo15, Dbh, Mapt, Cacna1c, Chl1, Npy1r, Hipk2, Uchl1, Astn1, Naglu, Apba1, Dscam, Htt, Olfm2, Grm6, Chrna4, Sez6l2, Sepp1, Rasd2, Pak7, Meis1, Nr4a2, Nlgn2
GO:0045935	positive regulation of nucleobase-containing compound metabolic process	6.99993e-06	1.45347e-09	169	1631	0	0	Mc3r, Lhx2, Prkcb, Celf3, Nrl, Hpca, Sfrp1, Sctr, Phox2a, Esrrb, Rasl11a, Btrc, Ebf3, 9630033F20Rik, Cdh13, Tead4, Chd6, Egfr, Fezf1, Trim62, Timp2, Zfp382, Zmiz1, Maml2, Abca1, E2f8, Mical2, Sox4, Agap2, Zbtb16, Hmgn3, Lhx1, Mllt11, Cited4, Chga, Alx1, Pou3f1, Klf12, Hmx2, App, Thra, Creb1, Igf1r, Gsk3b, Gnas, Top2a, Wnt11, Hes1, Egr1, Jund, Ppp1r12a, Tgfb1, Barhl1, Mgmt, Ccnb1, Rgmb, Ube2n, Sna…
GO:0051254	positive regulation of RNA metabolic process	7.85688e-06	1.63141e-09	152	1427	0	0	Lhx2, Prkcb, Celf3, Nrl, Sfrp1, Phox2a, Esrrb, Rasl11a, Btrc, Ebf3, Cdh13, Tead4, Chd6, Egfr, Fezf1, Trim62, Zfp382, Zmiz1, Maml2, E2f8, Mical2, Sox4, Agap2, Zbtb16, Hmgn3, Lhx1, Mllt11, Cited4, Alx1, Pou3f1, Klf12, Hmx2, App, Thra, Creb1, Igf1r, Gsk3b, Top2a, Wnt11, Hes1, Egr1, Jund, Ppp1r12a, Tgfb1, Barhl1, Ccnb1, Rgmb, Snai1, Brca1, Ube2n, Mycn, Nfe2l3, Six3, Rorb, Ascl1, Neurog2, Lrp8, Asph, …
GO:0045893	positive regulation of transcription, DNA-templated	8.69751e-06	1.80596e-09	148	1381	0	0	Lhx2, Prkcb, Nrl, Sfrp1, Phox2a, Esrrb, Rasl11a, Btrc, Ebf3, Cdh13, Tead4, Chd6, Egfr, Fezf1, Trim62, Zfp382, Zmiz1, Maml2, E2f8, Mical2, Sox4, Agap2, Zbtb16, Hmgn3, Lhx1, Mllt11, Cited4, Alx1, Pou3f1, Klf12, App, Thra, Creb1, Igf1r, Gsk3b, Top2a, Wnt11, Hes1, Egr1, Jund, Ppp1r12a, Tgfb1, Barhl1, Rgmb, Snai1, Brca1, Ube2n, Mycn, Nfe2l3, Six3, Rorb, Ascl1, Neurog2, Lrp8, Asph, Nfe2l1, Cd40, Rnasel…
GO:1903508	positive regulation of nucleic acid-templated transcription	8.69751e-06	1.80596e-09	148	1381	0	0	Lhx2, Prkcb, Nrl, Sfrp1, Phox2a, Esrrb, Rasl11a, Btrc, Ebf3, Cdh13, Tead4, Chd6, Egfr, Fezf1, Trim62, Zfp382, Zmiz1, Maml2, E2f8, Mical2, Sox4, Agap2, Zbtb16, Hmgn3, Lhx1, Mllt11, Cited4, Alx1, Pou3f1, Klf12, App, Thra, Creb1, Igf1r, Gsk3b, Top2a, Wnt11, Hes1, Egr1, Jund, Ppp1r12a, Tgfb1, Barhl1, Rgmb, Snai1, Brca1, Ube2n, Mycn, Nfe2l3, Six3, Rorb, Ascl1, Neurog2, Lrp8, Asph, Nfe2l1, Cd40, Rnasel…
GO:1902680	positive regulation of RNA biosynthetic process	1.00732e-05	2.09161e-09	148	1384	0	0	Lhx2, Prkcb, Nrl, Sfrp1, Phox2a, Esrrb, Rasl11a, Btrc, Ebf3, Cdh13, Tead4, Chd6, Egfr, Fezf1, Trim62, Zfp382, Zmiz1, Maml2, E2f8, Mical2, Sox4, Agap2, Zbtb16, Hmgn3, Lhx1, Mllt11, Cited4, Alx1, Pou3f1, Klf12, App, Thra, Creb1, Igf1r, Gsk3b, Top2a, Wnt11, Hes1, Egr1, Jund, Ppp1r12a, Tgfb1, Barhl1, Rgmb, Snai1, Brca1, Ube2n, Mycn, Nfe2l3, Six3, Rorb, Ascl1, Neurog2, Lrp8, Asph, Nfe2l1, Cd40, Rnasel…
GO:0050804	modulation of synaptic transmission	1.05469e-05	2.18997e-09	50	306	0	0	Hrh1, Gabbr1, Egr2, Creb1, Chrnb2, Gsk3b, Jph3, Abat, Vamp2, Lgi1, Atp2b2, Stx1a, Camk2b, Dbn1, Egr1, Cntn2, Car2, Cnr1, Syp, Grik3, Egfr, Syt1, Asic1, Nrxn1, Rab3b, Cplx3, Ptpn5, Cplx2, Neurl1a, Gpm6b, Cspg5, Stxbp1, Htt, Plcl1, Kcnb1, Dmpk, Grm6, Cnih2, Lrp8, Cux2, Ppfia3, Pcdh17, Ppp1r9b, Ntrk1, Stx3, Gria2, Nlgn2, Kit, Vgf, Lama2
GO:0010604	positive regulation of macromolecule metabolic process	1.21524e-05	2.52335e-09	246	2618	0	0	Lhx2, Prkcb, Dap, Celf3, Nrl, Ndrg4, Nap1l2, Sfrp1, Cntn2, Phox2a, Esrrb, Rasl11a, Arx, Agtr1a, Btrc, Ebf3, 9630033F20Rik, Cdh13, Gsn, Tead4, Chd6, Egfr, Rbms3, Fezf1, Trim62, Ank3, Timp2, Syk, Zfp382, Apc2, Zmiz1, Pde2a, Ahrr, Maml2, E2f8, Mmd2, Mical2, Bcar3, Gcnt2, Ppp1r3g, Gas6, F3, Ntrk3, Sox4, Agap2, Zbtb16, Hmgn3, Lhx1, Mllt11, Cited4, Alx1, Pou3f1, Klf12, Hmx2, App, Thra, Creb1, Igf1r, Jd…
GO:0044093	positive regulation of molecular function	1.38977e-05	2.88574e-09	137	1259	0	0	Asic2, Ankrd27, Prkcb, Dap, Adc, Hpca, Arhgap6, Plxnd1, Agtr1a, Mfng, 9630033F20Rik, Gsn, Egfr, Trim62, Ank3, Timp2, Syk, Fam115a, Mmd2, Rasa4, Ppp1r3g, Bin1, Gas6, Atp1b2, Calm1, F3, Ntrk3, Agap2, Hmgn3, App, Gsk3b, Dnmt3l, Gnas, Map2k6, Wnt11, Hes1, Gprc5b, Tnik, Cdk5r1, Ppp1r12a, Tgfb1, Btg1, Arhgef16, Elmod1, Ube2n, Acsl1, Gstm7, Arfgef2, Mtcl1, Alk, Neurog2, Lrp8, Asph, Cd40, Robo1, Nodal, R…
GO:0007416	synapse assembly	1.43361e-05	2.97677e-09	28	120	0	0	Bai2, Asic2, App, Pcdhb16, Pclo, Bai3, Chrnb2, Lrtm2, Nrg1, Pdgfb, Cux2, Bsn, Cdh2, Mdga1, Lrrn1, Ntrk1, Cbln1, Plxnd1, Ache, Lrrc4b, Nrxn2, Ntrk3, Gpm6a, Flrt3, Flrt1, Nrxn1, Nlgn2, Prkca
GO:0048675	axon extension	1.43361e-05	2.97677e-09	28	120	0	0	Wdr36, Lhx2, Ndn, Dscam, Nrg1, Sema4g, Gsk3b, Dclk1, Sema6c, Ifrd1, Plxna4, Cdk5r1, Dbn1, Plxnc1, Ttl, Plxnd1, Plxna2, Mapt, Islr2, Ntrk3, Olfm1, Slit3, Ulk2, Dcx, Sema5b, Cdh4, Dpysl2, Rufy3
GO:0022604	regulation of cell morphogenesis	1.4399e-05	2.98983e-09	70	507	0	0	Ankrd27, Srcin1, Bai3, Dab2, Chrnb2, Nrg1, Sfrp1, Triobp, Camk2b, Cntn2, Glipr2, Mns1, Cdh2, Tbc1d30, Dlc1, Plxnd1, Nefm, Pou3f2, Sema5b, Syt1, Trim62, Dpysl2, Dscam, Strip2, Nefl, Neurog3, Gcnt2, Palmd, Larp4, Plxna2, Ntrk3, Olfm1, Slit3, Rufy3, Alx1, Crabp2, Gsk3b, Sema4g, Sema6c, Dbn1, Cdk5r1, Tnik, Plxna4, Plxnc1, Rnd2, Tgfb1, Mapt, Has2, Cdh4, Snai1, Wdr36, Htt, Ifrd1, Ttbk1, Ermn, Bcl11a, L…
GO:0050768	negative regulation of neurogenesis	1.98098e-05	4.11333e-09	44	256	0	0	Sox9, App, Dab2, BC027231, Nrg1, Isl1, Sema4g, Gsk3b, Lin28a, Sema6c, Hes1, Hmga2, Cdk5r1, Cntn2, Hes5, Ptprg, Tgfb1, Stmn2, Sema5b, Dll3, Mycn, Irx3, Sox21, Zfp536, Six3, Ifrd1, Lbx1, Bcl11a, Ascl1, Casz1, Hook3, Lrp1, Ptn, Phox2b, Gpr56, Ntrk3, Olfm1, Meis1, Ulk2, Pbx1, Spock1, Dpysl3, Sox11, Rufy3
GO:0009891	positive regulation of biosynthetic process	2.10237e-05	4.36539e-09	175	1730	0	0	Hrh1, Mc3r, Lhx2, Prkcb, Plcd1, Nrl, Hpca, Sfrp1, Sctr, Phox2a, Esrrb, Rasl11a, Btrc, Ebf3, Cdh13, Tead4, Chd6, Egfr, Rbms3, Fezf1, Trim62, Timp2, Syk, Zfp382, Zmiz1, Maml2, Abca1, E2f8, Mical2, Ppp1r3g, Sox4, Agap2, Zbtb16, Hmgn3, Lhx1, Mllt11, Cited4, Alx1, Pou3f1, Klf12, App, Thra, Creb1, Igf1r, Gsk3b, Lin28a, Gnas, Map2k6, Top2a, Fabp3, Wnt11, Hes1, Smpd3, Egr1, Jund, Ppp1r12a, Tgfb1, Barhl1,…
GO:0006351	transcription, DNA-templated	2.33807e-05	4.8548e-09	279	3070	0	0	Prkcb, Hexim1, Mapk10, Prmt8, Tceb3, Tnrc18, Esrrb, Rasl11a, Magel2, Btrc, Zfhx4, Cdh13, Tead4, Chd6, Mina, Fezf1, Eya2, Khdrbs2, Zmiz1, Pde2a, Gsc, Basp1, Cenpu, Dach1, Polr3d, E2f2, St18, Zbtb16, Hmgn3, Lhx1, Hmx2, App, Igf1r, Gsk3b, Map2k6, Top2a, Wnt11, Hes1, Cdk5r1, Jund, Tgfb1, Dusp26, Dynll1, Ube2n, Snai1, Tcea3, Sox21, Scrt1, Whsc1, Lrp8, Cux2, Nfe2l1, Sfpq, Ttf2, Cd40, Zhx3, Tcf15, Nodal…
GO:0044765	single-organism transport	2.42441e-05	5.03407e-09	302	3377	0	0	Hrh1, Asic2, Ankrd27, Prkcb, Plcd1, Slc25a25, Vamp2, Ncam1, Cntn2, Pde4d, Tub, Magel2, Syn2, Btn1a1, Slc25a27, Gsn, Syt1, Eya2, Pim3, Apc2, Rab38, Pde2a, Abca1, Kcnb1, Fam115a, Kcnk12, P2ry2, Slc4a8, Lman1, Kifc1, Kcnj12, Nrxn2, Hmgn3, Scn3a, Kcnq2, Chrna5, App, Bnip3, Gsk3b, Sv2c, Anxa6, Tvp23a, Map2k6, Fabp3, Hes1, Smpd3, Ryr3, Cdk5r1, Cnr1, Lhfpl5, Tgfb1, Cacna1c, Elmod1, Dynll1, Asic1, Rab3b,…
GO:0042063	gliogenesis	2.55921e-05	5.31398e-09	43	249	0	0	Sox9, Egr2, Ndn, Creb1, Tenm4, Nrg1, Lin28a, Hes1, Hmga2, Adam22, Vcan, Cdk5r1, Cntn2, Hes5, Cdh2, Tgfb1, Egfr, Pou3f2, Dll3, Mtor, Cdk5r2, Mycn, Gcm1, Myc, Pdgfb, Fgf5, Trpc4, Ascl1, Neurod4, Lrp8, Bin1, Ptn, Phox2b, Gpr56, Ntrk3, Sox4, Gap43, Dcx, Ndrg1, Sox11, P2ry1, Cdk6, Pou3f1
GO:0061387	regulation of extent of cell growth	2.57679e-05	5.35048e-09	26	108	0	0	Wdr36, Crabp2, Dscam, Nrg1, Sema4g, Gsk3b, Sema6c, Ifrd1, Bcl11a, Plxna4, Cdk5r1, Dbn1, Rnd2, Plxnc1, Ttl, Plxnd1, Plxna2, Mapt, Islr2, Ntrk3, Olfm1, Ulk2, Sema5b, Cdh4, Dpysl2, Rufy3
GO:0051961	negative regulation of nervous system development	2.72535e-05	5.65896e-09	46	277	0	0	Sox9, App, Dab2, BC027231, Nrg1, Isl1, Sema4g, Gsk3b, Lin28a, Sema6c, Hes1, Hmga2, Cdk5r1, Cntn2, Hes5, Ptprg, Tgfb1, Stmn2, Cpe, Sema5b, Dll3, Mycn, Irx3, Sox21, Zfp536, Six3, Ifrd1, Ascl1, Lbx1, Bcl11a, Casz1, Mdga1, Hook3, Lrp1, Ptn, Phox2b, Gpr56, Ntrk3, Olfm1, Meis1, Ulk2, Pbx1, Spock1, Dpysl3, Sox11, Rufy3
GO:0006355	regulation of transcription, DNA-templated	2.77154e-05	5.75486e-09	273	2996	0	0	Prkcb, Hexim1, Mapk10, Prmt8, Tceb3, Tnrc18, Esrrb, Rasl11a, Magel2, Btrc, Zfhx4, Cdh13, Tead4, Chd6, Mina, Fezf1, Eya2, Khdrbs2, Zmiz1, Pde2a, Gsc, Basp1, Cenpu, Dach1, E2f2, St18, Zbtb16, Hmgn3, Lhx1, Hmx2, App, Igf1r, Gsk3b, Map2k6, Top2a, Wnt11, Hes1, Cdk5r1, Jund, Tgfb1, Dusp26, Dynll1, Ube2n, Snai1, Tcea3, Sox21, Scrt1, Whsc1, Lrp8, Cux2, Nfe2l1, Sfpq, Ttf2, Cd40, Zhx3, Tcf15, Nodal, P2ry1,…
GO:0019219	regulation of nucleobase-containing compound metabolic process	2.8636e-05	5.94602e-09	306	3436	0	0	Mc3r, Prkcb, Celf3, Hexim1, Mapk10, Sctr, Prmt8, Tceb3, Tnrc18, Pde4d, Esrrb, Rasl11a, Magel2, Btrc, Zfhx4, 9630033F20Rik, Cdh13, Tead4, Chd6, Mina, Fezf1, Eya2, Rbfox1, Khdrbs2, Zmiz1, Pde2a, Abca1, Gsc, Basp1, Cenpu, Dach1, E2f2, St18, Zbtb16, Hmgn3, Lhx1, Srrm4, Hmx2, Terf1, App, Ddit4, Igf1r, Gsk3b, Map2k6, Top2a, Wnt11, Hes1, Cdk5r1, Jund, Tgfb1, Dusp26, Tia1, Mgmt, Dynll1, Ube2n, Snai1, Tce…
GO:0006357	regulation of transcription from RNA polymerase II promoter	2.87799e-05	5.97588e-09	174	1725	0	0	Lhx2, Prkcb, Nrl, Hexim1, Sfrp1, Mapk10, Tceb3, Phox2a, Esrrb, Arx, Hmgn5, Ebf3, Cdh13, Tead4, Chd6, Egfr, Fezf1, Zfp382, Foxo6, Zmiz1, Pde2a, Ahrr, Maml2, E2f8, Gsc, Tfdp2, Mical2, Dach1, St18, Sox4, Agap2, Zcchc18, Zbtb16, Hmgn3, Irx4, Npas1, Alx1, Pou3f1, Klf12, App, Thra, Creb1, Jdp2, Gsk3b, Gnas, Top2a, Hes1, Egr1, Jund, Ppp1r12a, Tgfb1, Dusp26, Barhl1, Rgmb, Snai1, Brca1, Zbtb4, Tcea3, Mycn…
GO:0097659	nucleic acid-templated transcription	2.99239e-05	6.21343e-09	280	3091	0	0	Prkcb, Hexim1, Mapk10, Prmt8, Tceb3, Tnrc18, Esrrb, Rasl11a, Magel2, Btrc, Zfhx4, Cdh13, Tead4, Chd6, Mina, Fezf1, Eya2, Khdrbs2, Zmiz1, Pde2a, Gsc, Basp1, Cenpu, Dach1, Polr3d, E2f2, St18, Zbtb16, Hmgn3, Lhx1, Hmx2, App, Igf1r, Gsk3b, Map2k6, Top2a, Wnt11, Hes1, Cdk5r1, Jund, Tgfb1, Dusp26, Dynll1, Ube2n, Snai1, Tcea3, Sox21, Scrt1, Whsc1, Lrp8, Cux2, Nfe2l1, Sfpq, Ttf2, Cd40, Zhx3, Tcf15, Nodal…
GO:0006810	transport	3.18105e-05	6.60518e-09	350	4034	0	0	Hrh1, Asic2, Ankrd27, Prkcb, Plcd1, Slc25a25, Vamp2, Ncam1, Cntn2, Pde4d, Tub, Magel2, Syn2, Btn1a1, Slc25a27, Cdh13, Gsn, Syt1, Sft2d2, Eya2, Pim3, Apc2, Rab38, Pde2a, Tram1l1, Abca1, Kcnb1, Nsg2, Fam115a, Kcnk12, P2ry2, Slc4a8, Lman1, Kifc1, Nacad, Kcnj12, Nrxn2, Ndc1, Hmgn3, Scn3a, Kcnq2, Chrna5, Rufy3, App, Ndufa3, Bnip3, Itga4, Gsk3b, Sv2c, Anxa6, Tvp23a, Map2k6, Fabp3, Hes1, Smpd3, Ryr3, Cd…
GO:1903506	regulation of nucleic acid-templated transcription	3.55556e-05	7.38281e-09	274	3017	0	0	Prkcb, Hexim1, Mapk10, Prmt8, Tceb3, Tnrc18, Esrrb, Rasl11a, Magel2, Btrc, Zfhx4, Cdh13, Tead4, Chd6, Mina, Fezf1, Eya2, Khdrbs2, Zmiz1, Pde2a, Gsc, Basp1, Cenpu, Dach1, E2f2, St18, Zbtb16, Hmgn3, Lhx1, Hmx2, App, Igf1r, Gsk3b, Map2k6, Top2a, Wnt11, Hes1, Cdk5r1, Jund, Tgfb1, Dusp26, Dynll1, Ube2n, Snai1, Tcea3, Sox21, Scrt1, Whsc1, Lrp8, Cux2, Nfe2l1, Sfpq, Ttf2, Cd40, Zhx3, Tcf15, Nodal, P2ry1,…
GO:0010557	positive regulation of macromolecule biosynthetic process	3.72161e-05	7.7276e-09	160	1558	0	0	Lhx2, Prkcb, Nrl, Sfrp1, Phox2a, Esrrb, Rasl11a, Btrc, Ebf3, Cdh13, Tead4, Chd6, Egfr, Rbms3, Fezf1, Trim62, Syk, Zfp382, Zmiz1, Maml2, E2f8, Mical2, Ppp1r3g, Sox4, Agap2, Zbtb16, Hmgn3, Lhx1, Mllt11, Cited4, Alx1, Pou3f1, Klf12, App, Thra, Creb1, Igf1r, Gsk3b, Lin28a, Map2k6, Top2a, Wnt11, Hes1, Egr1, Jund, Ppp1r12a, Tgfb1, Barhl1, Rgmb, Has2, Ube2n, Snai1, Brca1, Mycn, Nfe2l3, Six3, Cst3, Rorb,…
GO:0031328	positive regulation of cellular biosynthetic process	4.25151e-05	8.82788e-09	171	1697	0	0	Hrh1, Mc3r, Lhx2, Prkcb, Plcd1, Nrl, Hpca, Sfrp1, Sctr, Phox2a, Esrrb, Rasl11a, Btrc, Ebf3, Cdh13, Tead4, Chd6, Egfr, Rbms3, Fezf1, Trim62, Timp2, Syk, Zfp382, Zmiz1, Maml2, Abca1, E2f8, Mical2, Ppp1r3g, Sox4, Agap2, Zbtb16, Hmgn3, Lhx1, Mllt11, Cited4, Alx1, Pou3f1, Klf12, App, Thra, Creb1, Igf1r, Gsk3b, Lin28a, Gnas, Top2a, Fabp3, Wnt11, Hes1, Smpd3, Egr1, Jund, Ppp1r12a, Tgfb1, Barhl1, Rgmb, U…
GO:2001141	regulation of RNA biosynthetic process	4.43908e-05	9.21735e-09	274	3024	0	0	Prkcb, Hexim1, Mapk10, Prmt8, Tceb3, Tnrc18, Esrrb, Rasl11a, Magel2, Btrc, Zfhx4, Cdh13, Tead4, Chd6, Mina, Fezf1, Eya2, Khdrbs2, Zmiz1, Pde2a, Gsc, Basp1, Cenpu, Dach1, E2f2, St18, Zbtb16, Hmgn3, Lhx1, Hmx2, App, Igf1r, Gsk3b, Map2k6, Top2a, Wnt11, Hes1, Cdk5r1, Jund, Tgfb1, Dusp26, Dynll1, Ube2n, Snai1, Tcea3, Sox21, Scrt1, Whsc1, Lrp8, Cux2, Nfe2l1, Sfpq, Ttf2, Cd40, Zhx3, Tcf15, Nodal, P2ry1,…
GO:0032774	RNA biosynthetic process	4.6438e-05	9.64243e-09	280	3105	0	0	Prkcb, Hexim1, Mapk10, Prmt8, Tceb3, Tnrc18, Esrrb, Rasl11a, Magel2, Btrc, Zfhx4, Cdh13, Tead4, Chd6, Mina, Fezf1, Eya2, Khdrbs2, Zmiz1, Pde2a, Gsc, Basp1, Cenpu, Dach1, Polr3d, E2f2, St18, Zbtb16, Hmgn3, Lhx1, Hmx2, App, Igf1r, Gsk3b, Map2k6, Top2a, Wnt11, Hes1, Cdk5r1, Jund, Tgfb1, Dusp26, Dynll1, Ube2n, Snai1, Tcea3, Sox21, Scrt1, Whsc1, Lrp8, Cux2, Nfe2l1, Sfpq, Ttf2, Cd40, Zhx3, Tcf15, Nodal…
GO:0048583	regulation of response to stimulus	5.0283e-05	1.04408e-08	278	3081	0	0	Asic2, Mc3r, Prkcb, Hexim1, Ncam1, Cntn2, Btrc, Mfng, 9630033F20Rik, Cdh13, Gsn, Tead4, Dll3, Il12rb1, Pim3, Apc2, Pde2a, Cspg5, Abca1, Gsc, Cyp7b1, Mmd2, Rasa4, Ppp1r9b, F3, Polr3d, Nrep, Ntrk3, Hmgn3, Samsn1, App, Bnip3, Ddit4, Igf1r, Gsk3b, Hist1h3i, Map2k6, Wnt11, Hes1, Smpd3, Tnik, Cdk5r1, Plxnc1, Cnr1, Dusp9, Syp, Tgfb1, Dusp26, Map1a, C1s2, Mgmt, Ube2n, Snai1, Cnksr2, Trim67, Psd, Igfbp4, …
GO:0050807	regulation of synapse organization	5.20517e-05	1.08081e-08	27	119	0	0	Neurl1a, Bai2, Asic2, Bai3, Chrnb2, Lrtm2, Ctnna2, Dmpk, Camk2b, Dbn1, Cux2, Cdh2, Pcdh17, Mdga1, Lrrn1, Ntrk1, Cbln1, Lrrc4b, Ptn, Ntrk3, Flrt3, Flrt1, Nrxn1, Nlgn2, Lrrc4, Prkca, Ncan
GO:0006366	transcription from RNA polymerase II promoter	5.72454e-05	1.18865e-08	177	1779	0	0	Lhx2, Prkcb, Nrl, Hexim1, Sfrp1, Mapk10, Tceb3, Phox2a, Esrrb, Arx, Hmgn5, Ebf3, Cdh13, Tead4, Chd6, Egfr, Fezf1, Zfp382, Foxo6, Zmiz1, Pde2a, Ahrr, Maml2, E2f8, Gsc, Tfdp2, Mical2, Dach1, St18, Sox4, Agap2, Zcchc18, Zbtb16, Hmgn3, Lhx1, Irx4, Npas1, Alx1, Pou3f1, Klf12, App, Thra, Creb1, Jdp2, Gsk3b, Gnas, Top2a, Hes1, Egr1, Jund, Ppp1r12a, Tgfb1, Dusp26, Barhl1, Rgmb, Nr2c2ap, Snai1, Brca1, Zbt…
GO:0019438	aromatic compound biosynthetic process	6.24282e-05	1.29627e-08	310	3516	0	0	Mc3r, Prkcb, Mthfd2l, Hexim1, Mapk10, Sctr, Prmt8, Tceb3, Tnrc18, Esrrb, Rasl11a, Magel2, Btrc, Zfhx4, Cdh13, Tead4, Chd6, Mina, Fezf1, Fpgs, Eya2, Khdrbs2, Zmiz1, Pde2a, Abca1, Gsc, Basp1, Cenpu, Dach1, Polr3d, E2f2, St18, Zbtb16, Hmgn3, Lhx1, Hmx2, Terf1, App, Igf1r, Gsk3b, Map2k6, Top2a, Wnt11, Hes1, Pdxk, Cdk5r1, Jund, Tgfb1, Dusp26, Dynll1, Ube2n, Snai1, Tcea3, Uck2, Sox21, Scrt1, Npr2, Whsc…
GO:0010976	positive regulation of neuron projection development	6.75908e-05	1.40346e-08	43	257	0	0	Ankrd27, Crabp2, Igf1r, Nrg1, Gsk3b, Elavl4, Ndrg4, Gprc5b, Camk2b, Cntn1, Dbn1, Dcc, Rnd2, Cnr1, Mapt, Stmn2, Syt1, Cdh4, Ptpn5, Mtor, Neurl1a, Trim67, Foxo6, Dscam, Pcp4, Nefl, Bcl11a, P2ry2, Lrp8, Cux2, Ache, Syt4, Ptn, Islr2, Ntrk3, Robo2, Epha3, Robo1, Dpysl3, Nlgn2, Rufy3, Adamts1, Ret
GO:0051046	regulation of secretion	7.57212e-05	1.57228e-08	86	701	0	0	Gabbr1, Aqp1, Srcin1, Dab2, Prkcb, Chrnb2, Plcd1, Glud1, Isl1, Vamp2, Sfrp1, Cacna1h, Hmga2, Myt1, Ncam1, Agtr1a, Btn1a1, Npy1r, Cadps2, Egfr, Syt1, Rab3c, Nrxn1, Trim9, Dpysl2, Syk, Pim3, Cdk5r2, Tek, Pex5l, Stxbp1, Kcnb1, Nr1d1, Chrna4, P2ry2, Nnat, Rasgrp1, Plcb1, Gas6, Gdf9, Sox4, Hmgn3, Nlgn2, Chga, Prkca, Creb1, Pclo, Rasl10b, Abat, Btn2a2, Gnas, Map2k6, Sec24a, Smpd3, Midn, Stx1a, Cnr1, Ad…
GO:0051252	regulation of RNA metabolic process	7.61038e-05	1.58023e-08	280	3121	0	0	Prkcb, Celf3, Hexim1, Mapk10, Prmt8, Tceb3, Tnrc18, Esrrb, Rasl11a, Magel2, Btrc, Zfhx4, Cdh13, Tead4, Chd6, Mina, Fezf1, Eya2, Rbfox1, Khdrbs2, Zmiz1, Pde2a, Gsc, Basp1, Cenpu, Dach1, E2f2, St18, Zbtb16, Hmgn3, Lhx1, Srrm4, Hmx2, App, Igf1r, Gsk3b, Map2k6, Top2a, Wnt11, Hes1, Cdk5r1, Jund, Tgfb1, Dusp26, Tia1, Dynll1, Ube2n, Snai1, Tcea3, Sox21, Scrt1, Whsc1, Lrp8, Cux2, Nfe2l1, Sfpq, Ttf2, Cd40…
GO:0051174	regulation of phosphorus metabolic process	8.50373e-05	1.76572e-08	157	1540	0	0	Spry1, Mc3r, Grb10, Plcd1, Hpca, Hexim1, Hsd11b1, Ndrg4, Sfrp1, Sctr, Fam20c, Pde4d, Agtr1a, 9630033F20Rik, Phactr1, Egfr, Uchl1, Camk2n1, Timp2, Syk, Pdk2, Dscam, Pde2a, Abca1, Ndrg2, Mphosph10, Mmd2, Bcar3, Gcnt2, Ppp1r9b, Gas6, Ntrk3, Agap2, Chga, Samsn1, App, Ddit4, Igf1r, Gsk3b, Gnas, Fabp3, Map2k6, Wnt11, Hes1, Gprc5b, Midn, Tnik, Cdk5r1, Ppp1r12a, Dusp9, Tgfb1, Dusp26, Btbd10, Ccnb1, Dynll…
GO:0042127	regulation of cell proliferation	8.59601e-05	1.78489e-08	149	1442	0	0	Spry1, Chrnb2, Plcd1, Kif20b, Ndrg4, Sfrp1, Ncam1, Arx, Agtr1a, Btn1a1, Slc25a27, Clmn, Cdh13, Mina, Egfr, Fezf1, Il12rb1, Timp2, Syk, Scg2, Zmiz1, Ndrg2, Cyp7b1, Dach1, Gcnt2, Ppp1r9b, Gas6, F3, Ntrk3, Sox4, Agap2, Slit3, Zbtb16, Lhx1, Ptgds, Hmx2, Creb1, Igf1r, Gsk3b, Lin28a, Wnt11, Hes1, Marcksl1, Egr1, Jund, Tgfb1, Ccnb1, Btg1, Romo1, Has2, Brca1, Prc1, Mycn, Six3, Cst3, Ascl1, Lgals3, Asph, …
GO:0040012	regulation of locomotion	0.000100769	2.09237e-08	90	750	0	0	Sdc3, Aqp1, Srcin1, Dab2, Tmsb4x, Nrg1, Kif20b, Phlda2, Ndrg4, Sfrp1, Glipr2, Ptprg, Fgf1, Dlc1, Plxnd1, Cdh13, Gsn, Wdpcp, Egfr, Sema5b, Trim62, Pitx2, Tek, Scg2, Pik3r1, Dscam, Myc, Pdgfb, Epha2, Fam115a, P2ry2, Dach1, Gcnt2, Stx3, Plxna2, Plcb1, Gas6, F3, Ntrk3, Olfm1, Dpysl3, Tpm1, Rufy3, Lama2, Prkca, Sox9, Itga4, Igf1r, Gsk3b, Sema4g, Bbs1, Sema6c, Onecut1, Htr1d, Wnt11, Hs3st5, Ccl27a, Plx…
GO:0009790	embryo development	0.000109532	2.27434e-08	119	1086	0	0	Nek2, T, Lhx2, Dab2, Plcd1, Isl1, Kif20b, Phlda2, Hand2, Sfrp1, Aldh1a3, Hmx3, Esrrb, Zfpm2, Myo15, Dlc1, Dusp2, Nanog, Msx2, Tead4, Ush1c, Wdpcp, Sp8, Egfr, Flrt3, Dll3, Nphp3, Pitx2, Naglu, Gcm1, Zmiz1, Myc, Pdgfb, Epha2, Tbx3, E2f8, Inpp5k, Gsc, Etv2, Fbn2, Slc4a8, Cenpu, Bysl, Dchs1, Plcb1, Resp18, Dscaml1, Fzd2, Sox4, Fgf8, Neurod1, Zbtb16, Polr1b, Lhx1, Tdrd5, Grsf1, Tpm1, Lama2, Alx1, Scel…
GO:0018130	heterocycle biosynthetic process	0.000111096	2.3068e-08	308	3509	0	0	Mc3r, Prkcb, Mthfd2l, Hexim1, Mapk10, Sctr, Prmt8, Tceb3, Tnrc18, Esrrb, Rasl11a, Magel2, Btrc, Zfhx4, Cdh13, Tead4, Chd6, Mina, Fezf1, Fpgs, Eya2, Khdrbs2, Zmiz1, Pde2a, Abca1, Gsc, Basp1, Cenpu, Dach1, Polr3d, E2f2, St18, Zbtb16, Hmgn3, Lhx1, Hmx2, Terf1, App, Igf1r, Gsk3b, Map2k6, Top2a, Wnt11, Hes1, Pdxk, Cdk5r1, Jund, Tgfb1, Dusp26, Dynll1, Ube2n, Snai1, Tcea3, Uck2, Sox21, Scrt1, Npr2, Whsc…
GO:0008283	cell proliferation	0.000118407	2.45862e-08	175	1772	0	0	Spry1, Chrnb2, Plcd1, Kif20b, Ndrg4, Sfrp1, Ncam1, Esrrb, Arx, Agtr1a, Btrc, Btn1a1, Slc25a27, Clmn, Cdh13, Mina, Egfr, Uchl1, Fezf1, Il12rb1, Timp2, Fpgs, Syk, Scg2, Apc2, Zmiz1, E2f8, Ndrg2, Cyp7b1, Dach1, Gcnt2, Ppp1r9b, Gas6, F3, Ntrk3, Sox4, Agap2, Slit3, Zbtb16, Lhx1, Fbxl7, Ptgds, Hmx2, Creb1, Ddit4, Igf1r, Tenm4, Gsk3b, Lin28a, Wnt11, Hes1, Pdxk, Marcksl1, Egr1, Jund, Tgfb1, Btbd10, Ccnb1…
GO:0044085	cellular component biogenesis	0.000119862	2.48883e-08	215	2282	0	0	Nek2, Bai2, Asic2, Ankrd27, Bai3, Chrnb2, Lrtm2, Tppp3, Vamp2, Lgi1, Nap1l2, Arhgap6, Tnrc18, Ncam1, Plxnd1, Magel2, Lrrc4b, Mettl16, Rab39, Cdh13, Gsn, Ush1c, Phactr1, Mina, Tspyl4, Ank3, Hist1h2bb, Rab38, Abca1, Kcnb1, Nsg2, Mphosph10, Atat1, Fam161a, Pcdh17, Mdga1, Ppp1r9b, Cbln1, Dnaja4, Bin1, Kifc1, Kcnj12, Nrxn2, Pacs2, Ntrk3, Olfm1, Ndc1, Polr1b, Dpysl3, Tdrd5, Chga, Aldoc, Zrsr2, Clint1, …
GO:0034654	nucleobase-containing compound biosynthetic process	0.000122428	2.54212e-08	303	3445	0	0	Mc3r, Prkcb, Mthfd2l, Hexim1, Mapk10, Sctr, Prmt8, Tceb3, Tnrc18, Esrrb, Rasl11a, Magel2, Btrc, Zfhx4, Cdh13, Tead4, Chd6, Mina, Fezf1, Eya2, Khdrbs2, Zmiz1, Pde2a, Abca1, Gsc, Basp1, Cenpu, Dach1, Polr3d, E2f2, St18, Zbtb16, Hmgn3, Lhx1, Hmx2, Terf1, App, Igf1r, Gsk3b, Map2k6, Top2a, Wnt11, Hes1, Cdk5r1, Jund, Tgfb1, Dusp26, Dynll1, Ube2n, Snai1, Tcea3, Uck2, Sox21, Scrt1, Npr2, Whsc1, Lrp8, Cux…
GO:1901362	organic cyclic compound biosynthetic process	0.000135104	2.80531e-08	316	3624	0	0	Hrh1, Mc3r, Prkcb, Mthfd2l, Hexim1, Mapk10, Sctr, Prmt8, Tceb3, Tnrc18, Esrrb, Rasl11a, Magel2, Btrc, Zfhx4, Cdh13, Tead4, Chd6, Mina, Fezf1, Fpgs, Eya2, Khdrbs2, Zmiz1, Pde2a, Abca1, Gsc, Basp1, Cyp7b1, Cenpu, Dach1, Polr3d, E2f2, St18, Zbtb16, Hmgn3, Lhx1, Hmx2, Terf1, App, Igf1r, Gsk3b, Map2k6, Top2a, Wnt11, Hes1, Pdxk, Cdk5r1, Jund, Tgfb1, Dusp26, Dynll1, Ube2n, Snai1, Tcea3, Uck2, Sox21, Scr…
GO:0051171	regulation of nitrogen compound metabolic process	0.000140344	2.91411e-08	319	3666	0	0	Hrh1, Mc3r, Prkcb, Celf3, Hexim1, Mapk10, Sctr, Prmt8, Tceb3, Tnrc18, Pde4d, Esrrb, Rasl11a, Magel2, Btrc, Zfhx4, 9630033F20Rik, Cdh13, Tead4, Chd6, Mina, Rbms3, Fezf1, Eya2, Rbfox1, Khdrbs2, Zmiz1, Pde2a, Abca1, Gsc, Basp1, Cenpu, Dach1, E2f2, St18, Olfm1, Zbtb16, Hmgn3, Lhx1, Srrm4, Hmx2, Terf1, App, Ddit4, Igf1r, Gsk3b, Map2k6, Top2a, Fabp3, Wnt11, Hes1, Smpd3, Cdk5r1, Jund, Tgfb1, Dusp26, Tia…
GO:0051050	positive regulation of transport	0.000147169	3.05584e-08	104	916	0	0	Gabbr1, Asic2, Aqp1, Dab2, Chrnb2, Plcd1, Glud1, Isl1, Dpp6, Kif20b, Vamp2, Fgf12, Adc, Hpca, Cacna1h, Tub, Tesc, Agtr1a, Cadps2, Egfr, Syt1, Ank3, Dpysl2, Sgip1, Syk, Cdk5r2, Tek, Pik3r1, Pex5l, Pdgfb, Stxbp1, Abca1, Kcnb1, Inpp5k, Chrna4, Fam115a, P2ry2, Nnat, Rasgrp1, Arhgef5, Bin1, Plcb1, Gas6, Atp1b2, Sox4, Anxa2, Hhat, Mex3b, Nlgn2, Hbp1, Rufy3, Prkca, Mlc1, Creb1, Rasl10b, Gsk3b, Abat, Gna…
GO:0048638	regulation of developmental growth	0.000149272	3.09951e-08	50	331	0	0	App, Creb1, Crabp2, Nrg1, Sema4g, Gsk3b, Sema6c, Gnas, Sfrp1, Capn3, Hmga2, Plxna4, Ncam1, Cdk5r1, Dbn1, Rnd2, Plxnc1, Plxnd1, Arx, Mapt, Cacna1c, Ccnb1, Npy1r, Pou3f2, Sema5b, Syt1, Cdh4, Plac8, Dpysl2, Celf1, Mtor, Wdr36, C3, Dscam, Mbd5, Ifrd1, Bcl11a, Socs2, Gamt, Ttl, Plxna2, Syt4, Plcb1, Islr2, Ntrk3, Fgf8, Olfm1, Ulk2, Adrb3, Rufy3
GO:0048857	neural nucleus development	0.000164547	3.41668e-08	11	22	0	0	Arx, Chrnb2, Phox2b, Hoxa1, Aldh1a3, Ascl1, Pitx2, Cdk5r1, Kirrel3, Phox2a, Cdk5r2
GO:0060255	regulation of macromolecule metabolic process	0.000181478	3.76822e-08	430	5208	0	0	Asic2, Mc3r, Prkcb, Celf3, Hexim1, Nap1l2, Mapk10, Prmt8, Tceb3, Tnrc18, Cntn2, Pde4d, Esrrb, Rasl11a, Magel2, Btrc, Usp24, Zfhx4, 9630033F20Rik, Cdh13, Gsn, Tead4, Chd6, Mina, Rbms3, Serpinb1a, Fezf1, Eya2, Rbfox1, Khdrbs2, Apc2, Zmiz1, Pde2a, Gsc, Basp1, Mphosph10, Cenpu, Mmd2, Bcar3, Dach1, Ppp1r9b, Lxn, F3, E2f2, St18, Ntrk3, Olfm1, Zbtb16, Hmgn3, Lhx1, Srrm4, Tdrd5, Samsn1, Hmx2, Terf1, Serp…
GO:0010721	negative regulation of cell development	0.000192306	3.99306e-08	48	314	0	0	Sox9, App, Dab2, BC027231, Nrg1, Isl1, Sema4g, Gsk3b, Lin28a, Sema6c, Sfrp1, Hes1, Hmga2, Cdk5r1, Cntn2, Hes5, Ptprg, Tgfb1, Stmn2, Sema5b, Dll3, Trim62, Mycn, Irx3, Sox21, Zfp536, Six3, Ifrd1, Npr2, Ascl1, Lbx1, Bcl11a, Casz1, Hook3, Lrp1, Ptn, Phox2b, Gpr56, Ntrk3, Olfm1, Meis1, Ulk2, Pbx1, Spock1, Dpysl3, Nodal, Sox11, Rufy3
GO:0030334	regulation of cell migration	0.000196228	4.0745e-08	80	649	0	0	Sdc3, Aqp1, Srcin1, Dab2, Tmsb4x, Nrg1, Kif20b, Phlda2, Ndrg4, Sfrp1, Glipr2, Ptprg, Fgf1, Dlc1, Plxnd1, Cdh13, Gsn, Wdpcp, Egfr, Sema5b, Pitx2, Tek, Pik3r1, Myc, Pdgfb, Epha2, Fam115a, P2ry2, Dach1, Gcnt2, Plxna2, Plcb1, Gas6, F3, Ntrk3, Olfm1, Dpysl3, Tpm1, Rufy3, Lama2, Prkca, Sox9, Itga4, Igf1r, Gsk3b, Sema4g, Sema6c, Onecut1, Wnt11, Ccl27a, Plxna4, Egr1, Plxnc1, Ada, Onecut2, Tgfb1, Insm1, S…
GO:0031346	positive regulation of cell projection organization	0.000196923	4.08894e-08	49	324	0	0	Ankrd27, Aqp1, Crabp2, Igf1r, Nrg1, Gsk3b, Elavl4, Ndrg4, Gprc5b, Camk2b, Cntn1, Dbn1, Dcc, Rnd2, Mns1, Cnr1, Prkcq, Mapt, Stmn2, Gpm6a, Syt1, Cdh4, Ptpn5, Mtor, Neurl1a, Trim67, Foxo6, Dscam, Htt, Pcp4, Nefl, Bcl11a, P2ry2, Lrp8, Cux2, Ache, Syt4, Islr2, Ptn, Ntrk3, Robo2, Epha3, Robo1, Dpysl3, Nlgn2, Kit, Rufy3, Adamts1, Ret
GO:1903530	regulation of secretion by cell	0.000209757	4.35542e-08	80	650	0	0	Gabbr1, Srcin1, Dab2, Prkcb, Chrnb2, Plcd1, Glud1, Isl1, Vamp2, Sfrp1, Cacna1h, Hmga2, Myt1, Ncam1, Agtr1a, Btn1a1, Npy1r, Cadps2, Egfr, Syt1, Rab3c, Nrxn1, Trim9, Dpysl2, Pim3, Cdk5r2, Syk, Tek, Pex5l, Stxbp1, Kcnb1, Nr1d1, Chrna4, Nnat, Rasgrp1, Plcb1, Gas6, Gdf9, Sox4, Hmgn3, Nlgn2, Chga, Prkca, Creb1, Pclo, Rasl10b, Abat, Btn2a2, Sec24a, Smpd3, Midn, Stx1a, Cnr1, Prkcq, Tgfb1, Nos2, Ssc5d, Hn…
[truncated: 86 more rows]

## Sheet: molecular_function
GOID	TERM	CORRECTED_PVALUE	UNCORRECTED_PVALUE	N of genes	N of genes in Go Term	FDR_RATE	EXPECTED_FALSE_POSITIVES	ANNOTATED_GENES
[truncated: 35 more rows]

## Sheet: cellular_component
GOID	TERM	CORRECTED_PVALUE	UNCORRECTED_PVALUE	N of genes	N of genes in Go Term	FDR_RATE	EXPECTED_FALSE_POSITIVES	ANNOTATED_GENES
[truncated: 58 more rows]
