# Supplementary material for: Post-transcriptional gene silencing mediated by microRNAs is controlled by nucleoplasmic Sfpq
Source: Nat Commun. 2017 Oct 30;8:1189. doi: 10.1038/s41467-017-01126-x (PMC5662751; doi:10.1038/s41467-017-01126-x)
Supplement: Supplementary file 10 — Supplementary Data 7 [file 41467_2017_1126_MOESM10_ESM.xlsx]

## Sheet: Legend
Supplementary Data 7. Bioinformatics assessment of the recruitment Ago2 binding activity upon Sfpq knockdown. Bioinformatics of small RNA sequencing analysis from Ago2 experiments in P19 cells transfected with let-7a and siCtr, siSfpq and mimic Ctr, let-7a and siSfpq, or siCtr and mimic Ctr

## Sheet: Ago2 peaks in let-7a condition
Results of the dCLIP analysis (threshold score 7) to assess the Ago2-differential binding peaks comparing let-7a-siSfpq-transfected P19 cells with let-7a-siCtr-transfected P19 cells.
Chromosome	peak start	peak end	peak name	dCLIP score	strand	genomic location	RefSeq mRNA accession	Gene Symbol
chr1	7170475	7170514	peak11415_cluster7891	10	+	3' UTR	NM_183028	Pcmtd1
chr1	7170875	7170914	peak11423_cluster7893	13	+	3' UTR	NM_183028	Pcmtd1
chr1	9546665	9546709	peak11492_cluster7938	11	+	3' UTR	NM_021511	Rrs1
chr1	9724270	9724309	peak19976_cluster13966	11	-	3' UTR	NM_173443	Vcpip1
chr1	12859250	12859314	peak11546_cluster7981	11	+	3' UTR	NM_001198565	Sulf1
chr1	12859695	12859729	peak11550_cluster7983	15	+	3' UTR	NM_001198565	Sulf1
chr1	12868040	12868099	peak20069_cluster14026	12	-	3' UTR	NM_172841	Slco5a1
chr1	13566015	13566064	peak20113_cluster14062	14	-	3' UTR	NM_028173	Tram1
chr1	13566150	13566229	peak20117_cluster14062	16	-	3' UTR	NM_028173	Tram1
chr1	16996135	16996164	peak20204_cluster14127	13	-	3' UTR	NM_020604	Jph1
chr1	20803095	20803154	peak20241_cluster14157	11	-	3' UTR	NM_008563	Mcm3
chr1	34814465	34814504	peak20481_cluster14302	13	-	3' UTR	NM_001160235	Fam168b
chr1	34815405	34815469	peak20487_cluster14304	11	-	3' UTR	NM_001160235	Fam168b
chr1	34815505	34815604	peak20490_cluster14305	35	-	3' UTR	NM_001160235	Fam168b
chr1	34815655	34815714	peak20492_cluster14305	13	-	3' UTR	NM_001160235	Fam168b
chr1	34815835	34815889	peak20494_cluster14305	13	-	3' UTR	NM_001160235	Fam168b
chr1	34816195	34816279	peak20499_cluster14306	32	-	3' UTR	NM_001160235	Fam168b
chr1	36105085	36105144	peak11872_cluster8195	12	+	3' UTR	NM_015818	Hs6st1
chr1	36105305	36105359	peak11875_cluster8196	11	+	3' UTR	NM_015818	Hs6st1
chr1	36142650	36142739	peak20527_cluster14327	12	-	3' UTR	NM_198899	Uggt1
chr1	36526895	36526934	peak11901_cluster8216	12	+	3' UTR	NM_001039551	Cnnm3
chr1	36549145	36549164	peak20578_cluster14364	15	-	3' UTR	NM_001126047	Sema4c
chr1	36549210	36549249	peak20580_cluster14364	20	-	3' UTR	NM_001126047	Sema4c
chr1	36549485	36549514	peak20584_cluster14364	16	-	3' UTR	NM_001126047	Sema4c
chr1	36699810	36699874	peak20602_cluster14376	11	-	3' UTR	NM_146107	Actr1b
chr1	39552055	39552099	peak20709_cluster14458	10	-	3' UTR	NM_001033135	Rnf149
chr1	40024775	40024879	peak12037_cluster8309	11	+	3' UTR	NM_001252202	Map4k4
chr1	40024940	40024994	peak12039_cluster8309	19	+	3' UTR	NM_001252202	Map4k4
chr1	40772990	40773049	peak20722_cluster14467	12	-	3' UTR	NM_172499	Mfsd9
chr1	46809210	46809249	peak20812_cluster14529	16	-	3' UTR	NM_172653	Slc39a10
chr1	46809275	46809354	peak20814_cluster14529	16	-	3' UTR	NM_172653	Slc39a10
chr1	46809460	46809529	peak20817_cluster14530	13	-	3' UTR	NM_172653	Slc39a10
chr1	46809730	46809824	peak20820_cluster14531	13	-	3' UTR	NM_172653	Slc39a10
chr1	52164550	52164664	peak20889_cluster14580	19	-	3' UTR	NM_001081081	Gls
chr1	52165745	52165799	peak20896_cluster14584	19	-	3' UTR	NM_001081081	Gls
chr1	52166015	52166064	peak20899_cluster14585	10	-	3' UTR	NM_001081081	Gls
chr1	52185675	52185799	peak20908_cluster14590	14	-	3' UTR	NM_001113383	Gls
chr1	52186270	52186359	peak20911_cluster14591	15	-	3' UTR	NM_001113383	Gls
chr1	53309225	53309249	peak12194_cluster8429	13	+	3' UTR	NM_145517	Ormdl1
chr1	54473175	54473199	peak20988_cluster14658	19	-	3' UTR	NM_001163314	Pgap1
chr1	54473400	54473489	peak20990_cluster14658	17	-	3' UTR	NM_001163314	Pgap1
chr1	54473715	54473764	peak20993_cluster14659	14	-	3' UTR	NM_001163314	Pgap1
chr1	54474445	54474524	peak20999_cluster14661	20	-	3' UTR	NM_001163314	Pgap1
chr1	54474860	54474924	peak21001_cluster14661	17	-	3' UTR	NM_001163314	Pgap1
chr1	54475130	54475209	peak21004_cluster14662	13	-	3' UTR	NM_001163314	Pgap1
chr1	54475340	54475409	peak21006_cluster14662	24	-	3' UTR	NM_001163314	Pgap1
chr1	54475650	54475694	peak21009_cluster14663	18	-	3' UTR	NM_001163314	Pgap1
chr1	54475960	54476119	peak21014_cluster14664	10	-	3' UTR	NM_001163314	Pgap1
chr1	54476445	54476479	peak21017_cluster14665	11	-	3' UTR	NM_001163314	Pgap1
chr1	54476570	54476674	peak21019_cluster14665	10	-	3' UTR	NM_001163314	Pgap1
chr1	54476955	54477014	peak21022_cluster14666	11	-	3' UTR	NM_001163314	Pgap1
chr1	54477070	54477124	peak21024_cluster14666	16	-	3' UTR	NM_001163314	Pgap1
chr1	54477355	54477399	peak21027_cluster14667	10	-	3' UTR	NM_001163314	Pgap1
chr1	54477905	54477974	peak21031_cluster14669	28	-	3' UTR	NM_001163314	Pgap1
chr1	54478040	54478114	peak21035_cluster14669	21	-	3' UTR	NM_001163314	Pgap1
chr1	54478475	54478549	peak21039_cluster14669	10	-	3' UTR	NM_001163314	Pgap1
chr1	54479235	54479324	peak21045_cluster14671	14	-	3' UTR	NM_001163314	Pgap1
chr1	54479505	54479584	peak21047_cluster14671	19	-	3' UTR	NM_001163314	Pgap1
chr1	54479725	54479809	peak21049_cluster14671	34	-	3' UTR	NM_001163314	Pgap1
chr1	54480260	54480294	peak21053_cluster14673	11	-	3' UTR	NM_001163314	Pgap1
chr1	54480385	54480434	peak21055_cluster14673	12	-	3' UTR	NM_001163314	Pgap1
chr1	54480550	54480579	peak21057_cluster14673	20	-	3' UTR	NM_001163314	Pgap1
chr1	54645770	54645829	peak21073_cluster14685	10	-	3' UTR	NM_001081433	Ankrd44
chr1	54646420	54646444	peak21081_cluster14687	13	-	3' UTR	NM_001081433	Ankrd44
chr1	54647755	54647789	peak21085_cluster14689	26	-	3' UTR	NM_001081433	Ankrd44
chr1	54647890	54647914	peak21087_cluster14689	16	-	3' UTR	NM_001081433	Ankrd44
chr1	55077890	55077979	peak21127_cluster14717	34	-	3' UTR	NM_010477	Hspd1
chr1	55078115	55078194	peak21129_cluster14717	26	-	3' UTR	NM_010477	Hspd1
chr1	55154155	55154194	peak12225_cluster8451	10	+	3' UTR	NM_025283	Mob4
chr1	58405925	58405979	peak12286_cluster8497	12	+	3' UTR	NM_025824	Bzw1
chr1	58406135	58406169	peak12289_cluster8498	11	+	3' UTR	NM_025824	Bzw1
chr1	58406345	58406359	peak12292_cluster8499	19	+	3' UTR	NM_025824	Bzw1
chr1	58406400	58406419	peak12294_cluster8499	16	+	3' UTR	NM_025824	Bzw1
chr1	58755095	58755154	peak12313_cluster8513	15	+	3' UTR	NM_001293805	Cflar
chr1	59484820	59484859	peak12347_cluster8535	10	+	3' UTR	NM_008057	Fzd7
chr1	60478725	60478799	peak12439_cluster8606	14	+	3' UTR	NM_001198571	Abi2
chr1	63049135	63049179	peak21269_cluster14816	14	-	3' UTR	NM_001081436	Ino80d
chr1	63049660	63049699	peak21272_cluster14817	11	-	3' UTR	NM_001081436	Ino80d
chr1	63050635	63050684	peak21276_cluster14819	21	-	3' UTR	NM_001081436	Ino80d
chr1	63055065	63055119	peak21289_cluster14828	11	-	3' UTR	NM_001081436	Ino80d
chr1	63057505	63057524	peak21297_cluster14834	16	-	3' UTR	NM_001081436	Ino80d
chr1	63311090	63311139	peak12571_cluster8687	11	+	3' UTR	NM_001267872	Zdbf2
chr1	63312185	63312284	peak12577_cluster8691	14	+	3' UTR	NM_001267872	Zdbf2
chr1	64730930	64730984	peak21351_cluster14874	16	-	3' UTR	NM_022721	Fzd5
chr1	64731075	64731099	peak21354_cluster14875	13	-	3' UTR	NM_022721	Fzd5
chr1	64734330	64734379	peak21374_cluster14886	10	-	3' UTR	NM_022721	Fzd5
chr1	72713555	72713589	peak12710_cluster8793	19	+	3' UTR	NM_009084	Rpl37a
chr1	74267785	74267839	peak12804_cluster8857	16	+	3' UTR	NM_029711	Arpc2
chr1	74267920	74268034	peak12806_cluster8857	24	+	3' UTR	NM_029711	Arpc2
chr1	74528945	74529024	peak12831_cluster8873	12	+	3' UTR	NM_021383	Cnot9
chr1	75147250	75147274	peak12893_cluster8909	13	+	3' UTR	NM_170755	Fam134a
chr1	75147315	75147774	peak12895_cluster8909	15	+	3' UTR	NM_170755	Fam134a
chr1	77368215	77368259	peak21654_cluster15098	16	-	3' UTR	NM_007936	Epha4
chr1	77369025	77369084	peak21658_cluster15100	15	-	3' UTR	NM_007936	Epha4
chr1	77369365	77369434	peak21660_cluster15100	15	-	3' UTR	NM_007936	Epha4
chr1	77372920	77373019	peak21663_cluster15101	45	-	3' UTR	NM_007936	Epha4
chr1	77373550	77373629	peak21666_cluster15102	14	-	3' UTR	NM_007936	Epha4
chr1	77373660	77373724	peak21668_cluster15102	120	-	3' UTR	NM_007936	Epha4
chr1	78706485	78706549	peak12960_cluster8960	25	+	3' UTR	NM_001033606	Acsl3
chr1	78706750	78706804	peak12964_cluster8962	20	+	3' UTR	NM_001033606	Acsl3
chr1	85907795	85907944	peak13035_cluster9022	10	+	3' UTR	NM_022417	Itm2c
chr1	85908215	85908284	peak13040_cluster9024	18	+	3' UTR	NM_022417	Itm2c
chr1	86139125	86139154	peak13052_cluster9030	13	+	3' UTR	NM_027357	Psmd1
chr1	86306770	86306849	peak13063_cluster9037	22	+	3' UTR	NM_145222	B3gnt7
chr1	86347070	86347129	peak21841_cluster15241	11	-	3' UTR	NM_010880	Ncl
chr1	86530510	86530564	peak13074_cluster9046	13	+	3' UTR	NM_008972	Ptma
chr1	87238980	87239034	peak13089_cluster9056	10	+	3' UTR	NM_023314	Eif4e2
chr1	87791830	87791879	peak13129_cluster9091	12	+	3' UTR	NM_001205392	Atg16l1
chr1	87792020	87792234	peak13131_cluster9091	13	+	3' UTR	NM_001205392	Atg16l1
chr1	88698320	88698434	peak21929_cluster15295	10	-	3' UTR	NM_177305	Arl4c
chr1	88698840	88698889	peak21932_cluster15296	11	-	3' UTR	NM_177305	Arl4c
chr1	88700030	88700134	peak21939_cluster15299	15	-	3' UTR	NM_177305	Arl4c
chr1	88700360	88700469	peak21942_cluster15300	19	-	3' UTR	NM_177305	Arl4c
chr1	88700980	88701104	peak21946_cluster15302	14	-	3' UTR	NM_177305	Arl4c
chr1	93015590	93015654	peak22077_cluster15386	22	-	3' UTR	NM_001294150	Kif1a
chr1	93018350	93018409	peak22094_cluster15394	15	-	3' UTR	NM_001294150	Kif1a
chr1	93408005	93408109	peak22157_cluster15436	20	-	3' UTR	NM_133808	Hdlbp
chr1	93509490	93509549	peak13410_cluster9315	13	+	3' UTR	NM_010891	Sept2
chr1	93819125	93819229	peak13430_cluster9326	12	+	3' UTR	NM_025454	Ing5
chr1	106033780	106033849	peak13517_cluster9385	12	+	3' UTR	NM_001122676	Zcchc2
chr1	106724650	106724689	peak22283_cluster15530	11	-	3' UTR	NM_027534	Kdsr
chr1	106771635	106771689	peak22291_cluster15534	13	-	3' UTR	NM_009190	Vps4b
chr1	119470420	119470469	peak22359_cluster15585	10	-	3' UTR	NM_022327	Ralb
chr1	119527710	119527784	peak13621_cluster9466	17	+	3' UTR	NM_146103	Tmem185b
chr1	119545255	119545359	peak22369_cluster15591	40	-	3' UTR	NM_145506	Epb41l5
chr1	119545465	119545529	peak22371_cluster15591	15	-	3' UTR	NM_145506	Epb41l5
chr1	119549080	119549139	peak22383_cluster15601	22	-	3' UTR	NM_145506	Epb41l5
chr1	127803600	127803659	peak13724_cluster9543	13	+	3' UTR	NM_028399	Ccnt2
chr1	127804340	127804394	peak13730_cluster9545	12	+	3' UTR	NM_028399	Ccnt2
chr1	127943315	127943379	peak13752_cluster9562	11	+	3' UTR	NM_178690	Rab3gap1
chr1	128277415	128277459	peak13778_cluster9576	11	+	3' UTR	NM_026390	Ubxn4
chr1	128588275	128588394	peak22522_cluster15704	40	-	3' UTR	NM_009911	Cxcr4
chr1	128588520	128588659	peak22525_cluster15705	70	-	3' UTR	NM_009911	Cxcr4
chr1	131846895	131846964	peak13835_cluster9614	12	+	3' UTR	NM_173865	Slc41a1
chr1	131931930	131932049	peak13854_cluster9628	23	+	3' UTR	NM_175294	Nucks1
chr1	131932525	131932634	peak13857_cluster9629	18	+	3' UTR	NM_175294	Nucks1
chr1	131933060	131933069	peak13861_cluster9631	22	+	3' UTR	NM_175294	Nucks1
chr1	131933695	131933749	peak13865_cluster9633	17	+	3' UTR	NM_175294	Nucks1
chr1	131934820	131934859	peak13874_cluster9639	13	+	3' UTR	NM_175294	Nucks1
chr1	131935345	131935374	peak13880_cluster9643	23	+	3' UTR	NM_175294	Nucks1
chr1	131935500	131935539	peak13882_cluster9643	14	+	3' UTR	NM_175294	Nucks1
chr1	132023735	132023794	peak13917_cluster9663	12	+	3' UTR	NM_007923	Elk4
chr1	132025450	132025479	peak13928_cluster9666	12	+	3' UTR	NM_007923	Elk4
chr1	132027325	132027414	peak13939_cluster9671	17	+	3' UTR	NM_172510	Mfsd4a
chr1	133137060	133137119	peak14047_cluster9736	11	+	3' UTR	NM_133819	Ppp1r15b
chr1	133137330	133137384	peak14051_cluster9736	12	+	3' UTR	NM_133819	Ppp1r15b
chr1	133137955	133138029	peak14056_cluster9738	16	+	3' UTR	NM_133819	Ppp1r15b
chr1	133138650	133138709	peak14060_cluster9740	17	+	3' UTR	NM_133819	Ppp1r15b
chr1	133138860	133138929	peak14063_cluster9741	11	+	3' UTR	NM_133819	Ppp1r15b
chr1	133138975	133139014	peak14065_cluster9741	17	+	3' UTR	NM_133819	Ppp1r15b
chr1	133139105	133139269	peak14067_cluster9741	19	+	3' UTR	NM_133819	Ppp1r15b
chr1	133603980	133604014	peak22709_cluster15846	13	-	3' UTR	NM_009227	Snrpe
chr1	133621370	133621424	peak22715_cluster15850	11	-	3' UTR	NM_144530	Zc3h11a
chr1	134411540	134411619	peak14111_cluster9773	18	+	3' UTR	NM_028057	Cyb5r1
chr1	134431905	134431944	peak14125_cluster9785	11	+	3' UTR	NM_028320	Adipor1
chr1	135155790	135155849	peak14190_cluster9833	12	+	3' UTR	NM_026823	Arl8a
chr1	136528840	136528899	peak14241_cluster9868	13	+	3' UTR	NM_001287179	Kif14
chr1	139447675	139447734	peak14305_cluster9913	9	+	3' UTR	NM_172643	Zbtb41
chr1	139449055	139449114	peak14314_cluster9917	11	+	3' UTR	NM_172643	Zbtb41
chr1	139449190	139449229	peak14317_cluster9918	12	+	3' UTR	NM_172643	Zbtb41
chr1	139450505	139450534	peak14324_cluster9921	13	+	3' UTR	NM_172643	Zbtb41
chr1	150362525	150362559	peak22961_cluster16035	12	-	3' UTR	NM_145511	BC003331
chr1	151818680	151818779	peak14431_cluster10011	19	+	3' UTR	NM_001039644	Edem3
chr1	151819440	151819479	peak14435_cluster10013	11	+	3' UTR	NM_001039644	Edem3
chr1	151820160	151820199	peak14440_cluster10016	21	+	3' UTR	NM_001039644	Edem3
chr1	151821870	151821989	peak14447_cluster10021	14	+	3' UTR	NM_001039644	Edem3
chr1	153219110	153219209	peak23082_cluster16129	44	-	3' UTR	NM_010683	Lamc1
chr1	153219580	153219654	peak23087_cluster16131	19	-	3' UTR	NM_010683	Lamc1
chr1	153219770	153220029	peak23089_cluster16131	26	-	3' UTR	NM_010683	Lamc1
chr1	153220070	153220109	peak23091_cluster16131	17	-	3' UTR	NM_010683	Lamc1
chr1	153220255	153220294	peak23095_cluster16131	14	-	3' UTR	NM_010683	Lamc1
chr1	153220475	153220529	peak23097_cluster16131	12	-	3' UTR	NM_010683	Lamc1
chr1	153221105	153221174	peak23101_cluster16133	12	-	3' UTR	NM_010683	Lamc1
chr1	153745180	153745204	peak14470_cluster10038	15	+	3' UTR	NM_011267	Rgs16
chr1	156005405	156005449	peak23211_cluster16212	11	-	3' UTR	NM_001160018	Tor1aip1
chr1	156066795	156066869	peak14534_cluster10082	12	+	3' UTR	NM_172843	Tor1aip2
chr1	156428605	156428649	peak23242_cluster16233	11	-	3' UTR	NM_009230	Soat1
chr1	156428850	156428904	peak23245_cluster16234	20	-	3' UTR	NM_009230	Soat1
chr1	156429220	156429269	peak23248_cluster16235	10	-	3' UTR	NM_009230	Soat1
chr1	156429745	156429769	peak23253_cluster16236	15	-	3' UTR	NM_009230	Soat1
chr1	156430105	156430144	peak23258_cluster16237	39	-	3' UTR	NM_009230	Soat1
chr1	156430360	156430399	peak23261_cluster16238	12	-	3' UTR	NM_009230	Soat1
chr1	156430425	156430544	peak23263_cluster16238	17	-	3' UTR	NM_009230	Soat1
chr1	156430970	156431104	peak23268_cluster16239	16	-	3' UTR	NM_009230	Soat1
chr1	156643735	156643779	peak14615_cluster10142	11	+	3' UTR	NM_001136104	Abl2
chr1	156647150	156647184	peak14636_cluster10153	12	+	3' UTR	NM_001136104	Abl2
chr1	156649130	156649179	peak14643_cluster10158	13	+	3' UTR	NM_001136104	Abl2
chr1	156649450	156649529	peak14648_cluster10159	14	+	3' UTR	NM_001136104	Abl2
chr1	156655140	156655184	peak23295_cluster16256	13	-	3' UTR	NM_023141	Tor3a
chr1	160203040	160203099	peak23350_cluster16297	9	-	3' UTR	NM_009786	Cacybp
chr1	160968080	160968119	peak14684_cluster10184	17	+	3' UTR	NM_001024952	Rc3h1
chr1	160969335	160969369	peak14689_cluster10185	13	+	3' UTR	NM_001024952	Rc3h1
chr1	161241110	161241149	peak23398_cluster16333	10	-	3' UTR	NM_007453	Prdx6
chr1	161241625	161241709	peak23404_cluster16335	13	-	3' UTR	NM_007453	Prdx6
chr1	161816885	161816964	peak23421_cluster16345	21	-	3' UTR	NM_172645	Suco
chr1	161817015	161817139	peak23423_cluster16345	11	-	3' UTR	NM_172645	Suco
chr1	161817225	161817269	peak23426_cluster16346	33	-	3' UTR	NM_172645	Suco
chr1	161817330	161817409	peak23428_cluster16346	25	-	3' UTR	NM_172645	Suco
chr1	161817490	161817514	peak23430_cluster16346	12	-	3' UTR	NM_172645	Suco
chr1	161817955	161818059	peak23434_cluster16348	12	-	3' UTR	NM_172645	Suco
chr1	165175900	165176014	peak23610_cluster16465	13	-	3' UTR	NM_145512	Sft2d2
chr1	165177315	165177384	peak23617_cluster16470	10	-	3' UTR	NM_145512	Sft2d2
chr1	165177810	165177859	peak23619_cluster16471	10	-	3' UTR	NM_145512	Sft2d2
chr1	165329825	165329869	peak23639_cluster16486	14	-	3' UTR	NM_028759	Dcaf6
chr1	165593460	165593484	peak23653_cluster16495	13	-	3' UTR	NM_001083897	Mpzl1
chr1	165865500	165865534	peak23684_cluster16521	11	-	3' UTR	NM_198933	Pou2f1
chr1	165867035	165867099	peak23693_cluster16526	13	-	3' UTR	NM_198933	Pou2f1
chr1	167330520	167330564	peak14773_cluster10254	12	+	3' UTR	NM_001039483	Tmco1
chr1	168157250	168157289	peak23827_cluster16638	11	-	3' UTR	NM_001291509	Pbx1
chr1	170707475	170707514	peak23948_cluster16722	22	-	3' UTR	NM_001081304	Atf6
chr1	170709645	170709704	peak23956_cluster16728	11	-	3' UTR	NM_001081304	Atf6
chr1	171463765	171463844	peak14881_cluster10332	14	+	3' UTR	NM_172647	F11r
chr1	172066390	172066409	peak24059_cluster16797	15	-	3' UTR	NM_021607	Ncstn
chr1	172066495	172066549	peak24061_cluster16797	19	-	3' UTR	NM_021607	Ncstn
chr1	172066605	172066639	peak24063_cluster16797	20	-	3' UTR	NM_021607	Ncstn
chr1	172194810	172194864	peak14918_cluster10360	10	+	3' UTR	NM_153555	Dcaf8
chr1	172195535	172195599	peak14924_cluster10363	12	+	3' UTR	NM_153555	Dcaf8
chr1	172382205	172382284	peak14947_cluster10380	14	+	3' UTR	NM_026234	Pigm
chr1	172383045	172383084	peak14953_cluster10383	13	+	3' UTR	NM_026234	Pigm
chr1	176734955	176735094	peak24122_cluster16843	19	-	3' UTR	NM_001099637	Cep170
chr1	176735255	176735354	peak24125_cluster16844	15	-	3' UTR	NM_001099637	Cep170
chr1	178250705	178250739	peak15067_cluster10461	12	+	3' UTR	NM_024282	Desi2
chr1	178252025	178252059	peak15076_cluster10466	14	+	3' UTR	NM_024282	Desi2
chr1	178328720	178328769	peak24170_cluster16882	12	-	3' UTR	NM_016805	Hnrnpu
chr1	178328815	178328844	peak24172_cluster16882	12	-	3' UTR	NM_016805	Hnrnpu
chr1	180752770	180752829	peak15206_cluster10566	10	+	3' UTR	NM_133225	Acbd3
chr1	180866765	180866829	peak15223_cluster10575	12	+	3' UTR	NM_145943	Sde2
chr1	180938015	180938319	peak15254_cluster10588	156	+	3' UTR	NM_010094	Lefty1
chr1	181166255	181166319	peak15266_cluster10597	13	+	3' UTR	NM_030131	Cnih4
chr1	181173835	181173899	peak24294_cluster16983	10	-	3' UTR	NM_145514	Wdr26
chr1	181177525	181177574	peak24301_cluster16988	12	-	3' UTR	NM_145514	Wdr26
chr1	181177680	181177724	peak24304_cluster16989	20	-	3' UTR	NM_145514	Wdr26
chr1	181815575	181815664	peak24324_cluster17002	14	-	3' UTR	NM_133815	Lbr
chr1	181816795	181816859	peak24332_cluster17008	11	-	3' UTR	NM_133815	Lbr
chr1	181903225	181903294	peak24357_cluster17026	12	-	3' UTR	NM_008680	Enah
chr1	182275985	182276064	peak24379_cluster17045	16	-	3' UTR	NM_007853	Degs1
chr1	182276455	182276569	peak24382_cluster17046	20	-	3' UTR	NM_007853	Degs1
chr1	182314450	182314484	peak24401_cluster17057	11	-	3' UTR	NM_175127	Fbxo28
chr1	182316350	182316409	peak24408_cluster17062	12	-	3' UTR	NM_175127	Fbxo28
chr1	183327070	183327124	peak24437_cluster17080	16	-	3' UTR	NM_177389	Mia3
chr1	189642215	189642279	peak24518_cluster17150	22	-	3' UTR	NM_001081363	Cenpf
chr1	189870840	189870949	peak15414_cluster10716	13	+	3' UTR	NM_008976	Ptpn14
chr1	189871015	189871049	peak15417_cluster10717	17	+	3' UTR	NM_008976	Ptpn14
chr1	191008060	191008099	peak24592_cluster17216	13	-	3' UTR	NM_001081259	Mfsd7b
chr1	191349895	191349959	peak15456_cluster10742	10	+	3' UTR	NM_025864	Tmem206
chr1	191778790	191778879	peak15485_cluster10763	19	+	3' UTR	NM_172266	Lpgat1
chr1	191783640	191783694	peak15502_cluster10778	10	+	3' UTR	NM_172266	Lpgat1
chr1	191831425	191831469	peak15509_cluster10783	10	+	3' UTR	NM_010892	Nek2
chr10	4358500	4358614	peak62789_cluster43654	17	+	3' UTR	NM_031185	Akap12
chr10	4358715	4358849	peak62791_cluster43654	17	+	3' UTR	NM_031185	Akap12
chr10	5020370	5020409	peak69372_cluster48248	19	-	3' UTR	NM_022027	Syne1
chr10	7630395	7630439	peak69417_cluster48277	11	-	3' UTR	NM_008786	Pcmt1
chr10	7713205	7713254	peak62878_cluster43716	11	+	3' UTR	NM_010690	Lats1
chr10	7713835	7713959	peak62882_cluster43718	23	+	3' UTR	NM_010690	Lats1
chr10	7714125	7714164	peak62885_cluster43719	13	+	3' UTR	NM_010690	Lats1
chr10	7714330	7714364	peak62887_cluster43719	17	+	3' UTR	NM_010690	Lats1
chr10	7714510	7714599	peak62891_cluster43719	38	+	3' UTR	NM_010690	Lats1
chr10	7714790	7714824	peak62893_cluster43719	12	+	3' UTR	NM_010690	Lats1
chr10	7715315	7715419	peak62898_cluster43720	13	+	3' UTR	NM_010690	Lats1
chr10	7715680	7715859	peak62900_cluster43720	21	+	3' UTR	NM_010690	Lats1
chr10	7715935	7716054	peak62902_cluster43720	24	+	3' UTR	NM_010690	Lats1
chr10	7768110	7768124	peak69448_cluster48299	20	-	3' UTR	NM_145418	Ginm1
chr10	7906010	7906054	peak69460_cluster48304	12	-	3' UTR	NM_138667	Tab2
chr10	7906250	7906279	peak69462_cluster48304	11	-	3' UTR	NM_138667	Tab2
chr10	11295610	11295654	peak62944_cluster43755	10	+	3' UTR	NM_001168297	Fbxo30
chr10	13129390	13129599	peak62989_cluster43780	45	+	3' UTR	NM_009538	Plagl1
chr10	13129625	13129744	peak62991_cluster43780	56	+	3' UTR	NM_009538	Plagl1
chr10	13130040	13130089	peak62994_cluster43781	17	+	3' UTR	NM_009538	Plagl1
chr10	13130165	13130234	peak62998_cluster43781	46	+	3' UTR	NM_009538	Plagl1
chr10	13130370	13130559	peak63000_cluster43781	53	+	3' UTR	NM_009538	Plagl1
chr10	13130615	13130644	peak63002_cluster43781	79	+	3' UTR	NM_009538	Plagl1
chr10	13130725	13130909	peak63004_cluster43781	41	+	3' UTR	NM_009538	Plagl1
chr10	13130980	13131049	peak63006_cluster43781	63	+	3' UTR	NM_009538	Plagl1
chr10	13131135	13131319	peak63008_cluster43781	37	+	3' UTR	NM_009538	Plagl1
chr10	13131405	13131449	peak63010_cluster43781	58	+	3' UTR	NM_009538	Plagl1
chr10	19848030	19848089	peak69659_cluster48450	10	-	3' UTR	NM_029529	Slc35d3
chr10	21125430	21125509	peak69681_cluster48467	14	-	3' UTR	NM_001198914	Myb
chr10	21999155	21999269	peak63198_cluster43929	14	+	3' UTR	NM_001161849	Sgk1
chr10	29454075	29454129	peak69862_cluster48602	13	-	3' UTR	NM_028351	Rspo3
chr10	34151795	34151859	peak69916_cluster48644	10	-	3' UTR	NM_172508	Dse
chr10	37135240	37135349	peak69956_cluster48672	11	-	3' UTR	NM_008538	Marcks
chr10	37135820	37135849	peak69961_cluster48674	14	-	3' UTR	NM_008538	Marcks
chr10	37135870	37135894	peak69963_cluster48674	16	-	3' UTR	NM_008538	Marcks
chr10	37135985	37136034	peak69965_cluster48674	14	-	3' UTR	NM_008538	Marcks
chr10	40481350	40481414	peak63553_cluster44200	11	+	3' UTR	NM_001291816	Cdk19
chr10	40937805	40937859	peak63575_cluster44214	11	+	3' UTR	NM_031877	Wasf1
chr10	40938195	40938219	peak63578_cluster44215	15	+	3' UTR	NM_031877	Wasf1
chr10	41528815	41528939	peak63591_cluster44221	39	+	3' UTR	NM_016898	Cd164
chr10	41529140	41529189	peak63594_cluster44222	11	+	3' UTR	NM_016898	Cd164
chr10	41529475	41529604	peak63598_cluster44224	20	+	3' UTR	NM_016898	Cd164
chr10	41530325	41530404	peak63605_cluster44227	11	+	3' UTR	NM_016898	Cd164
chr10	41530425	41530469	peak63607_cluster44227	10	+	3' UTR	NM_016898	Cd164
chr10	41530740	41530784	peak63611_cluster44229	16	+	3' UTR	NM_016898	Cd164
chr10	41530875	41530919	peak63614_cluster44230	17	+	3' UTR	NM_016898	Cd164
chr10	42186080	42186149	peak70087_cluster48755	14	-	3' UTR	NM_019740	Foxo3
chr10	43513950	43514039	peak63720_cluster44307	10	+	3' UTR	NM_199028	Bend3
chr10	43514635	43514689	peak63725_cluster44310	11	+	3' UTR	NM_199028	Bend3
chr10	43582925	43582959	peak63736_cluster44316	11	+	3' UTR	NM_009846	Cd24a
chr10	43583040	43583134	peak63738_cluster44316	12	+	3' UTR	NM_009846	Cd24a
chr10	43583705	43583749	peak63743_cluster44319	11	+	3' UTR	NM_009846	Cd24a
chr10	52321150	52321194	peak63813_cluster44375	11	+	3' UTR	NM_025705	Dcbld1
chr10	52439030	52439104	peak63833_cluster44390	15	+	3' UTR	NM_030250	Nus1
chr10	56388215	56389269	peak63887_cluster44426	30	+	3' UTR	NM_010288	Gja1
chr10	56389330	56389419	peak63889_cluster44426	17	+	3' UTR	NM_010288	Gja1
chr10	56389480	56389704	peak63891_cluster44426	18	+	3' UTR	NM_010288	Gja1
chr10	56389755	56389989	peak63893_cluster44426	33	+	3' UTR	NM_010288	Gja1
chr10	56390050	56390364	peak63895_cluster44426	26	+	3' UTR	NM_010288	Gja1
chr10	57516305	57516339	peak70255_cluster48888	22	-	3' UTR	NM_019760	Serinc1
chr10	57516445	57516469	peak70258_cluster48889	16	-	3' UTR	NM_019760	Serinc1
chr10	57516520	57516824	peak70260_cluster48889	38	-	3' UTR	NM_019760	Serinc1
chr10	57516855	57516869	peak70262_cluster48889	14	-	3' UTR	NM_019760	Serinc1
chr10	57516910	57516999	peak70264_cluster48889	77	-	3' UTR	NM_019760	Serinc1
chr10	57517025	57517149	peak70266_cluster48889	22	-	3' UTR	NM_019760	Serinc1
chr10	59225545	59225599	peak63983_cluster44490	17	+	3' UTR	NM_172939	Sowahc
chr10	59371700	59371759	peak64011_cluster44507	19	+	3' UTR	NM_011030	P4ha1
chr10	59371790	59371864	peak64013_cluster44507	14	+	3' UTR	NM_011030	P4ha1
chr10	59950215	59950269	peak70318_cluster48920	28	-	3' UTR	NM_029083	Ddit4
chr10	60762665	60762809	peak70341_cluster48931	20	-	3' UTR	NM_029770	Unc5b
chr10	60762985	60763049	peak70346_cluster48932	12	-	3' UTR	NM_029770	Unc5b
chr10	60764005	60764054	peak70350_cluster48934	13	-	3' UTR	NM_029770	Unc5b
chr10	60765140	60765189	peak70357_cluster48939	9	-	3' UTR	NM_029770	Unc5b
chr10	61098790	61098819	peak70386_cluster48962	14	-	3' UTR	NM_009163	Sgpl1
chr10	61098890	61098949	peak70388_cluster48962	15	-	3' UTR	NM_009163	Sgpl1
chr10	61099130	61099149	peak70391_cluster48963	16	-	3' UTR	NM_009163	Sgpl1
chr10	61099175	61099234	peak70393_cluster48963	13	-	3' UTR	NM_009163	Sgpl1
chr10	61099760	61099804	peak70397_cluster48965	11	-	3' UTR	NM_009163	Sgpl1
chr10	61100135	61100159	peak70399_cluster48965	13	-	3' UTR	NM_009163	Sgpl1
chr10	61100500	61100549	peak70401_cluster48965	10	-	3' UTR	NM_009163	Sgpl1
chr10	61100765	61100824	peak70403_cluster48965	19	-	3' UTR	NM_009163	Sgpl1
chr10	61424760	61424984	peak64149_cluster44582	38	+	3' UTR	NM_013611	Nodal
chr10	61432720	61432854	peak70474_cluster49008	14	-	3' UTR	NM_010124	Eif4ebp2
chr10	61433320	61433369	peak70477_cluster49009	11	-	3' UTR	NM_010124	Eif4ebp2
chr10	61433710	61433814	peak70479_cluster49009	18	-	3' UTR	NM_010124	Eif4ebp2
chr10	62580660	62580709	peak70529_cluster49046	11	-	3' UTR	NM_019553	Ddx21
chr10	62581340	62581424	peak70533_cluster49048	10	-	3' UTR	NM_019553	Ddx21
chr10	62806285	62806359	peak70577_cluster49082	12	-	3' UTR	NM_001253857	Tet1
chr10	62811585	62811664	peak70599_cluster49099	13	-	3' UTR	NM_001253857	Tet1
chr10	62811890	62812089	peak70604_cluster49100	10	-	3' UTR	NM_001253857	Tet1
chr10	67010710	67010809	peak70681_cluster49159	21	-	3' UTR	NM_178606	Reep3
chr10	67011190	67011254	peak70684_cluster49160	12	-	3' UTR	NM_178606	Reep3
chr10	67011370	67011424	peak70687_cluster49161	11	-	3' UTR	NM_178606	Reep3
chr10	69338425	69338534	peak70762_cluster49215	11	-	3' UTR	NM_007659	Cdk1
chr10	70192125	70192179	peak64413_cluster44782	15	+	3' UTR	NM_001111121	Ccdc6
chr10	71255350	71255379	peak70789_cluster49234	14	-	3' UTR	NM_145420	Ube2d1
chr10	72674280	72674369	peak64479_cluster44837	16	+	3' UTR	NM_001293683	Zwint
chr10	72674610	72674629	peak64483_cluster44837	24	+	3' UTR	NM_001293683	Zwint
chr10	72674835	72674874	peak64485_cluster44837	23	+	3' UTR	NM_001293683	Zwint
chr10	75309945	75309989	peak64522_cluster44864	9	+	3' UTR	NM_001145826	Specc1l
chr10	75895320	75895389	peak64547_cluster44881	15	+	3' UTR	NM_024440	Derl3
chr10	75895465	75895534	peak64549_cluster44881	15	+	3' UTR	NM_024440	Derl3
chr10	76039940	76040009	peak64574_cluster44891	12	+	3' UTR	NM_177475	Zfp280b
chr10	77988060	77988279	peak70943_cluster49353	20	-	3' UTR	NM_008826	Pfkl
chr10	78187045	78187279	peak70974_cluster49377	29	-	3' UTR	NM_001081055	Trappc10
chr10	78272835	78272939	peak70999_cluster49398	30	-	3' UTR	NM_053014	Agpat3
chr10	78400505	78400589	peak71030_cluster49420	18	-	3' UTR	NM_010925	Rrp1
chr10	79540375	79540429	peak71062_cluster49439	10	-	3' UTR	NM_027422	Mier2
chr10	79540625	79540659	peak71064_cluster49439	11	-	3' UTR	NM_027422	Mier2
chr10	79711590	79711684	peak64698_cluster44985	34	+	3' UTR	NM_009768	Bsg
chr10	79910250	79910289	peak71097_cluster49463	12	-	3' UTR	NM_177994	R3hdm4
chr10	79910420	79910494	peak71100_cluster49464	12	-	3' UTR	NM_177994	R3hdm4
chr10	80156835	80156919	peak64808_cluster45063	19	+	3' UTR	NM_021565	Midn
chr10	80157230	80157294	peak64811_cluster45064	18	+	3' UTR	NM_021565	Midn
chr10	80380495	80380554	peak71128_cluster49484	16	-	3' UTR	NM_198615	Mex3d
chr10	80380915	80380979	peak71135_cluster49487	19	-	3' UTR	NM_198615	Mex3d
chr10	80409805	80409864	peak71156_cluster49502	16	-	3' UTR	NM_001164147	Tcf3
chr10	80615075	80615134	peak64885_cluster45113	13	+	3' UTR	NM_019575	Scamp4
chr10	80615490	80615544	peak64890_cluster45114	10	+	3' UTR	NM_019575	Scamp4
chr10	80665450	80665549	peak71218_cluster49550	10	-	3' UTR	NM_021462	Mknk2
chr10	80665740	80665834	peak71220_cluster49550	10	-	3' UTR	NM_021462	Mknk2
chr10	80666580	80666614	peak71228_cluster49553	15	-	3' UTR	NM_021462	Mknk2
chr10	80707095	80707124	peak71236_cluster49559	11	-	3' UTR	NM_007460	Ap3d1
chr10	81148545	81148574	peak64990_cluster45178	16	+	3' UTR	NM_010731	Zbtb7a
chr10	81149045	81149109	peak64998_cluster45179	15	+	3' UTR	NM_010731	Zbtb7a
chr10	81151380	81151409	peak65018_cluster45185	17	+	3' UTR	NM_010731	Zbtb7a
chr10	81319470	81319519	peak65090_cluster45214	15	+	3' UTR	NM_001293646	Pip5k1c
chr10	81486820	81486879	peak71306_cluster49608	17	-	3' UTR	NM_134009	Ncln
chr10	81487005	81487099	peak71310_cluster49608	20	-	3' UTR	NM_134009	Ncln
chr10	81487230	81487324	peak71312_cluster49608	14	-	3' UTR	NM_134009	Ncln
chr10	81487425	81487474	peak71314_cluster49608	12	-	3' UTR	NM_134009	Ncln
chr10	82896290	82896359	peak65157_cluster45268	13	+	3' UTR	NM_001042514	Txnrd1
chr10	83366125	83366169	peak65179_cluster45284	12	+	3' UTR	NM_026579	D10Wsu102e
chr10	85117520	85117569	peak65279_cluster45357	11	+	3' UTR	NM_001013028	Tmem263
chr10	85893015	85893074	peak71446_cluster49700	30	-	3' UTR	NM_181650	Prdm4
chr10	86690910	86691029	peak71470_cluster49716	34	-	3' UTR	NM_011631	Hsp90b1
chr10	86691065	86691124	peak71472_cluster49716	15	-	3' UTR	NM_011631	Hsp90b1
chr10	92685590	92685624	peak71624_cluster49818	11	-	3' UTR	NM_008682	Nedd1
chr10	95547995	95548029	peak71678_cluster49864	11	-	3' UTR	NM_027722	Nudt4
chr10	95548300	95548339	peak71681_cluster49865	10	-	3' UTR	NM_027722	Nudt4
chr10	95548435	95548464	peak71684_cluster49866	11	-	3' UTR	NM_027722	Nudt4
chr10	96618715	96618794	peak65475_cluster45507	10	+	3' UTR	NM_007569	Btg1
chr10	96619165	96619314	peak65478_cluster45508	13	+	3' UTR	NM_007569	Btg1
chr10	96619380	96619434	peak65480_cluster45508	19	+	3' UTR	NM_007569	Btg1
chr10	99023615	99023679	peak65522_cluster45539	17	+	3' UTR	NM_026482	Atp2b1
chr10	99267080	99267124	peak65545_cluster45553	12	+	3' UTR	NM_026268	Dusp6
chr10	99267305	99267429	peak65548_cluster45554	27	+	3' UTR	NM_026268	Dusp6
chr10	103418800	103419044	peak65583_cluster45581	40	+	3' UTR	NM_175328	Slc6a15
chr10	112927910	112927954	peak71835_cluster49974	10	-	3' UTR	NM_001033474	Atxn7l3b
chr10	117072975	117073054	peak72004_cluster50099	15	-	3' UTR	NM_177798	Frs2
chr10	117346235	117346269	peak72042_cluster50127	11	-	3' UTR	NM_001013391	Cpsf6
chr10	117689710	117689794	peak72074_cluster50153	18	-	3' UTR	NM_010786	Mdm2
chr10	120924235	120924294	peak72206_cluster50242	12	-	3' UTR	NM_001081193	Lemd3
chr10	121395135	121395209	peak65879_cluster45808	11	+	3' UTR	NM_029364	Gns
chr10	121395375	121395639	peak65881_cluster45808	16	+	3' UTR	NM_029364	Gns
chr10	121396610	121396679	peak65887_cluster45810	11	+	3' UTR	NM_029364	Gns
chr10	121397105	121397119	peak65889_cluster45810	14	+	3' UTR	NM_029364	Gns
chr10	121590025	121590054	peak72255_cluster50277	11	-	3' UTR	NM_001081056	Xpot
chr10	127095780	127095914	peak72324_cluster50329	37	-	3' UTR	NM_001171026	Os9
chr10	127096085	127096339	peak72326_cluster50329	19	-	3' UTR	NM_001171026	Os9
chr10	127697325	127697379	peak66050_cluster45929	17	+	3' UTR	NM_001113211	Tmem194
chr10	127697550	127697584	peak66054_cluster45929	20	+	3' UTR	NM_001113211	Tmem194
chr10	127699285	127699379	peak66062_cluster45935	14	+	3' UTR	NM_001113211	Tmem194
chr10	127699880	127699944	peak66066_cluster45937	10	+	3' UTR	NM_001113211	Tmem194
chr10	127699990	127700299	peak66068_cluster45937	17	+	3' UTR	NM_001113211	Tmem194
chr10	127700495	127700549	peak66071_cluster45938	13	+	3' UTR	NM_001113211	Tmem194
chr10	127745810	127745839	peak66088_cluster45949	12	+	3' UTR	NM_198035	Zbtb39
chr10	127746175	127746224	peak66091_cluster45950	14	+	3' UTR	NM_198035	Zbtb39
chr10	128126860	128126944	peak66173_cluster45996	14	+	3' UTR	NM_054078	Baz2a
chr10	128127730	128127799	peak66181_cluster45998	15	+	3' UTR	NM_054078	Baz2a
chr10	128361240	128361429	peak66222_cluster46022	21	+	3' UTR	NM_026444	Cs
chr10	128361675	128361739	peak66225_cluster46023	14	+	3' UTR	NM_026444	Cs
chr10	128361780	128362029	peak66228_cluster46024	16	+	3' UTR	NM_026444	Cs
chr10	128391000	128391014	peak66253_cluster46037	15	+	3' UTR	NM_172790	Ankrd52
chr10	128391215	128391229	peak66257_cluster46037	15	+	3' UTR	NM_172790	Ankrd52
chr10	128391375	128391399	peak66261_cluster46037	13	+	3' UTR	NM_172790	Ankrd52
chr10	128391975	128392024	peak66268_cluster46039	15	+	3' UTR	NM_172790	Ankrd52
chr10	128392160	128392214	peak66270_cluster46039	11	+	3' UTR	NM_172790	Ankrd52
chr10	128392945	128393014	peak66276_cluster46041	11	+	3' UTR	NM_172790	Ankrd52
chr10	128393640	128393699	peak66282_cluster46043	19	+	3' UTR	NM_172790	Ankrd52
chr10	128557870	128557904	peak72505_cluster50453	11	-	3' UTR	NM_011119	Pa2g4
chr10	128678185	128678224	peak72533_cluster50473	18	-	3' UTR	NM_177411	Rab5b
chr10	128678890	128678954	peak72537_cluster50475	13	-	3' UTR	NM_177411	Rab5b
chr10	128679375	128679449	peak72541_cluster50477	14	-	3' UTR	NM_177411	Rab5b
chr11	3689280	3689349	peak40126_cluster27927	15	+	3' UTR	NM_198162	Morc2a
chr11	3689735	3689804	peak40129_cluster27928	11	+	3' UTR	NM_198162	Morc2a
chr11	3917565	3917624	peak27022_cluster18978	11	-	3' UTR	NM_015749	Tcn2
chr11	4480985	4481024	peak27037_cluster18989	14	-	3' UTR	NM_028860	Mtmr3
chr11	4481075	4481104	peak27039_cluster18989	15	-	3' UTR	NM_028860	Mtmr3
chr11	4702130	4702169	peak27100_cluster19023	11	-	3' UTR	NM_197979	Uqcr10
chr11	5276360	5276579	peak27161_cluster19068	17	-	3' UTR	NM_001290501	Znrf3
chr11	5276655	5276959	peak27163_cluster19068	15	-	3' UTR	NM_001290501	Znrf3
chr11	5277105	5277179	peak27165_cluster19068	12	-	3' UTR	NM_001290501	Znrf3
chr11	5277330	5277424	peak27168_cluster19069	9	-	3' UTR	NM_001290501	Znrf3
chr11	5278500	5278554	peak27176_cluster19074	12	-	3' UTR	NM_001290501	Znrf3
chr11	5278890	5278954	peak27182_cluster19076	10	-	3' UTR	NM_001290501	Znrf3
chr11	5279040	5279134	peak27185_cluster19077	14	-	3' UTR	NM_001290501	Znrf3
chr11	5279355	5279459	peak27188_cluster19078	30	-	3' UTR	NM_001290501	Znrf3
chr11	5525540	5525604	peak40213_cluster28000	15	+	3' UTR	NM_013842	Xbp1
chr11	6107725	6107794	peak27267_cluster19139	12	-	3' UTR	NM_173748	Nudcd3
chr11	6270885	6270939	peak27311_cluster19175	18	-	3' UTR	NM_134020	Tmed4
chr11	6405080	6405134	peak40263_cluster28039	12	+	3' UTR	NM_001005867	Zmiz2
chr11	6405460	6405509	peak40268_cluster28040	12	+	3' UTR	NM_001005867	Zmiz2
chr11	6468075	6468119	peak27336_cluster19188	10	-	3' UTR	NM_011221	Purb
chr11	6472125	6472189	peak27355_cluster19202	10	-	3' UTR	NM_011221	Purb
chr11	6473010	6473054	peak27359_cluster19204	11	-	3' UTR	NM_011221	Purb
chr11	6474000	6474039	peak27363_cluster19206	12	-	3' UTR	NM_011221	Purb
chr11	6616470	6616514	peak27382_cluster19218	12	-	3' UTR	NM_134011	Tbrg4
chr11	7170855	7170924	peak40373_cluster28114	14	+	3' UTR	NM_009622	Adcy1
chr11	7171660	7171704	peak40378_cluster28117	13	+	3' UTR	NM_009622	Adcy1
chr11	7171790	7171834	peak40380_cluster28117	19	+	3' UTR	NM_009622	Adcy1
chr11	7171920	7171959	peak40382_cluster28117	11	+	3' UTR	NM_009622	Adcy1
chr11	7172670	7172719	peak40388_cluster28117	13	+	3' UTR	NM_009622	Adcy1
chr11	7206220	7206244	peak27413_cluster19240	16	-	3' UTR	NM_008343	Igfbp3
chr11	7206335	7206414	peak27415_cluster19240	54	-	3' UTR	NM_008343	Igfbp3
chr11	7206510	7206574	peak27419_cluster19241	24	-	3' UTR	NM_008343	Igfbp3
chr11	7206645	7206679	peak27421_cluster19241	13	-	3' UTR	NM_008343	Igfbp3
chr11	7206755	7206914	peak27424_cluster19242	15	-	3' UTR	NM_008343	Igfbp3
chr11	7207050	7207124	peak27428_cluster19242	11	-	3' UTR	NM_008343	Igfbp3
chr11	7207265	7207344	peak27430_cluster19242	17	-	3' UTR	NM_008343	Igfbp3
chr11	7207370	7207509	peak27432_cluster19242	46	-	3' UTR	NM_008343	Igfbp3
chr11	8432085	8432194	peak27456_cluster19255	17	-	3' UTR	NM_001083587	Tns3
chr11	8433800	8433864	peak27466_cluster19259	21	-	3' UTR	NM_001083587	Tns3
chr11	11933125	11933149	peak27726_cluster19420	12	-	3' UTR	NM_001177629	Grb10
chr11	20021860	20022014	peak40622_cluster28293	12	+	3' UTR	NM_033523	Spred2
chr11	20225120	20225229	peak40653_cluster28313	16	+	3' UTR	NM_008996	Rab1a
chr11	20225710	20225734	peak40657_cluster28315	13	+	3' UTR	NM_008996	Rab1a
chr11	20302310	20302339	peak27851_cluster19517	12	-	3' UTR	NM_018861	Slc1a4
chr11	20302580	20302649	peak27854_cluster19518	17	-	3' UTR	NM_018861	Slc1a4
chr11	20302790	20302849	peak27857_cluster19519	14	-	3' UTR	NM_018861	Slc1a4
chr11	20303010	20303044	peak27860_cluster19520	11	-	3' UTR	NM_018861	Slc1a4
chr11	20303375	20303604	peak27864_cluster19520	23	-	3' UTR	NM_018861	Slc1a4
chr11	20303625	20303704	peak27866_cluster19520	17	-	3' UTR	NM_018861	Slc1a4
chr11	20303760	20303864	peak27868_cluster19520	23	-	3' UTR	NM_018861	Slc1a4
chr11	20651900	20651954	peak40694_cluster28337	14	+	3' UTR	NM_021372	Sertad2
chr11	21148845	21148884	peak40715_cluster28351	12	+	3' UTR	NM_023324	Peli1
chr11	21149970	21150024	peak40723_cluster28356	10	+	3' UTR	NM_023324	Peli1
chr11	22006650	22006694	peak27956_cluster19570	12	-	3' UTR	NM_001252515	Ehbp1
chr11	23003145	23003194	peak40782_cluster28396	16	+	3' UTR	NM_009837	Cct4
chr11	23296125	23296199	peak40830_cluster28424	11	+	3' UTR	NM_134014	Xpo1
chr11	23490335	23490364	peak27997_cluster19604	12	-	3' UTR	NM_172391	Ahsa2
chr11	30099675	30099739	peak28076_cluster19661	13	-	3' UTR	NM_175836	Sptbn1
chr11	31359555	31359664	peak28132_cluster19702	20	-	3' UTR	NM_011491	Stc2
chr11	31359840	31359944	peak28134_cluster19703	20	-	3' UTR	NM_011491	Stc2
chr11	31360020	31360064	peak28138_cluster19703	18	-	3' UTR	NM_011491	Stc2
chr11	31665515	31665649	peak28148_cluster19711	21	-	3' UTR	NM_001024919	Bod1
chr11	31933530	31933599	peak41091_cluster28610	10	+	3' UTR	NM_001290676	Cpeb4
chr11	32744955	32744984	peak41141_cluster28649	12	+	3' UTR	NM_001271349	Fbxw11
chr11	32745985	32746034	peak41147_cluster28653	15	+	3' UTR	NM_001271349	Fbxw11
chr11	33152690	33152849	peak28173_cluster19730	26	-	3' UTR	NM_008722	Npm1
chr11	35785615	35785694	peak41192_cluster28679	24	+	3' UTR	NM_145962	Pank3
chr11	35785725	35785734	peak41194_cluster28679	18	+	3' UTR	NM_145962	Pank3
chr11	35786425	35786454	peak41201_cluster28682	11	+	3' UTR	NM_145962	Pank3
chr11	35787095	35787154	peak41205_cluster28684	11	+	3' UTR	NM_145962	Pank3
chr11	35789345	35789389	peak41217_cluster28690	13	+	3' UTR	NM_145962	Pank3
chr11	35790045	35790099	peak41224_cluster28694	18	+	3' UTR	NM_145962	Pank3
chr11	35791025	35791069	peak41229_cluster28696	24	+	3' UTR	NM_145962	Pank3
chr11	36007655	36007694	peak28262_cluster19788	12	-	3' UTR	NM_011856	Tenm2
chr11	40679660	40679684	peak28284_cluster19806	21	-	3' UTR	NM_001199274	Mat2b
chr11	40679760	40679814	peak28286_cluster19806	31	-	3' UTR	NM_001199274	Mat2b
chr11	40749165	40749194	peak28310_cluster19821	13	-	3' UTR	NM_009831	Ccng1
chr11	43720490	43720524	peak41310_cluster28755	13	+	3' UTR	NM_001164231	Pwwp2a
chr11	44564275	44564349	peak41345_cluster28777	10	+	3' UTR	NM_028862	Rnf145
chr11	45909285	45909344	peak41389_cluster28806	13	+	3' UTR	NM_001045520	Clint1
chr11	46194975	46194999	peak28337_cluster19845	14	-	3' UTR	NM_133769	Cyfip2
chr11	49652395	49652449	peak41498_cluster28873	15	+	3' UTR	NM_008029	Flt4
chr11	49673285	49673409	peak28421_cluster19905	14	-	3' UTR	NM_212484	Cnot6
chr11	49673605	49673624	peak28424_cluster19906	19	-	3' UTR	NM_212484	Cnot6
chr11	49673700	49673749	peak28426_cluster19906	10	-	3' UTR	NM_212484	Cnot6
chr11	49673840	49673889	peak28428_cluster19906	13	-	3' UTR	NM_212484	Cnot6
chr11	49674215	49674274	peak28431_cluster19907	15	-	3' UTR	NM_212484	Cnot6
chr11	49674670	49674759	peak28436_cluster19908	18	-	3' UTR	NM_212484	Cnot6
chr11	49884150	49884184	peak41511_cluster28883	11	+	3' UTR	NM_207692	Mapk9
chr11	50257405	50257444	peak28531_cluster19955	11	-	3' UTR	NM_175334	Maml1
chr11	50294490	50294564	peak28547_cluster19966	27	-	3' UTR	NM_007597	Canx
chr11	50294615	50294694	peak28549_cluster19966	30	-	3' UTR	NM_007597	Canx
chr11	50294850	50294904	peak28552_cluster19967	11	-	3' UTR	NM_007597	Canx
chr11	50295130	50295159	peak28557_cluster19968	12	-	3' UTR	NM_007597	Canx
chr11	50295230	50295289	peak28561_cluster19968	14	-	3' UTR	NM_007597	Canx
chr11	50295345	50295409	peak28563_cluster19968	41	-	3' UTR	NM_007597	Canx
chr11	50295485	50295704	peak28565_cluster19968	20	-	3' UTR	NM_007597	Canx
chr11	50296010	50296119	peak28568_cluster19970	28	-	3' UTR	NM_007597	Canx
chr11	50296160	50296339	peak28570_cluster19970	38	-	3' UTR	NM_007597	Canx
chr11	50385825	50385859	peak41546_cluster28910	12	+	3' UTR	NM_021510	Hnrnph1
chr11	51601330	51601419	peak28653_cluster20023	24	-	3' UTR	NM_001048061	Hnrnpab
chr11	51985720	51985774	peak28718_cluster20061	12	-	3' UTR	NM_009458	Ube2b
chr11	51986080	51986134	peak28722_cluster20063	14	-	3' UTR	NM_009458	Ube2b
chr11	51986280	51986439	peak28725_cluster20064	12	-	3' UTR	NM_009458	Ube2b
chr11	51986495	51986664	peak28727_cluster20064	15	-	3' UTR	NM_009458	Ube2b
chr11	52122250	52122294	peak41600_cluster28954	11	+	3' UTR	NM_019411	Ppp2ca
chr11	52122430	52122549	peak41602_cluster28954	13	+	3' UTR	NM_019411	Ppp2ca
chr11	52246390	52246439	peak41626_cluster28969	10	+	3' UTR	NM_011543	Skp1a
chr11	52389195	52389249	peak41653_cluster28985	10	+	3' UTR	NM_011694	Vdac1
chr11	52407150	52407184	peak41670_cluster28992	12	+	3' UTR	NM_153117	9530068E07Rik
chr11	52407310	52407389	peak41672_cluster28992	17	+	3' UTR	NM_153117	9530068E07Rik
chr11	52407480	52407524	peak41674_cluster28992	16	+	3' UTR	NM_153117	9530068E07Rik
chr11	52407720	52407954	peak41677_cluster28993	18	+	3' UTR	NM_153117	9530068E07Rik
chr11	52407985	52408289	peak41679_cluster28993	40	+	3' UTR	NM_153117	9530068E07Rik
chr11	52408430	52408569	peak41682_cluster28994	24	+	3' UTR	NM_153117	9530068E07Rik
chr11	53415555	53415569	peak41740_cluster29027	18	+	3' UTR	NM_033565	Aff4
chr11	53416420	53416519	peak41747_cluster29030	10	+	3' UTR	NM_033565	Aff4
chr11	53418805	53418894	peak41762_cluster29038	9	+	3' UTR	NM_033565	Aff4
chr11	53419235	53419274	peak41766_cluster29038	23	+	3' UTR	NM_033565	Aff4
chr11	53419400	53419464	peak41770_cluster29038	24	+	3' UTR	NM_033565	Aff4
chr11	53420165	53420199	peak41774_cluster29040	14	+	3' UTR	NM_033565	Aff4
chr11	53420245	53420344	peak41776_cluster29040	16	+	3' UTR	NM_033565	Aff4
chr11	53542220	53542259	peak41789_cluster29048	16	+	3' UTR	NM_033144	Sept8
chr11	53776645	53776789	peak41814_cluster29061	19	+	3' UTR	NM_008390	Irf1
chr11	53776920	53776944	peak41816_cluster29061	21	+	3' UTR	NM_008390	Irf1
chr11	53776980	53777109	peak41818_cluster29061	25	+	3' UTR	NM_008390	Irf1
chr11	54516655	54516679	peak41879_cluster29101	12	+	3' UTR	NM_173753	Fnip1
chr11	54517280	54517334	peak41885_cluster29103	18	+	3' UTR	NM_173753	Fnip1
chr11	54979180	54979229	peak28842_cluster20154	15	-	3' UTR	NM_001110211	Anxa6
chr11	55234030	55234069	peak41941_cluster29141	21	+	3' UTR	NM_153139	Slc36a1
chr11	55235240	55235329	peak41945_cluster29143	10	+	3' UTR	NM_153139	Slc36a1
chr11	55394695	55394814	peak28851_cluster20161	18	-	3' UTR	NM_009242	Sparc
chr11	55394875	55394954	peak28853_cluster20161	10	-	3' UTR	NM_009242	Sparc
chr11	55395055	55395109	peak28855_cluster20161	16	-	3' UTR	NM_009242	Sparc
chr11	55395140	55395244	peak28857_cluster20161	16	-	3' UTR	NM_009242	Sparc
chr11	55395295	55395514	peak28860_cluster20162	23	-	3' UTR	NM_009242	Sparc
chr11	55395560	55395604	peak28862_cluster20162	45	-	3' UTR	NM_009242	Sparc
chr11	55500205	55500274	peak42005_cluster29187	12	+	3' UTR	NM_013716	G3bp1
chr11	57530545	57530589	peak42049_cluster29219	11	+	3' UTR	NM_180599	Mfap3
chr11	57531405	57531489	peak42054_cluster29222	19	+	3' UTR	NM_180599	Mfap3
chr11	57531975	57532014	peak42057_cluster29224	10	+	3' UTR	NM_180599	Mfap3
chr11	57533355	57533374	peak42063_cluster29226	13	+	3' UTR	NM_180599	Mfap3
chr11	57533605	57533649	peak42066_cluster29227	11	+	3' UTR	NM_180599	Mfap3
chr11	58059635	58059704	peak42144_cluster29281	34	+	3' UTR	NM_028451	Larp1
chr11	58060450	58060504	peak42149_cluster29282	10	+	3' UTR	NM_028451	Larp1
chr11	58060655	58060809	peak42152_cluster29283	13	+	3' UTR	NM_028451	Larp1
chr11	58061115	58061224	peak42155_cluster29284	16	+	3' UTR	NM_028451	Larp1
chr11	58061520	58061564	peak42158_cluster29285	17	+	3' UTR	NM_028451	Larp1
chr11	59212075	59212299	peak28938_cluster20219	17	-	3' UTR	NM_007476	Arf1
chr11	60443600	60443654	peak42276_cluster29373	12	+	3' UTR	NM_025757	Gid4
chr11	60444845	60444899	peak42282_cluster29377	13	+	3' UTR	NM_025757	Gid4
chr11	60554980	60555074	peak42302_cluster29390	19	+	3' UTR	NM_172943	Alkbh5
chr11	60555110	60555209	peak42304_cluster29390	31	+	3' UTR	NM_172943	Alkbh5
chr11	60555255	60555289	peak42306_cluster29390	11	+	3' UTR	NM_172943	Alkbh5
chr11	60556475	60556514	peak42311_cluster29393	11	+	3' UTR	NM_172943	Alkbh5
chr11	60557620	60557694	peak42317_cluster29397	32	+	3' UTR	NM_172943	Alkbh5
chr11	60784505	60784554	peak42356_cluster29422	10	+	3' UTR	NM_001085440	Smcr8
chr11	61153150	61153209	peak29125_cluster20350	14	-	3' UTR	NM_001004143	Usp22
chr11	61154155	61154199	peak29131_cluster20354	14	-	3' UTR	NM_001004143	Usp22
chr11	62314745	62314844	peak42399_cluster29453	16	+	3' UTR	NM_028360	Ttc19
chr11	62317605	62317664	peak29239_cluster20432	10	-	3' UTR	NM_001252313	Ncor1
chr11	62894155	62894229	peak42437_cluster29475	13	+	3' UTR	NM_026210	Tvp23b
chr11	62894300	62894344	peak42439_cluster29475	10	+	3' UTR	NM_026210	Tvp23b
chr11	62894680	62894794	peak42444_cluster29476	15	+	3' UTR	NM_026210	Tvp23b
chr11	65688755	65688809	peak29318_cluster20500	18	-	3' UTR	NM_009157	Map2k4
chr11	66216865	66216914	peak29343_cluster20521	11	-	3' UTR	NM_001034874	Shisa6
chr11	67065185	67065244	peak42481_cluster29504	10	+	3' UTR	NM_001040026	Sco1
chr11	68815735	68815799	peak42545_cluster29547	20	+	3' UTR	NM_175260	Myh10
chr11	68822180	68822204	peak29396_cluster20560	13	-	3' UTR	NM_023668	Ndel1
chr11	68822295	68822354	peak29398_cluster20560	16	-	3' UTR	NM_023668	Ndel1
chr11	68987930	68987994	peak29425_cluster20582	13	-	3' UTR	NM_001159519	Pfas
chr11	69109620	69109799	peak42600_cluster29588	23	+	3' UTR	NM_001159367	Per1
chr11	69652925	69653004	peak42637_cluster29606	18	+	3' UTR	NM_011814	Fxr2
chr11	69667165	69667319	peak29582_cluster20672	48	-	3' UTR	NM_001159375	Eif4a1
chr11	69667415	69667474	peak29585_cluster20673	14	-	3' UTR	NM_001159375	Eif4a1
chr11	69994560	69994624	peak42689_cluster29641	14	+	3' UTR	NM_019749	Gabarap
chr11	69999435	69999664	peak42705_cluster29651	10	+	3' UTR	NM_001291126	Phf23
chr11	70984375	70984419	peak29831_cluster20826	10	-	3' UTR	NM_178367	Dhx33
chr11	70985830	70985869	peak29838_cluster20831	13	-	3' UTR	NM_178367	Dhx33
chr11	71007735	71007784	peak29846_cluster20837	32	-	3' UTR	NM_001291148	Derl2
chr11	71007820	71007849	peak29848_cluster20837	12	-	3' UTR	NM_001291148	Derl2
chr11	71008635	71008679	peak29853_cluster20840	14	-	3' UTR	NM_001291148	Derl2
chr11	71008980	71009134	peak29856_cluster20841	69	-	3' UTR	NM_001291148	Derl2
chr11	71009965	71010004	peak29861_cluster20844	16	-	3' UTR	NM_001291148	Derl2
chr11	71010050	71010084	peak29863_cluster20844	16	-	3' UTR	NM_001291148	Derl2
chr11	71010160	71010229	peak29865_cluster20844	16	-	3' UTR	NM_001291148	Derl2
chr11	71026285	71026309	peak42836_cluster29742	12	+	3' UTR	NM_025993	Mis12
chr11	71026880	71026934	peak42839_cluster29743	19	+	3' UTR	NM_025993	Mis12
chr11	71026985	71027074	peak42841_cluster29743	28	+	3' UTR	NM_025993	Mis12
chr11	73183785	73183924	peak29925_cluster20893	12	-	3' UTR	NM_031251	Ctns
chr11	73184175	73184254	peak29928_cluster20894	15	-	3' UTR	NM_031251	Ctns
chr11	74843620	74843634	peak43033_cluster29884	15	+	3' UTR	NM_010813	Mnt
chr11	74843910	74843984	peak43037_cluster29885	11	+	3' UTR	NM_010813	Mnt
chr11	74844170	74844239	peak43039_cluster29885	12	+	3' UTR	NM_010813	Mnt
chr11	74844685	74844719	peak43042_cluster29886	11	+	3' UTR	NM_010813	Mnt
chr11	74845165	74845224	peak43045_cluster29887	15	+	3' UTR	NM_010813	Mnt
chr11	74845400	74845504	peak43049_cluster29887	23	+	3' UTR	NM_010813	Mnt
chr11	75703985	75704039	peak43236_cluster30001	10	+	3' UTR	NM_133656	Crk
chr11	75704465	75704534	peak43239_cluster30002	11	+	3' UTR	NM_133656	Crk
chr11	75705235	75705309	peak43243_cluster30004	10	+	3' UTR	NM_133656	Crk
chr11	75764715	75764744	peak43300_cluster30038	17	+	3' UTR	NM_009536	Ywhae
chr11	75765215	75765279	peak43304_cluster30040	32	+	3' UTR	NM_009536	Ywhae
chr11	75765430	75765524	peak43306_cluster30040	18	+	3' UTR	NM_009536	Ywhae
chr11	76729505	76729549	peak30131_cluster21042	11	-	3' UTR	NM_016810	Gosr1
chr11	76779505	76779549	peak30140_cluster21047	11	-	3' UTR	NM_007754	Cpd
chr11	76780020	76780064	peak30145_cluster21048	11	-	3' UTR	NM_007754	Cpd
chr11	77507020	77507079	peak43377_cluster30090	18	+	3' UTR	NM_001004144	Git1
chr11	77531935	77531979	peak30194_cluster21085	15	-	3' UTR	NM_144825	Taok1
chr11	77535430	77535499	peak30208_cluster21093	12	-	3' UTR	NM_144825	Taok1
chr11	77536020	77536054	peak30213_cluster21096	15	-	3' UTR	NM_144825	Taok1
chr11	77537555	77537594	peak30221_cluster21100	16	-	3' UTR	NM_144825	Taok1
chr11	77709790	77709854	peak43408_cluster30098	10	+	3' UTR	NM_001024205	Nufip2
chr11	77710615	77710679	peak43415_cluster30101	21	+	3' UTR	NM_001024205	Nufip2
chr11	77710810	77710899	peak43417_cluster30101	11	+	3' UTR	NM_001024205	Nufip2
chr11	77711030	77711159	peak43419_cluster30101	29	+	3' UTR	NM_001024205	Nufip2
chr11	77711225	77711279	peak43421_cluster30101	13	+	3' UTR	NM_001024205	Nufip2
chr11	77711755	77711794	peak43426_cluster30104	14	+	3' UTR	NM_001024205	Nufip2
chr11	77712085	77712134	peak43429_cluster30105	19	+	3' UTR	NM_001024205	Nufip2
chr11	77712660	77712774	peak43432_cluster30106	15	+	3' UTR	NM_001024205	Nufip2
chr11	77713560	77713724	peak43437_cluster30109	16	+	3' UTR	NM_001024205	Nufip2
chr11	77713905	77714014	peak43440_cluster30110	13	+	3' UTR	NM_001024205	Nufip2
chr11	77714610	77714634	peak43444_cluster30112	13	+	3' UTR	NM_001024205	Nufip2
chr11	78207115	78207154	peak30284_cluster21145	17	-	3' UTR	NM_009297	Supt6
chr11	78342000	78342059	peak43620_cluster30230	10	+	3' UTR	NM_201406	Pigs
chr11	78342105	78342189	peak43622_cluster30230	11	+	3' UTR	NM_201406	Pigs
chr11	78507285	78507324	peak30325_cluster21174	19	-	3' UTR	NM_199199	Tmem199
chr11	78524535	78524629	peak30342_cluster21183	13	-	3' UTR	NM_001159392	Tnfaip1
chr11	78524915	78524979	peak30345_cluster21184	12	-	3' UTR	NM_001159392	Tnfaip1
chr11	78525230	78525309	peak30348_cluster21185	11	-	3' UTR	NM_001159392	Tnfaip1
chr11	78567770	78567799	peak30373_cluster21194	14	-	3' UTR	NM_008702	Nlk
chr11	78567880	78567954	peak30377_cluster21194	11	-	3' UTR	NM_008702	Nlk
chr11	79239815	79239889	peak30410_cluster21221	18	-	3' UTR	NM_019653	Wsb1
chr11	79578880	79578929	peak43679_cluster30269	12	+	3' UTR	NM_010897	Nf1
chr11	79580760	79580844	peak43687_cluster30273	14	+	3' UTR	NM_010897	Nf1
chr11	79581335	79581414	peak43690_cluster30274	19	+	3' UTR	NM_010897	Nf1
chr11	79692930	79693009	peak43718_cluster30294	13	+	3' UTR	NM_175543	Rab11fip4
chr11	80032235	80032304	peak43754_cluster30320	15	+	3' UTR	NM_001163018	Suz12
chr11	80032555	80032604	peak43757_cluster30321	27	+	3' UTR	NM_001163018	Suz12
chr11	80033400	80033594	peak43761_cluster30323	13	+	3' UTR	NM_001163018	Suz12
chr11	80033670	80033844	peak43765_cluster30323	26	+	3' UTR	NM_001163018	Suz12
chr11	80134370	80134404	peak43775_cluster30331	13	+	3' UTR	NM_001029856	Atad5
chr11	82766320	82766354	peak43860_cluster30396	13	+	3' UTR	NM_025884	Zfp830
chr11	83402690	83402759	peak43896_cluster30418	11	+	3' UTR	NM_027915	Ap2b1
chr11	83403700	83403739	peak43902_cluster30422	12	+	3' UTR	NM_027915	Ap2b1
chr11	84984570	84984679	peak30518_cluster21307	13	-	3' UTR	NM_001029934	Usp32
chr11	85191450	85191504	peak30568_cluster21330	11	-	3' UTR	NM_025825	Appbp2
chr11	86267130	86267184	peak30614_cluster21363	13	-	3' UTR	NM_001080931	Med13
chr11	86269630	86269679	peak30617_cluster21364	10	-	3' UTR	NM_001080931	Med13
chr11	86270800	86270819	peak30621_cluster21366	14	-	3' UTR	NM_001080931	Med13
chr11	86694735	86694794	peak30673_cluster21403	18	-	3' UTR	NM_001003908	Cltc
chr11	86694855	86694904	peak30675_cluster21403	10	-	3' UTR	NM_001003908	Cltc
chr11	87090345	87090394	peak30775_cluster21466	13	-	3' UTR	NM_175563	Prr11
chr11	87122165	87122219	peak44008_cluster30511	12	+	3' UTR	NM_025377	Ska2
chr11	87219410	87219449	peak44027_cluster30525	10	+	3' UTR	NM_197987	Trim37
chr11	87615330	87615369	peak44070_cluster30549	10	+	3' UTR	NM_133215	Mtmr4
chr11	87616045	87616079	peak44076_cluster30553	14	+	3' UTR	NM_133215	Mtmr4
chr11	87979660	87979734	peak30807_cluster21491	21	-	3' UTR	NM_026556	Dynll2
chr11	87980040	87980089	peak30811_cluster21493	19	-	3' UTR	NM_026556	Dynll2
chr11	87980215	87980259	peak30813_cluster21493	10	-	3' UTR	NM_026556	Dynll2
chr11	87980560	87980664	peak30817_cluster21495	14	-	3' UTR	NM_026556	Dynll2
chr11	87981055	87981084	peak30820_cluster21496	22	-	3' UTR	NM_026556	Dynll2
chr11	87981135	87981234	peak30822_cluster21496	21	-	3' UTR	NM_026556	Dynll2
chr11	87981290	87981364	peak30824_cluster21496	11	-	3' UTR	NM_026556	Dynll2
chr11	88082445	88082479	peak44110_cluster30577	11	+	3' UTR	NM_016686	Vezf1
chr11	88340650	88340719	peak30845_cluster21507	18	-	3' UTR	NM_054043	Msi2
chr11	88341980	88342014	peak30851_cluster21511	18	-	3' UTR	NM_054043	Msi2
chr11	88924500	88924574	peak31100_cluster21678	24	-	3' UTR	NM_029023	Scpep1
chr11	89038030	89038084	peak31124_cluster21690	10	-	3' UTR	NM_019505	Dgke
chr11	89039655	89039719	peak31129_cluster21693	10	-	3' UTR	NM_019505	Dgke
chr11	89040165	89040184	peak31132_cluster21694	18	-	3' UTR	NM_019505	Dgke
chr11	89301300	89301334	peak31139_cluster21697	12	-	3' UTR	NM_008711	Nog
chr11	93945470	93945514	peak44184_cluster30630	12	+	3' UTR	NM_134012	Mbtd1
chr11	93945595	93945644	peak44186_cluster30630	10	+	3' UTR	NM_134012	Mbtd1
chr11	94123480	94123514	peak44233_cluster30660	14	+	3' UTR	NM_001199203	Spag9
chr11	94124845	94124909	peak44239_cluster30664	17	+	3' UTR	NM_001199203	Spag9
chr11	94215000	94215019	peak44259_cluster30674	18	+	3' UTR	NM_009427	Tob1
chr11	94664110	94664219	peak31225_cluster21761	18	-	3' UTR	NM_145828	Xylt2
chr11	94664255	94664329	peak31227_cluster21761	22	-	3' UTR	NM_145828	Xylt2
chr11	95492360	95492494	peak44351_cluster30743	13	+	3' UTR	NM_025287	Spop
chr11	95492605	95492634	peak44356_cluster30744	16	+	3' UTR	NM_025287	Spop
chr11	95957390	95957409	peak31295_cluster21810	48	-	3' UTR	NM_009951	Igf2bp1
chr11	95957455	95957469	peak31297_cluster21810	27	-	3' UTR	NM_009951	Igf2bp1
chr11	95957560	95957619	peak31299_cluster21810	17	-	3' UTR	NM_009951	Igf2bp1
chr11	95958160	95958204	peak31302_cluster21811	14	-	3' UTR	NM_009951	Igf2bp1
chr11	95958890	95958959	peak31312_cluster21811	20	-	3' UTR	NM_009951	Igf2bp1
chr11	95959765	95959859	peak31315_cluster21812	19	-	3' UTR	NM_009951	Igf2bp1
chr11	95959980	95960059	peak31319_cluster21812	27	-	3' UTR	NM_009951	Igf2bp1
chr11	95960165	95960214	peak31322_cluster21813	14	-	3' UTR	NM_009951	Igf2bp1
chr11	95960305	95960339	peak31324_cluster21813	13	-	3' UTR	NM_009951	Igf2bp1
chr11	95960420	95960459	peak31326_cluster21813	49	-	3' UTR	NM_009951	Igf2bp1
chr11	95960615	95960699	peak31328_cluster21813	17	-	3' UTR	NM_009951	Igf2bp1
chr11	95960765	95960814	peak31330_cluster21813	11	-	3' UTR	NM_009951	Igf2bp1
chr11	95961330	95961399	peak31337_cluster21815	20	-	3' UTR	NM_009951	Igf2bp1
chr11	95961750	95961784	peak31345_cluster21816	18	-	3' UTR	NM_009951	Igf2bp1
chr11	95961820	95961869	peak31347_cluster21816	21	-	3' UTR	NM_009951	Igf2bp1
chr11	95961895	95961939	peak31349_cluster21816	24	-	3' UTR	NM_009951	Igf2bp1
chr11	96049215	96049299	peak31415_cluster21851	19	-	3' UTR	NM_172300	Ube2z
chr11	96049510	96049579	peak31418_cluster21852	16	-	3' UTR	NM_172300	Ube2z
chr11	96049630	96049694	peak31420_cluster21852	10	-	3' UTR	NM_172300	Ube2z
chr11	96817545	96817589	peak31442_cluster21867	19	-	3' UTR	NM_001130454	Nfe2l1
chr11	96817670	96817714	peak31444_cluster21867	13	-	3' UTR	NM_001130454	Nfe2l1
chr11	96818465	96818609	peak31447_cluster21868	15	-	3' UTR	NM_001130454	Nfe2l1
chr11	96818775	96819004	peak31450_cluster21869	19	-	3' UTR	NM_001130454	Nfe2l1
chr11	97048880	97048929	peak44447_cluster30810	12	+	3' UTR	NM_026154	Mrpl10
chr11	97137490	97137534	peak31512_cluster21900	10	-	3' UTR	NM_198100	Tbkbp1
chr11	97160450	97160479	peak31520_cluster21906	12	-	3' UTR	NM_008379	Kpnb1
chr11	97161850	97161869	peak31525_cluster21909	21	-	3' UTR	NM_008379	Kpnb1
chr11	97161990	97162019	peak31528_cluster21910	12	-	3' UTR	NM_008379	Kpnb1
chr11	97162500	97162669	peak31532_cluster21912	32	-	3' UTR	NM_008379	Kpnb1
chr11	97206460	97206494	peak31572_cluster21935	14	-	3' UTR	NM_008942	Npepps
chr11	97397105	97397144	peak44476_cluster30834	12	+	3' UTR	NM_138657	Socs7
chr11	97398320	97398404	peak44481_cluster30837	27	+	3' UTR	NM_138657	Socs7
chr11	97501445	97501474	peak44495_cluster30846	11	+	3' UTR	NM_021493	Arhgap23
chr11	97628110	97628149	peak31630_cluster21968	12	-	3' UTR	NM_175332	E130012A19Rik
chr11	97682080	97682149	peak44522_cluster30865	17	+	3' UTR	NM_139311	Mllt6
chr11	97682285	97682424	peak44526_cluster30865	23	+	3' UTR	NM_139311	Mllt6
chr11	97684185	97684209	peak44540_cluster30872	12	+	3' UTR	NM_139311	Mllt6
chr11	97684450	97684519	peak44542_cluster30872	18	+	3' UTR	NM_139311	Mllt6
chr11	97684585	97684614	peak44544_cluster30872	16	+	3' UTR	NM_139311	Mllt6
chr11	97684635	97684684	peak44546_cluster30872	13	+	3' UTR	NM_139311	Mllt6
chr11	98088830	98088919	peak31730_cluster22042	14	-	3' UTR	NM_028149	Fbxl20
chr11	98153840	98153894	peak31752_cluster22059	18	-	3' UTR	NM_013634	Med1
chr11	98154135	98154199	peak31758_cluster22061	22	-	3' UTR	NM_013634	Med1
chr11	98581835	98581984	peak31803_cluster22090	11	-	3' UTR	NM_025661	Ormdl3
chr11	98582165	98582479	peak31805_cluster22090	16	-	3' UTR	NM_025661	Ormdl3
chr11	98582570	98582669	peak31808_cluster22091	19	-	3' UTR	NM_025661	Ormdl3
chr11	98805435	98805539	peak44647_cluster30945	13	+	3' UTR	NM_028722	Msl1
chr11	98806800	98806884	peak44652_cluster30948	14	+	3' UTR	NM_028722	Msl1
chr11	98807155	98807199	peak44654_cluster30948	12	+	3' UTR	NM_028722	Msl1
chr11	98974620	98974679	peak44734_cluster31007	12	+	3' UTR	NM_001177302	Rara
chr11	98993015	98993104	peak31827_cluster22102	16	-	3' UTR	NM_011623	Top2a
chr11	100321765	100321799	peak44758_cluster31022	11	+	3' UTR	NM_011508	Eif1
chr11	100476795	100476829	peak31921_cluster22173	11	-	3' UTR	NM_001199296	Acly
chr11	100715650	100715734	peak31978_cluster22209	19	-	3' UTR	NM_024456	Rab5c
chr11	100715760	100715794	peak31980_cluster22209	60	-	3' UTR	NM_024456	Rab5c
chr11	100715825	100715964	peak31982_cluster22209	26	-	3' UTR	NM_024456	Rab5c
chr11	101062570	101062649	peak44788_cluster31041	17	+	3' UTR	NM_016920	Atp6v0a1
chr11	101096735	101096774	peak32012_cluster22228	17	-	3' UTR	NM_028933	Fam134c
chr11	101097235	101097349	peak32016_cluster22230	12	-	3' UTR	NM_028933	Fam134c
chr11	101097425	101097459	peak32018_cluster22230	22	-	3' UTR	NM_028933	Fam134c
chr11	101097510	101097734	peak32020_cluster22230	14	-	3' UTR	NM_028933	Fam134c
chr11	101097835	101097879	peak32022_cluster22230	11	-	3' UTR	NM_028933	Fam134c
chr11	101259335	101259384	peak44803_cluster31054	12	+	3' UTR	NM_026776	Vps25
chr11	101321940	101322009	peak44811_cluster31058	18	+	3' UTR	NM_011192	Psme3
chr11	101322035	101322119	peak44813_cluster31058	27	+	3' UTR	NM_011192	Psme3
chr11	101322395	101322459	peak44817_cluster31060	15	+	3' UTR	NM_011192	Psme3
chr11	101322795	101322889	peak44820_cluster31061	16	+	3' UTR	NM_011192	Psme3
chr11	101434305	101434389	peak44836_cluster31073	12	+	3' UTR	NM_172566	Rundc1
chr11	101581090	101581119	peak44885_cluster31100	14	+	3' UTR	NM_008676	Nbr1
chr11	101972190	101972224	peak32092_cluster22285	11	-	3' UTR	NM_028207	Dusp3
chr11	101972980	101973004	peak32100_cluster22289	12	-	3' UTR	NM_028207	Dusp3
chr11	102152865	102152924	peak32114_cluster22299	11	-	3' UTR	NM_029649	Tmem101
chr11	102163620	102163679	peak32128_cluster22307	11	-	3' UTR	NM_172947	Lsm12
chr11	102291150	102291204	peak32194_cluster22353	14	-	3' UTR	NM_001098837	Atxn7l3
chr11	102305695	102305844	peak32205_cluster22361	13	-	3' UTR	NM_011551	Ubtf
chr11	102305895	102305914	peak32207_cluster22361	26	-	3' UTR	NM_011551	Ubtf
chr11	102306000	102306039	peak32210_cluster22362	11	-	3' UTR	NM_011551	Ubtf
chr11	102306105	102306159	peak32212_cluster22362	11	-	3' UTR	NM_011551	Ubtf
chr11	102306340	102306379	peak32214_cluster22362	13	-	3' UTR	NM_011551	Ubtf
chr11	102306500	102306544	peak32217_cluster22363	13	-	3' UTR	NM_011551	Ubtf
chr11	102476050	102476084	peak32263_cluster22394	12	-	3' UTR	NM_001159492	Gpatch8
chr11	102477285	102477354	peak32270_cluster22398	9	-	3' UTR	NM_001159492	Gpatch8
chr11	102477850	102477904	peak32276_cluster22400	18	-	3' UTR	NM_001159492	Gpatch8
chr11	102478135	102478209	peak32280_cluster22401	17	-	3' UTR	NM_001159492	Gpatch8
chr11	102606420	102606524	peak44965_cluster31146	17	+	3' UTR	NM_020510	Fzd2
chr11	102606660	102606714	peak44969_cluster31146	16	+	3' UTR	NM_020510	Fzd2
chr11	102606940	102606989	peak44975_cluster31146	20	+	3' UTR	NM_020510	Fzd2
chr11	102607070	102607139	peak44977_cluster31146	11	+	3' UTR	NM_020510	Fzd2
chr11	102607485	102607519	peak44980_cluster31147	13	+	3' UTR	NM_020510	Fzd2
chr11	102799610	102799649	peak32315_cluster22427	10	-	3' UTR	NM_001159382	Gjc1
chr11	103365215	103365269	peak32394_cluster22493	11	-	3' UTR	NM_183034	Plekhm1
chr11	103365495	103365554	peak32396_cluster22493	10	-	3' UTR	NM_183034	Plekhm1
chr11	103365700	103365739	peak32400_cluster22493	12	-	3' UTR	NM_183034	Plekhm1
chr11	103366370	103366439	peak32405_cluster22494	10	-	3' UTR	NM_183034	Plekhm1
chr11	104333765	104333794	peak32472_cluster22540	12	-	3' UTR	NM_001081045	Kansl1
chr11	104334120	104334154	peak32477_cluster22541	18	-	3' UTR	NM_001081045	Kansl1
chr11	104334250	104334379	peak32479_cluster22541	18	-	3' UTR	NM_001081045	Kansl1
chr11	104334655	104334724	peak32484_cluster22542	45	-	3' UTR	NM_001081045	Kansl1
chr11	104334825	104334854	peak32486_cluster22542	12	-	3' UTR	NM_001081045	Kansl1
chr11	104502815	104502849	peak32543_cluster22587	11	-	3' UTR	NM_145436	Cdc27
chr11	105139770	105139814	peak45029_cluster31188	12	+	3' UTR	NM_172567	Mettl2
chr11	105140780	105140844	peak45033_cluster31190	10	+	3' UTR	NM_172567	Mettl2
chr11	106058715	106058774	peak45090_cluster31235	15	+	3' UTR	NM_027946	Dcaf7
chr11	106199645	106199704	peak32595_cluster22620	17	-	3' UTR	NM_026009	Ccdc47
chr11	106199735	106199774	peak32597_cluster22620	10	-	3' UTR	NM_026009	Ccdc47
chr11	106200300	106200469	peak32603_cluster22622	18	-	3' UTR	NM_026009	Ccdc47
chr11	106780885	106780934	peak32695_cluster22678	10	-	3' UTR	NM_007840	Ddx5
chr11	106781380	106781469	peak32703_cluster22680	11	-	3' UTR	NM_007840	Ddx5
chr11	108949735	108949774	peak45330_cluster31400	13	+	3' UTR	NM_015732	Axin2
chr11	108950325	108950384	peak45334_cluster31402	21	+	3' UTR	NM_015732	Axin2
chr11	109397805	109397849	peak45350_cluster31414	10	+	3' UTR	NM_010303	Gna13
chr11	109400580	109400614	peak45364_cluster31422	21	+	3' UTR	NM_010303	Gna13
chr11	109667680	109667704	peak45390_cluster31440	14	+	3' UTR	NM_021880	Prkar1a
chr11	115431135	115431179	peak45486_cluster31516	11	+	3' UTR	NM_183285	Kctd2
chr11	115497955	115498104	peak32956_cluster22872	14	-	3' UTR	NM_008258	Hn1
chr11	115585380	115585444	peak32980_cluster22887	13	-	3' UTR	NM_173048	Gga3
chr11	115585520	115585639	peak32982_cluster22887	11	-	3' UTR	NM_173048	Gga3
chr11	116079320	116079399	peak33050_cluster22929	21	-	3' UTR	NM_016852	Wbp2
chr11	116079485	116079559	peak33053_cluster22930	20	-	3' UTR	NM_016852	Wbp2
chr11	116173300	116173334	peak33066_cluster22938	16	-	3' UTR	NM_001271898	Acox1
chr11	116173410	116173479	peak33068_cluster22938	13	-	3' UTR	NM_001271898	Acox1
chr11	116850915	116850949	peak33155_cluster23003	13	-	3' UTR	NM_011358	Srsf2
chr11	117158885	117158934	peak45620_cluster31624	13	+	3' UTR	NM_028777	Sec14l1
chr11	117761535	117761659	peak45707_cluster31684	16	+	3' UTR	NM_198022	Tnrc6c
chr11	117761840	117761894	peak45710_cluster31685	19	+	3' UTR	NM_198022	Tnrc6c
chr11	117761975	117762014	peak45713_cluster31686	10	+	3' UTR	NM_198022	Tnrc6c
chr11	117813715	117813739	peak45726_cluster31694	17	+	3' UTR	NM_009304	Syngr2
chr11	117855525	117855564	peak45734_cluster31700	17	+	3' UTR	NM_009689	Birc5
chr11	117967240	117967289	peak33174_cluster23018	10	-	3' UTR	NM_007707	Socs3
chr11	118260340	118260399	peak33184_cluster23025	10	-	3' UTR	NM_001033528	Usp36
chr11	118261295	118261344	peak33189_cluster23028	10	-	3' UTR	NM_001033528	Usp36
chr11	118449220	118449309	peak45827_cluster31756	9	+	3' UTR	NM_001204130	C1qtnf1
chr11	118449560	118449619	peak45832_cluster31759	10	+	3' UTR	NM_001204130	C1qtnf1
chr11	118449765	118449799	peak45835_cluster31760	12	+	3' UTR	NM_001204130	C1qtnf1
chr11	118450645	118450754	peak45842_cluster31762	11	+	3' UTR	NM_001204130	C1qtnf1
chr11	119029220	119029274	peak45857_cluster31772	12	+	3' UTR	NM_007623	Cbx2
chr11	120346030	120346134	peak33338_cluster23146	23	-	3' UTR	NM_009609	Actg1
chr11	120560460	120560619	peak33362_cluster23165	25	-	3' UTR	NM_011032	P4hb
chr11	120560965	120561114	peak33365_cluster23166	41	-	3' UTR	NM_011032	P4hb
chr11	120578160	120578204	peak33399_cluster23178	22	-	3' UTR	NM_133796	Arhgdia
chr11	120578265	120578419	peak33401_cluster23178	18	-	3' UTR	NM_133796	Arhgdia
chr11	120578740	120578839	peak33406_cluster23179	72	-	3' UTR	NM_133796	Arhgdia
chr11	120578905	120578949	peak33408_cluster23179	29	-	3' UTR	NM_133796	Arhgdia
chr11	120578980	120579129	peak33410_cluster23179	36	-	3' UTR	NM_133796	Arhgdia
chr11	120579200	120579229	peak33412_cluster23179	60	-	3' UTR	NM_133796	Arhgdia
chr11	120628445	120628514	peak33483_cluster23204	21	-	3' UTR	NM_010756	Mafg
chr11	120628775	120628824	peak33486_cluster23205	14	-	3' UTR	NM_010756	Mafg
chr11	120629120	120629159	peak33489_cluster23205	13	-	3' UTR	NM_010756	Mafg
chr11	120807275	120807354	peak33522_cluster23228	15	-	3' UTR	NM_007988	Fasn
chr11	120958330	120958414	peak46059_cluster31918	14	+	3' UTR	NM_001038653	Slc16a3
chr11	120958455	120958524	peak46061_cluster31918	15	+	3' UTR	NM_001038653	Slc16a3
chr11	120958680	120958754	peak46064_cluster31919	15	+	3' UTR	NM_001038653	Slc16a3
chr11	120961830	120961874	peak33576_cluster23263	20	-	3' UTR	NM_027874	Csnk1d
chr11	120962205	120962324	peak33579_cluster23264	9	-	3' UTR	NM_027874	Csnk1d
chr11	120962490	120962539	peak33582_cluster23265	12	-	3' UTR	NM_027874	Csnk1d
chr11	120962890	120963024	peak33585_cluster23266	12	-	3' UTR	NM_027874	Csnk1d
chr11	120963155	120963209	peak33589_cluster23266	15	-	3' UTR	NM_027874	Csnk1d
chr11	120963230	120963264	peak33591_cluster23266	16	-	3' UTR	NM_027874	Csnk1d
chr11	120963500	120963604	peak33594_cluster23267	10	-	3' UTR	NM_027874	Csnk1d
chr11	120963770	120963809	peak33597_cluster23268	14	-	3' UTR	NM_027874	Csnk1d
chr11	121254200	121254259	peak46085_cluster31933	10	+	3' UTR	NM_026272	Narf
chr11	121327315	121327374	peak33643_cluster23301	13	-	3' UTR	NM_025793	Wdr45b
chr12	3247705	3247749	peak3391_cluster2351	15	-	3' UTR	NM_016676	Rab10
chr12	3502365	3502419	peak106010_cluster74346	13	+	3' UTR	NM_172421	Asxl2
chr12	3907745	3907784	peak106066_cluster74384	11	+	3' UTR	NM_153743	Dnmt3a
chr12	3907830	3907879	peak106068_cluster74384	18	+	3' UTR	NM_153743	Dnmt3a
chr12	3908740	3908859	peak106073_cluster74387	16	+	3' UTR	NM_153743	Dnmt3a
chr12	8343240	8343324	peak106189_cluster74462	10	+	3' UTR	NM_021429	Hs1bp3
chr12	8792115	8792264	peak106268_cluster74511	13	+	3' UTR	NM_011519	Sdc1
chr12	8938130	8938289	peak106283_cluster74521	32	+	3' UTR	NM_008640	Laptm4a
chr12	8938390	8938434	peak106287_cluster74521	13	+	3' UTR	NM_008640	Laptm4a
chr12	8938560	8938694	peak106289_cluster74521	50	+	3' UTR	NM_008640	Laptm4a
chr12	12936830	12936994	peak3484_cluster2416	25	-	3' UTR	NM_008709	Mycn
chr12	24660550	24660589	peak106564_cluster74733	10	+	3' UTR	NM_178357	Klf11
chr12	27335360	27335504	peak3656_cluster2547	17	-	3' UTR	NM_009234	Sox11
chr12	27335790	27335824	peak3659_cluster2548	11	-	3' UTR	NM_009234	Sox11
chr12	27335930	27335964	peak3661_cluster2548	20	-	3' UTR	NM_009234	Sox11
chr12	27337545	27337584	peak3671_cluster2553	14	-	3' UTR	NM_009234	Sox11
chr12	27337900	27337969	peak3674_cluster2554	13	-	3' UTR	NM_009234	Sox11
chr12	27338195	27338294	peak3677_cluster2555	12	-	3' UTR	NM_009234	Sox11
chr12	27338385	27338434	peak3680_cluster2556	11	-	3' UTR	NM_009234	Sox11
chr12	27339715	27339784	peak3688_cluster2558	20	-	3' UTR	NM_009234	Sox11
chr12	27340020	27340079	peak3690_cluster2559	34	-	3' UTR	NM_009234	Sox11
chr12	27340190	27340244	peak3692_cluster2559	13	-	3' UTR	NM_009234	Sox11
chr12	27340285	27340329	peak3694_cluster2559	10	-	3' UTR	NM_009234	Sox11
chr12	27340585	27340614	peak3697_cluster2560	12	-	3' UTR	NM_009234	Sox11
chr12	27340700	27340799	peak3701_cluster2560	13	-	3' UTR	NM_009234	Sox11
chr12	27341115	27341149	peak3706_cluster2562	19	-	3' UTR	NM_009234	Sox11
chr12	30016820	30016879	peak106705_cluster74834	11	+	3' UTR	NM_181395	Pxdn
chr12	30017520	30017549	peak106712_cluster74837	15	+	3' UTR	NM_181395	Pxdn
chr12	31927405	31927469	peak3763_cluster2600	16	-	3' UTR	NM_153198	Hbp1
chr12	32379745	32379764	peak106775_cluster74883	16	+	3' UTR	NM_001162903	Ccdc71l
chr12	32851315	32851359	peak106818_cluster74911	14	+	3' UTR	NM_021524	Nampt
chr12	32976260	32976314	peak106828_cluster74919	11	+	3' UTR	NM_198710	Sypl
chr12	44206195	44206544	peak3872_cluster2690	18	-	3' UTR	NM_013760	Dnajb9
chr12	51372720	51372754	peak106990_cluster75036	12	+	3' UTR	NM_001167964	G2e3
chr12	51609835	51609939	peak3937_cluster2737	28	-	3' UTR	NM_001172098	Strn3
chr12	54180305	54180374	peak4047_cluster2819	11	-	3' UTR	NM_028133	Egln3
chr12	54860755	54860779	peak4096_cluster2858	15	-	3' UTR	NM_007688	Cfl2
chr12	69374850	69374884	peak107239_cluster75211	11	+	3' UTR	NM_007481	Arf6
chr12	70467245	70467314	peak107264_cluster75226	29	+	3' UTR	NM_028339	Tmx1
chr12	70467430	70467479	peak107268_cluster75226	14	+	3' UTR	NM_028339	Tmx1
chr12	71098180	71098234	peak107286_cluster75237	14	+	3' UTR	NM_001081195	Arid4a
chr12	72650510	72650574	peak4286_cluster3010	14	-	3' UTR	NM_025522	Dhrs7
chr12	76937365	76937409	peak4358_cluster3066	14	-	3' UTR	NM_001146176	Max
chr12	76937880	76937919	peak4361_cluster3067	11	-	3' UTR	NM_001146176	Max
chr12	79233915	79233964	peak4428_cluster3120	10	-	3' UTR	NM_001008550	Zfyve26
chr12	80108850	80108904	peak4452_cluster3138	12	-	3' UTR	NM_007564	Zfp36l1
chr12	80167825	80167879	peak4463_cluster3144	12	-	3' UTR	NM_134156	Actn1
chr12	80877345	80877419	peak107527_cluster75431	14	+	3' UTR	NM_001242419	Susd6
chr12	80878545	80878619	peak107534_cluster75434	12	+	3' UTR	NM_001242419	Susd6
chr12	80878875	80878914	peak107539_cluster75435	10	+	3' UTR	NM_001242419	Susd6
chr12	80879470	80879569	peak107543_cluster75437	11	+	3' UTR	NM_001242419	Susd6
chr12	80880425	80880459	peak107547_cluster75439	13	+	3' UTR	NM_001242419	Susd6
chr12	80950240	80950369	peak107560_cluster75448	17	+	3' UTR	NM_001079695	Srsf5
chr12	83682885	83682894	peak107628_cluster75498	12	+	3' UTR	NM_027349	Rbm25
chr12	83734590	83734619	peak107636_cluster75505	9	+	3' UTR	NM_008943	Psen1
chr12	84756640	84756699	peak4637_cluster3279	12	-	3' UTR	NM_023409	Npc2
chr12	85226215	85226299	peak107706_cluster75560	15	+	3' UTR	NM_145445	Eif2b2
chr12	85343200	85343264	peak4675_cluster3308	18	-	3' UTR	NM_026775	Tmed10
chr12	86880790	86880844	peak4713_cluster3336	12	-	3' UTR	NM_145836	Irf2bpl
chr12	86881200	86881264	peak4716_cluster3337	13	-	3' UTR	NM_145836	Irf2bpl
chr12	91558800	91558854	peak4796_cluster3393	12	-	3' UTR	NM_175335	Gtf2a1
chr12	91806850	91806959	peak4815_cluster3407	15	-	3' UTR	NM_011344	Sel1l
chr12	91808575	91808619	peak4821_cluster3411	17	-	3' UTR	NM_011344	Sel1l
chr12	91808675	91808824	peak4823_cluster3411	12	-	3' UTR	NM_011344	Sel1l
chr12	91809190	91809229	peak4826_cluster3412	17	-	3' UTR	NM_011344	Sel1l
chr12	91809645	91809784	peak4829_cluster3413	15	-	3' UTR	NM_011344	Sel1l
chr12	98677675	98677709	peak4909_cluster3468	11	-	3' UTR	NM_001146199	Ptpn21
chr12	100206935	100206984	peak107872_cluster75677	13	+	3' UTR	NM_009790	Calm1
chr12	101040415	101040484	peak5004_cluster3545	12	-	3' UTR	NM_211355	Smek1
chr12	101919345	101919374	peak5037_cluster3573	11	-	3' UTR	NM_029705	Atxn3
chr12	101921745	101921789	peak5044_cluster3578	12	-	3' UTR	NM_029705	Atxn3
chr12	102777100	102777159	peak107907_cluster75706	11	+	3' UTR	NM_025666	Ubr7
chr12	105837865	105837954	peak107972_cluster75756	16	+	3' UTR	NM_011112	Papola
chr12	108816095	108816124	peak108048_cluster75823	12	+	3' UTR	NM_009537	Yy1
chr12	108816220	108816279	peak108051_cluster75824	16	+	3' UTR	NM_009537	Yy1
chr12	111545415	111545459	peak108364_cluster76060	10	+	3' UTR	NM_178041	Eif5
chr12	111806635	111806659	peak108435_cluster76108	13	+	3' UTR	NM_001081959	Klc1
chr12	112745970	112746029	peak108483_cluster76143	14	+	3' UTR	NM_001024602	Cep170b
chr12	112820330	112820439	peak5431_cluster3867	28	-	3' UTR	NM_028023	Cdca4
chr13	5868140	5868194	peak37581_cluster26183	12	+	3' UTR	NM_011803	Klf6
chr13	5868240	5868349	peak37583_cluster26183	31	+	3' UTR	NM_011803	Klf6
chr13	5868865	5868969	peak37587_cluster26185	21	+	3' UTR	NM_011803	Klf6
chr13	5869020	5869109	peak37589_cluster26186	13	+	3' UTR	NM_011803	Klf6
chr13	5869745	5869784	peak37594_cluster26189	17	+	3' UTR	NM_011803	Klf6
chr13	5869945	5870004	peak37596_cluster26189	13	+	3' UTR	NM_011803	Klf6
chr13	5870035	5870094	peak37598_cluster26189	16	+	3' UTR	NM_011803	Klf6
chr13	8803485	8803549	peak108762_cluster76342	13	-	3' UTR	NM_172445	Wdr37
chr13	8891150	8891224	peak37629_cluster26213	25	+	3' UTR	NM_145360	Idi1
chr13	9171365	9171399	peak37660_cluster26236	11	+	3' UTR	NM_172585	Larp4b
chr13	9171530	9171604	peak37663_cluster26237	28	+	3' UTR	NM_172585	Larp4b
chr13	9172320	9172369	peak37668_cluster26238	11	+	3' UTR	NM_172585	Larp4b
chr13	9172555	9172569	peak37670_cluster26238	22	+	3' UTR	NM_172585	Larp4b
chr13	9172640	9172729	peak37672_cluster26238	13	+	3' UTR	NM_172585	Larp4b
chr13	9172840	9172879	peak37675_cluster26239	11	+	3' UTR	NM_172585	Larp4b
chr13	12606935	12606949	peak37744_cluster26292	17	+	3' UTR	NM_026184	Ero1lb
chr13	12607860	12607894	peak37749_cluster26295	11	+	3' UTR	NM_026184	Ero1lb
chr13	12608775	12608849	peak37754_cluster26298	17	+	3' UTR	NM_026184	Ero1lb
chr13	14197795	14198094	peak37802_cluster26336	13	+	3' UTR	NM_194262	Arid4b
chr13	14198770	14198924	peak37808_cluster26338	17	+	3' UTR	NM_194262	Arid4b
chr13	21387225	21387304	peak108929_cluster76470	12	-	3' UTR	NM_001145778	Zkscan3
chr13	21387450	21387559	peak108932_cluster76471	11	-	3' UTR	NM_001145778	Zkscan3
chr13	28950985	28951034	peak109279_cluster76685	14	-	3' UTR	NM_009238	Sox4
chr13	28951520	28951554	peak109283_cluster76687	13	-	3' UTR	NM_009238	Sox4
chr13	29907070	29907139	peak109307_cluster76704	15	-	3' UTR	NM_001289920	E2f3
chr13	29909580	29909679	peak109318_cluster76713	14	-	3' UTR	NM_001289920	E2f3
chr13	37975115	37975154	peak109478_cluster76838	12	-	3' UTR	NM_025965	Ssr1
chr13	37976105	37976154	peak109484_cluster76842	12	-	3' UTR	NM_025965	Ssr1
chr13	37977025	37977074	peak109489_cluster76845	11	-	3' UTR	NM_025965	Ssr1
chr13	37977280	37977309	peak109493_cluster76845	12	-	3' UTR	NM_025965	Ssr1
chr13	37977475	37977559	peak109497_cluster76845	19	-	3' UTR	NM_025965	Ssr1
chr13	37977805	37977869	peak109500_cluster76846	22	-	3' UTR	NM_025965	Ssr1
chr13	37978160	37978299	peak109503_cluster76847	76	-	3' UTR	NM_025965	Ssr1
chr13	37978455	37978714	peak109508_cluster76848	32	-	3' UTR	NM_025965	Ssr1
chr13	37978900	37979044	peak109510_cluster76848	39	-	3' UTR	NM_025965	Ssr1
chr13	37979180	37979249	peak109512_cluster76848	16	-	3' UTR	NM_025965	Ssr1
chr13	37979395	37979499	peak109514_cluster76848	27	-	3' UTR	NM_025965	Ssr1
chr13	37979555	37979679	peak109516_cluster76848	24	-	3' UTR	NM_025965	Ssr1
chr13	38501115	38501184	peak109544_cluster76859	11	-	3' UTR	NM_001289599	Txndc5
chr13	38501420	38501499	peak109547_cluster76860	12	-	3' UTR	NM_001289599	Txndc5
chr13	42184850	42184889	peak38324_cluster26687	14	+	3' UTR	NM_007772	Hivep1
chr13	42307490	42307549	peak38333_cluster26694	25	+	3' UTR	NM_010104	Edn1
chr13	44920035	44920169	peak38424_cluster26754	13	+	3' UTR	NM_001205044	Jarid2
chr13	44920380	44920509	peak38427_cluster26755	10	+	3' UTR	NM_001205044	Jarid2
chr13	44920770	44920884	peak38430_cluster26756	15	+	3' UTR	NM_001205044	Jarid2
chr13	44920935	44921009	peak38432_cluster26756	14	+	3' UTR	NM_001205044	Jarid2
chr13	46680650	46680839	peak109666_cluster76947	17	-	3' UTR	NM_175749	Nup153
chr13	48880750	48880789	peak109744_cluster77004	15	-	3' UTR	NM_001033268	Fam120a
chr13	49385805	49385859	peak38521_cluster26820	12	+	3' UTR	NM_029791	Bicd2
chr13	49386700	49386719	peak38525_cluster26822	17	+	3' UTR	NM_029791	Bicd2
chr13	49733880	49734019	peak38582_cluster26859	31	+	3' UTR	NM_172015	Iars
chr13	51150255	51150339	peak38627_cluster26896	12	+	3' UTR	NM_011462	Spin1
chr13	53333400	53333584	peak109882_cluster77117	12	-	3' UTR	NM_009269	Sptlc1
chr13	54107610	54107679	peak38662_cluster26924	11	+	3' UTR	NM_027324	Sfxn1
chr13	54662505	54662634	peak38698_cluster26949	11	+	3' UTR	NM_178397	Faf2
chr13	54662775	54662829	peak38700_cluster26949	10	+	3' UTR	NM_178397	Faf2
chr13	54662860	54662934	peak38702_cluster26949	11	+	3' UTR	NM_178397	Faf2
chr13	54663005	54663089	peak38705_cluster26950	12	+	3' UTR	NM_178397	Faf2
chr13	54663140	54663244	peak38707_cluster26950	18	+	3' UTR	NM_178397	Faf2
chr13	55314040	55314114	peak38756_cluster26989	11	+	3' UTR	NM_008739	Nsd1
chr13	55315455	55315509	peak38763_cluster26994	12	+	3' UTR	NM_008739	Nsd1
chr13	55315765	55315989	peak38766_cluster26995	13	+	3' UTR	NM_008739	Nsd1
chr13	55318160	55318214	peak38772_cluster26999	15	+	3' UTR	NM_008739	Nsd1
chr13	55344005	55344079	peak109967_cluster77170	14	-	3' UTR	NM_025828	Lman2
chr13	55344775	55344824	peak109973_cluster77174	12	-	3' UTR	NM_025828	Lman2
chr13	55344905	55344944	peak109975_cluster77174	10	-	3' UTR	NM_025828	Lman2
chr13	55345135	55345189	peak109977_cluster77174	13	-	3' UTR	NM_025828	Lman2
chr13	55345275	55345324	peak109979_cluster77174	12	-	3' UTR	NM_025828	Lman2
chr13	55345385	55345414	peak109981_cluster77174	11	-	3' UTR	NM_025828	Lman2
chr13	55346095	55346144	peak109984_cluster77175	12	-	3' UTR	NM_025828	Lman2
chr13	55346190	55346244	peak109986_cluster77175	10	-	3' UTR	NM_025828	Lman2
chr13	55346780	55346844	peak109990_cluster77177	27	-	3' UTR	NM_025828	Lman2
chr13	55597025	55597159	peak38801_cluster27016	18	+	3' UTR	NM_026211	Tmed9
chr13	55597335	55597434	peak38804_cluster27017	25	+	3' UTR	NM_026211	Tmed9
chr13	55597470	55597509	peak38806_cluster27017	13	+	3' UTR	NM_026211	Tmed9
chr13	55699755	55699789	peak38827_cluster27033	27	+	3' UTR	NM_181278	B230219D22Rik
chr13	55700005	55700074	peak38830_cluster27034	12	+	3' UTR	NM_181278	B230219D22Rik
chr13	55701840	55701904	peak38841_cluster27039	10	+	3' UTR	NM_181278	B230219D22Rik
chr13	55703320	55703369	peak38850_cluster27044	27	+	3' UTR	NM_181278	B230219D22Rik
chr13	58126000	58126029	peak110062_cluster77226	12	-	3' UTR	NM_029872	Hnrnpa0
chr13	58126210	58126234	peak110065_cluster77227	14	-	3' UTR	NM_029872	Hnrnpa0
chr13	58126825	58126869	peak110070_cluster77230	15	-	3' UTR	NM_029872	Hnrnpa0
chr13	58127190	58127294	peak110076_cluster77232	11	-	3' UTR	NM_029872	Hnrnpa0
chr13	58176830	58176859	peak110093_cluster77239	13	-	3' UTR	NM_026842	Ubqln1
chr13	64133585	64133629	peak110258_cluster77363	21	-	3' UTR	NM_175494	Zfp367
chr13	64133680	64133699	peak110260_cluster77363	23	-	3' UTR	NM_175494	Zfp367
chr13	64134570	64134604	peak110266_cluster77365	18	-	3' UTR	NM_175494	Zfp367
chr13	64134990	64135034	peak110272_cluster77365	11	-	3' UTR	NM_175494	Zfp367
chr13	64363850	64363874	peak110323_cluster77399	26	-	3' UTR	NM_009984	Ctsl
chr13	64364000	64364194	peak110325_cluster77399	45	-	3' UTR	NM_009984	Ctsl
chr13	65065625	65065729	peak110351_cluster77413	12	-	3' UTR	NM_001083901	Mfsd14b
chr13	65066285	65066319	peak110355_cluster77415	11	-	3' UTR	NM_001083901	Mfsd14b
chr13	69498210	69498274	peak110425_cluster77468	10	-	3' UTR	NM_198600	Papd7
chr13	69499480	69499594	peak110432_cluster77471	15	-	3' UTR	NM_198600	Papd7
chr13	69499825	69499874	peak110434_cluster77471	12	-	3' UTR	NM_198600	Papd7
chr13	73620195	73620279	peak39146_cluster27273	33	+	3' UTR	NM_146047	Clptm1l
chr13	73620340	73620499	peak39148_cluster27273	15	+	3' UTR	NM_146047	Clptm1l
chr13	73814935	73815104	peak39173_cluster27288	15	+	3' UTR	NM_011390	Slc12a7
chr13	73815330	73815659	peak39175_cluster27288	13	+	3' UTR	NM_011390	Slc12a7
chr13	73815820	73815884	peak39177_cluster27288	21	+	3' UTR	NM_011390	Slc12a7
chr13	73815930	73815984	peak39179_cluster27288	11	+	3' UTR	NM_011390	Slc12a7
chr13	73816450	73816524	peak39181_cluster27288	10	+	3' UTR	NM_011390	Slc12a7
chr13	80895915	80895964	peak39287_cluster27359	17	+	3' UTR	NM_001042591	Arrdc3
chr13	85215825	85215869	peak110622_cluster77620	11	-	3' UTR	NM_145452	Rasa1
chr13	92708510	92708569	peak39433_cluster27471	21	+	3' UTR	NM_172588	Serinc5
chr13	92708750	92708804	peak39436_cluster27472	12	+	3' UTR	NM_172588	Serinc5
chr13	92708935	92708984	peak39439_cluster27473	11	+	3' UTR	NM_172588	Serinc5
chr13	92709525	92709569	peak39443_cluster27475	11	+	3' UTR	NM_172588	Serinc5
chr13	92710350	92710379	peak39447_cluster27477	12	+	3' UTR	NM_172588	Serinc5
chr13	92710615	92710659	peak39450_cluster27478	14	+	3' UTR	NM_172588	Serinc5
chr13	93430260	93430314	peak110678_cluster77666	14	-	3' UTR	NM_021310	Jmy
chr13	93434385	93434429	peak110692_cluster77677	12	-	3' UTR	NM_021310	Jmy
chr13	94201600	94201654	peak110718_cluster77696	20	-	3' UTR	NM_029153	Scamp1
chr13	94201830	94201904	peak110720_cluster77696	12	-	3' UTR	NM_029153	Scamp1
chr13	94202145	94202264	peak110723_cluster77698	9	-	3' UTR	NM_029153	Scamp1
chr13	94203000	94203049	peak110728_cluster77700	11	-	3' UTR	NM_029153	Scamp1
chr13	94203300	94203349	peak110733_cluster77701	14	-	3' UTR	NM_029153	Scamp1
chr13	95513060	95513114	peak110773_cluster77731	13	-	3' UTR	NM_007974	F2rl1
chr13	96649450	96649529	peak110820_cluster77767	16	-	3' UTR	NM_008255	Hmgcr
chr13	96650240	96650339	peak110826_cluster77770	11	-	3' UTR	NM_008255	Hmgcr
chr13	97127285	97127329	peak39597_cluster27594	11	+	3' UTR	NM_001146045	Fam169a
chr13	97251020	97251074	peak39624_cluster27610	10	+	3' UTR	NM_007930	Enc1
chr13	97251225	97251319	peak39628_cluster27610	21	+	3' UTR	NM_007930	Enc1
chr13	97251775	97251804	peak39631_cluster27611	11	+	3' UTR	NM_007930	Enc1
chr13	97252240	97252314	peak39637_cluster27614	10	+	3' UTR	NM_007930	Enc1
chr13	97252890	97252939	peak39640_cluster27615	12	+	3' UTR	NM_007930	Enc1
chr13	98248475	98248544	peak110907_cluster77822	12	-	3' UTR	NM_178918	Utp15
chr13	98248630	98248659	peak110910_cluster77823	13	-	3' UTR	NM_178918	Utp15
chr13	98842310	98842384	peak110959_cluster77850	19	-	3' UTR	NM_178716	Tnpo1
chr13	98842420	98842534	peak110961_cluster77850	17	-	3' UTR	NM_178716	Tnpo1
chr13	98843060	98843124	peak110965_cluster77852	21	-	3' UTR	NM_178716	Tnpo1
chr13	98843260	98843434	peak110967_cluster77852	23	-	3' UTR	NM_178716	Tnpo1
chr13	98843500	98843609	peak110969_cluster77852	29	-	3' UTR	NM_178716	Tnpo1
chr13	98844315	98844339	peak110975_cluster77855	12	-	3' UTR	NM_178716	Tnpo1
chr13	99422470	99422524	peak111001_cluster77874	17	-	3' UTR	NM_008634	Map1b
chr13	99422950	99423044	peak111008_cluster77876	20	-	3' UTR	NM_008634	Map1b
chr13	99425760	99425809	peak111031_cluster77889	12	-	3' UTR	NM_008634	Map1b
chr13	100803230	100803289	peak111120_cluster77955	11	-	3' UTR	NM_022885	Slc30a5
chr13	102732550	102732804	peak111150_cluster77976	17	-	3' UTR	NM_175171	Mast4
chr13	102733200	102733249	peak111154_cluster77978	11	-	3' UTR	NM_175171	Mast4
chr13	102734325	102734379	peak111163_cluster77981	11	-	3' UTR	NM_175171	Mast4
chr13	106794995	106795049	peak111236_cluster78038	10	-	3' UTR	NM_029665	Ipo11
chr13	111426320	111426379	peak111319_cluster78104	15	-	3' UTR	NM_001122963	Gpbp1
chr13	111746590	111746704	peak111339_cluster78116	23	-	3' UTR	NM_011945	Map3k1
chr13	111746870	111747024	peak111341_cluster78116	17	-	3' UTR	NM_011945	Map3k1
chr13	111748610	111748649	peak111349_cluster78120	13	-	3' UTR	NM_011945	Map3k1
chr13	111748830	111748874	peak111353_cluster78120	11	-	3' UTR	NM_011945	Map3k1
chr13	112504415	112504509	peak39843_cluster27762	37	+	3' UTR	NM_010560	Il6st
chr13	112504535	112504699	peak39845_cluster27762	50	+	3' UTR	NM_010560	Il6st
chr13	112504875	112504954	peak39847_cluster27762	16	+	3' UTR	NM_010560	Il6st
chr13	112505065	112505134	peak39849_cluster27762	16	+	3' UTR	NM_010560	Il6st
chr13	112505225	112505334	peak39851_cluster27762	24	+	3' UTR	NM_010560	Il6st
chr13	112505375	112505444	peak39853_cluster27762	18	+	3' UTR	NM_010560	Il6st
chr13	112505540	112505949	peak39855_cluster27762	22	+	3' UTR	NM_010560	Il6st
chr13	112505985	112506029	peak39857_cluster27762	16	+	3' UTR	NM_010560	Il6st
chr13	112506070	112506379	peak39859_cluster27762	23	+	3' UTR	NM_010560	Il6st
chr13	112506420	112506539	peak39861_cluster27762	20	+	3' UTR	NM_010560	Il6st
chr13	112506710	112506789	peak39864_cluster27763	23	+	3' UTR	NM_010560	Il6st
chr13	114452975	114453239	peak111482_cluster78220	21	-	3' UTR	NM_008046	Fst
chr13	117273145	117273184	peak39998_cluster27831	12	+	3' UTR	NM_010330	Emb
chr13	117273260	117273324	peak40001_cluster27832	12	+	3' UTR	NM_010330	Emb
chr13	119457225	119457269	peak40018_cluster27845	12	+	3' UTR	NM_001079849	Paip1
chr13	119706500	119706559	peak40032_cluster27855	11	+	3' UTR	NM_145942	Hmgcs1
chr13	119707555	119707634	peak40040_cluster27859	20	+	3' UTR	NM_145942	Hmgcs1
chr13	119707745	119707794	peak40043_cluster27860	12	+	3' UTR	NM_145942	Hmgcs1
chr14	7951280	7951349	peak24723_cluster17326	10	+	3' UTR	NM_134080	Flnb
chr14	14797440	14797484	peak24851_cluster17424	18	+	3' UTR	NM_001033270	Slc4a7
chr14	18205670	18205834	peak125616_cluster88306	18	-	3' UTR	NM_011584	Nr1d2
chr14	18205990	18206054	peak125618_cluster88306	12	-	3' UTR	NM_011584	Nr1d2
chr14	18206295	18206399	peak125620_cluster88306	17	-	3' UTR	NM_011584	Nr1d2
chr14	18206440	18206539	peak125622_cluster88306	42	-	3' UTR	NM_011584	Nr1d2
chr14	18268405	18268484	peak125642_cluster88318	25	-	3' UTR	NM_025586	Rpl15
chr14	18268845	18268914	peak125647_cluster88319	22	-	3' UTR	NM_025586	Rpl15
chr14	19811560	19811634	peak24964_cluster17503	19	+	3' UTR	NM_026528	2700060E02Rik
chr14	20501065	20501139	peak125709_cluster88369	13	-	3' UTR	NM_008914	Ppp3cb
chr14	20736050	20736144	peak125738_cluster88389	23	-	3' UTR	NM_001039139	Camk2g
chr14	21031925	21031979	peak25040_cluster17552	16	+	3' UTR	NM_009502	Vcl
chr14	21793320	21793404	peak25090_cluster17590	12	+	3' UTR	NM_026283	Samd8
chr14	21794370	21794409	peak25095_cluster17593	11	+	3' UTR	NM_026283	Samd8
chr14	21796040	21796084	peak25101_cluster17597	11	+	3' UTR	NM_026283	Samd8
chr14	21798420	21798469	peak25116_cluster17606	16	+	3' UTR	NM_026283	Samd8
chr14	24495810	24495854	peak25137_cluster17622	28	+	3' UTR	NM_207635	Rps24
chr14	25664310	25664394	peak25180_cluster17653	11	+	3' UTR	NM_183208	Zmiz1
chr14	25664520	25664559	peak25182_cluster17653	11	+	3' UTR	NM_183208	Zmiz1
chr14	26655960	26656009	peak25211_cluster17674	15	+	3' UTR	NM_007479	Arf4
chr14	27101385	27101789	peak25272_cluster17713	41	+	3' UTR	NM_134437	Il17rd
chr14	27101875	27101949	peak25274_cluster17713	10	+	3' UTR	NM_134437	Il17rd
chr14	27102090	27102324	peak25278_cluster17713	41	+	3' UTR	NM_134437	Il17rd
chr14	27102365	27102444	peak25280_cluster17713	13	+	3' UTR	NM_134437	Il17rd
chr14	27102510	27102624	peak25284_cluster17713	16	+	3' UTR	NM_134437	Il17rd
chr14	27103055	27103084	peak25288_cluster17713	12	+	3' UTR	NM_134437	Il17rd
chr14	27103165	27103359	peak25291_cluster17714	21	+	3' UTR	NM_134437	Il17rd
chr14	27104495	27104559	peak25299_cluster17718	12	+	3' UTR	NM_134437	Il17rd
chr14	27104630	27104734	peak25301_cluster17718	30	+	3' UTR	NM_134437	Il17rd
chr14	27104795	27105079	peak25303_cluster17718	20	+	3' UTR	NM_134437	Il17rd
chr14	27105155	27105229	peak25306_cluster17719	37	+	3' UTR	NM_134437	Il17rd
chr14	27105265	27105349	peak25308_cluster17719	65	+	3' UTR	NM_134437	Il17rd
chr14	27105545	27105624	peak25311_cluster17720	13	+	3' UTR	NM_134437	Il17rd
chr14	27105690	27105909	peak25313_cluster17720	23	+	3' UTR	NM_134437	Il17rd
chr14	27105960	27106059	peak25315_cluster17720	18	+	3' UTR	NM_134437	Il17rd
chr14	27106155	27106239	peak25317_cluster17720	23	+	3' UTR	NM_134437	Il17rd
chr14	27106345	27106399	peak25319_cluster17720	10	+	3' UTR	NM_134437	Il17rd
chr14	27106520	27106679	peak25321_cluster17720	12	+	3' UTR	NM_134437	Il17rd
chr14	27106715	27106869	peak25323_cluster17720	42	+	3' UTR	NM_134437	Il17rd
chr14	27106945	27107039	peak25325_cluster17720	32	+	3' UTR	NM_134437	Il17rd
chr14	27107100	27107269	peak25327_cluster17720	41	+	3' UTR	NM_134437	Il17rd
chr14	27480735	27480814	peak25341_cluster17731	10	+	3' UTR	NM_028945	Fam208a
chr14	29974560	29974624	peak25377_cluster17757	15	+	3' UTR	NM_019979	Selk
chr14	30526285	30526334	peak25403_cluster17778	11	+	3' UTR	NM_133761	Dcp1a
chr14	30526755	30526799	peak25407_cluster17780	11	+	3' UTR	NM_133761	Dcp1a
chr14	34343815	34343859	peak25578_cluster17915	11	+	3' UTR	NM_008133	Glud1
chr14	34412335	34412394	peak125989_cluster88592	15	-	3' UTR	NM_009758	Bmpr1a
chr14	34747290	34747324	peak25608_cluster17938	13	+	3' UTR	NM_001004436	Wapl
chr14	45283650	45283714	peak126093_cluster88671	15	-	3' UTR	NM_015774	Ero1l
chr14	45283740	45283779	peak126095_cluster88671	16	-	3' UTR	NM_015774	Ero1l
chr14	45283845	45283964	peak126097_cluster88671	20	-	3' UTR	NM_015774	Ero1l
chr14	45284170	45284509	peak126100_cluster88672	26	-	3' UTR	NM_015774	Ero1l
chr14	45285090	45285154	peak126105_cluster88673	26	-	3' UTR	NM_015774	Ero1l
chr14	45285295	45285434	peak126108_cluster88674	25	-	3' UTR	NM_015774	Ero1l
chr14	45285905	45285954	peak126113_cluster88675	28	-	3' UTR	NM_015774	Ero1l
chr14	46776055	46776134	peak126204_cluster88737	18	-	3' UTR	NM_009919	Cnih1
chr14	46776160	46776299	peak126206_cluster88737	11	-	3' UTR	NM_009919	Cnih1
chr14	47319420	47319459	peak25779_cluster18051	10	+	3' UTR	NM_178684	Mapk1ip1l
chr14	47319555	47319614	peak25781_cluster18051	10	+	3' UTR	NM_178684	Mapk1ip1l
chr14	47322055	47322159	peak25790_cluster18058	12	+	3' UTR	NM_178684	Mapk1ip1l
chr14	47322235	47322264	peak25793_cluster18059	13	+	3' UTR	NM_178684	Mapk1ip1l
chr14	47322355	47322409	peak25795_cluster18059	12	+	3' UTR	NM_178684	Mapk1ip1l
chr14	47541365	47541424	peak126237_cluster88759	12	-	3' UTR	NM_172599	Atg14
chr14	48657830	48657864	peak126257_cluster88771	18	-	3' UTR	NM_001286481	Otx2
chr14	48658075	48658164	peak126259_cluster88771	15	-	3' UTR	NM_001286481	Otx2
chr14	48658220	48658234	peak126262_cluster88771	18	-	3' UTR	NM_001286481	Otx2
chr14	49188180	49188204	peak25870_cluster18117	13	+	3' UTR	NM_001081430	Naa30
chr14	49189150	49189184	peak25878_cluster18121	12	+	3' UTR	NM_001081430	Naa30
chr14	54235590	54235629	peak126494_cluster88928	12	-	3' UTR	NM_001113358	Dad1
chr14	54568010	54568044	peak126542_cluster88961	11	-	3' UTR	NM_010590	Ajuba
chr14	54568160	54568309	peak126544_cluster88962	11	-	3' UTR	NM_010590	Ajuba
chr14	54885945	54885989	peak26007_cluster18208	14	+	3' UTR	NM_007537	Bcl2l2
chr14	54898140	54898209	peak26021_cluster18219	19	+	3' UTR	NM_019402	Pabpn1
chr14	57690600	57690624	peak126704_cluster89089	14	-	3' UTR	NM_015771	Lats2
chr14	57691015	57691054	peak126708_cluster89091	14	-	3' UTR	NM_015771	Lats2
chr14	57834845	57834934	peak126725_cluster89104	13	-	3' UTR	NM_029492	Zdhhc20
chr14	57916305	57916479	peak126734_cluster89109	15	-	3' UTR	NM_028643	Micu2
chr14	60964695	60964734	peak126782_cluster89149	10	-	3' UTR	NM_013869	Tnfrsf19
chr14	60965120	60965229	peak126786_cluster89151	10	-	3' UTR	NM_013869	Tnfrsf19
chr14	60965960	60966019	peak126790_cluster89153	20	-	3' UTR	NM_013869	Tnfrsf19
chr14	63142450	63142649	peak26232_cluster18390	14	+	3' UTR	NM_007798	Ctsb
chr14	65192595	65192639	peak126964_cluster89278	10	-	3' UTR	NM_021458	Fzd3
chr14	66803055	66803169	peak127007_cluster89311	16	-	3' UTR	NM_009955	Dpysl2
chr14	66803440	66803479	peak127010_cluster89312	16	-	3' UTR	NM_009955	Dpysl2
chr14	66804975	66805004	peak127018_cluster89316	12	-	3' UTR	NM_009955	Dpysl2
chr14	66805150	66805234	peak127021_cluster89317	12	-	3' UTR	NM_009955	Dpysl2
chr14	66985355	66985404	peak127035_cluster89328	13	-	3' UTR	NM_009761	Bnip3l
chr14	69038745	69038814	peak26422_cluster18542	12	+	3' UTR	NM_009285	Stc1
chr14	69038845	69038879	peak26424_cluster18542	12	+	3' UTR	NM_009285	Stc1
chr14	69039145	69039289	peak26427_cluster18543	13	+	3' UTR	NM_009285	Stc1
chr14	69041045	69041199	peak26434_cluster18547	24	+	3' UTR	NM_009285	Stc1
chr14	69584220	69584289	peak26456_cluster18563	11	+	3' UTR	NM_026174	Entpd4
chr14	69693600	69693684	peak26475_cluster18575	13	+	3' UTR	NM_033325	Loxl2
chr14	69693770	69693879	peak26477_cluster18575	21	+	3' UTR	NM_033325	Loxl2
chr14	69693960	69694094	peak26479_cluster18575	26	+	3' UTR	NM_033325	Loxl2
chr14	69695180	69695219	peak26487_cluster18579	10	+	3' UTR	NM_033325	Loxl2
chr14	69717275	69717349	peak127096_cluster89378	14	-	3' UTR	NM_134078	Chmp7
chr14	70304405	70304469	peak127127_cluster89400	14	-	3' UTR	NM_001135151	Slc39a14
chr14	103081590	103081674	peak127432_cluster89632	19	-	3' UTR	NM_015822	Fbxl3
chr14	105892650	105892689	peak127503_cluster89678	13	-	3' UTR	NM_011897	Spry2
chr14	117978460	117978494	peak26789_cluster18803	11	+	3' UTR	NM_011821	Gpc6
chr14	118979115	118979194	peak26812_cluster18822	15	+	3' UTR	NM_008929	Dnajc3
chr14	118980820	118980854	peak26817_cluster18825	12	+	3' UTR	NM_008929	Dnajc3
chr14	122159060	122159094	peak26907_cluster18895	11	+	3' UTR	NM_080556	Tm9sf2
chr15	3983625	3983649	peak93320_cluster65439	13	-	3' UTR	NM_145930	AW549877
chr15	3983675	3983734	peak93322_cluster65439	11	-	3' UTR	NM_145930	AW549877
chr15	3984280	3984344	peak93326_cluster65441	29	-	3' UTR	NM_145930	AW549877
chr15	3984565	3984634	peak93329_cluster65442	15	-	3' UTR	NM_145930	AW549877
chr15	3985345	3985419	peak93334_cluster65444	10	-	3' UTR	NM_145930	AW549877
chr15	3985940	3986059	peak93337_cluster65445	11	-	3' UTR	NM_145930	AW549877
chr15	5180755	5180869	peak127744_cluster89845	20	+	3' UTR	NM_001013367	Prkaa1
chr15	5180915	5180944	peak127746_cluster89845	14	+	3' UTR	NM_001013367	Prkaa1
chr15	5181055	5181129	peak127749_cluster89846	14	+	3' UTR	NM_001013367	Prkaa1
chr15	5234280	5234344	peak93345_cluster65451	13	-	3' UTR	NM_008965	Ptger4
chr15	5234570	5234624	peak93348_cluster65452	12	-	3' UTR	NM_008965	Ptger4
chr15	6796640	6796694	peak127796_cluster89882	13	+	3' UTR	NM_030168	Rictor
chr15	6798210	6798399	peak127805_cluster89884	70	+	3' UTR	NM_030168	Rictor
chr15	6799745	6799784	peak127812_cluster89889	11	+	3' UTR	NM_030168	Rictor
chr15	6800020	6800034	peak127816_cluster89891	30	+	3' UTR	NM_030168	Rictor
chr15	6800060	6800149	peak127818_cluster89891	36	+	3' UTR	NM_030168	Rictor
chr15	6800220	6800244	peak127820_cluster89891	14	+	3' UTR	NM_030168	Rictor
chr15	7185125	7185204	peak127855_cluster89916	18	+	3' UTR	NM_001113386	Lifr
chr15	7192325	7192459	peak127870_cluster89928	18	+	3' UTR	NM_013584	Lifr
chr15	7193485	7193544	peak127881_cluster89932	19	+	3' UTR	NM_013584	Lifr
chr15	7193650	7193709	peak127883_cluster89932	12	+	3' UTR	NM_013584	Lifr
chr15	7194515	7194569	peak127891_cluster89935	17	+	3' UTR	NM_013584	Lifr
chr15	7194935	7195104	peak127896_cluster89936	13	+	3' UTR	NM_013584	Lifr
chr15	7196820	7196844	peak127907_cluster89943	12	+	3' UTR	NM_013584	Lifr
chr15	8157740	8157864	peak127938_cluster89964	19	+	3' UTR	NM_133227	Nup155
chr15	8157985	8158074	peak127940_cluster89964	14	+	3' UTR	NM_133227	Nup155
chr15	8158140	8158179	peak127942_cluster89964	13	+	3' UTR	NM_133227	Nup155
chr15	8158270	8158294	peak127944_cluster89964	14	+	3' UTR	NM_133227	Nup155
chr15	8158505	8158539	peak127947_cluster89965	15	+	3' UTR	NM_133227	Nup155
chr15	8158585	8158654	peak127949_cluster89965	13	+	3' UTR	NM_133227	Nup155
chr15	8159545	8159594	peak127952_cluster89966	12	+	3' UTR	NM_133227	Nup155
chr15	12350620	12350649	peak128066_cluster90055	11	+	3' UTR	NM_025673	Golph3
chr15	12351080	12351129	peak128070_cluster90057	11	+	3' UTR	NM_025673	Golph3
chr15	12810300	12810339	peak93529_cluster65587	12	-	3' UTR	NM_029998	6030458C11Rik
chr15	25812975	25813074	peak128199_cluster90152	10	+	3' UTR	NM_019472	Myo10
chr15	25813255	25813294	peak128202_cluster90153	13	+	3' UTR	NM_019472	Myo10
chr15	31456700	31456739	peak93732_cluster65740	15	-	3' UTR	NM_172606	March6
chr15	31457895	31457984	peak93738_cluster65742	30	-	3' UTR	NM_172606	March6
chr15	31458020	31458129	peak93740_cluster65742	21	-	3' UTR	NM_172606	March6
chr15	31458225	31458299	peak93742_cluster65742	16	-	3' UTR	NM_172606	March6
chr15	31458765	31458849	peak93745_cluster65743	24	-	3' UTR	NM_172606	March6
chr15	31458915	31459054	peak93747_cluster65743	22	-	3' UTR	NM_172606	March6
chr15	31617240	31617299	peak128307_cluster90222	13	+	3' UTR	NM_026546	Fam173b
chr15	34141055	34141149	peak128338_cluster90243	23	+	3' UTR	NM_026002	Mtdh
chr15	34283430	34283689	peak128372_cluster90265	21	+	3' UTR	NM_033521	Laptm4b
chr15	34283955	34284009	peak128377_cluster90266	14	+	3' UTR	NM_033521	Laptm4b
chr15	36595910	36596054	peak93848_cluster65809	52	-	3' UTR	NM_008774	Pabpc1
chr15	36770995	36771049	peak93893_cluster65826	16	-	3' UTR	NM_001253807	Ywhaz
chr15	36771185	36771264	peak93895_cluster65826	12	-	3' UTR	NM_001253807	Ywhaz
chr15	39036445	39036744	peak128457_cluster90321	14	+	3' UTR	NM_001162494	Fzd6
chr15	39037335	39037509	peak128463_cluster90323	11	+	3' UTR	NM_001162494	Fzd6
chr15	39037910	39037954	peak128466_cluster90324	14	+	3' UTR	NM_001162494	Fzd6
chr15	51962750	51962794	peak94178_cluster66032	17	-	3' UTR	NM_009009	Rad21
chr15	51963150	51963199	peak94182_cluster66034	10	-	3' UTR	NM_009009	Rad21
chr15	56666615	56666654	peak94300_cluster66135	11	-	3' UTR	NM_008216	Has2
chr15	56666690	56666744	peak94302_cluster66135	19	-	3' UTR	NM_008216	Has2
chr15	57839545	57839594	peak128629_cluster90449	21	+	3' UTR	NM_199449	Zhx2
chr15	57870205	57870289	peak94321_cluster66152	14	-	3' UTR	NM_024207	Derl1
chr15	57870375	57870399	peak94323_cluster66152	15	-	3' UTR	NM_024207	Derl1
chr15	57871065	57871174	peak94328_cluster66155	26	-	3' UTR	NM_024207	Derl1
chr15	58095045	58095094	peak94355_cluster66174	19	-	3' UTR	NM_027435	Atad2
chr15	58457625	58457659	peak128654_cluster90469	12	+	3' UTR	NM_145959	Fam91a1
chr15	59655045	59655074	peak128718_cluster90506	14	+	3' UTR	NM_144549	Trib1
chr15	59655135	59655249	peak128720_cluster90506	15	+	3' UTR	NM_144549	Trib1
chr15	59655330	59655394	peak128723_cluster90507	18	+	3' UTR	NM_144549	Trib1
chr15	59655455	59655494	peak128725_cluster90507	14	+	3' UTR	NM_144549	Trib1
chr15	59656235	59656244	peak128733_cluster90510	27	+	3' UTR	NM_144549	Trib1
chr15	59656480	59656514	peak128737_cluster90510	21	+	3' UTR	NM_144549	Trib1
chr15	64089280	64089344	peak94503_cluster66301	11	-	3' UTR	NM_001276467	Asap1
chr15	73102260	73102379	peak94626_cluster66392	10	-	3' UTR	NM_153178	2002-08-01
chr15	73102790	73102819	peak94629_cluster66393	14	-	3' UTR	NM_153178	2002-08-01
chr15	73103410	73103464	peak94633_cluster66395	13	-	3' UTR	NM_153178	2002-08-01
chr15	73103595	73103664	peak94635_cluster66395	19	-	3' UTR	NM_153178	2002-08-01
chr15	73103770	73103994	peak94638_cluster66396	12	-	3' UTR	NM_153178	2002-08-01
chr15	73105240	73105324	peak94648_cluster66400	11	-	3' UTR	NM_153178	2002-08-01
chr15	73105395	73105429	peak94650_cluster66400	11	-	3' UTR	NM_153178	2002-08-01
chr15	73105530	73105564	peak94652_cluster66400	13	-	3' UTR	NM_153178	2002-08-01
chr15	73105635	73105704	peak94654_cluster66400	20	-	3' UTR	NM_153178	2002-08-01
chr15	73105765	73105834	peak94656_cluster66400	23	-	3' UTR	NM_153178	2002-08-01
chr15	73106480	73106514	peak94661_cluster66401	11	-	3' UTR	NM_153178	2002-08-01
chr15	77080175	77080219	peak94950_cluster66630	11	-	3' UTR	NM_053104	Rbfox2
chr15	77080860	77080909	peak94954_cluster66632	11	-	3' UTR	NM_053104	Rbfox2
chr15	77081405	77081449	peak94958_cluster66634	10	-	3' UTR	NM_053104	Rbfox2
chr15	77082415	77082479	peak94962_cluster66636	15	-	3' UTR	NM_053104	Rbfox2
chr15	77760880	77760924	peak94980_cluster66645	18	-	3' UTR	NM_022410	Myh9
chr15	77761765	77761809	peak94989_cluster66650	12	-	3' UTR	NM_022410	Myh9
chr15	77915640	77915694	peak95052_cluster66701	13	-	3' UTR	NM_019913	Txn2
chr15	79360775	79360879	peak95099_cluster66740	17	-	3' UTR	NM_001253820	Tmem184b
chr15	79362175	79362239	peak95104_cluster66743	17	-	3' UTR	NM_001253820	Tmem184b
chr15	79362320	79362439	peak95107_cluster66744	11	-	3' UTR	NM_001253820	Tmem184b
chr15	79419095	79419154	peak95123_cluster66755	12	-	3' UTR	NM_013767	Csnk1e
chr15	79529040	79529109	peak95150_cluster66768	13	-	3' UTR	NM_199080	Ddx17
chr15	79529415	79529474	peak95153_cluster66769	13	-	3' UTR	NM_199080	Ddx17
chr15	79672335	79672364	peak129049_cluster90743	12	+	3' UTR	NM_172609	Tomm22
chr15	79721365	79721384	peak129058_cluster90750	13	+	3' UTR	NM_013818	Gtpbp1
chr15	79787505	79787544	peak95195_cluster66797	10	-	3' UTR	NM_030689	Nptxr
chr15	79824400	79824419	peak95208_cluster66802	16	-	3' UTR	NM_028763	Cbx6
chr15	79824870	79824969	peak95214_cluster66802	48	-	3' UTR	NM_028763	Cbx6
chr15	79825300	79825334	peak95218_cluster66802	11	-	3' UTR	NM_028763	Cbx6
chr15	79825800	79825854	peak95222_cluster66802	10	-	3' UTR	NM_028763	Cbx6
chr15	79826985	79827039	peak95233_cluster66807	12	-	3' UTR	NM_028763	Cbx6
chr15	79827235	79827284	peak95235_cluster66807	29	-	3' UTR	NM_028763	Cbx6
chr15	79827355	79827449	peak95237_cluster66807	21	-	3' UTR	NM_028763	Cbx6
chr15	79827740	79827789	peak95242_cluster66808	11	-	3' UTR	NM_028763	Cbx6
chr15	79915920	79915979	peak95265_cluster66820	18	-	3' UTR	NM_144811	Cbx7
chr15	79917010	79917064	peak95272_cluster66824	16	-	3' UTR	NM_144811	Cbx7
chr15	79917255	79917304	peak95275_cluster66825	14	-	3' UTR	NM_144811	Cbx7
chr15	80251560	80251624	peak129103_cluster90782	12	+	3' UTR	NM_178719	Mief1
chr15	80929505	80929564	peak129180_cluster90822	32	+	3' UTR	NM_144812	Tnrc6b
chr15	80930035	80930059	peak129185_cluster90823	14	+	3' UTR	NM_144812	Tnrc6b
chr15	80930130	80930199	peak129187_cluster90823	16	+	3' UTR	NM_144812	Tnrc6b
chr15	80930290	80930344	peak129189_cluster90823	16	+	3' UTR	NM_144812	Tnrc6b
chr15	80930575	80930639	peak129192_cluster90824	21	+	3' UTR	NM_144812	Tnrc6b
chr15	80930665	80930724	peak129194_cluster90824	14	+	3' UTR	NM_144812	Tnrc6b
chr15	80931095	80931119	peak129199_cluster90825	20	+	3' UTR	NM_144812	Tnrc6b
chr15	80931820	80931884	peak129207_cluster90829	17	+	3' UTR	NM_144812	Tnrc6b
chr15	80933085	80933119	peak129212_cluster90832	16	+	3' UTR	NM_144812	Tnrc6b
chr15	80933645	80933694	peak129216_cluster90834	17	+	3' UTR	NM_144812	Tnrc6b
chr15	80933875	80933949	peak129219_cluster90835	11	+	3' UTR	NM_144812	Tnrc6b
chr15	80935660	80935709	peak129225_cluster90839	11	+	3' UTR	NM_144812	Tnrc6b
chr15	80936710	80936819	peak129231_cluster90841	12	+	3' UTR	NM_144812	Tnrc6b
chr15	80938210	80938269	peak129242_cluster90846	11	+	3' UTR	NM_144812	Tnrc6b
chr15	81365360	81365409	peak95327_cluster66861	11	-	3' UTR	NM_133726	St13
chr15	81794695	81794739	peak129344_cluster90919	10	+	3' UTR	NM_001081016	Zc3h7b
chr15	81848450	81848584	peak95354_cluster66881	19	-	3' UTR	NM_020507	Tob2
chr15	81849835	81849869	peak95361_cluster66886	12	-	3' UTR	NM_020507	Tob2
chr15	81850070	81850164	peak95365_cluster66887	14	-	3' UTR	NM_020507	Tob2
chr15	82203880	82204204	peak129433_cluster90979	25	+	3' UTR	NM_033218	Srebf2
chr15	82204230	82204254	peak129435_cluster90979	15	+	3' UTR	NM_033218	Srebf2
chr15	82204365	82204394	peak129437_cluster90979	15	+	3' UTR	NM_033218	Srebf2
chr15	83127370	83127399	peak95475_cluster66975	11	-	3' UTR	NM_178627	Poldip3
chr15	83376455	83376519	peak95493_cluster66989	14	-	3' UTR	NM_011862	Pacsin2
chr15	84941895	84941934	peak129536_cluster91052	12	+	3' UTR	NM_016714	Nup50
chr15	88687485	88687554	peak95603_cluster67075	13	-	3' UTR	NM_001033274	Brd1
chr15	88687660	88687754	peak95606_cluster67076	18	-	3' UTR	NM_001033274	Brd1
chr15	88688135	88688219	peak95609_cluster67077	14	-	3' UTR	NM_001033274	Brd1
chr15	88826535	88826589	peak129631_cluster91127	11	+	3' UTR	NM_029720	Creld2
chr15	89156040	89156054	peak95658_cluster67109	15	-	3' UTR	NM_001159521	Plxnb2
chr15	89156250	89156289	peak95662_cluster67109	39	-	3' UTR	NM_001159521	Plxnb2
chr15	90933490	90933554	peak95784_cluster67185	37	-	3' UTR	NM_001109042	Kif21a
chr15	90933605	90933664	peak95786_cluster67185	11	-	3' UTR	NM_001109042	Kif21a
chr15	93239870	93239914	peak95838_cluster67220	12	-	3' UTR	NM_001033275	Gxylt1
chr15	93241520	93241599	peak95846_cluster67225	18	-	3' UTR	NM_001033275	Gxylt1
chr15	93243740	93243799	peak95859_cluster67234	13	-	3' UTR	NM_001033275	Gxylt1
chr15	93244370	93244414	peak95862_cluster67235	16	-	3' UTR	NM_001033275	Gxylt1
chr15	93489765	93489939	peak129799_cluster91246	16	+	3' UTR	NM_001285864	Pphln1
chr15	93490270	93490324	peak129802_cluster91247	12	+	3' UTR	NM_001285864	Pphln1
chr15	93490490	93490549	peak129804_cluster91247	38	+	3' UTR	NM_001285864	Pphln1
chr15	93490855	93490889	peak129807_cluster91248	12	+	3' UTR	NM_001285864	Pphln1
chr15	93499195	93499234	peak95885_cluster67254	11	-	3' UTR	NM_001033217	Prickle1
chr15	93499775	93499824	peak95889_cluster67256	12	-	3' UTR	NM_001033217	Prickle1
chr15	95972700	95972804	peak129826_cluster91260	20	+	3' UTR	NM_175344	Ano6
chr15	96402375	96402429	peak129873_cluster91292	13	+	3' UTR	NM_175251	Arid2
chr15	96571670	96571714	peak95983_cluster67324	17	-	3' UTR	NM_001166456	Slc38a1
chr15	96571765	96571789	peak95985_cluster67324	12	-	3' UTR	NM_001166456	Slc38a1
chr15	96571840	96571909	peak95988_cluster67325	11	-	3' UTR	NM_001166456	Slc38a1
chr15	96572075	96572134	peak95990_cluster67325	16	-	3' UTR	NM_001166456	Slc38a1
chr15	96572230	96572269	peak95992_cluster67325	13	-	3' UTR	NM_001166456	Slc38a1
chr15	96572345	96572434	peak95994_cluster67325	14	-	3' UTR	NM_001166456	Slc38a1
chr15	96572485	96572549	peak95996_cluster67325	12	-	3' UTR	NM_001166456	Slc38a1
chr15	96572745	96572894	peak95999_cluster67326	13	-	3' UTR	NM_001166456	Slc38a1
chr15	96573210	96573244	peak96001_cluster67326	13	-	3' UTR	NM_001166456	Slc38a1
chr15	96573750	96573834	peak96005_cluster67328	14	-	3' UTR	NM_001166456	Slc38a1
chr15	96574125	96574174	peak96009_cluster67328	13	-	3' UTR	NM_001166456	Slc38a1
chr15	96574380	96574439	peak96011_cluster67328	14	-	3' UTR	NM_001166456	Slc38a1
chr15	96574530	96574549	peak96013_cluster67328	16	-	3' UTR	NM_001166456	Slc38a1
chr15	96574610	96574694	peak96015_cluster67328	19	-	3' UTR	NM_001166456	Slc38a1
chr15	96575230	96575359	peak96019_cluster67330	15	-	3' UTR	NM_001166456	Slc38a1
chr15	96576055	96576089	peak96024_cluster67333	12	-	3' UTR	NM_001166456	Slc38a1
chr15	96576310	96576539	peak96027_cluster67334	33	-	3' UTR	NM_001166456	Slc38a1
chr15	96687465	96687714	peak96059_cluster67353	52	-	3' UTR	NM_175121	Slc38a2
chr15	96687780	96688184	peak96061_cluster67353	44	-	3' UTR	NM_175121	Slc38a2
chr15	96688240	96688284	peak96063_cluster67353	37	-	3' UTR	NM_175121	Slc38a2
chr15	96688320	96688554	peak96065_cluster67353	46	-	3' UTR	NM_175121	Slc38a2
chr15	96688710	96688764	peak96067_cluster67353	19	-	3' UTR	NM_175121	Slc38a2
chr15	96688845	96688944	peak96069_cluster67353	18	-	3' UTR	NM_175121	Slc38a2
chr15	96689145	96689174	peak96071_cluster67353	13	-	3' UTR	NM_175121	Slc38a2
chr15	96689210	96689224	peak96073_cluster67353	25	-	3' UTR	NM_175121	Slc38a2
chr15	96689270	96689309	peak96075_cluster67353	27	-	3' UTR	NM_175121	Slc38a2
chr15	96689340	96689444	peak96077_cluster67353	27	-	3' UTR	NM_175121	Slc38a2
chr15	96689580	96689684	peak96080_cluster67354	28	-	3' UTR	NM_175121	Slc38a2
chr15	96689720	96689764	peak96082_cluster67354	21	-	3' UTR	NM_175121	Slc38a2
chr15	96689865	96689914	peak96084_cluster67354	24	-	3' UTR	NM_175121	Slc38a2
chr15	96689945	96690004	peak96086_cluster67354	18	-	3' UTR	NM_175121	Slc38a2
chr15	96996835	96996864	peak96128_cluster67375	11	-	3' UTR	NM_027052	Slc38a4
chr15	97385525	97385564	peak129917_cluster91329	12	+	3' UTR	NM_172293	Pced1b
chr15	98590820	98590874	peak96215_cluster67433	13	-	3' UTR	NM_007405	Adcy6
chr15	98739925	98739969	peak96260_cluster67470	14	-	3' UTR	NM_007478	Arf3
chr15	98740260	98740314	peak96263_cluster67471	14	-	3' UTR	NM_007478	Arf3
chr15	98832630	98832704	peak96284_cluster67482	21	-	3' UTR	NM_001033276	Kmt2d
chr15	98832850	98832989	peak96286_cluster67482	32	-	3' UTR	NM_001033276	Kmt2d
chr15	98833640	98833674	peak96293_cluster67485	13	-	3' UTR	NM_001033276	Kmt2d
chr15	98833925	98833994	peak96295_cluster67485	13	-	3' UTR	NM_001033276	Kmt2d
chr15	99408575	99408749	peak130006_cluster91394	22	+	3' UTR	NM_001171035	Tmbim6
chr15	99408775	99409109	peak130008_cluster91394	20	+	3' UTR	NM_001171035	Tmbim6
chr15	99409210	99409399	peak130010_cluster91394	44	+	3' UTR	NM_001171035	Tmbim6
chr15	99409735	99409764	peak130015_cluster91395	31	+	3' UTR	NM_001171035	Tmbim6
chr15	99712870	99712904	peak130034_cluster91407	11	+	3' UTR	NM_031842	Smarcd1
chr15	99712930	99712974	peak130036_cluster91407	10	+	3' UTR	NM_031842	Smarcd1
chr15	100012295	100012349	peak130063_cluster91422	11	+	3' UTR	NM_001284521	Larp4
chr15	100012620	100012729	peak130066_cluster91423	21	+	3' UTR	NM_001284521	Larp4
chr15	100013025	100013084	peak130069_cluster91424	13	+	3' UTR	NM_001284521	Larp4
chr15	100013210	100013239	peak130072_cluster91425	11	+	3' UTR	NM_001284521	Larp4
chr15	100013835	100013874	peak130075_cluster91426	14	+	3' UTR	NM_001284521	Larp4
chr15	100014510	100014554	peak130082_cluster91429	11	+	3' UTR	NM_001284521	Larp4
chr15	100388610	100388674	peak96458_cluster67587	12	-	3' UTR	NM_008732	Slc11a2
chr15	101052055	101052109	peak96493_cluster67614	12	-	3' UTR	NM_001214911	Fignl2
chr15	101211385	101211414	peak130181_cluster91502	24	+	3' UTR	NM_007395	Acvr1b
chr15	101212110	101212154	peak130191_cluster91504	12	+	3' UTR	NM_007395	Acvr1b
chr15	102095375	102095449	peak130279_cluster91551	17	+	3' UTR	NM_145625	Eif4b
chr15	102095505	102095679	peak130281_cluster91551	19	+	3' UTR	NM_145625	Eif4b
chr15	102095765	102095809	peak130283_cluster91551	17	+	3' UTR	NM_145625	Eif4b
chr15	102095885	102096024	peak130285_cluster91551	32	+	3' UTR	NM_145625	Eif4b
chr15	102096060	102096144	peak130287_cluster91551	36	+	3' UTR	NM_145625	Eif4b
chr15	102096210	102096269	peak130289_cluster91551	14	+	3' UTR	NM_145625	Eif4b
chr15	102096555	102096864	peak130291_cluster91551	20	+	3' UTR	NM_145625	Eif4b
chr15	102212975	102213014	peak130300_cluster91556	17	+	3' UTR	NM_001289695	Zfp740
chr15	102281570	102281639	peak130321_cluster91573	16	+	3' UTR	NM_134100	Mfsd5
chr15	102432120	102432159	peak130359_cluster91601	12	+	3' UTR	NM_013672	Sp1
chr15	102436185	102436259	peak130378_cluster91615	12	+	3' UTR	NM_013672	Sp1
chr15	102498535	102498559	peak130395_cluster91629	15	+	3' UTR	NM_001103166	Pcbp2
chr15	102499130	102499184	peak130402_cluster91632	14	+	3' UTR	NM_001103166	Pcbp2
chr15	102499805	102499849	peak96601_cluster67687	10	-	3' UTR	NM_001103166	Pcbp2
chr15	103192100	103192129	peak96651_cluster67721	13	-	3' UTR	NM_001110216	Cbx5
chr15	103192235	103192274	peak96654_cluster67722	11	-	3' UTR	NM_001110216	Cbx5
chr15	103192460	103192509	peak96657_cluster67723	10	-	3' UTR	NM_001110216	Cbx5
chr15	103192650	103192689	peak96659_cluster67723	13	-	3' UTR	NM_001110216	Cbx5
chr15	103193755	103193829	peak96666_cluster67728	19	-	3' UTR	NM_001110216	Cbx5
chr15	103193995	103194019	peak96668_cluster67728	18	-	3' UTR	NM_001110216	Cbx5
chr15	103194660	103194699	peak96673_cluster67731	11	-	3' UTR	NM_001110216	Cbx5
chr15	103197300	103197374	peak96693_cluster67739	15	-	3' UTR	NM_001110216	Cbx5
chr15	103197405	103197444	peak96695_cluster67739	12	-	3' UTR	NM_001110216	Cbx5
chr15	103198060	103198099	peak96700_cluster67742	10	-	3' UTR	NM_001110216	Cbx5
chr15	103198870	103198959	peak96704_cluster67744	14	-	3' UTR	NM_001110216	Cbx5
chr15	103199560	103199604	peak96707_cluster67745	14	-	3' UTR	NM_001110216	Cbx5
chr15	103299345	103299424	peak130442_cluster91660	15	+	3' UTR	NM_019817	Copz1
chr16	4544885	4545034	peak87396_cluster61103	13	-	3' UTR	NM_031182	Tfap4
chr16	4545075	4545179	peak87398_cluster61103	13	-	3' UTR	NM_031182	Tfap4
chr16	4545325	4545449	peak87401_cluster61104	24	-	3' UTR	NM_031182	Tfap4
chr16	4615230	4615269	peak85028_cluster59444	10	+	3' UTR	NM_031184	Glis2
chr16	5084100	5084139	peak85063_cluster59474	11	+	3' UTR	NM_026666	Ubn1
chr16	5084315	5084364	peak85065_cluster59474	10	+	3' UTR	NM_026666	Ubn1
chr16	8660360	8660414	peak87511_cluster61184	12	-	3' UTR	NM_025821	Carhsp1
chr16	8689935	8689994	peak87531_cluster61196	20	-	3' UTR	NM_001003918	Usp7
chr16	8856705	8856754	peak85117_cluster59517	12	+	3' UTR	NM_001081400	1810013L24Rik
chr16	8857560	8857619	peak85124_cluster59520	25	+	3' UTR	NM_001081400	1810013L24Rik
chr16	8858005	8858059	peak85127_cluster59521	10	+	3' UTR	NM_001081400	1810013L24Rik
chr16	10784085	10784154	peak87593_cluster61243	11	-	3' UTR	NM_009896	Socs1
chr16	13814090	13814184	peak85244_cluster59603	21	+	3' UTR	NM_001039521	Rrn3
chr16	13814510	13814554	peak85248_cluster59605	13	+	3' UTR	NM_001039521	Rrn3
chr16	17044860	17044924	peak85336_cluster59682	10	+	3' UTR	NM_011949	Mapk1
chr16	17130350	17130384	peak87772_cluster61382	11	-	3' UTR	NM_022324	Sdf2l1
chr16	17260180	17260259	peak85374_cluster59705	10	+	3' UTR	NM_178922	Hic2
chr16	17484245	17484294	peak85398_cluster59721	11	+	3' UTR	NM_007764	Crkl
chr16	17840830	17840864	peak87812_cluster61411	11	-	3' UTR	NM_010048	Dgcr2
chr16	17841095	17841129	peak87815_cluster61412	11	-	3' UTR	NM_010048	Dgcr2
chr16	20692530	20692599	peak85569_cluster59846	11	+	3' UTR	NM_145941	Eif4g1
chr16	20692745	20692799	peak85571_cluster59846	21	+	3' UTR	NM_145941	Eif4g1
chr16	21223095	21223134	peak85582_cluster59853	10	+	3' UTR	NM_010143	Ephb3
chr16	22381495	22381564	peak87947_cluster61512	11	-	3' UTR	NM_023794	Etv5
chr16	22381865	22382094	peak87950_cluster61513	16	-	3' UTR	NM_023794	Etv5
chr16	22382220	22382259	peak87952_cluster61513	13	-	3' UTR	NM_023794	Etv5
chr16	22382890	22383004	peak87958_cluster61515	16	-	3' UTR	NM_023794	Etv5
chr16	22383100	22383154	peak87960_cluster61515	19	-	3' UTR	NM_023794	Etv5
chr16	22871715	22871769	peak85639_cluster59892	14	+	3' UTR	NM_026400	Dnajb11
chr16	27451705	27451749	peak85768_cluster59981	10	+	3' UTR	NM_001025615	Ccdc50
chr16	30067495	30067534	peak85791_cluster59999	11	+	3' UTR	NM_008235	Hes1
chr16	30067570	30067654	peak85793_cluster59999	25	+	3' UTR	NM_008235	Hes1
chr16	30313985	30314059	peak88097_cluster61619	24	-	3' UTR	NM_001128094	Atp13a3
chr16	30956735	30956779	peak88153_cluster61661	12	-	3' UTR	NM_198626	Xxylt1
chr16	32018745	32018814	peak88218_cluster61717	12	-	3' UTR	NM_177326	Pak2
chr16	32019390	32019474	peak88222_cluster61719	20	-	3' UTR	NM_177326	Pak2
chr16	32231515	32231574	peak88235_cluster61729	13	-	3' UTR	NM_173439	Fbxo45
chr16	32232515	32232549	peak88240_cluster61732	15	-	3' UTR	NM_173439	Fbxo45
chr16	32472550	32472604	peak85905_cluster60086	11	+	3' UTR	NM_001163160	Pcyt1a
chr16	32630350	32630399	peak85933_cluster60097	12	+	3' UTR	NM_011638	Tfrc
chr16	32630565	32630749	peak85936_cluster60098	23	+	3' UTR	NM_011638	Tfrc
chr16	32630765	32630839	peak85938_cluster60098	13	+	3' UTR	NM_011638	Tfrc
chr16	32630945	32630969	peak85941_cluster60099	14	+	3' UTR	NM_011638	Tfrc
chr16	32631005	32631144	peak85943_cluster60099	11	+	3' UTR	NM_011638	Tfrc
chr16	32631290	32631414	peak85945_cluster60099	28	+	3' UTR	NM_011638	Tfrc
chr16	32631535	32631584	peak85949_cluster60099	12	+	3' UTR	NM_011638	Tfrc
chr16	32631855	32631974	peak85951_cluster60099	15	+	3' UTR	NM_011638	Tfrc
chr16	32632025	32632099	peak85953_cluster60099	24	+	3' UTR	NM_011638	Tfrc
chr16	32632260	32632299	peak85955_cluster60100	13	+	3' UTR	NM_011638	Tfrc
chr16	32632450	32632729	peak85958_cluster60101	29	+	3' UTR	NM_011638	Tfrc
chr16	33500775	33500794	peak86060_cluster60182	14	+	3' UTR	NM_011749	Zfp148
chr16	33502070	33502094	peak86066_cluster60185	9	+	3' UTR	NM_011749	Zfp148
chr16	33766900	33766979	peak86088_cluster60203	11	+	3' UTR	NM_175256	Heg1
chr16	36035165	36035234	peak86186_cluster60278	10	+	3' UTR	NM_008465	Kpna1
chr16	37834140	37834209	peak86248_cluster60326	13	+	3' UTR	NM_008047	Fstl1
chr16	37834425	37834454	peak86250_cluster60326	13	+	3' UTR	NM_008047	Fstl1
chr16	37835505	37835559	peak86255_cluster60329	17	+	3' UTR	NM_008047	Fstl1
chr16	37836280	37836359	peak86261_cluster60331	11	+	3' UTR	NM_008047	Fstl1
chr16	37881500	37881549	peak86276_cluster60339	13	+	3' UTR	NM_177093	Lrrc58
chr16	37883105	37883149	peak86286_cluster60345	12	+	3' UTR	NM_177093	Lrrc58
chr16	37883580	37883659	peak86290_cluster60347	14	+	3' UTR	NM_177093	Lrrc58
chr16	37884305	37884324	peak86296_cluster60349	16	+	3' UTR	NM_177093	Lrrc58
chr16	37884850	37884914	peak86300_cluster60351	16	+	3' UTR	NM_177093	Lrrc58
chr16	37885010	37885064	peak86302_cluster60351	29	+	3' UTR	NM_177093	Lrrc58
chr16	37885090	37885114	peak86304_cluster60351	15	+	3' UTR	NM_177093	Lrrc58
chr16	37885320	37885374	peak86306_cluster60351	44	+	3' UTR	NM_177093	Lrrc58
chr16	37885595	37885639	peak86309_cluster60352	15	+	3' UTR	NM_177093	Lrrc58
chr16	37886435	37886514	peak86313_cluster60354	16	+	3' UTR	NM_177093	Lrrc58
chr16	37888000	37888034	peak86319_cluster60358	11	+	3' UTR	NM_177093	Lrrc58
chr16	38242970	38243009	peak86352_cluster60382	11	+	3' UTR	NM_019827	Gsk3b
chr16	38243445	38243484	peak86356_cluster60383	13	+	3' UTR	NM_019827	Gsk3b
chr16	38244490	38244524	peak86362_cluster60385	11	+	3' UTR	NM_019827	Gsk3b
chr16	38525540	38525579	peak88368_cluster61832	11	-	3' UTR	NM_001300827	Poglut1
chr16	38525645	38525669	peak88370_cluster61832	12	-	3' UTR	NM_001300827	Poglut1
chr16	38526120	38526199	peak88374_cluster61834	10	-	3' UTR	NM_001300827	Poglut1
chr16	44085710	44085734	peak88422_cluster61873	21	-	3' UTR	NM_007508	Atp6v1a
chr16	44159795	44159864	peak86411_cluster60423	17	+	3' UTR	NM_028108	Naa50
chr16	50194365	50194409	peak88514_cluster61947	13	-	3' UTR	NM_027444	Bbx
chr16	50195320	50195414	peak88519_cluster61950	13	-	3' UTR	NM_027444	Bbx
chr16	50196600	50196644	peak88526_cluster61954	16	-	3' UTR	NM_027444	Bbx
chr16	50196815	50196874	peak88528_cluster61955	15	-	3' UTR	NM_027444	Bbx
chr16	50197115	50197159	peak88530_cluster61955	24	-	3' UTR	NM_027444	Bbx
chr16	55905005	55905054	peak88592_cluster62004	13	-	3' UTR	NM_028815	Cep97
chr16	57154375	57154479	peak86544_cluster60532	9	+	3' UTR	NM_138599	Tomm70a
chr16	58465795	58465824	peak86574_cluster60553	16	+	3' UTR	NM_028523	Dcbld2
chr16	58466220	58466274	peak86577_cluster60554	17	+	3' UTR	NM_028523	Dcbld2
chr16	58468760	58468844	peak86592_cluster60564	11	+	3' UTR	NM_028523	Dcbld2
chr16	76291130	76291179	peak88783_cluster62138	12	-	3' UTR	NM_173440	Nrip1
chr16	78337005	78337219	peak86767_cluster60676	22	+	3' UTR	NM_001025192	Cxadr
chr16	78337365	78337704	peak86769_cluster60676	33	+	3' UTR	NM_001025192	Cxadr
chr16	78337725	78337799	peak86771_cluster60676	34	+	3' UTR	NM_001025192	Cxadr
chr16	78337825	78338289	peak86773_cluster60676	28	+	3' UTR	NM_001025192	Cxadr
chr16	78338450	78338579	peak86776_cluster60677	22	+	3' UTR	NM_001025192	Cxadr
chr16	78338795	78338884	peak86779_cluster60678	88	+	3' UTR	NM_001025192	Cxadr
chr16	78338925	78339004	peak86781_cluster60678	11	+	3' UTR	NM_001025192	Cxadr
chr16	78339130	78339214	peak86783_cluster60678	15	+	3' UTR	NM_001025192	Cxadr
chr16	78339300	78339354	peak86785_cluster60678	20	+	3' UTR	NM_001025192	Cxadr
chr16	78339585	78339704	peak86788_cluster60679	14	+	3' UTR	NM_001025192	Cxadr
chr16	78339755	78339849	peak86790_cluster60679	20	+	3' UTR	NM_001025192	Cxadr
chr16	78339990	78340164	peak86793_cluster60680	23	+	3' UTR	NM_001025192	Cxadr
chr16	78540630	78540689	peak88886_cluster62211	12	-	3' UTR	NM_025967	D16Ertd472e
chr16	84954560	84954639	peak88910_cluster62232	16	-	3' UTR	NM_001198825	App
chr16	84954740	84954769	peak88912_cluster62232	13	-	3' UTR	NM_001198825	App
chr16	84954895	84954924	peak88914_cluster62232	13	-	3' UTR	NM_001198825	App
chr16	84955060	84955199	peak88917_cluster62233	14	-	3' UTR	NM_001198825	App
chr16	84955260	84955314	peak88919_cluster62233	21	-	3' UTR	NM_001198825	App
chr16	87729990	87730069	peak86916_cluster60762	13	+	3' UTR	NM_007520	Bach1
chr16	87730265	87730354	peak86921_cluster60763	22	+	3' UTR	NM_007520	Bach1
chr16	87730480	87730549	peak86924_cluster60764	20	+	3' UTR	NM_007520	Bach1
chr16	87730570	87730729	peak86926_cluster60764	12	+	3' UTR	NM_007520	Bach1
chr16	87731085	87731154	peak86928_cluster60764	20	+	3' UTR	NM_007520	Bach1
chr16	87731265	87731299	peak86931_cluster60765	15	+	3' UTR	NM_007520	Bach1
chr16	87731365	87731399	peak86933_cluster60765	24	+	3' UTR	NM_007520	Bach1
chr16	87731435	87731464	peak86935_cluster60765	15	+	3' UTR	NM_007520	Bach1
chr16	87731985	87732009	peak86942_cluster60767	25	+	3' UTR	NM_007520	Bach1
chr16	87732485	87732509	peak86947_cluster60768	20	+	3' UTR	NM_007520	Bach1
chr16	91563860	91563894	peak87030_cluster60822	11	+	3' UTR	NM_008338	Ifngr2
chr16	93875545	93875589	peak87139_cluster60899	11	+	3' UTR	NM_001045529	Morc3
chr16	93875795	93875824	peak87142_cluster60900	12	+	3' UTR	NM_001045529	Morc3
chr16	94498150	94498199	peak89138_cluster62404	10	-	3' UTR	NM_007834	Dscr3
chr16	94693360	94693399	peak87220_cluster60966	11	+	3' UTR	NM_001113389	Dyrk1a
chr16	96121765	96121809	peak89201_cluster62451	14	-	3' UTR	NM_008251	Hmgn1
chr16	96122100	96122154	peak89203_cluster62451	15	-	3' UTR	NM_008251	Hmgn1
chr16	96156515	96156594	peak87249_cluster60990	15	+	3' UTR	NM_207301	Wrb
chr16	96156695	96156739	peak87252_cluster60991	10	+	3' UTR	NM_207301	Wrb
chr16	96157140	96157184	peak87255_cluster60992	13	+	3' UTR	NM_207301	Wrb
chr17	10207000	10207024	peak109_cluster79	14	-	3' UTR	NM_001159517	Qk
chr17	12219060	12219134	peak66677_cluster46356	12	+	3' UTR	NM_026644	Agpat4
chr17	12967090	12967144	peak203_cluster153	14	-	3' UTR	NM_001113533	Wtap
chr17	14665840	14665884	peak224_cluster170	15	-	3' UTR	NM_011581	Thbs2
chr17	15770695	15770734	peak66858_cluster46495	13	+	3' UTR	NM_007690	Chd1
chr17	15770915	15770999	peak66861_cluster46496	17	+	3' UTR	NM_007690	Chd1
chr17	17527940	17528014	peak389_cluster246	15	-	3' UTR	NM_172827	Lnpep
chr17	17528045	17528094	peak391_cluster246	12	-	3' UTR	NM_172827	Lnpep
chr17	17528300	17528344	peak394_cluster247	20	-	3' UTR	NM_172827	Lnpep
chr17	17528485	17528569	peak398_cluster247	12	-	3' UTR	NM_172827	Lnpep
chr17	17528660	17528699	peak401_cluster248	19	-	3' UTR	NM_172827	Lnpep
chr17	20965480	20965649	peak66936_cluster46556	11	+	3' UTR	NM_016891	Ppp2r1a
chr17	24076680	24076719	peak531_cluster346	13	-	3' UTR	NM_011062	Pdpk1
chr17	24223425	24223544	peak572_cluster371	19	-	3' UTR	NM_007634	Ccnf
chr17	24223725	24223749	peak574_cluster371	18	-	3' UTR	NM_007634	Ccnf
chr17	24223815	24223864	peak576_cluster371	18	-	3' UTR	NM_007634	Ccnf
chr17	24943020	24943084	peak617_cluster402	10	-	3' UTR	NM_198937	Hn1l
chr17	25160790	25160909	peak67167_cluster46687	11	+	3' UTR	NM_011930	Clcn7
chr17	25161050	25161094	peak67169_cluster46687	12	+	3' UTR	NM_011930	Clcn7
chr17	25185185	25185254	peak67183_cluster46693	12	+	3' UTR	NM_183150	BC003965
chr17	25232765	25232814	peak67198_cluster46704	11	+	3' UTR	NM_028789	Unkl
chr17	26505975	26506054	peak747_cluster508	9	-	3' UTR	NM_013642	Dusp1
chr17	26699295	26699359	peak67299_cluster46782	12	+	3' UTR	NM_025272	Atp6v0e
chr17	26771720	26771769	peak67333_cluster46806	18	+	3' UTR	NM_029870	Crebrf
chr17	26772175	26772219	peak67336_cluster46807	20	+	3' UTR	NM_029870	Crebrf
chr17	26773190	26773224	peak67345_cluster46810	11	+	3' UTR	NM_029870	Crebrf
chr17	26773810	26773914	peak67350_cluster46813	30	+	3' UTR	NM_029870	Crebrf
chr17	26774170	26774254	peak67352_cluster46813	20	+	3' UTR	NM_029870	Crebrf
chr17	26774405	26774444	peak67354_cluster46813	13	+	3' UTR	NM_029870	Crebrf
chr17	27580085	27580174	peak834_cluster572	18	-	3' UTR	NM_019837	Nudt3
chr17	27752480	27752544	peak883_cluster610	16	-	3' UTR	NM_001044719	D17Wsu92e
chr17	27752620	27752674	peak885_cluster610	11	-	3' UTR	NM_001044719	D17Wsu92e
chr17	27753500	27753544	peak890_cluster613	11	-	3' UTR	NM_001044719	D17Wsu92e
chr17	28589655	28589829	peak931_cluster647	11	-	3' UTR	NM_016795	Srpk1
chr17	29099445	29099664	peak67534_cluster46953	20	+	3' UTR	NM_007669	Cdkn1a
chr17	29099700	29099839	peak67536_cluster46953	22	+	3' UTR	NM_007669	Cdkn1a
chr17	29099900	29100019	peak67538_cluster46953	18	+	3' UTR	NM_007669	Cdkn1a
chr17	29100065	29100154	peak67540_cluster46953	14	+	3' UTR	NM_007669	Cdkn1a
chr17	29100480	29100529	peak67543_cluster46954	13	+	3' UTR	NM_007669	Cdkn1a
chr17	29100545	29100589	peak67545_cluster46954	32	+	3' UTR	NM_007669	Cdkn1a
chr17	30208815	30208884	peak67625_cluster47009	11	+	3' UTR	NM_148926	Zfand3
chr17	30593420	30593469	peak1036_cluster730	10	-	3' UTR	NM_025374	Glo1
chr17	31844435	31844499	peak1073_cluster759	14	-	3' UTR	NM_010831	Sik1
chr17	31844615	31844714	peak1076_cluster760	25	-	3' UTR	NM_010831	Sik1
chr17	31845170	31845274	peak1079_cluster761	18	-	3' UTR	NM_010831	Sik1
chr17	31845500	31845569	peak1082_cluster762	22	-	3' UTR	NM_010831	Sik1
chr17	31846050	31846134	peak1087_cluster763	17	-	3' UTR	NM_010831	Sik1
chr17	32196805	32196929	peak1128_cluster790	36	-	3' UTR	NM_020508	Brd4
chr17	32197240	32197279	peak1131_cluster791	12	-	3' UTR	NM_020508	Brd4
chr17	32766425	32766454	peak1227_cluster857	18	-	3' UTR	NM_172458	Zfp871
chr17	32766480	32766544	peak1229_cluster857	23	-	3' UTR	NM_172458	Zfp871
chr17	32766670	32766769	peak1231_cluster857	17	-	3' UTR	NM_172458	Zfp871
chr17	32767585	32767644	peak1236_cluster860	13	-	3' UTR	NM_172458	Zfp871
chr17	32767925	32767964	peak1239_cluster861	16	-	3' UTR	NM_172458	Zfp871
chr17	32768690	32768719	peak1246_cluster864	11	-	3' UTR	NM_172458	Zfp871
chr17	32768830	32768879	peak1248_cluster864	14	-	3' UTR	NM_172458	Zfp871
chr17	32768990	32769054	peak1251_cluster865	49	-	3' UTR	NM_172458	Zfp871
chr17	32769075	32769184	peak1253_cluster865	15	-	3' UTR	NM_172458	Zfp871
chr17	32769560	32769674	peak1258_cluster866	24	-	3' UTR	NM_172458	Zfp871
chr17	32770245	32770289	peak1264_cluster868	11	-	3' UTR	NM_172458	Zfp871
chr17	32770490	32770584	peak1267_cluster869	16	-	3' UTR	NM_172458	Zfp871
chr17	32770930	32770959	peak1270_cluster870	13	-	3' UTR	NM_172458	Zfp871
chr17	32770990	32771024	peak1272_cluster870	13	-	3' UTR	NM_172458	Zfp871
chr17	32771175	32771224	peak1274_cluster870	14	-	3' UTR	NM_172458	Zfp871
chr17	32772220	32772264	peak1278_cluster872	13	-	3' UTR	NM_172458	Zfp871
chr17	32772645	32772704	peak1282_cluster874	20	-	3' UTR	NM_172458	Zfp871
chr17	32772745	32772814	peak1285_cluster875	16	-	3' UTR	NM_172458	Zfp871
chr17	32773445	32773484	peak1290_cluster878	10	-	3' UTR	NM_172458	Zfp871
chr17	32773960	32774054	peak1293_cluster879	15	-	3' UTR	NM_172458	Zfp871
chr17	33746815	33746904	peak1361_cluster920	17	-	3' UTR	NM_008997	Rab11b
chr17	33747175	33747239	peak1363_cluster920	12	-	3' UTR	NM_008997	Rab11b
chr17	33848410	33848474	peak67723_cluster47079	12	+	3' UTR	NM_019421	Cd320
chr17	33996180	33996214	peak1392_cluster937	12	-	3' UTR	NM_001001892	H2-K1
chr17	33996275	33996369	peak1394_cluster937	14	-	3' UTR	NM_001001892	H2-K1
chr17	34037545	34037584	peak67762_cluster47112	14	+	3' UTR	NM_001205214	Rxrb
chr17	34596220	34596244	peak67779_cluster47122	15	+	3' UTR	NM_017463	Pbx2
chr17	34654915	34655014	peak67809_cluster47143	25	+	3' UTR	NM_017406	Atf6b
chr17	34934905	34934944	peak67841_cluster47161	13	+	3' UTR	NM_010893	Neu1
chr17	34935030	34935089	peak67845_cluster47161	18	+	3' UTR	NM_010893	Neu1
chr17	35682295	35682384	peak1581_cluster1036	11	-	3' UTR	NM_001198831	Ddr1
chr17	35834045	35834079	peak1591_cluster1042	11	-	3' UTR	NM_011655	Tubb5
chr17	35834155	35834214	peak1593_cluster1042	13	-	3' UTR	NM_011655	Tubb5
chr17	35834370	35834444	peak1596_cluster1043	24	-	3' UTR	NM_011655	Tubb5
chr17	35834735	35835034	peak1600_cluster1045	22	-	3' UTR	NM_011655	Tubb5
chr17	35931455	35931534	peak68021_cluster47280	46	+	3' UTR	NM_001163818	Ppp1r10
chr17	40923350	40923404	peak1671_cluster1085	13	-	3' UTR	NM_031863	Cenpq
chr17	43612015	43612064	peak68196_cluster47367	27	+	3' UTR	NM_013737	Pla2g7
chr17	46017410	46017484	peak1768_cluster1147	19	-	3' UTR	NM_001110266	Vegfa
chr17	46017525	46017579	peak1770_cluster1147	12	-	3' UTR	NM_001110266	Vegfa
chr17	46017800	46017909	peak1773_cluster1148	18	-	3' UTR	NM_001110266	Vegfa
chr17	46018065	46018104	peak1775_cluster1148	14	-	3' UTR	NM_001110266	Vegfa
chr17	46018360	46018414	peak1777_cluster1148	17	-	3' UTR	NM_001110266	Vegfa
chr17	46018500	46018599	peak1779_cluster1148	14	-	3' UTR	NM_001110266	Vegfa
chr17	46564685	46564744	peak1833_cluster1190	13	-	3' UTR	NM_175168	Ptk7
chr17	47488580	47488639	peak1944_cluster1283	10	-	3' UTR	NM_022015	Taf8
chr17	47868540	47868579	peak1962_cluster1295	12	-	3' UTR	NM_001110825	Foxp4
chr17	48387160	48387214	peak1987_cluster1312	11	-	3' UTR	NM_010913	Nfya
chr17	48387930	48387994	peak1992_cluster1315	12	-	3' UTR	NM_010913	Nfya
chr17	50699725	50699784	peak68408_cluster47531	12	+	3' UTR	NM_001297747	Btg3
chr17	56402535	56402569	peak68556_cluster47644	11	+	3' UTR	NM_172132	Kdm4b
chr17	56893525	56893584	peak2162_cluster1446	11	-	3' UTR	NM_022328	Mllt1
chr17	56893800	56893854	peak2165_cluster1448	11	-	3' UTR	NM_022328	Mllt1
chr17	57021220	57021279	peak2177_cluster1456	13	-	3' UTR	NM_010613	Khsrp
chr17	57021560	57021599	peak2180_cluster1457	11	-	3' UTR	NM_010613	Khsrp
chr17	57021665	57021754	peak2183_cluster1458	18	-	3' UTR	NM_010613	Khsrp
chr17	57021905	57022214	peak2186_cluster1459	16	-	3' UTR	NM_010613	Khsrp
chr17	57022430	57022579	peak2189_cluster1460	14	-	3' UTR	NM_010613	Khsrp
chr17	57263250	57263304	peak68609_cluster47685	10	+	3' UTR	NM_001242391	Trip10
chr17	62605215	62605279	peak2241_cluster1497	13	-	3' UTR	NM_010109	Efna5
chr17	62605395	62605494	peak2243_cluster1497	14	-	3' UTR	NM_010109	Efna5
chr17	62606295	62606319	peak2247_cluster1499	12	-	3' UTR	NM_010109	Efna5
chr17	64281560	64281644	peak2360_cluster1583	15	-	3' UTR	NM_144859	Pja2
chr17	64281785	64281909	peak2363_cluster1584	23	-	3' UTR	NM_144859	Pja2
chr17	64281965	64282014	peak2365_cluster1584	11	-	3' UTR	NM_144859	Pja2
chr17	64282060	64282124	peak2367_cluster1584	16	-	3' UTR	NM_144859	Pja2
chr17	64282485	64282594	peak2370_cluster1585	11	-	3' UTR	NM_144859	Pja2
chr17	65580435	65580459	peak2389_cluster1601	13	-	3' UTR	NM_013933	Vapa
chr17	65924285	65924319	peak2434_cluster1638	11	-	3' UTR	NM_023053	Twsg1
chr17	65925365	65925404	peak2439_cluster1641	13	-	3' UTR	NM_023053	Twsg1
chr17	70844325	70844389	peak2591_cluster1752	24	-	3' UTR	NM_009372	Tgif1
chr17	70974065	70974119	peak2615_cluster1772	15	-	3' UTR	NM_023402	Myl12b
chr17	71248730	71248779	peak68787_cluster47822	10	+	3' UTR	NM_022882	Lpin2
chr17	71249185	71249244	peak68789_cluster47822	15	+	3' UTR	NM_022882	Lpin2
chr17	71657645	71657689	peak68815_cluster47837	13	+	3' UTR	NM_175639	Wdr43
chr17	71658095	71658119	peak68820_cluster47838	12	+	3' UTR	NM_175639	Wdr43
chr17	72939740	72939804	peak68850_cluster47858	10	+	3' UTR	NM_029999	Lbh
chr17	72941520	72941589	peak68857_cluster47861	10	+	3' UTR	NM_029999	Lbh
chr17	73830470	73830539	peak68877_cluster47878	42	+	3' UTR	NM_020578	Ehd3
chr17	74388280	74388384	peak68895_cluster47892	11	+	3' UTR	NM_001162870	Spast
chr17	74388695	74388744	peak68900_cluster47893	11	+	3' UTR	NM_001162870	Spast
chr17	74389475	74389544	peak68905_cluster47896	15	+	3' UTR	NM_001162870	Spast
chr17	75537455	75537529	peak2676_cluster1819	22	-	3' UTR	NM_133747	Fam98a
chr17	78951610	78951639	peak2741_cluster1870	13	-	3' UTR	NM_001171005	Prkd3
chr17	78951785	78951814	peak2743_cluster1870	15	-	3' UTR	NM_001171005	Prkd3
chr17	79849270	79849349	peak2760_cluster1884	10	-	3' UTR	NM_019717	Atl2
chr17	79849550	79849574	peak2763_cluster1885	12	-	3' UTR	NM_019717	Atl2
chr17	79849695	79849764	peak2765_cluster1885	32	-	3' UTR	NM_019717	Atl2
chr17	79849970	79850169	peak2768_cluster1886	21	-	3' UTR	NM_019717	Atl2
chr17	83224495	83224509	peak69036_cluster47999	15	+	3' UTR	NM_134117	Pkdcc
chr17	84184305	84184344	peak2930_cluster2006	14	-	3' UTR	NM_001001806	Zfp36l2
chr17	84185405	84185504	peak2934_cluster2008	18	-	3' UTR	NM_001001806	Zfp36l2
chr17	84185590	84185644	peak2936_cluster2008	31	-	3' UTR	NM_001001806	Zfp36l2
chr17	85014460	85014534	peak69103_cluster48056	9	+	3' UTR	NM_001159496	Ppm1b
chr17	86999265	86999289	peak69184_cluster48117	18	+	3' UTR	NM_145491	Rhoq
chr17	87433570	87433709	peak3096_cluster2138	16	-	3' UTR	NM_007589	Calm2
chr17	87650550	87650574	peak69232_cluster48147	13	+	3' UTR	NM_008532	Epcam
chr17	87650635	87650674	peak69234_cluster48147	16	+	3' UTR	NM_008532	Epcam
chr18	3512420	3512504	peak53961_cluster37450	14	+	3' UTR	NM_026505	Bambi
chr18	3512565	3512664	peak53963_cluster37450	13	+	3' UTR	NM_026505	Bambi
chr18	5773540	5773599	peak54028_cluster37505	11	+	3' UTR	NM_011546	Zeb1
chr18	6024865	6024919	peak133478_cluster93881	14	-	3' UTR	NM_029277	Arhgap12
chr18	6026485	6026504	peak133483_cluster93884	16	-	3' UTR	NM_029277	Arhgap12
chr18	6201600	6201639	peak133496_cluster93894	11	-	3' UTR	NM_008448	Kif5b
chr18	6203600	6203659	peak133507_cluster93899	12	-	3' UTR	NM_008448	Kif5b
chr18	6436795	6436814	peak133530_cluster93913	23	-	3' UTR	NM_007935	Epc1
chr18	7926205	7926419	peak54108_cluster37562	21	+	3' UTR	NM_001146298	Wac
chr18	9316055	9316124	peak133594_cluster93954	12	-	3' UTR	NM_026484	Ccny
chr18	10560955	10561004	peak54173_cluster37616	10	+	3' UTR	NM_001083628	Greb1l
chr18	10562775	10562814	peak54179_cluster37620	11	+	3' UTR	NM_001083628	Greb1l
chr18	12991225	12991394	peak54260_cluster37681	19	+	3' UTR	NM_008378	Impact
chr18	12991725	12991769	peak54262_cluster37682	10	+	3' UTR	NM_008378	Impact
chr18	12992625	12992684	peak54267_cluster37685	14	+	3' UTR	NM_008378	Impact
chr18	16590085	16590114	peak133750_cluster94078	18	-	3' UTR	NM_007664	Cdh2
chr18	20817915	20818004	peak133812_cluster94125	11	-	3' UTR	NM_177038	Trappc8
chr18	24285680	24285824	peak54357_cluster37759	14	+	3' UTR	NM_001160404	Galnt1
chr18	24286685	24286729	peak54360_cluster37760	10	+	3' UTR	NM_001160404	Galnt1
chr18	24580470	24580504	peak133858_cluster94163	12	-	3' UTR	NM_139143	Slc39a6
chr18	32228655	32228689	peak54488_cluster37858	12	+	3' UTR	NM_011946	Map3k2
chr18	34937870	34937909	peak134013_cluster94282	14	-	3' UTR	NM_010481	Hspa9
chr18	34937970	34938089	peak134015_cluster94282	18	-	3' UTR	NM_010481	Hspa9
chr18	34938245	34938379	peak134018_cluster94283	35	-	3' UTR	NM_010481	Hspa9
chr18	35616920	35616974	peak54752_cluster38063	12	+	3' UTR	NM_026420	Paip2
chr18	35671900	35671949	peak134068_cluster94314	11	-	3' UTR	NM_029669	Dnajc18
chr18	35860755	35860794	peak54823_cluster38117	11	+	3' UTR	NM_133687	Cxxc5
chr18	35861045	35861124	peak54826_cluster38118	19	+	3' UTR	NM_133687	Cxxc5
chr18	35861420	35861494	peak54829_cluster38119	18	+	3' UTR	NM_133687	Cxxc5
chr18	36683115	36683159	peak54882_cluster38158	12	+	3' UTR	NM_001083317	Slc35a4
chr18	36683625	36683694	peak54885_cluster38159	10	+	3' UTR	NM_001083317	Slc35a4
chr18	36791285	36791334	peak54896_cluster38168	10	+	3' UTR	NM_080636	Hars2
chr18	37841500	37841559	peak54955_cluster38217	12	+	3' UTR	NM_033587	Pcdhga4
chr18	37841700	37841794	peak54958_cluster38218	13	+	3' UTR	NM_033587	Pcdhga4
chr18	38586445	38586669	peak134153_cluster94381	20	-	3' UTR	NM_011898	Spry4
chr18	38586880	38586939	peak134156_cluster94382	10	-	3' UTR	NM_011898	Spry4
chr18	38587355	38587444	peak134159_cluster94383	12	-	3' UTR	NM_011898	Spry4
chr18	38587490	38587554	peak134161_cluster94383	13	-	3' UTR	NM_011898	Spry4
chr18	38587820	38587884	peak134164_cluster94384	15	-	3' UTR	NM_011898	Spry4
chr18	38588215	38588269	peak134166_cluster94384	12	-	3' UTR	NM_011898	Spry4
chr18	38588445	38588564	peak134168_cluster94384	19	-	3' UTR	NM_011898	Spry4
chr18	38588650	38588814	peak134170_cluster94384	13	-	3' UTR	NM_011898	Spry4
chr18	38589080	38589149	peak134174_cluster94386	12	-	3' UTR	NM_011898	Spry4
chr18	38589275	38589294	peak134177_cluster94387	13	-	3' UTR	NM_011898	Spry4
chr18	38589745	38589789	peak134181_cluster94389	22	-	3' UTR	NM_011898	Spry4
chr18	42341210	42341279	peak55036_cluster38283	12	+	3' UTR	NM_172626	Rbm27
chr18	44418330	44418374	peak55078_cluster38314	11	+	3' UTR	NM_027490	Dcp2
chr18	44418465	44418514	peak55080_cluster38314	17	+	3' UTR	NM_027490	Dcp2
chr18	44418885	44418919	peak55083_cluster38315	11	+	3' UTR	NM_027490	Dcp2
chr18	44419205	44419259	peak55088_cluster38317	13	+	3' UTR	NM_027490	Dcp2
chr18	44419665	44419779	peak55095_cluster38318	22	+	3' UTR	NM_027490	Dcp2
chr18	44420005	44420074	peak55099_cluster38319	12	+	3' UTR	NM_027490	Dcp2
chr18	44420260	44420334	peak55102_cluster38320	11	+	3' UTR	NM_027490	Dcp2
chr18	46586080	46586104	peak134290_cluster94475	12	-	3' UTR	NM_025698	Tmed7
chr18	46586150	46586184	peak134292_cluster94475	12	-	3' UTR	NM_025698	Tmed7
chr18	46587205	46587244	peak134300_cluster94481	12	-	3' UTR	NM_025698	Tmed7
chr18	46587435	46587499	peak134302_cluster94481	14	-	3' UTR	NM_025698	Tmed7
chr18	46587750	46587794	peak134304_cluster94481	16	-	3' UTR	NM_025698	Tmed7
chr18	46587970	46588054	peak134306_cluster94481	53	-	3' UTR	NM_025698	Tmed7
chr18	46588345	46588404	peak134309_cluster94482	19	-	3' UTR	NM_025698	Tmed7
chr18	46734110	46734184	peak134326_cluster94491	14	-	3' UTR	NM_026217	Atg12
chr18	47247970	47248154	peak134341_cluster94502	10	-	3' UTR	NM_018744	Sema6a
chr18	49962855	49962904	peak55225_cluster38404	17	+	3' UTR	NM_001081371	Dmxl1
chr18	53682845	53682924	peak134404_cluster94548	13	-	3' UTR	NM_178686	Cep120
chr18	56502810	56502849	peak55299_cluster38462	13	+	3' UTR	NM_026240	Gramd3
chr18	57389520	57389569	peak55341_cluster38491	14	+	3' UTR	NM_028447	Prrc1
chr18	57390285	57390334	peak55345_cluster38493	19	+	3' UTR	NM_028447	Prrc1
chr18	57391450	57391514	peak55352_cluster38496	14	+	3' UTR	NM_028447	Prrc1
chr18	60556870	60556924	peak55398_cluster38529	12	+	3' UTR	NM_026302	Dctn4
chr18	60686320	60686379	peak134524_cluster94643	10	-	3' UTR	NM_008306	Ndst1
chr18	61588035	61588104	peak55447_cluster38561	12	+	3' UTR	NM_146087	Csnk1a1
chr18	63664225	63664299	peak134688_cluster94752	14	-	3' UTR	NM_016792	Txnl1
chr18	65981030	65981084	peak134740_cluster94791	12	-	3' UTR	NM_027400	Lman1
chr18	65981185	65981354	peak134742_cluster94791	18	-	3' UTR	NM_027400	Lman1
chr18	65981905	65981994	peak134745_cluster94792	12	-	3' UTR	NM_027400	Lman1
chr18	67794310	67794384	peak55624_cluster38689	19	+	3' UTR	NM_001039088	Seh1l
chr18	67794750	67794819	peak55627_cluster38690	14	+	3' UTR	NM_001039088	Seh1l
chr18	69683305	69683379	peak55679_cluster38728	19	+	3' UTR	NM_013685	Tcf4
chr18	73591670	73591714	peak55717_cluster38757	10	+	3' UTR	NM_001039214	Mex3c
chr18	73592140	73592224	peak55720_cluster38758	18	+	3' UTR	NM_001039214	Mex3c
chr18	80735225	80735304	peak135051_cluster95036	14	-	3' UTR	NM_001201569	Atp9b
chr18	83001660	83001754	peak55970_cluster38965	11	+	3' UTR	NM_001177464	Zfp516
chr18	83002860	83002904	peak55974_cluster38967	10	+	3' UTR	NM_001177464	Zfp516
chr19	3456805	3456854	peak100147_cluster70240	11	-	3' UTR	NM_028999	Ppp6r3
chr19	3456895	3456929	peak100149_cluster70240	11	-	3' UTR	NM_028999	Ppp6r3
chr19	3815575	3815704	peak8871_cluster6215	26	+	3' UTR	NM_001167887	Suv420h1
chr19	3816685	3816754	peak8879_cluster6217	13	+	3' UTR	NM_001167887	Suv420h1
chr19	3817840	3817884	peak8883_cluster6219	10	+	3' UTR	NM_001167887	Suv420h1
chr19	4316705	4316829	peak100223_cluster70291	14	-	3' UTR	NM_001001984	Kdm2a
chr19	4317495	4317639	peak100230_cluster70294	11	-	3' UTR	NM_001001984	Kdm2a
chr19	4317720	4318049	peak100232_cluster70294	20	-	3' UTR	NM_001001984	Kdm2a
chr19	4318490	4318569	peak100236_cluster70294	13	-	3' UTR	NM_001001984	Kdm2a
chr19	4318935	4319009	peak100239_cluster70295	16	-	3' UTR	NM_001001984	Kdm2a
chr19	4800760	4800849	peak100404_cluster70408	21	-	3' UTR	NM_019869	Rbm14
chr19	4801065	4801164	peak100407_cluster70409	20	-	3' UTR	NM_019869	Rbm14
chr19	5031570	5031624	peak8944_cluster6267	10	+	3' UTR	NM_007854	Slc29a2
chr19	5274355	5274389	peak100484_cluster70456	16	-	3' UTR	NM_030109	Sf3b2
chr19	5426690	5426844	peak8971_cluster6285	11	+	3' UTR	NM_001256515	AI837181
chr19	5493545	5493594	peak8989_cluster6296	10	+	3' UTR	NM_007687	Cfl1
chr19	5493635	5493704	peak8991_cluster6296	38	+	3' UTR	NM_007687	Cfl1
chr19	5493855	5494004	peak8993_cluster6296	20	+	3' UTR	NM_007687	Cfl1
chr19	5664955	5664989	peak100530_cluster70488	20	-	3' UTR	NM_144868	Pcnx3
chr19	6982610	6982659	peak100820_cluster70641	16	-	3' UTR	NM_001185164	Vegfb
chr19	7215320	7215404	peak100861_cluster70669	19	-	3' UTR	NM_007750	Cox8a
chr19	7226260	7226284	peak100868_cluster70673	12	-	3' UTR	NM_027643	Naa40
chr19	7227005	7227064	peak100872_cluster70675	11	-	3' UTR	NM_027643	Naa40
chr19	7276950	7277024	peak100889_cluster70686	14	-	3' UTR	NM_007928	Mark2
chr19	7423875	7423894	peak9169_cluster6403	14	+	3' UTR	NM_175381	2700081O15Rik
chr19	7424195	7424244	peak9171_cluster6403	11	+	3' UTR	NM_175381	2700081O15Rik
chr19	7427120	7427159	peak100932_cluster70715	13	-	3' UTR	NM_001271487	Rtn3
chr19	7427350	7427414	peak100935_cluster70716	13	-	3' UTR	NM_001271487	Rtn3
chr19	7427650	7427699	peak100937_cluster70716	16	-	3' UTR	NM_001271487	Rtn3
chr19	7534170	7534299	peak9187_cluster6414	13	+	3' UTR	NM_146091	Atl3
chr19	7534970	7535004	peak9191_cluster6416	12	+	3' UTR	NM_146091	Atl3
chr19	8832630	8832689	peak9278_cluster6475	11	+	3' UTR	NM_001081196	Hnrnpul2
chr19	8833385	8833489	peak9284_cluster6478	13	+	3' UTR	NM_001081196	Hnrnpul2
chr19	8833795	8833829	peak9287_cluster6479	12	+	3' UTR	NM_001081196	Hnrnpul2
chr19	8915835	8915914	peak9342_cluster6511	16	+	3' UTR	NM_008060	Ganab
chr19	8916430	8916464	peak9346_cluster6513	11	+	3' UTR	NM_008060	Ganab
chr19	8916540	8916569	peak9348_cluster6513	11	+	3' UTR	NM_008060	Ganab
chr19	10195345	10195419	peak9442_cluster6575	11	+	3' UTR	NM_146094	Fads1
chr19	10195745	10195794	peak9446_cluster6576	11	+	3' UTR	NM_146094	Fads1
chr19	10196190	10196289	peak9449_cluster6577	18	+	3' UTR	NM_146094	Fads1
chr19	10209230	10209254	peak101066_cluster70793	33	-	3' UTR	NM_001033481	Myrf
chr19	10209460	10209499	peak101069_cluster70794	44	-	3' UTR	NM_001033481	Myrf
chr19	10209535	10209574	peak101071_cluster70794	13	-	3' UTR	NM_001033481	Myrf
chr19	10209770	10209854	peak101075_cluster70794	15	-	3' UTR	NM_001033481	Myrf
chr19	10209900	10209924	peak101077_cluster70794	12	-	3' UTR	NM_001033481	Myrf
chr19	10210365	10210399	peak101081_cluster70796	11	-	3' UTR	NM_001033481	Myrf
chr19	11777615	11777714	peak101151_cluster70845	11	-	3' UTR	NM_152220	Stx3
chr19	11778190	11778214	peak101155_cluster70847	12	-	3' UTR	NM_152220	Stx3
chr19	11992235	11992314	peak9598_cluster6687	25	+	3' UTR	NM_001033174	Osbp
chr19	11993000	11993059	peak9602_cluster6687	11	+	3' UTR	NM_001033174	Osbp
chr19	11993185	11993244	peak9604_cluster6687	11	+	3' UTR	NM_001033174	Osbp
chr19	11993445	11993499	peak9606_cluster6687	10	+	3' UTR	NM_001033174	Osbp
chr19	11993850	11993884	peak9610_cluster6689	18	+	3' UTR	NM_001033174	Osbp
chr19	11993960	11994004	peak9612_cluster6689	23	+	3' UTR	NM_001033174	Osbp
chr19	12768955	12769004	peak101191_cluster70870	12	-	3' UTR	NM_053009	Zfp91
chr19	12769295	12769319	peak101196_cluster70871	44	-	3' UTR	NM_053009	Zfp91
chr19	12769440	12769454	peak101198_cluster70871	19	-	3' UTR	NM_053009	Zfp91
chr19	12769565	12769599	peak101200_cluster70871	20	-	3' UTR	NM_053009	Zfp91
chr19	12769670	12769719	peak101202_cluster70871	25	-	3' UTR	NM_053009	Zfp91
chr19	14448445	14448469	peak101228_cluster70884	15	-	3' UTR	NM_011600	Tle4
chr19	14448525	14448559	peak101230_cluster70884	11	-	3' UTR	NM_011600	Tle4
chr19	14448800	14448854	peak101233_cluster70885	12	-	3' UTR	NM_011600	Tle4
chr19	14449210	14449249	peak101236_cluster70886	12	-	3' UTR	NM_011600	Tle4
chr19	14449640	14449694	peak101239_cluster70887	52	-	3' UTR	NM_011600	Tle4
chr19	14449725	14449739	peak101241_cluster70887	28	-	3' UTR	NM_011600	Tle4
chr19	15905420	15905449	peak101289_cluster70920	14	-	3' UTR	NM_177420	Psat1
chr19	15905660	15905704	peak101292_cluster70921	10	-	3' UTR	NM_177420	Psat1
chr19	15905980	15906099	peak101295_cluster70922	13	-	3' UTR	NM_177420	Psat1
chr19	17223290	17223424	peak9682_cluster6736	21	+	3' UTR	NM_181348	Prune2
chr19	18717390	18717434	peak9710_cluster6756	14	+	3' UTR	NM_177640	D030056L22Rik
chr19	18717470	18717569	peak9712_cluster6756	10	+	3' UTR	NM_177640	D030056L22Rik
chr19	18718060	18718189	peak9715_cluster6757	32	+	3' UTR	NM_177640	D030056L22Rik
chr19	21280700	21280749	peak9741_cluster6769	15	+	3' UTR	NM_009551	Zfand5
chr19	21281750	21281794	peak9744_cluster6770	19	+	3' UTR	NM_009551	Zfand5
chr19	21856915	21857004	peak9788_cluster6799	18	+	3' UTR	NM_001033759	Tmem2
chr19	21857040	21857089	peak9790_cluster6799	10	+	3' UTR	NM_001033759	Tmem2
chr19	21857170	21857234	peak9792_cluster6799	18	+	3' UTR	NM_001033759	Tmem2
chr19	21857610	21857664	peak9795_cluster6800	12	+	3' UTR	NM_001033759	Tmem2
chr19	21857840	21857869	peak9797_cluster6800	18	+	3' UTR	NM_001033759	Tmem2
chr19	21857955	21857999	peak9799_cluster6800	18	+	3' UTR	NM_001033759	Tmem2
chr19	21858150	21858214	peak9802_cluster6801	22	+	3' UTR	NM_001033759	Tmem2
chr19	23165210	23165314	peak9837_cluster6826	13	+	3' UTR	NM_010638	Klf9
chr19	23165670	23165759	peak9841_cluster6828	23	+	3' UTR	NM_010638	Klf9
chr19	23720805	23720854	peak9872_cluster6846	12	+	3' UTR	NM_028208	Ptar1
chr19	27249115	27249189	peak9962_cluster6911	17	+	3' UTR	NM_013703	Vldlr
chr19	27249305	27249329	peak9964_cluster6911	12	+	3' UTR	NM_013703	Vldlr
chr19	27249430	27249564	peak9966_cluster6911	35	+	3' UTR	NM_013703	Vldlr
chr19	27249605	27249629	peak9968_cluster6911	39	+	3' UTR	NM_013703	Vldlr
chr19	27253580	27253639	peak9981_cluster6921	11	+	3' UTR	NM_013703	Vldlr
chr19	29016330	29016369	peak10003_cluster6933	12	+	3' UTR	NM_025950	Cdc37l1
chr19	29604955	29605129	peak10044_cluster6965	10	+	3' UTR	NM_001081319	Ric1
chr19	29605170	29605204	peak10046_cluster6965	11	+	3' UTR	NM_001081319	Ric1
chr19	32124115	32124154	peak101560_cluster71128	10	-	3' UTR	NM_001168525	Sgms1
chr19	32672890	32672914	peak101610_cluster71164	12	-	3' UTR	NM_026487	Atad1
chr19	32673830	32673904	peak101615_cluster71167	15	-	3' UTR	NM_026487	Atad1
chr19	32673935	32673984	peak101617_cluster71167	15	-	3' UTR	NM_026487	Atad1
chr19	32674005	32674144	peak101619_cluster71167	19	-	3' UTR	NM_026487	Atad1
chr19	32674215	32674259	peak101621_cluster71167	14	-	3' UTR	NM_026487	Atad1
chr19	32820235	32820304	peak10149_cluster7047	13	+	3' UTR	NM_008960	Pten
chr19	32820375	32820474	peak10151_cluster7047	28	+	3' UTR	NM_008960	Pten
chr19	32820820	32820919	peak10153_cluster7047	10	+	3' UTR	NM_008960	Pten
chr19	32821045	32821084	peak10155_cluster7047	15	+	3' UTR	NM_008960	Pten
chr19	32821280	32821334	peak10158_cluster7048	13	+	3' UTR	NM_008960	Pten
chr19	32821815	32821849	peak10162_cluster7050	13	+	3' UTR	NM_008960	Pten
chr19	32822060	32822099	peak10165_cluster7051	12	+	3' UTR	NM_008960	Pten
chr19	32824840	32824869	peak10172_cluster7056	19	+	3' UTR	NM_008960	Pten
chr19	32825760	32825894	peak10180_cluster7060	14	+	3' UTR	NM_008960	Pten
chr19	34811815	34811874	peak101659_cluster71195	25	-	3' UTR	NM_001114339	Pank1
chr19	36890765	36891089	peak10253_cluster7104	22	+	3' UTR	NM_001163635	Tnks2
chr19	36891215	36891379	peak10255_cluster7104	20	+	3' UTR	NM_001163635	Tnks2
chr19	36891605	36891689	peak10257_cluster7104	40	+	3' UTR	NM_001163635	Tnks2
chr19	36891760	36891799	peak10259_cluster7104	11	+	3' UTR	NM_001163635	Tnks2
chr19	36891865	36891934	peak10261_cluster7104	22	+	3' UTR	NM_001163635	Tnks2
chr19	36892145	36892204	peak10265_cluster7105	13	+	3' UTR	NM_001163635	Tnks2
chr19	36892500	36892529	peak10268_cluster7106	24	+	3' UTR	NM_001163635	Tnks2
chr19	36892670	36892699	peak10270_cluster7106	20	+	3' UTR	NM_001163635	Tnks2
chr19	36892760	36892784	peak10272_cluster7106	20	+	3' UTR	NM_001163635	Tnks2
chr19	36892970	36893034	peak10276_cluster7107	16	+	3' UTR	NM_001163635	Tnks2
chr19	37011500	37011544	peak10290_cluster7118	10	+	3' UTR	NM_001080706	Btaf1
chr19	37012660	37012704	peak10296_cluster7122	10	+	3' UTR	NM_001080706	Btaf1
chr19	37420460	37420524	peak10316_cluster7137	17	+	3' UTR	NM_010615	Kif11
chr19	38918720	38918754	peak10387_cluster7191	12	+	3' UTR	NM_145952	Tbc1d12
chr19	40846765	40846794	peak10430_cluster7219	14	+	3' UTR	NM_172839	Ccnj
chr19	41214005	41214149	peak101767_cluster71282	32	-	3' UTR	NM_133352	Tm9sf3
chr19	41214500	41214554	peak101770_cluster71283	18	-	3' UTR	NM_133352	Tm9sf3
chr19	41214880	41215104	peak101774_cluster71285	29	-	3' UTR	NM_133352	Tm9sf3
chr19	41769440	41769504	peak101815_cluster71309	17	-	3' UTR	NM_027667	Arhgap19
chr19	41917685	41918044	peak10521_cluster7281	26	+	3' UTR	NM_023418	Pgam1
chr19	42191055	42191099	peak10554_cluster7305	10	+	3' UTR	NM_001164531	Zfyve27
chr19	43731330	43731374	peak10581_cluster7325	11	+	3' UTR	NM_053103	Entpd7
chr19	44304295	44304509	peak10643_cluster7344	36	+	3' UTR	NM_009128	Scd2
chr19	44304680	44304869	peak10647_cluster7344	35	+	3' UTR	NM_009128	Scd2
chr19	44304950	44304984	peak10649_cluster7344	26	+	3' UTR	NM_009128	Scd2
chr19	44305030	44305104	peak10651_cluster7344	18	+	3' UTR	NM_009128	Scd2
chr19	44305155	44305294	peak10653_cluster7344	29	+	3' UTR	NM_009128	Scd2
chr19	44305375	44305439	peak10657_cluster7344	13	+	3' UTR	NM_009128	Scd2
chr19	44305555	44305829	peak10661_cluster7344	34	+	3' UTR	NM_009128	Scd2
chr19	44305860	44305889	peak10663_cluster7344	29	+	3' UTR	NM_009128	Scd2
chr19	44305970	44305989	peak10665_cluster7344	149	+	3' UTR	NM_009128	Scd2
chr19	44306065	44306114	peak10667_cluster7344	63	+	3' UTR	NM_009128	Scd2
chr19	44306225	44306254	peak10669_cluster7344	47	+	3' UTR	NM_009128	Scd2
chr19	44306315	44306374	peak10671_cluster7344	79	+	3' UTR	NM_009128	Scd2
chr19	44306430	44306744	peak10673_cluster7344	76	+	3' UTR	NM_009128	Scd2
chr19	44395345	44395404	peak101899_cluster71379	17	-	3' UTR	NM_009127	Scd1
chr19	44395630	44395709	peak101902_cluster71380	21	-	3' UTR	NM_009127	Scd1
chr19	44395960	44396029	peak101908_cluster71382	12	-	3' UTR	NM_009127	Scd1
chr19	44396285	44396334	peak101911_cluster71383	14	-	3' UTR	NM_009127	Scd1
chr19	44396780	44396874	peak101915_cluster71385	18	-	3' UTR	NM_009127	Scd1
chr19	44571870	44571939	peak10693_cluster7354	9	+	3' UTR	NM_176958	Hif1an
chr19	44576145	44576199	peak10711_cluster7364	15	+	3' UTR	NM_176958	Hif1an
chr19	44981425	44981529	peak10735_cluster7380	10	+	3' UTR	NM_001081225	Fam178a
chr19	44982405	44982434	peak10742_cluster7381	16	+	3' UTR	NM_001081225	Fam178a
chr19	45751545	45751634	peak101967_cluster71421	26	-	3' UTR	NM_023799	Mgea5
chr19	46655180	46655244	peak10967_cluster7544	14	+	3' UTR	NM_001177813	Wbp1l
chr19	47263180	47263254	peak102056_cluster71495	11	-	3' UTR	NM_001164717	Sh3pxd2a
chr19	47263345	47263399	peak102058_cluster71495	17	-	3' UTR	NM_001164717	Sh3pxd2a
chr19	47266755	47266804	peak102073_cluster71506	13	-	3' UTR	NM_001164717	Sh3pxd2a
chr19	53372950	53373054	peak11095_cluster7651	18	+	3' UTR	NM_010847	Mxi1
chr19	54032250	54032334	peak11153_cluster7697	15	+	3' UTR	NM_019658	Shoc2
chr19	54032415	54032439	peak11157_cluster7697	22	+	3' UTR	NM_019658	Shoc2
chr19	54032500	54032539	peak11159_cluster7697	10	+	3' UTR	NM_019658	Shoc2
chr19	57387015	57387064	peak11238_cluster7760	18	+	3' UTR	NM_145505	Fam160b1
chr19	58131805	58131869	peak11267_cluster7778	11	+	3' UTR	NM_181415	Atrnl1
chr19	60524835	60524884	peak102248_cluster71645	11	-	3' UTR	NM_030197	Cacul1
chr19	60526215	60526294	peak102257_cluster71650	11	-	3' UTR	NM_030197	Cacul1
chr19	60761205	60761239	peak102278_cluster71664	25	-	3' UTR	NM_010123	Eif3a
chr19	60864265	60864309	peak102354_cluster71693	12	-	3' UTR	NM_007452	Prdx3
chr2	5871080	5871139	peak120945_cluster84863	13	-	3' UTR	NM_021305	Sec61a2
chr2	11472140	11472164	peak121047_cluster84938	14	-	3' UTR	NM_001177754	Pfkfb3
chr2	11472850	11472894	peak121050_cluster84939	10	-	3' UTR	NM_001177754	Pfkfb3
chr2	11474360	11474419	peak121057_cluster84942	14	-	3' UTR	NM_001177754	Pfkfb3
chr2	13582585	13582674	peak72771_cluster50645	13	+	3' UTR	NM_011701	Vim
chr2	14146610	14146649	peak72780_cluster50651	12	+	3' UTR	NM_011484	Stam
chr2	15076800	15076859	peak72804_cluster50669	21	+	3' UTR	NM_029466	Arl5b
chr2	15077295	15077329	peak72807_cluster50670	12	+	3' UTR	NM_029466	Arl5b
chr2	15078885	15078944	peak72813_cluster50672	11	+	3' UTR	NM_029466	Arl5b
chr2	25929180	25929214	peak121366_cluster85166	11	-	3' UTR	NM_001276359	Camsap1
chr2	26921795	26921839	peak121490_cluster85264	12	-	3' UTR	NM_011512	Surf4
chr2	28470820	28470879	peak73111_cluster50892	14	+	3' UTR	NM_080452	Mrps2
chr2	28823590	28823659	peak121559_cluster85318	10	-	3' UTR	NM_001166033	Gtf3c4
chr2	29181405	29181449	peak73177_cluster50941	13	+	3' UTR	NM_198033	Setx
chr2	29881945	29881994	peak73204_cluster50963	12	+	3' UTR	NM_207298	Cercam
chr2	29959270	29959344	peak73221_cluster50976	9	+	3' UTR	NM_028923	Gle1
chr2	30071955	30072009	peak73257_cluster51007	19	+	3' UTR	NM_001204875	Set
[truncated: 8,266 more rows]

## Sheet: Ago2 peaks
Results of the Pyicoclip analysis (threshold minimal reads 10) to assess the Ago2 peaks over the background (here called Ago2 peaks) in siCtr- and siSfpq-transfected P19 cells.
Chromosome	peak start	peak end	peak name	reads count	strand	genomic location	RefSeq mRNA accession	Gene Symbol
chr1	7170245	7170402	peak_17	17	+	3' UTR	NM_183028	Pcmtd1
chr1	10136136	10136254	peak_32	12	+	3' UTR	NM_026493	Cspp1
chr1	12859665	12859792	peak_49	20	+	3' UTR	NM_001198565	Sulf1
chr1	12859883	12860154	peak_50	27	+	3' UTR	NM_001198565	Sulf1
chr1	13564894	13565157	peak_58	41	-	3' UTR	NM_028173	Tram1
chr1	13566243	13566399	peak_59	89	-	3' UTR	NM_028173	Tram1
chr1	15843030	15843200	peak_76	18	+	3' UTR	NM_009352	Terf1
chr1	20803026	20803242	peak_110	38	-	3' UTR	NM_008563	Mcm3
chr1	20803276	20803437	peak_111	26	-	3' UTR	NM_008563	Mcm3
chr1	21384918	21384937	peak_119	13	-	3' UTR	NM_001113187	Khdc1b
chr1	30803696	30803773	peak_156	16	-	3' UTR	NM_001081080	Phf3
chr1	33852641	33852657	peak_190	14	-	3' UTR	NM_177235	Bend6
chr1	34308441	34308513	peak_197	12	+	3' UTR	NM_133833	Dst
chr1	34436752	34436860	peak_199	13	-	3' UTR	NM_027159	Ccdc115
chr1	34813995	34814210	peak_206	27	-	3' UTR	NM_001160235	Fam168b
chr1	34816037	34816436	peak_207	97	-	3' UTR	NM_001160235	Fam168b
chr1	34816488	34816750	peak_208	42	-	3' UTR	NM_001160235	Fam168b
chr1	36105136	36105281	peak_219	22	+	3' UTR	NM_015818	Hs6st1
chr1	36142398	36142516	peak_220	15	-	3' UTR	NM_198899	Uggt1
chr1	36142518	36142773	peak_221	25	-	3' UTR	NM_198899	Uggt1
chr1	36506701	36506839	peak_233	14	+	3' UTR	NM_033570	Cnnm4
chr1	36525909	36526009	peak_236	16	+	3' UTR	NM_001039551	Cnnm3
chr1	36526431	36526527	peak_237	16	+	3' UTR	NM_001039551	Cnnm3
chr1	36526741	36527095	peak_238	52	+	3' UTR	NM_001039551	Cnnm3
chr1	36548958	36549353	peak_239	77	-	3' UTR	NM_001126047	Sema4c
chr1	36699886	36699942	peak_244	20	-	3' UTR	NM_146107	Actr1b
chr1	37417686	37417832	peak_260	20	-	3' UTR	NM_198006	Coa5
chr1	37417994	37418086	peak_261	20	-	3' UTR	NM_198006	Coa5
chr1	37444520	37444532	peak_263	17	-	3' UTR	NM_173870	Mgat4a
chr1	40024673	40024893	peak_289	29	+	3' UTR	NM_001252202	Map4k4
chr1	40024920	40025032	peak_290	17	+	3' UTR	NM_001252202	Map4k4
chr1	40550251	40550269	peak_301	22	+	3' UTR	NM_010553	Il18rap
chr1	45375930	45376096	peak_333	24	-	3' UTR	NM_007737	Col5a2
chr1	46809200	46809407	peak_343	23	-	3' UTR	NM_172653	Slc39a10
chr1	46809448	46809569	peak_344	17	-	3' UTR	NM_172653	Slc39a10
chr1	46809687	46810046	peak_345	58	-	3' UTR	NM_172653	Slc39a10
chr1	51470016	51470102	peak_362	18	-	3' UTR	NM_028696	Nabp1
chr1	51471097	51471300	peak_363	31	-	3' UTR	NM_028696	Nabp1
chr1	52164513	52164749	peak_374	24	-	3' UTR	NM_001081081	Gls
chr1	52165704	52166118	peak_375	58	-	3' UTR	NM_001081081	Gls
chr1	52185649	52185810	peak_376	24	-	3' UTR	NM_001113383	Gls
chr1	52186115	52186463	peak_377	66	-	3' UTR	NM_001113383	Gls
chr1	54473110	54473250	peak_393	35	-	3' UTR	NM_001163314	Pgap1
chr1	54474381	54474669	peak_394	57	-	3' UTR	NM_001163314	Pgap1
chr1	54474757	54474896	peak_395	20	-	3' UTR	NM_001163314	Pgap1
chr1	54476818	54476893	peak_396	27	-	3' UTR	NM_001163314	Pgap1
chr1	54477316	54477593	peak_397	23	-	3' UTR	NM_001163314	Pgap1
chr1	54477850	54478307	peak_398	116	-	3' UTR	NM_001163314	Pgap1
chr1	54478873	54479336	peak_399	63	-	3' UTR	NM_001163314	Pgap1
chr1	54479683	54479944	peak_400	47	-	3' UTR	NM_001163314	Pgap1
chr1	54646587	54646727	peak_404	54	-	3' UTR	NM_001081433	Ankrd44
chr1	54647747	54648024	peak_405	161	-	3' UTR	NM_001081433	Ankrd44
chr1	55077886	55078064	peak_417	59	-	3' UTR	NM_010477	Hspd1
chr1	58522939	58523137	peak_457	20	-	3' UTR	NM_172513	Fam126b
chr1	58756584	58756662	peak_459	14	+	3' UTR	NM_001293805	Cflar
chr1	58902567	58902816	peak_461	17	-	3' UTR	NM_172406	Trak2
chr1	59486410	59486725	peak_467	50	+	3' UTR	NM_008057	Fzd7
chr1	59711274	59711416	peak_476	30	+	3' UTR	NM_018868	Nop58
chr1	59982522	59982640	peak_479	19	+	3' UTR	NM_001037725	Fam117b
chr1	60477583	60477739	peak_491	16	+	3' UTR	NM_001198571	Abi2
chr1	60477787	60478005	peak_492	22	+	3' UTR	NM_001198571	Abi2
chr1	60478674	60478982	peak_493	56	+	3' UTR	NM_001198571	Abi2
chr1	60485663	60485737	peak_494	13	-	3' UTR	NM_001045513	Raph1
chr1	63049122	63049303	peak_515	27	-	3' UTR	NM_001081436	Ino80d
chr1	63050587	63050710	peak_516	34	-	3' UTR	NM_001081436	Ino80d
chr1	63051509	63051598	peak_517	16	-	3' UTR	NM_001081436	Ino80d
chr1	63054964	63055231	peak_518	30	-	3' UTR	NM_001081436	Ino80d
chr1	63057335	63057518	peak_519	16	-	3' UTR	NM_001081436	Ino80d
chr1	63057944	63058016	peak_520	14	-	3' UTR	NM_001081436	Ino80d
chr1	63311002	63311263	peak_537	25	+	3' UTR	NM_001267872	Zdbf2
chr1	63312099	63312291	peak_538	35	+	3' UTR	NM_001267872	Zdbf2
chr1	63314373	63314505	peak_539	24	+	3' UTR	NM_001267872	Zdbf2
chr1	64599701	64599911	peak_547	42	+	3' UTR	NM_009952	Creb1
chr1	64600825	64601007	peak_548	21	+	3' UTR	NM_009952	Creb1
chr1	64730850	64731026	peak_551	38	-	3' UTR	NM_022721	Fzd5
chr1	64731068	64731437	peak_552	45	-	3' UTR	NM_022721	Fzd5
chr1	64789305	64789419	peak_554	11	-	3' UTR	NM_001039493	Plekhm3
chr1	64793372	64793389	peak_555	34	-	3' UTR	NM_001039493	Plekhm3
chr1	65275045	65275147	peak_564	13	+	3' UTR	NM_011086	Pikfyve
chr1	65275774	65275941	peak_565	27	+	3' UTR	NM_011086	Pikfyve
chr1	71585671	71585950	peak_594	33	-	3' UTR	NM_001276411	Fn1
chr1	72851994	72852448	peak_631	254	+	3' UTR	NM_008342	Igfbp2
chr1	73910262	73910404	peak_639	17	-	3' UTR	NM_027884	Tns1
chr1	74267770	74268111	peak_645	51	+	3' UTR	NM_029711	Arpc2
chr1	74288430	74288647	peak_652	19	-	3' UTR	NM_027154	Tmbim1
chr1	74353169	74353375	peak_653	52	+	3' UTR	NM_019999	Pnkd
chr1	74438161	74438249	peak_658	11	-	3' UTR	NM_176972	Usp37
chr1	75147127	75147903	peak_677	248	+	3' UTR	NM_170755	Fam134a
chr1	77367421	77367552	peak_693	19	-	3' UTR	NM_007936	Epha4
chr1	77368790	77369250	peak_694	78	-	3' UTR	NM_007936	Epha4
chr1	77369261	77369441	peak_695	55	-	3' UTR	NM_007936	Epha4
chr1	77369526	77369673	peak_696	30	-	3' UTR	NM_007936	Epha4
chr1	77372908	77373156	peak_697	111	-	3' UTR	NM_007936	Epha4
chr1	77373364	77373600	peak_698	93	-	3' UTR	NM_007936	Epha4
chr1	77373616	77373804	peak_699	127	-	3' UTR	NM_007936	Epha4
chr1	78706355	78706574	peak_719	98	+	3' UTR	NM_001033606	Acsl3
chr1	78706577	78706931	peak_720	83	+	3' UTR	NM_001033606	Acsl3
chr1	82895035	82895162	peak_744	30	+	3' UTR	NM_010472	Agfg1
chr1	84722351	84722465	peak_752	11	-	3' UTR	NM_133975	Trip12
chr1	85849624	85849802	peak_757	20	+	3' UTR	NM_133781	Cab39
chr1	86139099	86139203	peak_767	14	+	3' UTR	NM_027357	Psmd1
chr1	86306370	86306868	peak_771	61	+	3' UTR	NM_145222	B3gnt7
chr1	86349268	86349399	peak_772	16	-	3' UTR	NM_010880	Ncl
chr1	87449075	87449344	peak_795	35	+	3' UTR	NM_001110212	Gigyf2
chr1	87791610	87791961	peak_801	57	+	3' UTR	NM_001205392	Atg16l1
chr1	87791970	87792390	peak_802	70	+	3' UTR	NM_001205392	Atg16l1
chr1	88698233	88698457	peak_817	79	-	3' UTR	NM_177305	Arl4c
chr1	88699914	88700221	peak_818	69	-	3' UTR	NM_177305	Arl4c
chr1	91373658	91373810	peak_844	15	+	3' UTR	NM_173395	Fam132b
chr1	92858541	92858738	peak_866	22	+	3' UTR	NM_016696	Gpc1
chr1	92858742	92858867	peak_867	11	+	3' UTR	NM_016696	Gpc1
chr1	93015454	93015732	peak_870	106	-	3' UTR	NM_001294150	Kif1a
chr1	93015823	93015940	peak_871	21	-	3' UTR	NM_001294150	Kif1a
chr1	93018332	93018487	peak_872	21	-	3' UTR	NM_001294150	Kif1a
chr1	93407793	93408180	peak_884	52	-	3' UTR	NM_133808	Hdlbp
chr1	93507976	93508257	peak_894	40	+	3' UTR	NM_010891	Sept2
chr1	93508676	93508849	peak_895	16	+	3' UTR	NM_010891	Sept2
chr1	93509073	93509209	peak_896	13	+	3' UTR	NM_010891	Sept2
chr1	93509442	93509558	peak_897	14	+	3' UTR	NM_010891	Sept2
chr1	93789237	93789401	peak_902	18	+	3' UTR	NM_174874	Atg4b
chr1	93818721	93819298	peak_905	89	+	3' UTR	NM_025454	Ing5
chr1	93820096	93820291	peak_906	24	+	3' UTR	NM_025454	Ing5
chr1	94039236	94039252	peak_908	11	+	3' UTR	NM_008798	Pdcd1
chr1	106033780	106033883	peak_962	11	+	3' UTR	NM_001122676	Zcchc2
chr1	106724623	106724980	peak_964	43	-	3' UTR	NM_027534	Kdsr
chr1	106771632	106771724	peak_965	14	-	3' UTR	NM_009190	Vps4b
chr1	106771782	106771924	peak_966	15	-	3' UTR	NM_009190	Vps4b
chr1	111859060	111859242	peak_987	31	-	3' UTR	NM_001081316	Dsel
chr1	118298665	118298997	peak_1000	25	-	3' UTR	NM_011650	Tsn
chr1	118300501	118300590	peak_1001	18	-	3' UTR	NM_011650	Tsn
chr1	118608145	118608209	peak_1008	11	+	3' UTR	NM_001293300	Clasp1
chr1	118608728	118608821	peak_1009	13	+	3' UTR	NM_001293300	Clasp1
chr1	119527703	119527787	peak_1020	25	+	3' UTR	NM_146103	Tmem185b
chr1	119545173	119545525	peak_1022	172	-	3' UTR	NM_145506	Epb41l5
chr1	119546180	119546258	peak_1023	24	-	3' UTR	NM_145506	Epb41l5
chr1	119549067	119549162	peak_1024	28	-	3' UTR	NM_145506	Epb41l5
chr1	119659479	119659737	peak_1028	64	-	3' UTR	NM_019933	Ptpn4
chr1	121502204	121502395	peak_1045	24	+	3' UTR	NM_001025156	Ccdc93
chr1	121505103	121505262	peak_1046	14	+	3' UTR	NM_001025156	Ccdc93
chr1	125595308	125595443	peak_1072	22	+	3' UTR	NM_028787	Slc35f5
chr1	127803501	127803821	peak_1093	40	+	3' UTR	NM_028399	Ccnt2
chr1	127804314	127804585	peak_1094	25	+	3' UTR	NM_028399	Ccnt2
chr1	127943074	127943483	peak_1098	114	+	3' UTR	NM_178690	Rab3gap1
chr1	128277403	128277510	peak_1102	27	+	3' UTR	NM_026390	Ubxn4
chr1	128331695	128331822	peak_1103	15	-	3' UTR	NM_008567	Mcm6
chr1	128588370	128588438	peak_1107	94	-	3' UTR	NM_009911	Cxcr4
chr1	130720904	130721177	peak_1121	26	+	3' UTR	NM_178691	Yod1
chr1	130721249	130721432	peak_1122	21	+	3' UTR	NM_178691	Yod1
chr1	130721434	130721753	peak_1123	33	+	3' UTR	NM_178691	Yod1
chr1	131846813	131847043	peak_1145	29	+	3' UTR	NM_173865	Slc41a1
chr1	131931890	131932110	peak_1148	35	+	3' UTR	NM_175294	Nucks1
chr1	131932372	131932438	peak_1149	18	+	3' UTR	NM_175294	Nucks1
chr1	131932920	131933162	peak_1150	41	+	3' UTR	NM_175294	Nucks1
chr1	131934818	131934867	peak_1151	15	+	3' UTR	NM_175294	Nucks1
chr1	131935088	131935206	peak_1152	26	+	3' UTR	NM_175294	Nucks1
chr1	131935278	131935855	peak_1153	76	+	3' UTR	NM_175294	Nucks1
chr1	132023573	132023841	peak_1156	29	+	3' UTR	NM_007923	Elk4
chr1	132025152	132025377	peak_1157	51	+	3' UTR	NM_007923	Elk4
chr1	132027071	132027268	peak_1158	15	+	3' UTR	NM_172510	Mfsd4a
chr1	132027314	132027433	peak_1159	21	+	3' UTR	NM_172510	Mfsd4a
chr1	132332453	132332604	peak_1170	13	+	3' UTR	NM_028778	Nuak2
chr1	133137014	133137235	peak_1190	36	+	3' UTR	NM_133819	Ppp1r15b
chr1	133137249	133137598	peak_1191	58	+	3' UTR	NM_133819	Ppp1r15b
chr1	133138341	133138710	peak_1192	55	+	3' UTR	NM_133819	Ppp1r15b
chr1	133139082	133139660	peak_1193	125	+	3' UTR	NM_133819	Ppp1r15b
chr1	133382942	133383089	peak_1198	12	-	3' UTR	NM_011439	Sox13
chr1	133603935	133604060	peak_1203	19	-	3' UTR	NM_009227	Snrpe
chr1	133621157	133621342	peak_1204	30	-	3' UTR	NM_144530	Zc3h11a
chr1	133703621	133703639	peak_1208	11	-	3' UTR	NM_213616	Atp2b4
chr1	134075978	134076054	peak_1215	12	-	3' UTR	NM_007570	Btg2
chr1	134076177	134076379	peak_1216	16	-	3' UTR	NM_007570	Btg2
chr1	134076381	134076686	peak_1217	43	-	3' UTR	NM_007570	Btg2
chr1	134346251	134346304	peak_1220	13	-	3' UTR	NM_020588	Tmem183a
chr1	134347489	134347557	peak_1221	12	-	3' UTR	NM_020588	Tmem183a
chr1	134411440	134411714	peak_1225	27	+	3' UTR	NM_028057	Cyb5r1
chr1	136034340	136034436	peak_1256	15	+	3' UTR	NM_001160146	Tmem9
chr1	136034667	136034955	peak_1257	18	+	3' UTR	NM_001160146	Tmem9
chr1	139171201	139171349	peak_1292	18	+	3' UTR	NM_181347	Dennd1b
chr1	139448272	139448397	peak_1296	13	+	3' UTR	NM_172643	Zbtb41
chr1	139448969	139449161	peak_1297	31	+	3' UTR	NM_172643	Zbtb41
chr1	139449293	139449525	peak_1298	28	+	3' UTR	NM_172643	Zbtb41
chr1	139450043	139450257	peak_1299	30	+	3' UTR	NM_172643	Zbtb41
chr1	139450268	139450664	peak_1300	71	+	3' UTR	NM_172643	Zbtb41
chr1	139452162	139452285	peak_1301	16	+	3' UTR	NM_172643	Zbtb41
chr1	151470035	151470182	peak_1359	21	-	3' UTR	NM_011277	Rnf2
chr1	151471020	151471076	peak_1360	12	-	3' UTR	NM_011277	Rnf2
chr1	151820169	151820196	peak_1367	13	+	3' UTR	NM_001039644	Edem3
chr1	151820368	151820479	peak_1368	18	+	3' UTR	NM_001039644	Edem3
chr1	151821827	151822030	peak_1369	63	+	3' UTR	NM_001039644	Edem3
chr1	152838930	152839020	peak_1383	16	-	3' UTR	NM_001160257	Smg7
chr1	153219107	153219220	peak_1388	60	-	3' UTR	NM_010683	Lamc1
chr1	153219571	153219771	peak_1389	27	-	3' UTR	NM_010683	Lamc1
chr1	153219791	153220042	peak_1390	111	-	3' UTR	NM_010683	Lamc1
chr1	153220147	153220431	peak_1391	41	-	3' UTR	NM_010683	Lamc1
chr1	153745137	153745278	peak_1407	16	+	3' UTR	NM_011267	Rgs16
chr1	155098178	155098301	peak_1418	17	-	3' UTR	NM_010500	Ier5
chr1	155280607	155280724	peak_1422	14	-	3' UTR	NM_011273	Xpr1
chr1	156005045	156005248	peak_1433	26	-	3' UTR	NM_001160018	Tor1aip1
chr1	156005388	156005483	peak_1434	11	-	3' UTR	NM_001160018	Tor1aip1
chr1	156065712	156065877	peak_1438	22	+	3' UTR	NM_172843	Tor1aip2
chr1	156428774	156428946	peak_1446	27	-	3' UTR	NM_009230	Soat1
chr1	156430293	156430591	peak_1447	83	-	3' UTR	NM_009230	Soat1
chr1	156430969	156431111	peak_1448	61	-	3' UTR	NM_009230	Soat1
chr1	156644109	156644510	peak_1463	51	+	3' UTR	NM_001136104	Abl2
chr1	156644764	156644877	peak_1464	17	+	3' UTR	NM_001136104	Abl2
chr1	156647190	156647321	peak_1465	16	+	3' UTR	NM_001136104	Abl2
chr1	156648957	156649273	peak_1466	45	+	3' UTR	NM_001136104	Abl2
chr1	156649417	156649564	peak_1467	15	+	3' UTR	NM_001136104	Abl2
chr1	156653867	156654044	peak_1468	31	-	3' UTR	NM_023141	Tor3a
chr1	156654616	156654738	peak_1469	21	-	3' UTR	NM_023141	Tor3a
chr1	160203440	160203601	peak_1498	22	-	3' UTR	NM_009786	Cacybp
chr1	160969859	160969945	peak_1502	23	+	3' UTR	NM_001024952	Rc3h1
chr1	160973401	160973481	peak_1503	18	+	3' UTR	NM_001024952	Rc3h1
chr1	161018243	161018371	peak_1508	13	-	3' UTR	NM_173424	Zbtb37
chr1	161241026	161241202	peak_1522	30	-	3' UTR	NM_007453	Prdx6
chr1	161241436	161241714	peak_1523	51	-	3' UTR	NM_007453	Prdx6
chr1	161816849	161817196	peak_1529	73	-	3' UTR	NM_172645	Suco
chr1	161817199	161817566	peak_1530	182	-	3' UTR	NM_172645	Suco
chr1	161817767	161817901	peak_1531	41	-	3' UTR	NM_172645	Suco
chr1	162672626	162672860	peak_1545	21	-	3' UTR	NM_001081290	Prrc2c
chr1	164265135	164265331	peak_1562	26	+	3' UTR	NM_054087	Slc19a2
chr1	165175818	165176028	peak_1581	36	-	3' UTR	NM_145512	Sft2d2
chr1	165177113	165177243	peak_1582	18	-	3' UTR	NM_145512	Sft2d2
chr1	165178087	165178308	peak_1583	30	-	3' UTR	NM_145512	Sft2d2
chr1	165178656	165178956	peak_1584	47	-	3' UTR	NM_145512	Sft2d2
chr1	165215622	165215757	peak_1585	16	-	3' UTR	NM_145513	Tiprl
chr1	165329883	165329958	peak_1587	13	-	3' UTR	NM_028759	Dcaf6
chr1	165593419	165593680	peak_1590	24	-	3' UTR	NM_001083897	Mpzl1
chr1	166316061	166316078	peak_1604	22	+	3' UTR	NM_001164528	Ildr2
chr1	167226277	167226389	peak_1615	21	-	3' UTR	NM_030724	Uck2
chr1	167368199	167368257	peak_1620	11	+	3' UTR	NM_019993	Aldh9a1
chr1	168154628	168154714	peak_1626	15	-	3' UTR	NM_001291509	Pbx1
chr1	169950972	169951093	peak_1643	16	-	3' UTR	NM_010476	Hsd17b7
chr1	169951576	169951676	peak_1644	15	-	3' UTR	NM_010476	Hsd17b7
chr1	170199558	170199722	peak_1649	38	-	3' UTR	NM_010633	Uhmk1
chr1	170707472	170707545	peak_1656	14	-	3' UTR	NM_001081304	Atf6
chr1	170709811	170709925	peak_1657	15	-	3' UTR	NM_001081304	Atf6
chr1	171463343	171463816	peak_1676	64	+	3' UTR	NM_172647	F11r
chr1	172052995	172053012	peak_1687	16	+	3' UTR	NM_010916	Nhlh1
chr1	172066168	172066734	peak_1688	216	-	3' UTR	NM_021607	Ncstn
chr1	172134317	172134495	peak_1697	25	+	3' UTR	NM_023041	Pex19
chr1	172134568	172135164	peak_1698	75	+	3' UTR	NM_023041	Pex19
chr1	172194741	172194969	peak_1701	40	+	3' UTR	NM_153555	Dcaf8
chr1	172195490	172195658	peak_1702	23	+	3' UTR	NM_153555	Dcaf8
chr1	172197731	172197825	peak_1703	16	-	3' UTR	NM_011063	Pea15a
chr1	172197827	172197996	peak_1704	15	-	3' UTR	NM_011063	Pea15a
chr1	172377919	172378087	peak_1706	21	+	3' UTR	NM_026234	Pigm
chr1	172381266	172381744	peak_1707	37	+	3' UTR	NM_026234	Pigm
chr1	172382178	172382331	peak_1708	25	+	3' UTR	NM_026234	Pigm
chr1	172383027	172383086	peak_1709	13	+	3' UTR	NM_026234	Pigm
chr1	172498594	172498759	peak_1712	30	+	3' UTR	NM_001145800	Igsf9
chr1	172506745	172506898	peak_1713	21	+	3' UTR	NM_178598	Tagln2
chr1	175059691	175059715	peak_1730	32	+	3' UTR	NM_011880	Rgs7
chr1	176734932	176735132	peak_1743	74	-	3' UTR	NM_001099637	Cep170
chr1	176735227	176735368	peak_1744	38	-	3' UTR	NM_001099637	Cep170
chr1	177449045	177449550	peak_1757	85	+	3' UTR	NM_013915	Zbtb18
chr1	177763368	177763386	peak_1761	15	+	3' UTR	NM_007422	Adss
chr1	178250661	178250742	peak_1764	11	+	3' UTR	NM_024282	Desi2
chr1	178328639	178328946	peak_1767	53	-	3' UTR	NM_016805	Hnrnpu
chr1	178329106	178329361	peak_1768	33	-	3' UTR	NM_016805	Hnrnpu
chr1	178955778	178955801	peak_1784	47	-	3' UTR	NM_027188	Smyd3
chr1	180166859	180166884	peak_1799	275	-	3' UTR	NM_023341	Coq8a
chr1	180867382	180867459	peak_1814	11	+	3' UTR	NM_145943	Sde2
chr1	180867784	180867905	peak_1815	14	+	3' UTR	NM_145943	Sde2
chr1	180937610	180938397	peak_1821	2266	+	3' UTR	NM_010094	Lefty1
chr1	180974331	180974571	peak_1822	30	+	3' UTR	NM_144794	Tmem63a
chr1	181175224	181175400	peak_1824	21	-	3' UTR	NM_145514	Wdr26
chr1	181177240	181177406	peak_1825	18	-	3' UTR	NM_145514	Wdr26
chr1	181177446	181177644	peak_1826	30	-	3' UTR	NM_145514	Wdr26
chr1	181815362	181815469	peak_1837	17	-	3' UTR	NM_133815	Lbr
chr1	181816684	181816879	peak_1838	55	-	3' UTR	NM_133815	Lbr
chr1	181904655	181904781	peak_1842	11	-	3' UTR	NM_008680	Enah
chr1	182275971	182276069	peak_1848	23	-	3' UTR	NM_007853	Degs1
chr1	182315468	182315848	peak_1854	47	-	3' UTR	NM_175127	Fbxo28
chr1	182315872	182316239	peak_1855	52	-	3' UTR	NM_175127	Fbxo28
chr1	182316258	182316439	peak_1856	42	-	3' UTR	NM_175127	Fbxo28
chr1	189641985	189642322	peak_1939	56	-	3' UTR	NM_001081363	Cenpf
chr1	189870982	189871221	peak_1946	27	+	3' UTR	NM_008976	Ptpn14
chr1	189871250	189871339	peak_1947	11	+	3' UTR	NM_008976	Ptpn14
chr1	189872588	189872777	peak_1948	17	+	3' UTR	NM_008976	Ptpn14
chr1	189874679	189874810	peak_1949	19	+	3' UTR	NM_008976	Ptpn14
chr1	189880728	189880829	peak_1951	28	-	3' UTR	NM_026796	Smyd2
chr1	191008035	191008113	peak_1966	16	-	3' UTR	NM_001081259	Mfsd7b
chr1	191349861	191349982	peak_1972	18	+	3' UTR	NM_025864	Tmem206
chr1	191352685	191352829	peak_1973	17	-	3' UTR	NM_025864	Tmem206
chr1	191538164	191538428	peak_1978	31	-	3' UTR	NM_029766	Dtl
chr1	191831402	191831686	peak_1985	45	+	3' UTR	NM_010892	Nek2
chr1	192844874	192845085	peak_1992	53	-	3' UTR	NM_001177794	Sertad4
chr1	192845298	192845389	peak_1993	13	-	3' UTR	NM_001177794	Sertad4
chr1	192892845	192892940	peak_1994	12	-	3' UTR	NM_001301370	Syt14
chr10	4358480	4358702	peak_2024	56	+	3' UTR	NM_031185	Akap12
chr10	4358708	4358846	peak_2025	52	+	3' UTR	NM_031185	Akap12
chr10	7630388	7630532	peak_2045	26	-	3' UTR	NM_008786	Pcmt1
chr10	7630704	7630804	peak_2046	16	-	3' UTR	NM_008786	Pcmt1
chr10	7713825	7714016	peak_2056	85	+	3' UTR	NM_010690	Lats1
chr10	7714088	7714175	peak_2057	33	+	3' UTR	NM_010690	Lats1
chr10	7714275	7714393	peak_2058	35	+	3' UTR	NM_010690	Lats1
chr10	7714410	7714657	peak_2059	95	+	3' UTR	NM_010690	Lats1
chr10	7714705	7714943	peak_2060	45	+	3' UTR	NM_010690	Lats1
chr10	7768086	7768234	peak_2061	24	-	3' UTR	NM_145418	Ginm1
chr10	7821172	7821385	peak_2062	15	+	3' UTR	NM_026141	Ppil4
chr10	7821834	7821936	peak_2063	18	+	3' UTR	NM_026141	Ppil4
chr10	7822170	7822444	peak_2064	23	+	3' UTR	NM_026141	Ppil4
chr10	7906502	7906707	peak_2066	16	-	3' UTR	NM_138667	Tab2
chr10	11295564	11295734	peak_2086	20	+	3' UTR	NM_001168297	Fbxo30
chr10	13008819	13009131	peak_2096	39	+	3' UTR	NM_175102	Sf3b5
chr10	13129363	13129772	peak_2100	156	+	3' UTR	NM_009538	Plagl1
chr10	13130056	13130717	peak_2101	306	+	3' UTR	NM_009538	Plagl1
chr10	13130904	13131205	peak_2102	124	+	3' UTR	NM_009538	Plagl1
chr10	13131207	13131691	peak_2103	186	+	3' UTR	NM_009538	Plagl1
chr10	13213050	13213070	peak_2104	20	+	3' UTR	NM_001195066	Phactr2
chr10	17725298	17725450	peak_2135	15	+	3' UTR	NM_010828	Cited2
chr10	17901897	17902092	peak_2136	14	-	3' UTR	NM_001033432	Heca
chr10	21999136	21999231	peak_2192	26	+	3' UTR	NM_001161849	Sgk1
chr10	21999686	21999776	peak_2193	12	+	3' UTR	NM_001161849	Sgk1
chr10	24188699	24188805	peak_2216	11	+	3' UTR	NM_016797	Stx7
chr10	30196426	30196447	peak_2271	38	+	3' UTR	NM_001109747	Cenpw
chr10	36833759	36833784	peak_2301	37	-	3' UTR	NM_001081208	Hs3st5
chr10	37134879	37135118	peak_2305	30	-	3' UTR	NM_008538	Marcks
chr10	37135575	37135705	peak_2306	21	-	3' UTR	NM_008538	Marcks
chr10	37135986	37136129	peak_2307	23	-	3' UTR	NM_008538	Marcks
chr10	39874865	39874993	peak_2325	50	+	3' UTR	NM_011264	Rev3l
chr10	40287930	40288291	peak_2337	31	-	3' UTR	NM_009665	Amd1
chr10	40479777	40480169	peak_2342	107	+	3' UTR	NM_001291816	Cdk19
chr10	40480850	40481081	peak_2343	29	+	3' UTR	NM_001291816	Cdk19
chr10	40481108	40481261	peak_2344	21	+	3' UTR	NM_001291816	Cdk19
chr10	40481839	40482062	peak_2345	26	+	3' UTR	NM_001291816	Cdk19
chr10	40483522	40483631	peak_2346	23	+	3' UTR	NM_001291816	Cdk19
chr10	40832733	40832957	peak_2350	32	-	3' UTR	NM_027879	Cdc40
chr10	40937752	40937943	peak_2355	35	+	3' UTR	NM_031877	Wasf1
chr10	41528789	41528944	peak_2361	76	+	3' UTR	NM_016898	Cd164
chr10	41528950	41529297	peak_2362	90	+	3' UTR	NM_016898	Cd164
chr10	41529676	41530047	peak_2363	81	+	3' UTR	NM_016898	Cd164
chr10	41530353	41530471	peak_2364	22	+	3' UTR	NM_016898	Cd164
chr10	41530866	41531006	peak_2365	27	+	3' UTR	NM_016898	Cd164
chr10	42185947	42186271	peak_2376	36	-	3' UTR	NM_019740	Foxo3
chr10	42702215	42702434	peak_2386	56	+	3' UTR	NM_172416	Ostm1
chr10	42828942	42829146	peak_2390	35	+	3' UTR	NM_153055	Sec63
chr10	42829719	42829841	peak_2391	11	+	3' UTR	NM_153055	Sec63
chr10	42831436	42831574	peak_2392	15	+	3' UTR	NM_153055	Sec63
chr10	42831625	42831831	peak_2393	23	+	3' UTR	NM_153055	Sec63
chr10	43512979	43513257	peak_2407	42	+	3' UTR	NM_199028	Bend3
chr10	43515201	43515372	peak_2408	23	+	3' UTR	NM_199028	Bend3
chr10	43582861	43583368	peak_2411	46	+	3' UTR	NM_009846	Cd24a
chr10	43583684	43583789	peak_2412	16	+	3' UTR	NM_009846	Cd24a
chr10	43583970	43584038	peak_2413	14	+	3' UTR	NM_009846	Cd24a
chr10	52320962	52321095	peak_2446	15	+	3' UTR	NM_025705	Dcbld1
chr10	52321214	52321292	peak_2447	12	+	3' UTR	NM_025705	Dcbld1
chr10	52436705	52436772	peak_2451	13	+	3' UTR	NM_030250	Nus1
chr10	52436786	52436861	peak_2452	14	+	3' UTR	NM_030250	Nus1
chr10	52436892	52437079	peak_2453	32	+	3' UTR	NM_030250	Nus1
chr10	52437537	52437790	peak_2454	36	+	3' UTR	NM_030250	Nus1
chr10	52437829	52437968	peak_2455	22	+	3' UTR	NM_030250	Nus1
chr10	52437994	52438063	peak_2456	14	+	3' UTR	NM_030250	Nus1
chr10	52438092	52438235	peak_2457	24	+	3' UTR	NM_030250	Nus1
chr10	52439011	52439099	peak_2458	17	+	3' UTR	NM_030250	Nus1
chr10	56388626	56389448	peak_2471	625	+	3' UTR	NM_010288	Gja1
chr10	56389472	56389823	peak_2472	151	+	3' UTR	NM_010288	Gja1
chr10	56389836	56390391	peak_2473	378	+	3' UTR	NM_010288	Gja1
chr10	57512276	57512378	peak_2481	18	+	3' UTR	NM_008297	Hsf2
chr10	57516218	57517294	peak_2483	636	-	3' UTR	NM_019760	Serinc1
chr10	58602331	58602351	peak_2498	14	+	3' UTR	NM_010100	Edar
chr10	59223654	59223717	peak_2506	14	+	3' UTR	NM_172939	Sowahc
chr10	59371002	59371216	peak_2510	43	+	3' UTR	NM_011030	P4ha1
chr10	59371648	59371882	peak_2511	33	+	3' UTR	NM_011030	P4ha1
chr10	59897757	59897939	peak_2524	26	+	3' UTR	NM_019965	Dnajb12
chr10	59949698	59950123	peak_2527	340	-	3' UTR	NM_029083	Ddit4
chr10	60131656	60131750	peak_2532	12	+	3' UTR	NM_052994	Spock2
chr10	60762646	60762817	peak_2551	73	-	3' UTR	NM_029770	Unc5b
chr10	60762829	60763051	peak_2552	26	-	3' UTR	NM_029770	Unc5b
chr10	60763123	60763211	peak_2553	19	-	3' UTR	NM_029770	Unc5b
chr10	60763239	60763586	peak_2554	78	-	3' UTR	NM_029770	Unc5b
chr10	61098641	61099032	peak_2564	63	-	3' UTR	NM_009163	Sgpl1
chr10	61100075	61100198	peak_2565	35	-	3' UTR	NM_009163	Sgpl1
chr10	61100701	61100926	peak_2566	50	-	3' UTR	NM_009163	Sgpl1
chr10	61319733	61319877	peak_2576	16	-	3' UTR	NM_013753	Pald1
chr10	61320155	61320239	peak_2577	11	-	3' UTR	NM_013753	Pald1
chr10	61424479	61425327	peak_2585	602	+	3' UTR	NM_013611	Nodal
chr10	61432664	61432930	peak_2591	72	-	3' UTR	NM_010124	Eif4ebp2
chr10	61433482	61433829	peak_2592	76	-	3' UTR	NM_010124	Eif4ebp2
chr10	61692154	61692302	peak_2597	25	+	3' UTR	NM_009120	Sar1a
chr10	62580565	62580924	peak_2610	52	-	3' UTR	NM_019553	Ddx21
chr10	62580994	62581154	peak_2611	31	-	3' UTR	NM_019553	Ddx21
chr10	62581214	62581511	peak_2612	48	-	3' UTR	NM_019553	Ddx21
chr10	62582013	62582178	peak_2613	18	-	3' UTR	NM_019553	Ddx21
chr10	62808266	62808327	peak_2622	12	-	3' UTR	NM_001253857	Tet1
chr10	62808525	62808756	peak_2623	29	-	3' UTR	NM_001253857	Tet1
chr10	62811751	62811823	peak_2624	16	-	3' UTR	NM_001253857	Tet1
chr10	62944513	62944566	peak_2629	11	+	3' UTR	NM_175194	Slc25a16
chr10	63011982	63012214	peak_2630	19	+	3' UTR	NM_027425	Rufy2
chr10	67010517	67010833	peak_2660	48	-	3' UTR	NM_178606	Reep3
chr10	67011118	67011192	peak_2661	12	-	3' UTR	NM_178606	Reep3
chr10	67012276	67012570	peak_2662	40	-	3' UTR	NM_178606	Reep3
chr10	67013421	67013624	peak_2663	47	-	3' UTR	NM_178606	Reep3
chr10	67255492	67255591	peak_2669	18	+	3' UTR	NM_001242396	Jmjd1c
chr10	67546053	67546068	peak_2673	17	-	3' UTR	NM_001005419	Ado
chr10	68780043	68780065	peak_2682	24	-	3' UTR	NM_177794	Tmem26
chr10	69338349	69338570	peak_2686	58	-	3' UTR	NM_007659	Cdk1
chr10	70189242	70189572	peak_2703	38	+	3' UTR	NM_001111121	Ccdc6
chr10	70192101	70192245	peak_2704	31	+	3' UTR	NM_001111121	Ccdc6
chr10	71226804	71226850	peak_2711	11	-	3' UTR	NM_009360	Tfam
chr10	71255311	71255489	peak_2714	21	-	3' UTR	NM_145420	Ube2d1
chr10	71381989	71382105	peak_2719	13	+	3' UTR	NM_027184	Ipmk
chr10	72669220	72669328	peak_2728	12	+	3' UTR	NM_001293684	Zwint
chr10	72673962	72674062	peak_2729	14	+	3' UTR	NM_001293683	Zwint
chr10	72674279	72674939	peak_2730	123	+	3' UTR	NM_001293683	Zwint
chr10	74632014	74632031	peak_2742	30	+	3' UTR	NM_001142740	Pcdh15
chr10	75859363	75859544	peak_2759	80	-	3' UTR	NM_010798	Mif
chr10	75895256	75895427	peak_2762	35	+	3' UTR	NM_024440	Derl3
chr10	75895449	75895542	peak_2763	21	+	3' UTR	NM_024440	Derl3
chr10	75923294	75923555	peak_2764	28	-	3' UTR	NM_008606	Mmp11
chr10	76041706	76041890	peak_2770	15	+	3' UTR	NM_177475	Zfp280b
chr10	77617283	77617361	peak_2796	14	+	3' UTR	NM_019929	Sumo3
chr10	77988038	77988357	peak_2799	113	-	3' UTR	NM_008826	Pfkl
chr10	78272842	78273081	peak_2816	153	-	3' UTR	NM_053014	Agpat3
chr10	78273594	78273718	peak_2817	25	-	3' UTR	NM_053014	Agpat3
chr10	79711493	79711752	peak_2851	405	+	3' UTR	NM_009768	Bsg
chr10	79711781	79711968	peak_2852	46	+	3' UTR	NM_009768	Bsg
chr10	79910149	79910298	peak_2866	27	-	3' UTR	NM_177994	R3hdm4
chr10	79910331	79910607	peak_2867	24	-	3' UTR	NM_177994	R3hdm4
chr10	79954274	79954449	peak_2868	18	+	3' UTR	NM_001288626	Arid3a
chr10	80036006	80036230	peak_2875	26	-	3' UTR	NM_025554	Polr2e
chr10	80156785	80157054	peak_2885	83	+	3' UTR	NM_021565	Midn
chr10	80157111	80157467	peak_2886	76	+	3' UTR	NM_021565	Midn
chr10	80157553	80157716	peak_2887	17	+	3' UTR	NM_021565	Midn
chr10	80157745	80157933	peak_2888	97	+	3' UTR	NM_021565	Midn
chr10	80158054	80158120	peak_2889	16	+	3' UTR	NM_021565	Midn
chr10	80244339	80244358	peak_2893	47	+	3' UTR	NM_023431	Mum1
chr10	80287622	80287887	peak_2899	40	+	3' UTR	NM_001122605	Dazap1
chr10	80380818	80381076	peak_2902	66	-	3' UTR	NM_198615	Mex3d
chr10	80392694	80392896	peak_2907	24	-	3' UTR	NM_013595	Mbd3
chr10	80409796	80410124	peak_2909	30	-	3' UTR	NM_001164147	Tcf3
chr10	80567876	80568252	peak_2915	34	-	3' UTR	NM_078477	Klf16
chr10	80615049	80615264	peak_2917	43	+	3' UTR	NM_019575	Scamp4
chr10	80665346	80665911	peak_2921	92	-	3' UTR	NM_021462	Mknk2
chr10	80666029	80666174	peak_2922	26	-	3' UTR	NM_021462	Mknk2
chr10	80666526	80666866	peak_2923	42	-	3' UTR	NM_021462	Mknk2
chr10	80796301	80796440	peak_2928	24	-	3' UTR	NM_023900	Plekhj1
chr10	80950779	80950796	peak_2933	26	+	3' UTR	NM_010319	Gng7
chr10	81044820	81044972	peak_2934	33	-	3' UTR	NM_024499	Sgta
chr10	81149000	81149652	peak_2943	374	+	3' UTR	NM_010731	Zbtb7a
chr10	81150786	81150933	peak_2944	46	+	3' UTR	NM_010731	Zbtb7a
chr10	81366967	81367384	peak_2968	27	-	3' UTR	NM_019757	Fzr1
chr10	81486431	81487588	peak_2974	396	-	3' UTR	NM_134009	Ncln
chr10	82896184	82896414	peak_2988	18	+	3' UTR	NM_001042514	Txnrd1
chr10	83232471	83232574	peak_2991	11	-	3' UTR	NM_177388	Slc41a2
chr10	83366742	83366926	peak_2994	16	+	3' UTR	NM_026579	D10Wsu102e
chr10	83594617	83594826	peak_2999	24	+	3' UTR	NM_001033375	A230046K03Rik
chr10	84526436	84526585	peak_3006	17	-	3' UTR	NM_175451	Ckap4
chr10	84905807	84905894	peak_3010	13	+	3' UTR	NM_027689	Rfx4
chr10	85116498	85116763	peak_3012	24	+	3' UTR	NM_001013028	Tmem263
chr10	85891989	85892204	peak_3027	41	-	3' UTR	NM_181650	Prdm4
chr10	85892939	85893158	peak_3028	76	-	3' UTR	NM_181650	Prdm4
chr10	86690900	86691128	peak_3037	95	-	3' UTR	NM_011631	Hsp90b1
chr10	89412373	89412447	peak_3068	13	-	3' UTR	NM_001079876	Gas2l3
chr10	91116790	91117126	peak_3076	233	-	3' UTR	NM_133668	Slc25a3
chr10	92685491	92685647	peak_3088	17	-	3' UTR	NM_008682	Nedd1
chr10	93239817	93239990	peak_3092	15	+	3' UTR	NM_146239	Cdk17
chr10	93860947	93861046	peak_3104	12	-	3' UTR	NM_019648	Metap2
chr10	95547899	95548204	peak_3122	40	-	3' UTR	NM_027722	Nudt4
chr10	96619095	96619393	peak_3132	59	+	3' UTR	NM_007569	Btg1
chr10	99023186	99023606	peak_3149	39	+	3' UTR	NM_026482	Atp2b1
chr10	99267234	99267483	peak_3155	77	+	3' UTR	NM_026268	Dusp6
chr10	103418771	103419105	peak_3186	255	+	3' UTR	NM_175328	Slc6a15
chr10	108277242	108277423	peak_3211	22	+	3' UTR	NM_027892	Ppp1r12a
chr10	111496036	111496125	peak_3238	39	+	3' UTR	NM_015781	Nap1l1
chr10	111498006	111498081	peak_3240	13	+	3' UTR	NM_001146707	Nap1l1
chr10	115199169	115199319	peak_3265	24	-	3' UTR	NM_025706	Tbc1d15
chr10	116389196	116389213	peak_3275	33	+	3' UTR	NM_029928	Ptprb
chr10	117051067	117051273	peak_3281	48	-	3' UTR	NM_007636	Cct2
chr10	117072959	117073078	peak_3295	17	-	3' UTR	NM_177798	Frs2
chr10	117073330	117073425	peak_3296	14	-	3' UTR	NM_177798	Frs2
chr10	117814808	117815034	peak_3308	50	-	3' UTR	NM_024457	Rap1b
chr10	117815623	117815734	peak_3309	20	-	3' UTR	NM_024457	Rap1b
chr10	119202645	119202836	peak_3328	22	-	3' UTR	NM_027994	Cand1
chr10	119202898	119203015	peak_3329	17	-	3' UTR	NM_027994	Cand1
chr10	120923505	120923627	peak_3355	17	-	3' UTR	NM_001081193	Lemd3
chr10	120924067	120924136	peak_3356	12	-	3' UTR	NM_001081193	Lemd3
chr10	120924471	120924565	peak_3357	29	-	3' UTR	NM_001081193	Lemd3
chr10	121266668	121266693	peak_3364	59	-	3' UTR	NM_029057	Tbc1d30
chr10	121395069	121395689	peak_3369	169	+	3' UTR	NM_029364	Gns
chr10	121396981	121397245	peak_3370	69	+	3' UTR	NM_029364	Gns
chr10	121589922	121590199	peak_3374	22	-	3' UTR	NM_001081056	Xpot
chr10	121751390	121751467	peak_3381	12	+	3' UTR	NM_173022	BC048403
chr10	121782730	121782745	peak_3382	44	-	3' UTR	NM_001242411	Srgap1
chr10	127056103	127056219	peak_3425	48	-	3' UTR	NM_001033262	March9
chr10	127198464	127198573	peak_3441	12	-	3' UTR	NM_054097	Pip4k2c
chr10	127198601	127198904	peak_3442	41	-	3' UTR	NM_054097	Pip4k2c
chr10	127696411	127696739	peak_3479	72	+	3' UTR	NM_001113211	Nemp1
chr10	127696950	127697186	peak_3480	47	+	3' UTR	NM_001113211	Nemp1
chr10	127697422	127697620	peak_3481	53	+	3' UTR	NM_001113211	Nemp1
chr10	127698850	127699244	peak_3482	65	+	3' UTR	NM_001113211	Nemp1
chr10	127699752	127700417	peak_3483	102	+	3' UTR	NM_001113211	Nemp1
chr10	127700460	127700588	peak_3484	27	+	3' UTR	NM_001113211	Nemp1
chr10	127745581	127745951	peak_3493	33	+	3' UTR	NM_198035	Zbtb39
chr10	127746157	127746249	peak_3494	44	+	3' UTR	NM_198035	Zbtb39
chr10	128076339	128076417	peak_3500	17	+	3' UTR	NM_019766	Ptges3
chr10	128090041	128090244	peak_3510	40	+	3' UTR	NM_016774	Atp5b
chr10	128126857	128126966	peak_3515	36	+	3' UTR	NM_054078	Baz2a
chr10	128127722	128127847	peak_3516	36	+	3' UTR	NM_054078	Baz2a
chr10	128361077	128361210	peak_3524	55	+	3' UTR	NM_026444	Cs
chr10	128361227	128361463	peak_3525	88	+	3' UTR	NM_026444	Cs
chr10	128361621	128362472	peak_3526	297	+	3' UTR	NM_026444	Cs
chr10	128390971	128391465	peak_3534	178	+	3' UTR	NM_172790	Ankrd52
chr10	128510359	128510449	peak_3541	13	-	3' UTR	NM_011843	Esyt1
chr10	128678149	128678252	peak_3550	44	-	3' UTR	NM_177411	Rab5b
chr10	128678865	128679014	peak_3551	29	-	3' UTR	NM_177411	Rab5b
chr10	128679207	128679494	peak_3552	29	-	3' UTR	NM_177411	Rab5b
chr11	3345433	3345877	peak_3584	36	-	3' UTR	NM_001034030	Limk2
chr11	3689287	3689373	peak_3597	12	+	3' UTR	NM_198162	Morc2a
chr11	3689719	3689870	peak_3598	16	+	3' UTR	NM_198162	Morc2a
chr11	3917550	3917672	peak_3603	15	-	3' UTR	NM_015749	Tcn2
chr11	3978881	3979220	peak_3611	32	+	3' UTR	NM_022889	Pes1
chr11	4480964	4481321	peak_3619	125	-	3' UTR	NM_028860	Mtmr3
chr11	4482571	4482713	peak_3620	52	-	3' UTR	NM_028860	Mtmr3
chr11	4702069	4702221	peak_3629	28	-	3' UTR	NM_197979	Uqcr10
chr11	4766718	4766986	peak_3632	21	-	3' UTR	NM_010898	Nf2
chr11	5191617	5191712	peak_3644	14	-	3' UTR	NM_032396	Kremen1
chr11	5192053	5192218	peak_3645	19	-	3' UTR	NM_032396	Kremen1
chr11	5194886	5194983	peak_3646	11	-	3' UTR	NM_032396	Kremen1
chr11	5276337	5276585	peak_3650	50	-	3' UTR	NM_001290501	Znrf3
chr11	5277097	5277272	peak_3651	31	-	3' UTR	NM_001290501	Znrf3
chr11	5277287	5277423	peak_3652	20	-	3' UTR	NM_001290501	Znrf3
chr11	5277767	5277869	peak_3653	20	-	3' UTR	NM_001290501	Znrf3
chr11	5279353	5279486	peak_3654	65	-	3' UTR	NM_001290501	Znrf3
chr11	5279690	5279879	peak_3655	34	-	3' UTR	NM_001290501	Znrf3
chr11	5525536	5525720	peak_3663	41	+	3' UTR	NM_013842	Xbp1
chr11	5967309	5967481	peak_3668	29	+	3' UTR	NM_019661	Ykt6
chr11	6107509	6107592	peak_3671	24	-	3' UTR	NM_173748	Nudcd3
chr11	6107697	6107937	peak_3672	37	-	3' UTR	NM_173748	Nudcd3
chr11	6258926	6259205	peak_3675	35	-	3' UTR	NM_026538	Ddx56
chr11	6270792	6271120	peak_3677	86	-	3' UTR	NM_134020	Tmed4
chr11	6271383	6271727	peak_3678	72	-	3' UTR	NM_134020	Tmed4
chr11	6355887	6356005	peak_3688	15	+	3' UTR	NM_001252287	Ogdh
chr11	6405005	6405241	peak_3690	52	+	3' UTR	NM_001005867	Zmiz2
chr11	6405338	6405517	peak_3691	22	+	3' UTR	NM_001005867	Zmiz2
chr11	6428229	6428413	peak_3692	28	-	3' UTR	NM_029938	H2afv
chr11	6468063	6468350	peak_3693	55	-	3' UTR	NM_011221	Purb
chr11	6468431	6468548	peak_3694	14	-	3' UTR	NM_011221	Purb
chr11	6471028	6471146	peak_3695	15	-	3' UTR	NM_011221	Purb
chr11	6473002	6473070	peak_3696	11	-	3' UTR	NM_011221	Purb
chr11	6474126	6474458	peak_3697	38	-	3' UTR	NM_011221	Purb
chr11	7171312	7171828	peak_3712	98	+	3' UTR	NM_009622	Adcy1
chr11	7171899	7172186	peak_3713	30	+	3' UTR	NM_009622	Adcy1
chr11	7172216	7172267	peak_3714	18	+	3' UTR	NM_009622	Adcy1
chr11	7206099	7206467	peak_3715	175	-	3' UTR	NM_008343	Igfbp3
chr11	7206502	7206622	peak_3716	53	-	3' UTR	NM_008343	Igfbp3
chr11	7206709	7207506	peak_3717	447	-	3' UTR	NM_008343	Igfbp3
chr11	8432789	8433002	peak_3729	85	-	3' UTR	NM_001083587	Tns3
chr11	8433807	8434167	peak_3730	42	-	3' UTR	NM_001083587	Tns3
chr11	8996709	8996905	peak_3759	17	-	3' UTR	NM_008316	Hus1
chr11	20021362	20021542	peak_3821	22	+	3' UTR	NM_033523	Spred2
chr11	20062864	20063049	peak_3824	16	-	3' UTR	NM_146243	Actr2
chr11	20063948	20064135	peak_3825	32	-	3' UTR	NM_146243	Actr2
chr11	20064550	20064739	peak_3826	31	-	3' UTR	NM_146243	Actr2
chr11	20224802	20224985	peak_3831	53	+	3' UTR	NM_008996	Rab1a
chr11	20225010	20225334	peak_3832	69	+	3' UTR	NM_008996	Rab1a
chr11	20302738	20303070	peak_3837	103	-	3' UTR	NM_018861	Slc1a4
chr11	20303096	20304179	peak_3838	283	-	3' UTR	NM_018861	Slc1a4
chr11	20649391	20649513	peak_3843	15	+	3' UTR	NM_021372	Sertad2
chr11	20651661	20651825	peak_3844	14	+	3' UTR	NM_021372	Sertad2
chr11	20651840	20651988	peak_3845	39	+	3' UTR	NM_021372	Sertad2
chr11	20685383	20685534	peak_3847	16	-	3' UTR	NM_001252503	Aftph
chr11	20825233	20825382	peak_3849	30	-	3' UTR	NM_173752	Lgalsl
chr11	20826134	20826351	peak_3850	30	-	3' UTR	NM_173752	Lgalsl
chr11	21149685	21149863	peak_3854	17	+	3' UTR	NM_023324	Peli1
chr11	22006617	22006693	peak_3866	16	-	3' UTR	NM_001252515	Ehbp1
chr11	22835560	22835736	peak_3874	22	-	3' UTR	NM_016888	B3gnt2
chr11	23003135	23003282	peak_3888	31	+	3' UTR	NM_009837	Cct4
chr11	24167679	24167814	peak_3908	12	+	3' UTR	NM_001242934	Bcl11a
chr11	24173071	24173144	peak_3909	11	+	3' UTR	NM_001159290	Bcl11a
chr11	29218554	29218769	peak_3936	15	+	3' UTR	NM_134034	Smek2
chr11	29219811	29219924	peak_3937	12	+	3' UTR	NM_134034	Smek2
chr11	30099570	30099762	peak_3952	35	-	3' UTR	NM_175836	Sptbn1
chr11	31359509	31359795	peak_3977	95	-	3' UTR	NM_011491	Stc2
chr11	31359816	31360218	peak_3978	145	-	3' UTR	NM_011491	Stc2
chr11	31665454	31665729	peak_3983	42	-	3' UTR	NM_001024919	Bod1
chr11	33152473	33152847	peak_3996	276	-	3' UTR	NM_008722	Npm1
chr11	34809546	34809649	peak_4011	14	-	3' UTR	NM_027411	Spdl1
chr11	35786329	35786478	peak_4028	38	+	3' UTR	NM_145962	Pank3
chr11	35787837	35788113	peak_4029	73	+	3' UTR	NM_145962	Pank3
chr11	35788556	35788865	peak_4030	50	+	3' UTR	NM_145962	Pank3
chr11	35789012	35789403	peak_4031	47	+	3' UTR	NM_145962	Pank3
chr11	35789418	35789775	peak_4032	40	+	3' UTR	NM_145962	Pank3
chr11	35790157	35790355	peak_4033	35	+	3' UTR	NM_145962	Pank3
chr11	35790941	35791266	peak_4034	82	+	3' UTR	NM_145962	Pank3
chr11	36007214	36007383	peak_4038	19	-	3' UTR	NM_011856	Tenm2
chr11	40679417	40680098	peak_4058	168	-	3' UTR	NM_001199274	Mat2b
chr11	43721280	43721409	peak_4082	12	+	3' UTR	NM_001164231	Pwwp2a
chr11	44564243	44564531	peak_4094	84	+	3' UTR	NM_028862	Rnf145
chr11	44564740	44565020	peak_4095	64	+	3' UTR	NM_028862	Rnf145
chr11	44565274	44565365	peak_4096	33	+	3' UTR	NM_028862	Rnf145
chr11	45909261	45909379	peak_4108	30	+	3' UTR	NM_001045520	Clint1
chr11	45909859	45910091	peak_4109	29	+	3' UTR	NM_001045520	Clint1
chr11	45910288	45910363	peak_4110	17	+	3' UTR	NM_001045520	Clint1
chr11	49672677	49673419	peak_4165	134	-	3' UTR	NM_212484	Cnot6
chr11	49673532	49673894	peak_4166	105	-	3' UTR	NM_212484	Cnot6
chr11	49674558	49674695	peak_4167	37	-	3' UTR	NM_212484	Cnot6
chr11	50255838	50256005	peak_4191	22	-	3' UTR	NM_175334	Maml1
chr11	50256264	50256339	peak_4192	11	-	3' UTR	NM_175334	Maml1
chr11	50294469	50295169	peak_4194	246	-	3' UTR	NM_007597	Canx
chr11	50295188	50295650	peak_4195	218	-	3' UTR	NM_007597	Canx
chr11	50295997	50296326	peak_4196	219	-	3' UTR	NM_007597	Canx
chr11	50385795	50385862	peak_4212	17	+	3' UTR	NM_021510	Hnrnph1
chr11	50385936	50386143	peak_4213	21	+	3' UTR	NM_021510	Hnrnph1
chr11	50813987	50814080	peak_4220	16	-	3' UTR	NM_013922	Zfp354c
chr11	51601066	51601287	peak_4237	51	-	3' UTR	NM_001048061	Hnrnpab
chr11	51985690	51985770	peak_4254	23	-	3' UTR	NM_009458	Ube2b
chr11	51986264	51986340	peak_4255	18	-	3' UTR	NM_009458	Ube2b
chr11	51986359	51986512	peak_4256	39	-	3' UTR	NM_009458	Ube2b
chr11	51986551	51986686	peak_4257	42	-	3' UTR	NM_009458	Ube2b
chr11	52122178	52122544	peak_4267	71	+	3' UTR	NM_019411	Ppp2ca
chr11	52245989	52246286	peak_4269	35	+	3' UTR	NM_011543	Skp1a
chr11	52246381	52246517	peak_4270	26	+	3' UTR	NM_011543	Skp1a
chr11	52388685	52388803	peak_4276	16	+	3' UTR	NM_011694	Vdac1
chr11	52407883	52408689	peak_4278	628	+	3' UTR	NM_153117	9530068E07Rik
chr11	53416375	53416739	peak_4292	61	+	3' UTR	NM_033565	Aff4
chr11	53417537	53417753	peak_4293	28	+	3' UTR	NM_033565	Aff4
chr11	53418815	53419458	peak_4294	280	+	3' UTR	NM_033565	Aff4
chr11	53420679	53420943	peak_4295	59	+	3' UTR	NM_033565	Aff4
chr11	53428954	53429143	peak_4296	27	-	3' UTR	NM_025352	Uqcrq
chr11	53542070	53542206	peak_4298	12	+	3' UTR	NM_033144	Sept8
chr11	53776310	53777323	peak_4303	411	+	3' UTR	NM_008390	Irf1
chr11	54515506	54515846	peak_4314	57	+	3' UTR	NM_173753	Fnip1
chr11	54516642	54516737	peak_4315	38	+	3' UTR	NM_173753	Fnip1
chr11	54517271	54517496	peak_4316	48	+	3' UTR	NM_173753	Fnip1
chr11	54979146	54979279	peak_4322	14	-	3' UTR	NM_001110211	Anxa6
chr11	55232738	55232892	peak_4324	66	+	3' UTR	NM_153139	Slc36a1
chr11	55234012	55234168	peak_4325	23	+	3' UTR	NM_153139	Slc36a1
chr11	55394913	55395606	peak_4328	299	-	3' UTR	NM_009242	Sparc
chr11	55500032	55500296	peak_4342	29	+	3' UTR	NM_013716	G3bp1
chr11	55500391	55500636	peak_4343	31	+	3' UTR	NM_013716	G3bp1
chr11	57531881	57532071	peak_4360	20	+	3' UTR	NM_180599	Mfap3
chr11	57533317	57533522	peak_4361	32	+	3' UTR	NM_180599	Mfap3
chr11	57533525	57533674	peak_4362	40	+	3' UTR	NM_180599	Mfap3
chr11	58059555	58059942	peak_4386	93	+	3' UTR	NM_028451	Larp1
chr11	58060192	58060534	peak_4387	51	+	3' UTR	NM_028451	Larp1
chr11	58060546	58060907	peak_4388	64	+	3' UTR	NM_028451	Larp1
chr11	58061038	58061293	peak_4389	44	+	3' UTR	NM_028451	Larp1
chr11	58061472	58061658	peak_4390	46	+	3' UTR	NM_028451	Larp1
chr11	58346971	58347032	peak_4395	24	+	3' UTR	NM_024480	Sh3bp5l
chr11	58883891	58883906	peak_4400	88	+	3' UTR	NM_172403	2810021J22Rik
chr11	59211956	59212268	peak_4405	56	-	3' UTR	NM_007476	Arf1
chr11	59212361	59212688	peak_4406	85	-	3' UTR	NM_007476	Arf1
chr11	59485727	59485978	peak_4415	26	-	3' UTR	NM_001130529	Zkscan17
chr11	60442163	60442507	peak_4441	43	+	3' UTR	NM_025757	Gid4
chr11	60442559	60442764	peak_4442	30	+	3' UTR	NM_025757	Gid4
chr11	60444313	60444813	peak_4443	76	+	3' UTR	NM_025757	Gid4
chr11	60554344	60554551	peak_4449	56	+	3' UTR	NM_172943	Alkbh5
chr11	60554807	60555270	peak_4450	159	+	3' UTR	NM_172943	Alkbh5
chr11	60557611	60557869	peak_4451	48	+	3' UTR	NM_172943	Alkbh5
chr11	60557899	60558070	peak_4452	33	+	3' UTR	NM_172943	Alkbh5
chr11	60558179	60558389	peak_4453	90	+	3' UTR	NM_172943	Alkbh5
chr11	60784455	60784635	peak_4460	21	+	3' UTR	NM_001085440	Smcr8
chr11	60786140	60786397	peak_4461	18	+	3' UTR	NM_001085440	Smcr8
chr11	60864527	60864626	peak_4464	16	-	3' UTR	NM_173453	Tmem11
chr11	61152316	61152504	peak_4470	29	-	3' UTR	NM_001004143	Usp22
chr11	61153331	61153455	peak_4471	41	-	3' UTR	NM_001004143	Usp22
chr11	61153829	61154041	peak_4472	26	-	3' UTR	NM_001004143	Usp22
chr11	61517867	61518011	peak_4483	14	-	3' UTR	NM_001252188	Epn2
chr11	61519094	61519419	peak_4484	24	-	3' UTR	NM_001252188	Epn2
chr11	62314624	62314834	peak_4496	24	+	3' UTR	NM_028360	Ttc19
chr11	62894129	62894443	peak_4514	66	+	3' UTR	NM_026210	Tvp23b
chr11	62894445	62894534	peak_4515	21	+	3' UTR	NM_026210	Tvp23b
chr11	62894544	62894817	peak_4516	41	+	3' UTR	NM_026210	Tvp23b
chr11	65688537	65688640	peak_4546	15	-	3' UTR	NM_009157	Map2k4
chr11	67064466	67064564	peak_4559	13	+	3' UTR	NM_001040026	Sco1
chr11	68815047	68815237	peak_4582	15	+	3' UTR	NM_175260	Myh10
chr11	68822170	68822371	peak_4583	30	-	3' UTR	NM_023668	Ndel1
chr11	68987095	68987176	peak_4590	11	-	3' UTR	NM_001159519	Pfas
chr11	68987680	68987813	peak_4591	12	-	3' UTR	NM_001159519	Pfas
chr11	69399264	69399334	peak_4617	23	-	3' UTR	NM_001017426	Kdm6b
chr11	69652868	69653034	peak_4642	24	+	3' UTR	NM_011814	Fxr2
chr11	69667139	69667295	peak_4644	43	-	3' UTR	NM_001159375	Eif4a1
chr11	69734098	69734261	peak_4657	17	-	3' UTR	NM_001291068	Polr2a
chr11	69942766	69942860	peak_4674	15	-	3' UTR	NM_009204	Slc2a4
chr11	69990247	69990380	peak_4679	16	+	3' UTR	NM_026017	Ctdnep1
chr11	69994455	69994951	peak_4681	391	+	3' UTR	NM_019749	Gabarap
chr11	69999391	69999716	peak_4685	54	+	3' UTR	NM_001291126	Phf23
chr11	70044811	70044832	peak_4688	57	+	3' UTR	NM_007864	Dlg4
chr11	70663800	70664175	peak_4721	50	-	3' UTR	NM_001167669	Spag7
chr11	70984166	70984458	peak_4741	25	-	3' UTR	NM_178367	Dhx33
chr11	71008849	71009222	peak_4743	349	-	3' UTR	NM_001291148	Derl2
chr11	71009947	71010146	peak_4744	60	-	3' UTR	NM_001291148	Derl2
chr11	71010154	71010255	peak_4745	42	-	3' UTR	NM_001291148	Derl2
chr11	71026176	71026364	peak_4752	39	+	3' UTR	NM_025993	Mis12
chr11	71026377	71026559	peak_4753	28	+	3' UTR	NM_025993	Mis12
chr11	72211758	72211903	peak_4761	30	-	3' UTR	NM_026068	Med31
chr11	72683522	72683643	peak_4779	40	+	3' UTR	NM_025985	Ube2g1
chr11	72684174	72684321	peak_4780	17	+	3' UTR	NM_025985	Ube2g1
chr11	72768252	72768415	peak_4782	18	+	3' UTR	NM_009671	Ankfy1
chr11	72770847	72771151	peak_4783	28	+	3' UTR	NM_009671	Ankfy1
chr11	73083068	73083117	peak_4791	22	+	3' UTR	NM_025818	Ncbp3
chr11	73183736	73184012	peak_4795	25	-	3' UTR	NM_031251	Ctns
chr11	74670326	74670647	peak_4809	41	+	3' UTR	NM_001081158	Cluh
chr11	74844934	74845301	peak_4821	74	+	3' UTR	NM_010813	Mnt
chr11	74845305	74845732	peak_4822	117	+	3' UTR	NM_010813	Mnt
chr11	75703651	75703833	peak_4868	25	+	3' UTR	NM_133656	Crk
chr11	75703853	75704044	peak_4869	38	+	3' UTR	NM_133656	Crk
chr11	75704440	75704570	peak_4870	13	+	3' UTR	NM_133656	Crk
chr11	75704632	75704805	peak_4871	18	+	3' UTR	NM_133656	Crk
chr11	75704844	75704969	peak_4872	14	+	3' UTR	NM_133656	Crk
chr11	75705457	75705583	peak_4873	14	+	3' UTR	NM_133656	Crk
chr11	75705586	75705786	peak_4874	32	+	3' UTR	NM_133656	Crk
chr11	75765160	75765575	peak_4879	417	+	3' UTR	NM_009536	Ywhae
chr11	75769198	75769219	peak_4880	13	+	3' UTR	NM_007873	Doc2b
chr11	76046331	76046473	peak_4888	17	-	3' UTR	NM_026664	Vps53
chr11	76418147	76418249	peak_4895	12	-	3' UTR	NM_198018	Abr
chr11	76729486	76729586	peak_4900	12	-	3' UTR	NM_016810	Gosr1
chr11	76779155	76779553	peak_4902	57	-	3' UTR	NM_007754	Cpd
chr11	76780800	76780892	peak_4903	35	-	3' UTR	NM_007754	Cpd
chr11	76781415	76781691	peak_4904	24	-	3' UTR	NM_007754	Cpd
chr11	76781706	76781813	peak_4905	17	-	3' UTR	NM_007754	Cpd
chr11	77506987	77507100	peak_4914	27	+	3' UTR	NM_001004144	Git1
chr11	77530556	77530624	peak_4916	17	-	3' UTR	NM_144825	Taok1
chr11	77532010	77532358	peak_4917	32	-	3' UTR	NM_144825	Taok1
chr11	77535007	77535141	peak_4918	25	-	3' UTR	NM_144825	Taok1
chr11	77535390	77535521	peak_4919	14	-	3' UTR	NM_144825	Taok1
chr11	77709686	77709899	peak_4926	46	+	3' UTR	NM_001024205	Nufip2
chr11	77711029	77711098	peak_4927	16	+	3' UTR	NM_001024205	Nufip2
chr11	77711134	77711263	peak_4928	45	+	3' UTR	NM_001024205	Nufip2
chr11	77711621	77711838	peak_4929	28	+	3' UTR	NM_001024205	Nufip2
chr11	77712036	77712157	peak_4930	27	+	3' UTR	NM_001024205	Nufip2
chr11	77712521	77712777	peak_4931	82	+	3' UTR	NM_001024205	Nufip2
chr11	77712851	77713169	peak_4932	46	+	3' UTR	NM_001024205	Nufip2
chr11	77714308	77714456	peak_4933	33	+	3' UTR	NM_001024205	Nufip2
chr11	77714565	77714693	peak_4934	27	+	3' UTR	NM_001024205	Nufip2
chr11	77716629	77716721	peak_4935	32	+	3' UTR	NM_001024205	Nufip2
chr11	78030297	78030425	peak_4943	13	+	3' UTR	NM_174852	Phf12
chr11	78059550	78059777	peak_4945	36	+	3' UTR	NM_001284227	Flot2
chr11	78191780	78192137	peak_4954	38	+	3' UTR	NM_001159482	Rab34
chr11	78207095	78207277	peak_4955	38	-	3' UTR	NM_009297	Supt6
chr11	78207501	78207658	peak_4956	51	-	3' UTR	NM_009297	Supt6
chr11	78341991	78342187	peak_4984	23	+	3' UTR	NM_201406	Pigs
chr11	78507066	78507752	peak_4985	154	-	3' UTR	NM_199199	Tmem199
chr11	78524490	78524707	peak_4993	33	-	3' UTR	NM_001159392	Tnfaip1
chr11	78567793	78567991	peak_4997	15	-	3' UTR	NM_008702	Nlk
chr11	79239812	79239892	peak_5005	28	-	3' UTR	NM_019653	Wsb1
chr11	79239964	79240143	peak_5006	60	-	3' UTR	NM_019653	Wsb1
chr11	79578707	79578961	peak_5013	33	+	3' UTR	NM_010897	Nf1
chr11	79579467	79579673	peak_5014	24	+	3' UTR	NM_010897	Nf1
chr11	79579743	79579872	peak_5015	17	+	3' UTR	NM_010897	Nf1
chr11	79581168	79581482	peak_5016	41	+	3' UTR	NM_010897	Nf1
chr11	79692754	79693200	peak_5018	64	+	3' UTR	NM_175543	Rab11fip4
chr11	80032494	80032684	peak_5030	52	+	3' UTR	NM_001163018	Suz12
chr11	80033377	80033868	peak_5031	157	+	3' UTR	NM_001163018	Suz12
chr11	80134307	80134440	peak_5032	27	+	3' UTR	NM_001029856	Atad5
chr11	80134663	80134750	peak_5033	21	+	3' UTR	NM_001029856	Atad5
chr11	80266560	80266683	peak_5036	16	+	3' UTR	NM_001163355	Rhot1
chr11	82766243	82766370	peak_5053	165	+	3' UTR	NM_025884	Zfp830
chr11	83402647	83402869	peak_5067	71	+	3' UTR	NM_027915	Ap2b1
chr11	83403265	83403414	peak_5068	18	+	3' UTR	NM_027915	Ap2b1
chr11	83506426	83506536	peak_5074	14	+	3' UTR	NM_027427	Taf15
chr11	84813217	84813229	peak_5095	20	+	3' UTR	NM_145433	Mrm1
chr11	84876338	84876542	peak_5097	26	-	3' UTR	NM_027388	Pigw
chr11	84984446	84984752	peak_5101	64	-	3' UTR	NM_001029934	Usp32
chr11	85191369	85191547	peak_5111	36	-	3' UTR	NM_025825	Appbp2
chr11	86267090	86267201	peak_5126	15	-	3' UTR	NM_001080931	Med13
chr11	86501976	86502049	peak_5133	12	-	3' UTR	NM_001114334	Rps6kb1
chr11	86694699	86695000	peak_5140	30	-	3' UTR	NM_001003908	Cltc
chr11	87091653	87091805	peak_5166	21	-	3' UTR	NM_175563	Prr11
chr11	87615129	87615652	peak_5182	104	+	3' UTR	NM_133215	Mtmr4
chr11	87615836	87615913	peak_5183	26	+	3' UTR	NM_133215	Mtmr4
chr11	87615923	87616241	peak_5184	53	+	3' UTR	NM_133215	Mtmr4
chr11	87980520	87981503	peak_5190	339	-	3' UTR	NM_026556	Dynll2
chr11	88049856	88049931	peak_5195	13	+	3' UTR	NM_001078167	Srsf1
chr11	88050920	88051091	peak_5196	25	+	3' UTR	NM_001078167	Srsf1
chr11	88081898	88082115	peak_5198	24	+	3' UTR	NM_016686	Vezf1
chr11	88082434	88082620	peak_5199	38	+	3' UTR	NM_016686	Vezf1
chr11	88083090	88083190	peak_5200	16	+	3' UTR	NM_016686	Vezf1
chr11	88192629	88192647	peak_5201	11	+	3' UTR	NM_198013	Cuedc1
chr11	88340637	88340725	peak_5207	12	-	3' UTR	NM_054043	Msi2
chr11	88342134	88342304	peak_5208	31	-	3' UTR	NM_054043	Msi2
chr11	88342607	88342786	peak_5209	19	-	3' UTR	NM_054043	Msi2
chr11	88344045	88344202	peak_5210	17	-	3' UTR	NM_054043	Msi2
chr11	88924421	88924712	peak_5230	78	-	3' UTR	NM_029023	Scpep1
chr11	89038008	89038147	peak_5237	32	-	3' UTR	NM_019505	Dgke
chr11	89040339	89040428	peak_5238	17	-	3' UTR	NM_019505	Dgke
chr11	89301270	89301344	peak_5239	24	-	3' UTR	NM_008711	Nog
chr11	90277090	90277149	peak_5247	15	+	3' UTR	NM_026178	Mmd
chr11	90478279	90478303	peak_5248	110	+	3' UTR	NM_011505	Stxbp4
chr11	93944179	93944512	peak_5263	30	+	3' UTR	NM_134012	Mbtd1
chr11	93945071	93945230	peak_5264	25	+	3' UTR	NM_134012	Mbtd1
chr11	93945455	93945589	peak_5265	12	+	3' UTR	NM_134012	Mbtd1
chr11	93946140	93946322	peak_5266	32	+	3' UTR	NM_134012	Mbtd1
chr11	93959186	93959429	peak_5269	28	-	3' UTR	NM_008704	Nme1
chr11	94124302	94124409	peak_5281	11	+	3' UTR	NM_001199203	Spag9
chr11	94214918	94215113	peak_5286	20	+	3' UTR	NM_009427	Tob1
chr11	94340833	94340937	peak_5288	25	+	3' UTR	NM_027799	Ankrd40
chr11	94643496	94643792	peak_5296	46	+	3' UTR	NM_133807	Lrrc59
chr11	94663856	94664349	peak_5300	124	-	3' UTR	NM_145828	Xylt2
chr11	95274463	95274741	peak_5310	39	-	3' UTR	NM_001195003	Kat7
chr11	95275020	95275297	peak_5311	32	-	3' UTR	NM_001195003	Kat7
chr11	95275465	95275708	peak_5312	28	-	3' UTR	NM_001195003	Kat7
chr11	95491995	95492110	peak_5323	23	+	3' UTR	NM_025287	Spop
chr11	95492321	95492541	peak_5324	38	+	3' UTR	NM_025287	Spop
chr11	95492594	95492684	peak_5325	17	+	3' UTR	NM_025287	Spop
chr11	95492834	95493147	peak_5326	44	+	3' UTR	NM_025287	Spop
chr11	95957228	95957643	peak_5333	193	-	3' UTR	NM_009951	Igf2bp1
chr11	95958582	95959003	peak_5334	116	-	3' UTR	NM_009951	Igf2bp1
chr11	95959368	95959566	peak_5335	57	-	3' UTR	NM_009951	Igf2bp1
chr11	95959882	95960783	peak_5336	395	-	3' UTR	NM_009951	Igf2bp1
chr11	96048831	96049058	peak_5346	33	-	3' UTR	NM_172300	Ube2z
chr11	96049197	96049611	peak_5347	85	-	3' UTR	NM_172300	Ube2z
chr11	96049616	96049705	peak_5348	24	-	3' UTR	NM_172300	Ube2z
chr11	96049793	96049911	peak_5349	16	-	3' UTR	NM_172300	Ube2z
chr11	96284530	96284561	peak_5359	19	-	3' UTR	NM_010461	Hoxb8
chr11	96817384	96817934	peak_5368	96	-	3' UTR	NM_001130454	Nfe2l1
chr11	96818264	96819257	peak_5369	316	-	3' UTR	NM_001130454	Nfe2l1
chr11	96953559	96953685	peak_5378	27	-	3' UTR	NM_001080964	Sp2
chr11	97161434	97161704	peak_5386	31	-	3' UTR	NM_008379	Kpnb1
chr11	97161744	97161967	peak_5387	62	-	3' UTR	NM_008379	Kpnb1
chr11	97162423	97162682	peak_5388	117	-	3' UTR	NM_008379	Kpnb1
chr11	97206476	97206929	peak_5403	260	-	3' UTR	NM_008942	Npepps
chr11	97396221	97396468	peak_5412	25	+	3' UTR	NM_138657	Socs7
chr11	97397096	97397342	peak_5413	33	+	3' UTR	NM_138657	Socs7
chr11	97627727	97628036	peak_5416	30	-	3' UTR	NM_175332	E130012A19Rik
chr11	97681612	97682512	peak_5425	221	+	3' UTR	NM_139311	Mllt6
chr11	97683995	97684711	peak_5426	175	+	3' UTR	NM_139311	Mllt6
chr11	98153658	98154237	peak_5452	135	-	3' UTR	NM_013634	Med1
chr11	98154646	98154909	peak_5453	43	-	3' UTR	NM_013634	Med1
chr11	98581323	98581552	peak_5468	80	-	3' UTR	NM_025661	Ormdl3
chr11	98581794	98582814	peak_5469	225	-	3' UTR	NM_025661	Ormdl3
chr11	98695786	98695943	peak_5475	37	+	3' UTR	NM_009439	Psmd3
chr11	98805374	98805543	peak_5485	25	+	3' UTR	NM_028722	Msl1
chr11	98806465	98807238	peak_5486	148	+	3' UTR	NM_028722	Msl1
chr11	98832931	98833197	peak_5495	27	+	3' UTR	NM_138660	Casc3
chr11	98833208	98833464	peak_5496	16	+	3' UTR	NM_138660	Casc3
chr11	98900020	98900163	peak_5498	14	+	3' UTR	NM_197940	Wipf2
chr11	98902256	98902326	peak_5499	11	+	3' UTR	NM_197940	Wipf2
chr11	98903398	98903551	peak_5500	13	+	3' UTR	NM_197940	Wipf2
chr11	99209398	99209485	peak_5518	11	-	3' UTR	NM_020618	Smarce1
chr11	100321726	100321988	peak_5529	29	+	3' UTR	NM_011508	Eif1
chr11	100462749	100462878	peak_5535	13	-	3' UTR	NM_172565	Klhl11
chr11	100476587	100476708	peak_5538	13	-	3' UTR	NM_001199296	Acly
chr11	100715558	100716102	peak_5556	444	-	3' UTR	NM_024456	Rab5c
chr11	100887927	100888043	peak_5559	12	-	3' UTR	NM_213660	Stat3
chr11	100888188	100888427	peak_5560	18	-	3' UTR	NM_213660	Stat3
chr11	101062350	101062681	peak_5563	65	+	3' UTR	NM_016920	Atp6v0a1
chr11	101063508	101063710	peak_5564	28	+	3' UTR	NM_016920	Atp6v0a1
chr11	101096642	101096911	peak_5567	46	-	3' UTR	NM_028933	Fam134c
chr11	101097264	101097742	peak_5568	142	-	3' UTR	NM_028933	Fam134c
chr11	101192009	101192205	peak_5573	17	-	3' UTR	NM_007970	Ezh1
chr11	101288269	101288533	peak_5576	35	-	3' UTR	NM_026562	Cntd1
chr11	101321820	101322151	peak_5578	79	+	3' UTR	NM_011192	Psme3
chr11	101322201	101322462	peak_5579	51	+	3' UTR	NM_011192	Psme3
chr11	101323098	101323489	peak_5580	109	+	3' UTR	NM_011192	Psme3
chr11	101434269	101434505	peak_5584	17	+	3' UTR	NM_172566	Rundc1
chr11	101435236	101435474	peak_5585	22	+	3' UTR	NM_172566	Rundc1
chr11	101459652	101459774	peak_5587	30	-	3' UTR	NM_012037	Vat1
chr11	101459859	101460141	peak_5588	42	-	3' UTR	NM_012037	Vat1
chr11	101488795	101488951	peak_5589	15	-	3' UTR	NM_009764	Brca1
chr11	101580694	101580891	peak_5600	24	+	3' UTR	NM_008676	Nbr1
chr11	101580941	101581129	peak_5601	26	+	3' UTR	NM_008676	Nbr1
chr11	101972959	101973023	peak_5609	15	-	3' UTR	NM_028207	Dusp3
chr11	101973046	101973110	peak_5610	12	-	3' UTR	NM_028207	Dusp3
chr11	101973554	101973692	peak_5611	23	-	3' UTR	NM_028207	Dusp3
chr11	102163522	102163758	peak_5614	20	-	3' UTR	NM_172947	Lsm12
chr11	102290414	102290703	peak_5623	48	-	3' UTR	NM_001098837	Atxn7l3
chr11	102291147	102291578	peak_5624	53	-	3' UTR	NM_001098837	Atxn7l3
chr11	102305510	102305807	peak_5625	44	-	3' UTR	NM_011551	Ubtf
chr11	102305843	102306038	peak_5626	63	-	3' UTR	NM_011551	Ubtf
chr11	102476303	102476456	peak_5646	16	-	3' UTR	NM_001159492	Gpatch8
chr11	102477269	102477552	peak_5647	35	-	3' UTR	NM_001159492	Gpatch8
chr11	102606360	102606888	peak_5652	197	+	3' UTR	NM_020510	Fzd2
chr11	102606938	102607054	peak_5653	41	+	3' UTR	NM_020510	Fzd2
chr11	102799678	102799923	peak_5657	46	-	3' UTR	NM_001159382	Gjc1
chr11	102905999	102906074	peak_5664	12	-	3' UTR	NM_197959	Kif18b
chr11	102994735	102994820	peak_5665	51	-	3' UTR	NM_026551	Dcakd
chr11	103365327	103365908	peak_5680	178	-	3' UTR	NM_183034	Plekhm1
chr11	103365986	103366485	peak_5681	129	-	3' UTR	NM_183034	Plekhm1
chr11	103677252	103677386	peak_5689	17	-	3' UTR	NM_019650	Gosr2
chr11	103679096	103679238	peak_5690	17	-	3' UTR	NM_019650	Gosr2
chr11	103816576	103816617	peak_5696	12	+	3' UTR	NM_009521	Wnt3
chr11	103817782	103817877	peak_5697	12	+	3' UTR	NM_009521	Wnt3
chr11	104333856	104334409	peak_5705	162	-	3' UTR	NM_001081045	Kansl1
chr11	104334423	104334868	peak_5706	134	-	3' UTR	NM_001081045	Kansl1
chr11	104503536	104503678	peak_5713	16	-	3' UTR	NM_145436	Cdc27
chr11	104505406	104505647	peak_5714	35	-	3' UTR	NM_145436	Cdc27
chr11	106055170	106055336	peak_5731	13	+	3' UTR	NM_027946	Dcaf7
chr11	106055505	106055594	peak_5732	12	+	3' UTR	NM_027946	Dcaf7
chr11	106154522	106154587	peak_5734	13	+	3' UTR	NM_011947	Map3k3
chr11	106199600	106199776	peak_5736	55	-	3' UTR	NM_026009	Ccdc47
chr11	106200294	106200401	peak_5737	33	-	3' UTR	NM_026009	Ccdc47
chr11	106200412	106200712	peak_5738	68	-	3' UTR	NM_026009	Ccdc47
chr11	106503491	106503604	peak_5753	20	-	3' UTR	NM_198292	Tex2
chr11	106780418	106780701	peak_5760	125	-	3' UTR	NM_007840	Ddx5
chr11	107166821	107166914	peak_5776	14	-	3' UTR	NM_133702	Nol11
chr11	108950272	108950585	peak_5813	46	+	3' UTR	NM_015732	Axin2
chr11	109397371	109397598	peak_5817	20	+	3' UTR	NM_010303	Gna13
chr11	109398774	109398912	peak_5818	21	+	3' UTR	NM_010303	Gna13
chr11	109400562	109400709	peak_5819	26	+	3' UTR	NM_010303	Gna13
chr11	109667550	109667711	peak_5828	71	+	3' UTR	NM_021880	Prkar1a
chr11	109668789	109669016	peak_5829	31	+	3' UTR	NM_021880	Prkar1a
chr11	115245360	115245536	peak_5880	15	+	3' UTR	NM_001033393	Tmem104
chr11	115497802	115498206	peak_5888	113	-	3' UTR	NM_008258	Hn1
chr11	115584841	115585705	peak_5894	122	-	3' UTR	NM_173048	Gga3
chr11	116022514	116022743	peak_5911	39	-	3' UTR	NM_008211	H3f3b
chr11	116023176	116023319	peak_5912	44	-	3' UTR	NM_008211	H3f3b
chr11	116059960	116060317	peak_5917	49	+	3' UTR	NM_172569	Unk
chr11	116079302	116079428	peak_5919	28	-	3' UTR	NM_016852	Wbp2
chr11	116079444	116079597	peak_5920	61	-	3' UTR	NM_016852	Wbp2
chr11	116173055	116173213	peak_5925	15	-	3' UTR	NM_001271898	Acox1
chr11	116173323	116173487	peak_5926	17	-	3' UTR	NM_001271898	Acox1
chr11	116538405	116538637	peak_5939	27	-	3' UTR	NM_173755	Ube2o
chr11	117158359	117158472	peak_5954	15	+	3' UTR	NM_001166507	Sec14l1
chr11	117760832	117761043	peak_5968	24	+	3' UTR	NM_198022	Tnrc6c
chr11	117761175	117761356	peak_5969	37	+	3' UTR	NM_198022	Tnrc6c
chr11	117761520	117761687	peak_5970	25	+	3' UTR	NM_198022	Tnrc6c
chr11	117761842	117762034	peak_5971	49	+	3' UTR	NM_198022	Tnrc6c
chr11	117762051	117762174	peak_5972	20	+	3' UTR	NM_198022	Tnrc6c
chr11	117855480	117855712	peak_5975	92	+	3' UTR	NM_009689	Birc5
chr11	117967171	117967284	peak_5976	21	-	3' UTR	NM_007707	Socs3
chr11	117967484	117967611	peak_5977	20	-	3' UTR	NM_007707	Socs3
chr11	118023543	118023883	peak_5983	35	+	3' UTR	NM_133757	Pgs1
chr11	118449405	118449577	peak_5995	21	+	3' UTR	NM_001204130	C1qtnf1
chr11	118451091	118451253	peak_5996	25	+	3' UTR	NM_001204130	C1qtnf1
chr11	118451583	118451715	peak_5997	16	+	3' UTR	NM_001204130	C1qtnf1
chr11	119030555	119030662	peak_6005	11	+	3' UTR	NM_007623	Cbx2
chr11	119144898	119144977	peak_6009	13	-	3' UTR	NM_172443	Tbc1d16
chr11	119288383	119288560	peak_6017	28	-	3' UTR	NM_138669	Eif4a3
chr11	120104800	120105026	peak_6038	26	-	3' UTR	NM_001164799	Slc38a10
chr11	120381031	120381433	peak_6045	67	-	3' UTR	NM_199469	Nploc4
chr11	120381997	120382175	peak_6046	19	-	3' UTR	NM_199469	Nploc4
chr11	120462992	120463071	peak_6048	14	+	3' UTR	NM_152807	Ccdc137
chr11	120560320	120560785	peak_6051	266	-	3' UTR	NM_011032	P4hb
chr11	120560876	120561263	peak_6052	363	-	3' UTR	NM_011032	P4hb
chr11	120578172	120579430	peak_6063	1046	-	3' UTR	NM_133796	Arhgdia
chr11	120594693	120594868	peak_6068	26	-	3' UTR	NM_011568	Alyref
chr11	120628646	120628806	peak_6075	41	-	3' UTR	NM_010756	Mafg
chr11	120628830	120629362	peak_6076	142	-	3' UTR	NM_010756	Mafg
chr11	120807190	120807405	peak_6088	35	-	3' UTR	NM_007988	Fasn
chr11	120958425	120958767	peak_6112	86	+	3' UTR	NM_001038653	Slc16a3
chr11	120961749	120962638	peak_6113	98	-	3' UTR	NM_027874	Csnk1d
chr11	120963750	120963909	peak_6114	70	.	3' UTR	NM_027874	Csnk1d
chr11	121252912	121253101	peak_6123	47	+	3' UTR	NM_026272	Narf
chr11	121254112	121254315	peak_6124	37	+	3' UTR	NM_026272	Narf
chr11	121254348	121254432	peak_6125	11	+	3' UTR	NM_026272	Narf
chr11	121307622	121307885	peak_6126	36	+	3' UTR	NM_001080932	Foxk2
chr11	121327518	121327666	peak_6127	12	-	3' UTR	NM_025793	Wdr45b
chr12	3249562	3249793	peak_6137	24	-	3' UTR	NM_016676	Rab10
chr12	3503409	3503505	peak_6141	13	+	3' UTR	NM_172421	Asxl2
chr12	3506640	3506691	peak_6142	14	+	3' UTR	NM_172421	Asxl2
chr12	3907682	3907958	peak_6146	45	+	3' UTR	NM_153743	Dnmt3a
chr12	3908702	3908973	peak_6147	28	+	3' UTR	NM_153743	Dnmt3a
chr12	3909596	3909770	peak_6148	33	+	3' UTR	NM_153743	Dnmt3a
chr12	3910121	3910404	peak_6149	38	+	3' UTR	NM_153743	Dnmt3a
chr12	4109248	4109424	peak_6151	22	+	3' UTR	NM_153082	Dnajc27
chr12	8792053	8792293	peak_6192	59	+	3' UTR	NM_011519	Sdc1
chr12	8792380	8792473	peak_6193	13	+	3' UTR	NM_011519	Sdc1
chr12	8938121	8938717	peak_6201	551	+	3' UTR	NM_008640	Laptm4a
chr12	12936683	12937093	peak_6226	66	.	3' UTR	NM_008709	Mycn
chr12	16536677	16536867	peak_6259	11	-	3' UTR	NM_172950	Lpin1
chr12	17429776	17429837	peak_6276	11	+	3' UTR	NM_001008421	Nol10
chr12	24660547	24660805	peak_6307	28	+	3' UTR	NM_178357	Klf11
chr12	24713172	24713312	peak_6309	19	+	3' UTR	NM_009104	Rrm2
chr12	27335294	27335587	peak_6330	39	-	3' UTR	NM_009234	Sox11
chr12	27335594	27335727	peak_6331	49	-	3' UTR	NM_009234	Sox11
chr12	27338606	27338857	peak_6332	37	-	3' UTR	NM_009234	Sox11
chr12	27339861	27340118	peak_6333	241	-	3' UTR	NM_009234	Sox11
chr12	27340146	27340640	peak_6334	77	-	3' UTR	NM_009234	Sox11
chr12	27340670	27340851	peak_6335	39	-	3' UTR	NM_009234	Sox11
chr12	27340892	27341037	peak_6336	48	-	3' UTR	NM_009234	Sox11
chr12	27341054	27341314	peak_6337	122	.	3' UTR	NM_009234	Sox11
chr12	30015610	30015937	peak_6379	62	+	3' UTR	NM_181395	Pxdn
chr12	30017395	30017592	peak_6380	51	+	3' UTR	NM_181395	Pxdn
chr12	30589577	30589682	peak_6384	11	+	3' UTR	NM_172049	Tmem18
chr12	31329449	31329552	peak_6394	17	+	3' UTR	NM_008482	Lamb1
chr12	31927361	31927507	peak_6403	28	-	3' UTR	NM_153198	Hbp1
chr12	32379574	32379821	peak_6410	119	+	3' UTR	NM_001162903	Ccdc71l
chr12	32850490	32850594	peak_6417	21	+	3' UTR	NM_021524	Nampt
chr12	32850614	32850698	peak_6418	14	+	3' UTR	NM_021524	Nampt
chr12	32975910	32975979	peak_6420	22	+	3' UTR	NM_198710	Sypl
chr12	44205913	44206598	peak_6482	327	-	3' UTR	NM_013760	Dnajb9
chr12	51376481	51376652	peak_6526	15	+	3' UTR	NM_001167964	G2e3
chr12	51609702	51609959	peak_6527	48	-	3' UTR	NM_001172098	Strn3
chr12	51877166	51877287	peak_6538	20	-	3' UTR	NM_177171	Heatr5a
chr12	54180293	54180411	peak_6563	15	-	3' UTR	NM_028133	Egln3
chr12	54180435	54180634	peak_6564	28	-	3' UTR	NM_028133	Egln3
chr12	54860672	54860878	peak_6573	59	-	3' UTR	NM_007688	Cfl2
chr12	64942993	64943139	peak_6623	24	-	3' UTR	NM_025707	Klhl28
chr12	64943200	64943418	peak_6624	18	-	3' UTR	NM_025707	Klhl28
chr12	69373325	69373498	peak_6653	18	+	3' UTR	NM_007481	Arf6
chr12	70466162	70466290	peak_6672	20	+	3' UTR	NM_028339	Tmx1
chr12	70467130	70467326	peak_6673	32	+	3' UTR	NM_028339	Tmx1
chr12	70467399	70467618	peak_6674	60	+	3' UTR	NM_028339	Tmx1
chr12	71098001	71098087	peak_6681	19	+	3' UTR	NM_001081195	Arid4a
chr12	71098102	71098240	peak_6682	29	+	3' UTR	NM_001081195	Arid4a
chr12	71990183	71990199	peak_6690	41	+	3' UTR	NM_026102	Daam1
chr12	75452774	75452903	peak_6719	12	-	3' UTR	NM_012024	Ppp2r5e
chr12	76937447	76937617	peak_6737	16	-	3' UTR	NM_001146176	Max
chr12	76937690	76937829	peak_6738	19	-	3' UTR	NM_001146176	Max
chr12	78840474	78840541	peak_6755	16	+	3' UTR	NM_019579	Mpp5
chr12	79232558	79232725	peak_6761	19	-	3' UTR	NM_001008550	Zfyve26
chr12	79233087	79233360	peak_6762	30	-	3' UTR	NM_001008550	Zfyve26
chr12	80108728	80108907	peak_6774	24	-	3' UTR	NM_007564	Zfp36l1
chr12	80680566	80680682	peak_6785	12	+	3' UTR	NM_026244	Slc39a9
chr12	80878700	80878802	peak_6786	22	+	3' UTR	NM_001242419	Susd6
chr12	80878865	80878941	peak_6787	14	+	3' UTR	NM_001242419	Susd6
chr12	80950189	80950286	peak_6789	15	+	3' UTR	NM_001079695	Srsf5
chr12	81714998	81715181	peak_6799	11	-	3' UTR	NM_001174107	Map3k9
chr12	83681692	83681814	peak_6822	41	+	3' UTR	NM_027349	Rbm25
chr12	83682817	83682955	peak_6823	21	+	3' UTR	NM_027349	Rbm25
chr12	83734577	83734759	peak_6826	26	+	3' UTR	NM_008943	Psen1
chr12	83734856	83735050	peak_6827	20	+	3' UTR	NM_008943	Psen1
chr12	84530688	84530753	peak_6843	11	+	3' UTR	NM_173756	Lin52
chr12	84757017	84757169	peak_6846	39	-	3' UTR	NM_023409	Npc2
chr12	85226108	85226319	peak_6855	19	+	3' UTR	NM_145445	Eif2b2
chr12	85343086	85343178	peak_6858	12	-	3' UTR	NM_026775	Tmed10
chr12	85815776	85815888	peak_6866	15	-	3' UTR	NM_021446	0610007P14Rik
chr12	86056818	86056915	peak_6867	15	-	3' UTR	NM_009368	Tgfb3
chr12	86702117	86702323	peak_6875	27	-	3' UTR	NM_144524	Angel1
chr12	86881150	86881321	peak_6876	18	-	3' UTR	NM_145836	Irf2bpl
chr12	87167700	87167891	peak_6880	37	-	3' UTR	NM_001033475	Tmed8
chr12	87167940	87168093	peak_6881	18	-	3' UTR	NM_001033475	Tmed8
chr12	87169338	87169612	peak_6882	22	-	3' UTR	NM_001033475	Tmed8
chr12	91806111	91806337	peak_6908	50	-	3' UTR	NM_011344	Sel1l
chr12	91807442	91807730	peak_6909	38	-	3' UTR	NM_011344	Sel1l
chr12	91808058	91808239	peak_6910	33	-	3' UTR	NM_011344	Sel1l
chr12	91808318	91808639	peak_6911	53	-	3' UTR	NM_011344	Sel1l
chr12	91809463	91809888	peak_6912	104	-	3' UTR	NM_011344	Sel1l
chr12	98202996	98203201	peak_6944	27	-	3' UTR	NM_008079	Galc
chr12	100207140	100207250	peak_6970	15	+	3' UTR	NM_009790	Calm1
chr12	101040262	101040473	peak_6979	33	-	3' UTR	NM_211355	Smek1
chr12	101837378	101837585	peak_6988	88	-	3' UTR	NM_028446	Trip11
chr12	101918937	101919166	peak_6991	35	-	3' UTR	NM_029705	Atxn3
chr12	101919299	101919413	peak_6992	14	-	3' UTR	NM_029705	Atxn3
chr12	101921576	101922094	peak_6993	69	-	3' UTR	NM_029705	Atxn3
chr12	101922584	101923008	peak_6994	50	-	3' UTR	NM_029705	Atxn3
chr12	102784709	102784868	peak_7011	26	-	3' UTR	NM_172806	Btbd7
chr12	104689853	104690165	peak_7023	42	-	3' UTR	NM_148948	Dicer1
chr12	105040445	105040828	peak_7029	34	+	3' UTR	NM_028419	Glrx5
chr12	105616476	105616661	peak_7035	16	-	3' UTR	NM_029654	Atg2b
chr12	105836899	105837010	peak_7039	15	+	3' UTR	NM_011112	Papola
chr12	105837144	105837329	peak_7040	24	+	3' UTR	NM_011112	Papola
chr12	105837358	105837552	peak_7041	19	+	3' UTR	NM_011112	Papola
chr12	105837844	105837969	peak_7042	21	+	3' UTR	NM_011112	Papola
chr12	107913781	107914058	peak_7060	33	-	3' UTR	NM_001286343	Bcl11b
chr12	108202728	108202899	peak_7064	25	+	3' UTR	NM_009832	Ccnk
chr12	108816028	108816151	peak_7074	36	+	3' UTR	NM_009537	Yy1
chr12	108860716	108860812	peak_7076	21	-	3' UTR	NM_001164314	Wars
chr12	110580522	110580730	peak_7138	18	+	3' UTR	NM_001081457	Ppp2r5c
chr12	111113088	111113328	peak_7159	25	+	3' UTR	NM_198023	Rcor1
chr12	111293769	111293925	peak_7162	13	-	3' UTR	NM_183016	Cdc42bpb
chr12	111545262	111545494	peak_7168	27	+	3' UTR	NM_178041	Eif5
chr12	112654342	112654432	peak_7182	19	-	3' UTR	NM_001165894	Akt1
chr12	112820272	112820446	peak_7188	56	-	3' UTR	NM_028023	Cdca4
chr12	112821199	112821447	peak_7189	36	-	3' UTR	NM_028023	Cdca4
chr12	113137037	113137145	peak_7196	11	+	3' UTR	NM_054081	Mta1
chr12	116460889	116461012	peak_7215	25	+	3' UTR	NM_133762	Ncapg2
chr12	116462514	116462631	peak_7216	14	+	3' UTR	NM_133762	Ncapg2
chr13	5867746	5868027	peak_7264	61	+	3' UTR	NM_011803	Klf6
chr13	5868032	5868227	peak_7265	34	+	3' UTR	NM_011803	Klf6
chr13	5868784	5868978	peak_7266	79	+	3' UTR	NM_011803	Klf6
chr13	5869701	5870205	peak_7267	94	+	3' UTR	NM_011803	Klf6
chr13	8803163	8803298	peak_7288	17	-	3' UTR	NM_172445	Wdr37
chr13	8803427	8803562	peak_7289	16	-	3' UTR	NM_172445	Wdr37
chr13	8804787	8804921	peak_7290	14	-	3' UTR	NM_172445	Wdr37
chr13	9171487	9171618	peak_7297	25	+	3' UTR	NM_172585	Larp4b
chr13	9171657	9171859	peak_7298	21	+	3' UTR	NM_172585	Larp4b
chr13	9172258	9172778	peak_7299	124	+	3' UTR	NM_172585	Larp4b
chr13	12607100	12607274	peak_7320	25	+	3' UTR	NM_026184	Ero1lb
chr13	14197913	14198130	peak_7328	75	+	3' UTR	NM_194262	Arid4b
chr13	14198608	14199107	peak_7329	109	+	3' UTR	NM_194262	Arid4b
chr13	14199164	14199350	peak_7330	57	+	3' UTR	NM_194262	Arid4b
chr13	15729808	15729955	peak_7339	21	+	3' UTR	NM_008130	Gli3
chr13	21387366	21387658	peak_7369	43	-	3' UTR	NM_001145778	Zkscan3
chr13	28951315	28951443	peak_7465	23	-	3' UTR	NM_009238	Sox4
chr13	29906810	29906990	peak_7475	28	-	3' UTR	NM_001289920	E2f3
chr13	29907000	29907181	peak_7476	75	-	3' UTR	NM_001289920	E2f3
chr13	29907938	29908036	peak_7477	20	-	3' UTR	NM_001289920	E2f3
chr13	29909161	29909358	peak_7478	28	-	3' UTR	NM_001289920	E2f3
chr13	30246320	30246339	peak_7481	917	-	3' UTR	NM_153546	Mboat1
chr13	34182712	34182838	peak_7508	17	-	3' UTR	NM_001033167	Slc22a23
chr13	34628328	34628431	peak_7512	15	-	3' UTR	NM_025831	Pxdc1
chr13	37976993	37977626	peak_7537	116	-	3' UTR	NM_025965	Ssr1
chr13	37978053	37978397	peak_7538	235	-	3' UTR	NM_025965	Ssr1
chr13	37978451	37978748	peak_7539	235	-	3' UTR	NM_025965	Ssr1
chr13	37978773	37979357	peak_7540	205	-	3' UTR	NM_025965	Ssr1
chr13	37979365	37979523	peak_7541	80	-	3' UTR	NM_025965	Ssr1
chr13	37979542	37979806	peak_7542	221	-	3' UTR	NM_025965	Ssr1
chr13	38501077	38501591	peak_7556	96	-	3' UTR	NM_001289599	Txndc5
chr13	41635645	41635671	peak_7588	133	+	3' UTR	NM_001163572	Tmem170b
chr13	41640110	41640235	peak_7589	12	+	3' UTR	NM_001163572	Tmem170b
chr13	44919906	44920095	peak_7628	43	+	3' UTR	NM_001205044	Jarid2
chr13	44920755	44920868	peak_7629	54	+	3' UTR	NM_001205044	Jarid2
chr13	46680636	46680913	peak_7644	97	-	3' UTR	NM_175749	Nup153
chr13	48801906	48801977	peak_7672	19	-	3' UTR	NM_011078	Phf2
chr13	48879245	48879463	peak_7673	20	-	3' UTR	NM_001033268	Fam120a
chr13	49384369	49384688	peak_7686	33	+	3' UTR	NM_001039179	Bicd2
chr13	49385295	49385588	peak_7687	34	+	3' UTR	NM_029791	Bicd2
chr13	49733752	49734034	peak_7699	126	+	3' UTR	NM_172015	Iars
chr13	51151004	51151297	peak_7706	20	+	3' UTR	NM_011462	Spin1
chr13	51152396	51152466	peak_7707	11	+	3' UTR	NM_011462	Spin1
chr13	52646019	52646035	peak_7730	14	-	3' UTR	NM_011518	Syk
chr13	53333364	53333497	peak_7743	19	-	3' UTR	NM_009269	Sptlc1
chr13	53333503	53333951	peak_7744	51	-	3' UTR	NM_009269	Sptlc1
chr13	54382555	54382573	peak_7757	18	+	3' UTR	NM_009946	Cplx2
chr13	54593227	54593248	peak_7764	13	-	3' UTR	NM_028870	Cltb
chr13	54661071	54661213	peak_7767	45	+	3' UTR	NM_178397	Faf2
chr13	54661695	54661982	peak_7768	45	+	3' UTR	NM_178397	Faf2
chr13	54662684	54662924	peak_7769	49	+	3' UTR	NM_178397	Faf2
chr13	54663085	54663252	peak_7770	35	+	3' UTR	NM_178397	Faf2
chr13	54663286	54663410	peak_7771	22	+	3' UTR	NM_178397	Faf2
chr13	55315025	55315159	peak_7785	38	+	3' UTR	NM_008739	Nsd1
chr13	55315419	55315647	peak_7786	25	+	3' UTR	NM_008739	Nsd1
chr13	55315728	55315841	peak_7787	26	+	3' UTR	NM_008739	Nsd1
chr13	55315843	55315993	peak_7788	23	+	3' UTR	NM_008739	Nsd1
chr13	55317960	55318110	peak_7789	27	+	3' UTR	NM_008739	Nsd1
chr13	55318118	55318300	peak_7790	28	+	3' UTR	NM_008739	Nsd1
chr13	55343849	55344267	peak_7793	78	-	3' UTR	NM_025828	Lman2
chr13	55345061	55345242	peak_7794	32	-	3' UTR	NM_025828	Lman2
chr13	55345678	55346320	peak_7795	91	-	3' UTR	NM_025828	Lman2
chr13	55346661	55346933	peak_7796	77	-	3' UTR	NM_025828	Lman2
chr13	55596956	55597165	peak_7809	86	+	3' UTR	NM_026211	Tmed9
chr13	55597297	55597620	peak_7810	75	+	3' UTR	NM_026211	Tmed9
chr13	55699620	55700201	peak_7812	140	+	3' UTR	NM_181278	B230219D22Rik
chr13	55703189	55703454	peak_7813	59	+	3' UTR	NM_181278	B230219D22Rik
chr13	56741323	56741495	peak_7823	15	+	3' UTR	NM_001164042	Smad5
chr13	58126912	58127102	peak_7841	33	-	3' UTR	NM_029872	Hnrnpa0
chr13	58127145	58127337	peak_7842	65	-	3' UTR	NM_029872	Hnrnpa0
chr13	58176207	58176422	peak_7843	34	-	3' UTR	NM_026842	Ubqln1
chr13	58176797	58176930	peak_7844	15	-	3' UTR	NM_026842	Ubqln1
chr13	58177634	58177848	peak_7845	33	-	3' UTR	NM_026842	Ubqln1
chr13	58391283	58391591	peak_7850	35	-	3' UTR	NM_001301343	Hnrnpk
chr13	59637208	59637330	peak_7869	13	-	3' UTR	NM_001035122	Golm1
chr13	64133579	64134025	peak_7904	130	-	3' UTR	NM_175494	Zfp367
chr13	64134043	64134272	peak_7905	50	-	3' UTR	NM_175494	Zfp367
chr13	64134284	64134809	peak_7906	207	-	3' UTR	NM_175494	Zfp367
chr13	64134812	64135141	peak_7907	98	-	3' UTR	NM_175494	Zfp367
chr13	64363765	64364203	peak_7913	335	-	3' UTR	NM_009984	Ctsl
chr13	65065317	65065404	peak_7923	22	-	3' UTR	NM_001083901	Mfsd14b
chr13	65065457	65065615	peak_7924	21	-	3' UTR	NM_001083901	Mfsd14b
chr13	65065651	65065744	peak_7925	19	-	3' UTR	NM_001083901	Mfsd14b
chr13	69499435	69499856	peak_7946	85	-	3' UTR	NM_198600	Papd7
chr13	73620051	73620370	peak_7991	343	+	3' UTR	NM_146047	Clptm1l
chr13	73620396	73620603	peak_7992	100	+	3' UTR	NM_146047	Clptm1l
chr13	73814866	73815103	peak_8001	62	+	3' UTR	NM_011390	Slc12a7
chr13	73815367	73816435	peak_8002	354	+	3' UTR	NM_011390	Slc12a7
chr13	74303757	74303916	peak_8007	28	-	3' UTR	NM_011051	Pdcd6
chr13	75770764	75770891	peak_8021	11	+	3' UTR	NM_138953	Ell2
chr13	80894303	80894467	peak_8045	23	+	3' UTR	NM_001042591	Arrdc3
chr13	81675614	81675762	peak_8053	39	-	3' UTR	NM_001081176	Polr3g
chr13	81675774	81675936	peak_8054	17	-	3' UTR	NM_001081176	Polr3g
chr13	81752263	81752284	peak_8056	16	-	3' UTR	NM_028372	Mblac2
chr13	92708061	92708372	peak_8114	42	+	3' UTR	NM_172588	Serinc5
chr13	92708420	92708790	peak_8115	86	+	3' UTR	NM_172588	Serinc5
chr13	92709940	92710748	peak_8116	96	+	3' UTR	NM_172588	Serinc5
chr13	93430175	93430348	peak_8126	14	-	3' UTR	NM_021310	Jmy
chr13	93431490	93431635	peak_8127	17	-	3' UTR	NM_021310	Jmy
chr13	93431709	93431835	peak_8128	15	-	3' UTR	NM_021310	Jmy
chr13	93431948	93432121	peak_8129	22	-	3' UTR	NM_021310	Jmy
chr13	93433846	93433944	peak_8130	14	-	3' UTR	NM_021310	Jmy
chr13	93434604	93434677	peak_8131	11	-	3' UTR	NM_021310	Jmy
chr13	93434918	93435023	peak_8132	20	-	3' UTR	NM_021310	Jmy
chr13	93435046	93435151	peak_8133	20	-	3' UTR	NM_021310	Jmy
chr13	94202144	94202678	peak_8144	60	-	3' UTR	NM_029153	Scamp1
chr13	94203005	94203137	peak_8145	34	-	3' UTR	NM_029153	Scamp1
chr13	94203221	94203483	peak_8146	45	-	3' UTR	NM_029153	Scamp1
chr13	94203933	94204028	peak_8147	17	-	3' UTR	NM_029153	Scamp1
chr13	95602969	95603083	peak_8164	14	-	3' UTR	NM_010169	F2r
chr13	95627775	95627843	peak_8166	14	-	3' UTR	NM_027711	Iqgap2
chr13	96649185	96649330	peak_8172	23	-	3' UTR	NM_008255	Hmgcr
chr13	96649381	96649773	peak_8173	39	-	3' UTR	NM_008255	Hmgcr
chr13	96650076	96650608	peak_8174	106	-	3' UTR	NM_008255	Hmgcr
chr13	97251042	97251343	peak_8201	88	+	3' UTR	NM_007930	Enc1
chr13	97251446	97251685	peak_8202	42	+	3' UTR	NM_007930	Enc1
chr13	98248420	98248569	peak_8218	30	-	3' UTR	NM_178918	Utp15
chr13	98724981	98725195	peak_8222	28	-	3' UTR	NM_172591	Fcho2
chr13	98842264	98842434	peak_8227	31	-	3' UTR	NM_178716	Tnpo1
chr13	98843039	98843442	peak_8228	105	-	3' UTR	NM_178716	Tnpo1
chr13	98843522	98843694	peak_8229	32	-	3' UTR	NM_178716	Tnpo1
chr13	99421556	99421769	peak_8240	25	-	3' UTR	NM_008634	Map1b
chr13	99422453	99422597	peak_8241	21	-	3' UTR	NM_008634	Map1b
chr13	99422828	99422904	peak_8242	18	-	3' UTR	NM_008634	Map1b
chr13	99424062	99424285	peak_8243	33	-	3' UTR	NM_008634	Map1b
chr13	99424694	99424907	peak_8244	54	-	3' UTR	NM_008634	Map1b
chr13	99424952	99425114	peak_8245	33	-	3' UTR	NM_008634	Map1b
chr13	99425374	99425487	peak_8246	22	-	3' UTR	NM_008634	Map1b
chr13	99425489	99425882	peak_8247	49	-	3' UTR	NM_008634	Map1b
chr13	100137508	100137628	peak_8257	18	+	3' UTR	NM_011420	Smn1
chr13	102732545	102732732	peak_8287	42	-	3' UTR	NM_175171	Mast4
chr13	111426188	111426385	peak_8354	23	-	3' UTR	NM_001122963	Gpbp1
chr13	111715388	111715610	peak_8361	31	+	3' UTR	NM_172593	Mier3
chr13	111715859	111715917	peak_8362	17	+	3' UTR	NM_172593	Mier3
chr13	111716533	111716668	peak_8363	15	+	3' UTR	NM_172593	Mier3
chr13	111716874	111717078	peak_8364	31	+	3' UTR	NM_172593	Mier3
chr13	111746744	111747149	peak_8365	63	-	3' UTR	NM_011945	Map3k1
chr13	111748465	111748715	peak_8366	27	-	3' UTR	NM_011945	Map3k1
chr13	112505531	112506554	peak_8383	428	+	3' UTR	NM_010560	Il6st
chr13	114452883	114453196	peak_8415	125	-	3' UTR	NM_008046	Fst
chr13	114453503	114453655	peak_8416	18	-	3' UTR	NM_001301375	Fst
chr13	119707555	119707653	peak_8455	20	+	3' UTR	NM_145942	Hmgcs1
chr13	119707697	119707945	peak_8456	35	+	3' UTR	NM_145942	Hmgcs1
chr14	14796794	14796940	peak_8508	13	+	3' UTR	NM_001033270	Slc4a7
chr14	14797230	14797322	peak_8509	13	+	3' UTR	NM_001033270	Slc4a7
chr14	14798489	14798710	peak_8510	37	+	3' UTR	NM_001033270	Slc4a7
chr14	14799385	14799639	peak_8511	22	+	3' UTR	NM_001033270	Slc4a7
chr14	18205631	18205841	peak_8534	56	-	3' UTR	NM_011584	Nr1d2
chr14	18206068	18206193	peak_8535	19	-	3' UTR	NM_011584	Nr1d2
chr14	18206281	18206422	peak_8536	17	-	3' UTR	NM_011584	Nr1d2
chr14	18206441	18206753	peak_8537	110	-	3' UTR	NM_011584	Nr1d2
chr14	18268221	18268535	peak_8538	37	-	3' UTR	NM_025586	Rpl15
chr14	18268580	18268988	peak_8539	70	-	3' UTR	NM_025586	Rpl15
chr14	19811550	19811718	peak_8564	18	+	3' UTR	NM_026528	2700060E02Rik
chr14	20140669	20140742	peak_8570	19	-	3' UTR	NM_021542	Kcnk5
chr14	20501031	20501148	peak_8575	35	-	3' UTR	NM_008914	Ppp3cb
chr14	21031676	21032067	peak_8590	88	+	3' UTR	NM_009502	Vcl
chr14	21032476	21032571	peak_8591	26	+	3' UTR	NM_009502	Vcl
chr14	21793205	21793292	peak_8599	11	+	3' UTR	NM_026283	Samd8
chr14	21794118	21794168	peak_8600	11	+	3' UTR	NM_026283	Samd8
chr14	21794361	21794578	peak_8601	19	+	3' UTR	NM_026283	Samd8
chr14	21798404	21798511	peak_8602	25	+	3' UTR	NM_026283	Samd8
chr14	24495809	24495859	peak_8618	12	+	3' UTR	NM_207635	Rps24
chr14	25664999	25665196	peak_8644	17	+	3' UTR	NM_183208	Zmiz1
chr14	25666101	25666474	peak_8645	34	+	3' UTR	NM_183208	Zmiz1
chr14	27101242	27102347	peak_8661	708	+	3' UTR	NM_134437	Il17rd
chr14	27102359	27102755	peak_8662	149	+	3' UTR	NM_134437	Il17rd
chr14	27103141	27103888	peak_8663	222	+	3' UTR	NM_134437	Il17rd
chr14	27104421	27105123	peak_8664	245	+	3' UTR	NM_134437	Il17rd
chr14	27105136	27105417	peak_8665	288	+	3' UTR	NM_134437	Il17rd
chr14	27106462	27106870	peak_8666	190	+	3' UTR	NM_134437	Il17rd
chr14	27106936	27107277	peak_8667	228	+	3' UTR	NM_134437	Il17rd
chr14	30038550	30038565	peak_8685	14	-	3' UTR	NM_172264	Chdh
chr14	30524124	30524415	peak_8692	27	+	3' UTR	NM_133761	Dcp1a
chr14	30525758	30525873	peak_8693	21	+	3' UTR	NM_133761	Dcp1a
chr14	31120046	31120151	peak_8712	12	+	3' UTR	NM_001081251	Pbrm1
chr14	31120854	31121016	peak_8713	13	+	3' UTR	NM_001081251	Pbrm1
chr14	31121093	31121317	peak_8714	29	+	3' UTR	NM_001081251	Pbrm1
chr14	31258932	31259137	peak_8727	18	+	3' UTR	NM_027088	Bap1
chr14	31508734	31508812	peak_8730	14	+	3' UTR	NM_028932	Eaf1
chr14	31508873	31509141	peak_8731	26	+	3' UTR	NM_028932	Eaf1
chr14	31509172	31509384	peak_8732	17	+	3' UTR	NM_028932	Eaf1
chr14	34411332	34411456	peak_8768	19	-	3' UTR	NM_009758	Bmpr1a
chr14	34412335	34412397	peak_8769	14	-	3' UTR	NM_009758	Bmpr1a
chr14	34413764	34413904	peak_8770	27	-	3' UTR	NM_009758	Bmpr1a
chr14	37121185	37121290	peak_8791	14	-	3' UTR	NM_001199122	Ghitm
chr14	37121588	37121722	peak_8792	14	-	3' UTR	NM_001199122	Ghitm
chr14	40907032	40907213	peak_8814	39	-	3' UTR	NM_145928	Tspan14
chr14	45284340	45284603	peak_8828	36	-	3' UTR	NM_015774	Ero1l
chr14	45285085	45285201	peak_8829	24	-	3' UTR	NM_015774	Ero1l
chr14	45285249	45285441	peak_8830	19	-	3' UTR	NM_015774	Ero1l
chr14	45285783	45286086	peak_8831	135	-	3' UTR	NM_015774	Ero1l
chr14	46775941	46776295	peak_8855	52	-	3' UTR	NM_009919	Cnih1
chr14	46776457	46776550	peak_8856	16	-	3' UTR	NM_009919	Cnih1
chr14	47319416	47319527	peak_8869	19	+	3' UTR	NM_178684	Mapk1ip1l
chr14	47321959	47322261	peak_8870	58	+	3' UTR	NM_178684	Mapk1ip1l
chr14	48658180	48658278	peak_8893	23	-	3' UTR	NM_001286481	Otx2
chr14	49188424	49188654	peak_8902	44	+	3' UTR	NM_001081430	Naa30
chr14	52262365	52262491	peak_8935	17	-	3' UTR	NM_172601	Rab2b
chr14	52294887	52295060	peak_8936	19	-	3' UTR	NM_019721	Mettl3
chr14	54235486	54235710	peak_8943	55	-	3' UTR	NM_001113358	Dad1
chr14	54568240	54568340	peak_8968	16	-	3' UTR	NM_010590	Ajuba
chr14	54568380	54568472	peak_8969	22	-	3' UTR	NM_010590	Ajuba
chr14	54568487	54568734	peak_8970	25	-	3' UTR	NM_010590	Ajuba
chr14	54626308	54626328	peak_8973	11	-	3' UTR	NM_175204	Psmb11
chr14	54886157	54886265	peak_8980	13	+	3' UTR	NM_007537	Bcl2l2
chr14	54898137	54898236	peak_8984	21	+	3' UTR	NM_019402	Pabpn1
chr14	54898285	54898559	peak_8985	39	+	3' UTR	NM_019402	Pabpn1
chr14	57690704	57690832	peak_9037	14	-	3' UTR	NM_015771	Lats2
chr14	57690856	57691127	peak_9038	53	-	3' UTR	NM_015771	Lats2
chr14	57834812	57834945	peak_9041	23	-	3' UTR	NM_029492	Zdhhc20
chr14	57916287	57916508	peak_9042	49	-	3' UTR	NM_028643	Micu2
chr14	60300464	60300617	peak_9070	11	+	3' UTR	NM_144843	Mtmr6
chr14	60761406	60761592	peak_9078	21	+	3' UTR	NM_001033272	Spata13
chr14	60965138	60965260	peak_9081	31	-	3' UTR	NM_013869	Tnfrsf19
chr14	60965816	60966064	peak_9082	46	-	3' UTR	NM_013869	Tnfrsf19
chr14	60966098	60966442	peak_9083	55	-	3' UTR	NM_013869	Tnfrsf19
chr14	63142430	63142717	peak_9109	77	+	3' UTR	NM_007798	Ctsb
chr14	63523896	63524111	peak_9114	29	-	3' UTR	NM_177594	Mtmr9
chr14	65052447	65052753	peak_9140	23	-	3' UTR	NM_018788	Extl3
chr14	66309982	66310068	peak_9156	14	+	3' UTR	NM_029979	Trim35
chr14	66803028	66803186	peak_9159	25	-	3' UTR	NM_009955	Dpysl2
chr14	66805006	66805255	peak_9160	34	-	3' UTR	NM_009955	Dpysl2
chr14	66985243	66985483	peak_9161	29	-	3' UTR	NM_009761	Bnip3l
chr14	66986441	66986557	peak_9162	14	-	3' UTR	NM_009761	Bnip3l
chr14	66987638	66987772	peak_9163	11	-	3' UTR	NM_009761	Bnip3l
chr14	67015701	67015846	peak_9164	14	-	3' UTR	NM_028032	Ppp2r2a
chr14	67015848	67015955	peak_9165	26	-	3' UTR	NM_028032	Ppp2r2a
chr14	67016008	67016181	peak_9166	29	-	3' UTR	NM_028032	Ppp2r2a
chr14	67740492	67740680	peak_9171	14	+	3' UTR	NM_134073	Kctd9
chr14	69038728	69038890	peak_9184	16	+	3' UTR	NM_009285	Stc1
chr14	69039209	69039355	peak_9185	19	+	3' UTR	NM_009285	Stc1
chr14	69040352	69040586	peak_9186	20	+	3' UTR	NM_009285	Stc1
chr14	69040938	69041208	peak_9187	38	+	3' UTR	NM_009285	Stc1
chr14	69693576	69693695	peak_9188	21	+	3' UTR	NM_033325	Loxl2
chr14	69693743	69694196	peak_9189	151	+	3' UTR	NM_033325	Loxl2
chr14	69695659	69695792	peak_9190	32	+	3' UTR	NM_033325	Loxl2
chr14	70303932	70303992	peak_9204	12	-	3' UTR	NM_001135151	Slc39a14
chr14	70306327	70306516	peak_9205	19	-	3' UTR	NM_001135151	Slc39a14
chr14	70306544	70306697	peak_9206	28	-	3' UTR	NM_001135151	Slc39a14
chr14	72538867	72539061	peak_9229	19	-	3' UTR	NM_207636	Fndc3a
chr14	72539122	72539264	peak_9230	17	-	3' UTR	NM_207636	Fndc3a
chr14	74755680	74755697	peak_9242	22	-	3' UTR	NM_001033439	Lrch1
chr14	75702557	75702711	peak_9249	23	-	3' UTR	NM_177381	Cog3
chr14	78493259	78493368	peak_9273	14	-	3' UTR	NM_001164503	Akap11
chr14	78493520	78493769	peak_9274	19	-	3' UTR	NM_001164503	Akap11
chr14	78495141	78495304	peak_9275	19	-	3' UTR	NM_001164503	Akap11
chr14	103081274	103081377	peak_9384	18	-	3' UTR	NM_015822	Fbxl3
chr14	103081527	103081688	peak_9385	45	-	3' UTR	NM_015822	Fbxl3
chr14	103082197	103082441	peak_9386	47	-	3' UTR	NM_015822	Fbxl3
chr14	105892630	105892716	peak_9413	11	-	3' UTR	NM_011897	Spry2
chr14	118979044	118979212	peak_9482	18	+	3' UTR	NM_008929	Dnajc3
chr14	118979259	118979375	peak_9483	19	+	3' UTR	NM_008929	Dnajc3
chr14	118980026	118980128	peak_9484	12	+	3' UTR	NM_008929	Dnajc3
chr14	118980806	118980869	peak_9485	16	+	3' UTR	NM_008929	Dnajc3
chr14	118986646	118986746	peak_9486	13	-	3' UTR	NM_001081252	Uggt2
chr14	120946746	120947056	peak_9512	37	+	3' UTR	NM_023579	Ipo5
chr15	3983160	3983256	peak_9545	21	-	3' UTR	NM_145930	AW549877
chr15	3983956	3984137	peak_9546	26	-	3' UTR	NM_145930	AW549877
chr15	3984227	3984426	peak_9547	19	-	3' UTR	NM_145930	AW549877
chr15	3985903	3986384	peak_9548	69	-	3' UTR	NM_145930	AW549877
chr15	4154845	4154984	peak_9550	17	+	3' UTR	NM_024188	Oxct1
chr15	5234193	5234473	peak_9563	30	-	3' UTR	NM_008965	Ptger4
chr15	5234491	5234675	peak_9564	37	-	3' UTR	NM_008965	Ptger4
chr15	6796533	6797140	peak_9579	100	+	3' UTR	NM_030168	Rictor
chr15	6797305	6797549	peak_9580	75	+	3' UTR	NM_030168	Rictor
chr15	6797574	6797850	peak_9581	73	+	3' UTR	NM_030168	Rictor
chr15	6798178	6798418	peak_9582	145	+	3' UTR	NM_030168	Rictor
chr15	6799845	6800312	peak_9583	173	+	3' UTR	NM_030168	Rictor
chr15	7185098	7185214	peak_9588	23	+	3' UTR	NM_001113386	Lifr
chr15	7192266	7192587	peak_9590	49	+	3' UTR	NM_013584	Lifr
chr15	7192681	7192821	peak_9591	35	+	3' UTR	NM_013584	Lifr
chr15	7193235	7193828	peak_9592	155	+	3' UTR	NM_013584	Lifr
chr15	7194173	7194375	peak_9593	36	+	3' UTR	NM_013584	Lifr
chr15	7196181	7196349	peak_9594	26	+	3' UTR	NM_013584	Lifr
chr15	8157728	8157892	peak_9605	27	+	3' UTR	NM_133227	Nup155
chr15	8157911	8158031	peak_9606	16	+	3' UTR	NM_133227	Nup155
chr15	8158102	8158379	peak_9607	37	+	3' UTR	NM_133227	Nup155
chr15	8635384	8635533	peak_9614	18	-	3' UTR	NM_148938	Slc1a3
chr15	8636058	8636204	peak_9615	26	-	3' UTR	NM_148938	Slc1a3
chr15	12184357	12184408	peak_9648	13	+	3' UTR	NM_011767	Zfr
chr15	12350687	12350752	peak_9654	11	+	3' UTR	NM_025673	Golph3
chr15	12809680	12809814	peak_9661	23	-	3' UTR	NM_029998	6030458C11Rik
chr15	12810182	12810303	peak_9662	38	-	3' UTR	NM_029998	6030458C11Rik
chr15	25363860	25363942	peak_9705	12	-	3' UTR	NM_027395	Basp1
chr15	25364085	25364212	peak_9706	14	-	3' UTR	NM_027395	Basp1
chr15	31457853	31458151	peak_9754	109	-	3' UTR	NM_172606	March6
chr15	31458445	31459266	peak_9755	374	-	3' UTR	NM_172606	March6
chr15	34140826	34141225	peak_9792	98	+	3' UTR	NM_026002	Mtdh
chr15	34141673	34142016	peak_9793	77	+	3' UTR	NM_026002	Mtdh
chr15	34283315	34283692	peak_9797	87	+	3' UTR	NM_033521	Laptm4b
chr15	36595897	36596017	peak_9820	58	-	3' UTR	NM_008774	Pabpc1
chr15	36770989	36771309	peak_9832	57	-	3' UTR	NM_001253807	Ywhaz
chr15	37000715	37000887	peak_9835	19	-	3' UTR	NM_026521	Zfp706
chr15	37967464	37967564	peak_9845	15	-	3' UTR	NM_001112721	Ubr5
chr15	37967883	37968061	peak_9846	19	-	3' UTR	NM_001112721	Ubr5
chr15	38691866	38691967	peak_9870	14	+	3' UTR	NM_025494	Atp6v1c1
chr15	39036515	39036730	peak_9877	44	+	3' UTR	NM_001162494	Fzd6
chr15	39036853	39036958	peak_9878	26	+	3' UTR	NM_001162494	Fzd6
chr15	39037391	39037751	peak_9879	71	+	3' UTR	NM_001162494	Fzd6
chr15	51962618	51962945	peak_9940	53	-	3' UTR	NM_009009	Rad21
chr15	53068389	53068497	peak_9952	11	-	3' UTR	NM_010162	Ext1
chr15	55016225	55016342	peak_9962	12	-	3' UTR	NM_001081288	Taf2
chr15	56666018	56666146	peak_9975	20	-	3' UTR	NM_008216	Has2
chr15	56666660	56666813	peak_9976	21	-	3' UTR	NM_008216	Has2
chr15	56667261	56667463	peak_9977	27	-	3' UTR	NM_008216	Has2
chr15	57839472	57839615	peak_9990	43	+	3' UTR	NM_199449	Zhx2
chr15	57869944	57870511	peak_9991	90	-	3' UTR	NM_024207	Derl1
chr15	57870652	57870915	peak_9992	54	-	3' UTR	NM_024207	Derl1
chr15	57870954	57871202	peak_9993	67	-	3' UTR	NM_024207	Derl1
chr15	58455424	58455502	peak_10001	11	+	3' UTR	NM_145959	Fam91a1
chr15	58455756	58455974	peak_10002	20	+	3' UTR	NM_145959	Fam91a1
chr15	58457351	58457455	peak_10003	29	+	3' UTR	NM_145959	Fam91a1
chr15	58783560	58783699	peak_10005	36	-	3' UTR	NM_175212	Tmem65
chr15	59330897	59331091	peak_10013	26	+	3' UTR	NM_009270	Sqle
chr15	59654681	59654879	peak_10017	37	+	3' UTR	NM_144549	Trib1
chr15	59654883	59655160	peak_10018	60	+	3' UTR	NM_144549	Trib1
chr15	59656112	59656519	peak_10019	159	+	3' UTR	NM_144549	Trib1
chr15	63931439	63931539	peak_10042	16	-	3' UTR	NM_144846	Fam49b
chr15	66930249	66930487	peak_10067	18	-	3' UTR	NM_008681	Ndrg1
chr15	73103402	73103557	peak_10110	40	-	3' UTR	NM_153178	2002-08-01
chr15	73103592	73104300	peak_10111	96	-	3' UTR	NM_153178	2002-08-01
chr15	73105349	73105736	peak_10112	113	-	3' UTR	NM_153178	2002-08-01
chr15	73105745	73105923	peak_10113	30	-	3' UTR	NM_153178	2002-08-01
chr15	73105927	73106233	peak_10114	37	-	3' UTR	NM_153178	2002-08-01
chr15	74959166	74959314	peak_10144	17	+	3' UTR	NM_008529	Ly6e
chr15	75975245	75975320	peak_10155	16	.	3' UTR	NM_001081065	Zfp707
chr15	76001191	76001458	peak_10156	44	-	3' UTR	NM_001168253	Fam83h
chr15	76354084	76354227	peak_10179	13	+	3' UTR	NM_001164607	Maf1
chr15	77081555	77081684	peak_10201	12	-	3' UTR	NM_053104	Rbfox2
chr15	77082108	77082213	peak_10202	12	-	3' UTR	NM_053104	Rbfox2
chr15	77760647	77760761	peak_10205	19	-	3' UTR	NM_022410	Myh9
chr15	77760840	77760943	peak_10206	25	-	3' UTR	NM_022410	Myh9
chr15	77761037	77761238	peak_10207	52	-	3' UTR	NM_022410	Myh9
chr15	77761283	77761480	peak_10208	41	-	3' UTR	NM_022410	Myh9
chr15	77761622	77762002	peak_10209	101	-	3' UTR	NM_022410	Myh9
chr15	77915527	77915803	peak_10221	32	-	3' UTR	NM_019913	Txn2
chr15	78775223	78775423	peak_10237	39	-	3' UTR	NM_130859	Card10
chr15	79005367	79005483	peak_10243	31	+	3' UTR	NM_138579	Triobp
chr15	79286531	79286728	peak_10253	31	-	3' UTR	NM_001199023	Pla2g6
chr15	79417894	79418022	peak_10256	13	-	3' UTR	NM_013767	Csnk1e
chr15	79418396	79418660	peak_10257	36	-	3' UTR	NM_013767	Csnk1e
chr15	79418880	79419005	peak_10258	12	-	3' UTR	NM_013767	Csnk1e
chr15	79672344	79672523	peak_10275	18	+	3' UTR	NM_172609	Tomm22
chr15	79672561	79672708	peak_10276	24	+	3' UTR	NM_172609	Tomm22
chr15	79720507	79720627	peak_10278	13	+	3' UTR	NM_013818	Gtpbp1
chr15	79786420	79786569	peak_10281	19	-	3' UTR	NM_030689	Nptxr
chr15	79789235	79789435	peak_10282	17	-	3' UTR	NM_030689	Nptxr
chr15	79824568	79824678	peak_10283	17	-	3' UTR	NM_028763	Cbx6
chr15	79824687	79825338	peak_10284	279	-	3' UTR	NM_028763	Cbx6
chr15	79826310	79826418	peak_10285	18	-	3' UTR	NM_028763	Cbx6
chr15	79826929	79827116	peak_10286	25	-	3' UTR	NM_028763	Cbx6
chr15	79827123	79827531	peak_10287	81	-	3' UTR	NM_028763	Cbx6
chr15	79827534	79827932	peak_10288	44	-	3' UTR	NM_028763	Cbx6
chr15	79915832	79916053	peak_10293	71	-	3' UTR	NM_144811	Cbx7
chr15	79916412	79916590	peak_10294	30	-	3' UTR	NM_144811	Cbx7
chr15	79917689	79917971	peak_10295	57	-	3' UTR	NM_144811	Cbx7
chr15	80929371	80929782	peak_10326	73	+	3' UTR	NM_144812	Tnrc6b
chr15	80929921	80930256	peak_10327	81	+	3' UTR	NM_144812	Tnrc6b
chr15	80930284	80930397	peak_10328	36	+	3' UTR	NM_144812	Tnrc6b
chr15	80930474	80930731	peak_10329	70	+	3' UTR	NM_144812	Tnrc6b
chr15	80930756	80930888	peak_10330	30	+	3' UTR	NM_144812	Tnrc6b
chr15	80931093	80931189	peak_10331	23	+	3' UTR	NM_144812	Tnrc6b
chr15	80931724	80932150	peak_10332	55	+	3' UTR	NM_144812	Tnrc6b
chr15	80933291	80933446	peak_10333	31	+	3' UTR	NM_144812	Tnrc6b
chr15	80933838	80934039	peak_10334	38	+	3' UTR	NM_144812	Tnrc6b
chr15	80936700	80937144	peak_10335	117	+	3' UTR	NM_144812	Tnrc6b
chr15	81453088	81453224	peak_10350	12	+	3' UTR	NM_177310	Xpnpep3
chr15	81651875	81652076	peak_10354	28	+	3' UTR	NM_177821	Ep300
chr15	81704828	81705188	peak_10355	34	-	3' UTR	NM_001146174	Rangap1
chr15	81795338	81795485	peak_10358	12	+	3' UTR	NM_001081016	Zc3h7b
chr15	81848353	81848440	peak_10360	15	-	3' UTR	NM_020507	Tob2
chr15	81848449	81848688	peak_10361	39	-	3' UTR	NM_020507	Tob2
chr15	81849722	81849981	peak_10362	30	-	3' UTR	NM_020507	Tob2
chr15	81850023	81850316	peak_10363	50	-	3' UTR	NM_020507	Tob2
chr15	82042053	82042150	peak_10369	26	-	3' UTR	NM_011482	Nhp2l1
chr15	82203826	82204298	peak_10386	235	+	3' UTR	NM_033218	Srebf2
chr15	82204596	82204913	peak_10387	79	+	3' UTR	NM_033218	Srebf2
chr15	82348839	82348934	peak_10391	12	+	3' UTR	NM_026914	Smdt1
chr15	82809658	82809790	peak_10394	26	-	3' UTR	NM_001114140	Tcf20
chr15	83126522	83126807	peak_10402	53	-	3' UTR	NM_178627	Poldip3
chr15	83127508	83127826	peak_10403	46	-	3' UTR	NM_178627	Poldip3
chr15	83576370	83576710	peak_10409	27	-	3' UTR	NM_183017	Ttll12
chr15	84556394	84556418	peak_10423	132	+	3' UTR	NM_177630	Ldoc1l
chr15	84940232	84940561	peak_10430	38	+	3' UTR	NM_016714	Nup50
chr15	84941873	84942021	peak_10431	27	+	3' UTR	NM_016714	Nup50
chr15	84942672	84942921	peak_10432	26	+	3' UTR	NM_016714	Nup50
chr15	84946855	84946872	peak_10433	49	-	3' UTR	NM_001033273	5031439G07Rik
chr15	84947704	84947728	peak_10434	125	+	3' UTR	NM_001033273	5031439G07Rik
chr15	86135530	86135629	peak_10456	17	+	3' UTR	NM_001205353	Gramd4
chr15	88687929	88688363	peak_10472	74	-	3' UTR	NM_001033274	Brd1
chr15	88805489	88805569	peak_10474	11	-	3' UTR	NM_145477	Alg12
chr15	88826518	88826618	peak_10480	21	+	3' UTR	NM_029720	Creld2
chr15	88864660	88865219	peak_10483	52	+	3' UTR	NM_145478	Pim3
chr15	89130893	89130991	peak_10488	11	-	3' UTR	NM_013871	Mapk12
chr15	89155556	89156350	peak_10490	341	-	3' UTR	NM_001159521	Plxnb2
chr15	89461737	89461855	peak_10523	25	+	3' UTR	NM_021921	Mapk8ip2
chr15	90228337	90228663	peak_10533	43	+	3' UTR	NM_001033441	Alg10b
chr15	90933405	90933853	peak_10543	119	-	3' UTR	NM_001109042	Kif21a
chr15	93239776	93239929	peak_10562	19	-	3' UTR	NM_001033275	Gxylt1
chr15	93240892	93240988	peak_10563	18	-	3' UTR	NM_001033275	Gxylt1
chr15	93241382	93241755	peak_10564	43	-	3' UTR	NM_001033275	Gxylt1
chr15	93242361	93242533	peak_10565	26	-	3' UTR	NM_001033275	Gxylt1
chr15	93243740	93243995	peak_10566	33	-	3' UTR	NM_001033275	Gxylt1
chr15	93244007	93244480	peak_10567	64	-	3' UTR	NM_001033275	Gxylt1
chr15	93244573	93244858	peak_10568	30	-	3' UTR	NM_001033275	Gxylt1
chr15	93489735	93490023	peak_10571	49	+	3' UTR	NM_001285864	Pphln1
chr15	93490163	93490716	peak_10572	111	+	3' UTR	NM_001285864	Pphln1
chr15	93499182	93499303	peak_10573	15	-	3' UTR	NM_001033217	Prickle1
chr15	93499699	93499831	peak_10574	15	-	3' UTR	NM_001033217	Prickle1
chr15	94578101	94578220	peak_10580	16	-	3' UTR	NM_008971	Twf1
chr15	94579681	94579888	peak_10581	19	-	3' UTR	NM_008971	Twf1
chr15	95972619	95972805	peak_10602	40	+	3' UTR	NM_175344	Ano6
chr15	96402778	96403065	peak_10613	43	+	3' UTR	NM_175251	Arid2
chr15	96571466	96571806	peak_10616	128	-	3' UTR	NM_001166456	Slc38a1
chr15	96572069	96572572	peak_10617	103	-	3' UTR	NM_001166456	Slc38a1
chr15	96572706	96572984	peak_10618	72	-	3' UTR	NM_001166456	Slc38a1
chr15	96573774	96574105	peak_10619	120	-	3' UTR	NM_001166456	Slc38a1
chr15	96574454	96574957	peak_10620	103	-	3' UTR	NM_001166456	Slc38a1
chr15	96576012	96576203	peak_10621	54	-	3' UTR	NM_001166456	Slc38a1
chr15	96576301	96576812	peak_10622	173	-	3' UTR	NM_001166456	Slc38a1
chr15	96687392	96687597	peak_10630	266	-	3' UTR	NM_175121	Slc38a2
chr15	96687746	96689325	peak_10631	996	-	3' UTR	NM_175121	Slc38a2
chr15	96689949	96690229	peak_10632	309	-	3' UTR	NM_175121	Slc38a2
chr15	97244770	97244848	peak_10656	14	-	3' UTR	NM_178114	Amigo2
chr15	98590767	98590900	peak_10683	16	-	3' UTR	NM_007405	Adcy6
chr15	98591070	98591391	peak_10684	26	-	3' UTR	NM_007405	Adcy6
chr15	98738261	98738408	peak_10693	23	-	3' UTR	NM_007478	Arf3
chr15	98739752	98740049	peak_10694	41	-	3' UTR	NM_007478	Arf3
chr15	98792974	98792993	peak_10698	12	-	3' UTR	NM_021279	Wnt1
chr15	98832848	98833026	peak_10700	44	-	3' UTR	NM_001033276	Kmt2d
chr15	98833240	98833294	peak_10701	22	-	3' UTR	NM_001033276	Kmt2d
chr15	98833558	98833675	peak_10702	31	-	3' UTR	NM_001033276	Kmt2d
chr15	98877789	98877953	peak_10711	29	-	3' UTR	NM_026967	Rhebl1
chr15	98904108	98904264	peak_10713	30	-	3' UTR	NM_029098	Lmbr1l
chr15	98931493	98931666	peak_10716	48	-	3' UTR	NM_011654	Tuba1b
chr15	98949861	98950103	peak_10718	41	-	3' UTR	NM_011653	Tuba1a
chr15	99083236	99083354	peak_10723	22	+	3' UTR	NM_030159	Troap
chr15	99408472	99409127	peak_10738	184	+	3' UTR	NM_001171035	Tmbim6
chr15	99409138	99409418	peak_10739	307	+	3' UTR	NM_001171035	Tmbim6
chr15	99409858	99410003	peak_10740	73	+	3' UTR	NM_001171035	Tmbim6
chr15	99712458	99713155	peak_10743	83	+	3' UTR	NM_031842	Smarcd1
chr15	99735875	99736231	peak_10744	31	-	3' UTR	NM_028015	Cers5
chr15	100012592	100012757	peak_10750	55	+	3' UTR	NM_001284521	Larp4
chr15	100013791	100013985	peak_10751	27	+	3' UTR	NM_001284521	Larp4
chr15	100014441	100014634	peak_10752	29	+	3' UTR	NM_001284521	Larp4
chr15	100014666	100014869	peak_10753	20	+	3' UTR	NM_001284521	Larp4
chr15	100014884	100014955	peak_10754	26	+	3' UTR	NM_001284521	Larp4
chr15	100015403	100015623	peak_10755	19	+	3' UTR	NM_001284521	Larp4
chr15	100016124	100016289	peak_10756	22	+	3' UTR	NM_001284521	Larp4
chr15	100216817	100217149	peak_10762	24	+	3' UTR	NM_001159361	Dip2b
chr15	100260205	100260332	peak_10765	12	+	3' UTR	NM_007497	Atf1
chr15	100388109	100388277	peak_10769	18	-	3' UTR	NM_008732	Slc11a2
chr15	100503340	100503353	peak_10775	28	+	3' UTR	NM_001289603	Tfcp2
chr15	100619871	100620212	peak_10778	43	+	3' UTR	NM_011873	Dazap2
chr15	101051948	101052049	peak_10786	29	-	3' UTR	NM_001214911	Fignl2
chr15	101052083	101052299	peak_10787	27	-	3' UTR	NM_001214911	Fignl2
chr15	101210780	101211683	peak_10797	101	+	3' UTR	NM_007395	Acvr1b
chr15	101211688	101211942	peak_10798	53	+	3' UTR	NM_007395	Acvr1b
chr15	101212031	101212247	peak_10799	46	+	3' UTR	NM_007395	Acvr1b
chr15	101290632	101290852	peak_10804	22	+	3' UTR	NM_026566	Atg101
chr15	102095253	102095461	peak_10825	177	+	3' UTR	NM_145625	Eif4b
chr15	102095464	102096501	peak_10826	426	+	3' UTR	NM_145625	Eif4b
chr15	102096520	102096862	peak_10827	94	+	3' UTR	NM_145625	Eif4b
chr15	102212933	102213052	peak_10840	32	+	3' UTR	NM_001289695	Zfp740
chr15	102213820	102214193	peak_10841	44	+	3' UTR	NM_001289695	Zfp740
chr15	102432489	102432660	peak_10852	21	+	3' UTR	NM_013672	Sp1
chr15	102432692	102432784	peak_10853	20	+	3' UTR	NM_013672	Sp1
chr15	102498485	102498664	peak_10860	35	+	3' UTR	NM_001103166	Pcbp2
chr15	102499050	102499223	peak_10861	26	+	3' UTR	NM_001103166	Pcbp2
chr15	103192431	103192850	peak_10871	48	-	3' UTR	NM_001110216	Cbx5
chr15	103193745	103193874	peak_10872	20	-	3' UTR	NM_001110216	Cbx5
chr15	103197402	103197466	peak_10874	17	-	3' UTR	NM_001110216	Cbx5
chr15	103198187	103198318	peak_10875	19	-	3' UTR	NM_001110216	Cbx5
chr15	103198713	103198937	peak_10876	37	-	3' UTR	NM_001110216	Cbx5
chr15	103199254	103199625	peak_10877	56	-	3' UTR	NM_001110216	Cbx5
chr15	103299543	103299846	peak_10882	28	+	3' UTR	NM_019817	Copz1
chr15	103314488	103314713	peak_10884	33	-	3' UTR	NM_013866	Zfp385a
chr15	103314889	103315078	peak_10885	68	-	3' UTR	NM_013866	Zfp385a
chr16	4544905	4545207	peak_10903	86	-	3' UTR	NM_031182	Tfap4
chr16	4706567	4706741	peak_10915	30	+	3' UTR	NM_023646	Dnaja3
chr16	4767230	4767349	peak_10916	12	-	3' UTR	NM_025670	Cdip1
chr16	4875249	4875489	peak_10919	34	-	3' UTR	NM_145359	Ubald1
chr16	4937954	4938072	peak_10921	17	+	3' UTR	NM_001252437	Mgrn1
chr16	5084956	5085121	peak_10925	17	+	3' UTR	NM_026666	Ubn1
chr16	8660311	8660447	peak_10957	18	-	3' UTR	NM_025821	Carhsp1
chr16	8857516	8857687	peak_10961	32	+	3' UTR	NM_001081400	1810013L24Rik
chr16	8857836	8858064	peak_10962	25	+	3' UTR	NM_001081400	1810013L24Rik
chr16	10282382	10282553	peak_10980	21	-	3' UTR	NM_007929	Emp2
chr16	10783902	10784175	peak_10986	30	-	3' UTR	NM_009896	Socs1
chr16	11193033	11193284	peak_10993	48	-	3' UTR	NM_025546	Rsl1d1
chr16	13413298	13413445	peak_11015	15	+	3' UTR	NM_001122667	Mkl2
chr16	13417196	13417264	peak_11016	15	+	3' UTR	NM_001122667	Mkl2
chr16	13417276	13417481	peak_11017	28	+	3' UTR	NM_001122667	Mkl2
chr16	13813940	13814192	peak_11029	50	+	3' UTR	NM_001039521	Rrn3
chr16	13814476	13814597	peak_11030	18	+	3' UTR	NM_001039521	Rrn3
chr16	15624562	15624761	peak_11044	27	-	3' UTR	NM_008565	Mcm4
chr16	17043681	17043781	peak_11055	18	+	3' UTR	NM_011949	Mapk1
chr16	17044976	17045107	peak_11056	18	+	3' UTR	NM_011949	Mapk1
chr16	17130300	17130552	peak_11060	39	-	3' UTR	NM_022324	Sdf2l1
chr16	17259452	17259745	peak_11063	25	+	3' UTR	NM_178922	Hic2
chr16	17259817	17259897	peak_11064	21	+	3' UTR	NM_178922	Hic2
chr16	17260884	17261262	peak_11065	35	+	3' UTR	NM_178922	Hic2
chr16	17263124	17263299	peak_11066	12	+	3' UTR	NM_178922	Hic2
chr16	17841539	17842429	peak_11077	117	-	3' UTR	NM_010048	Dgcr2
chr16	18581968	18581991	peak_11094	60	+	3' UTR	NM_011532	Tbx1
chr16	18969898	18970099	peak_11096	21	+	3' UTR	NM_010435	Hira
chr16	20126134	20126284	peak_11104	11	+	3' UTR	NM_029436	Klhl24
chr16	20331531	20331687	peak_11106	11	-	3' UTR	NM_013790	Abcc5
chr16	20692385	20692668	peak_11140	72	+	3' UTR	NM_145941	Eif4g1
chr16	20692674	20692824	peak_11141	32	+	3' UTR	NM_145941	Eif4g1
chr16	20724900	20724918	peak_11144	38	+	3' UTR	NM_001173505	Thpo
chr16	22381313	22381519	peak_11170	29	-	3' UTR	NM_023794	Etv5
chr16	22381821	22382144	peak_11171	72	-	3' UTR	NM_023794	Etv5
chr16	22871687	22871964	peak_11188	55	+	3' UTR	NM_001190804	Dnajb11
chr16	23359949	23360151	peak_11203	22	+	3' UTR	NM_145933	St6gal1
chr16	30067403	30067795	peak_11256	110	+	3' UTR	NM_008235	Hes1
chr16	30312700	30312847	peak_11259	51	-	3' UTR	NM_001128094	Atp13a3
chr16	30313785	30313982	peak_11260	22	-	3' UTR	NM_001128094	Atp13a3
chr16	30602543	30602660	peak_11266	13	+	3' UTR	NM_177632	Fam43a
chr16	30956683	30956810	peak_11270	13	-	3' UTR	NM_198626	Xxylt1
chr16	31094297	31094413	peak_11273	16	-	3' UTR	NM_030138	Acap2
chr16	31957752	31957804	peak_11290	11	+	3' UTR	NM_026554	Ncbp2
chr16	31961594	31961613	peak_11291	11	+	3' UTR	NM_177103	Senp5
chr16	32017965	32018110	peak_11294	16	-	3' UTR	NM_177326	Pak2
chr16	32018703	32018816	peak_11295	23	-	3' UTR	NM_177326	Pak2
chr16	32019258	32019499	peak_11296	54	-	3' UTR	NM_177326	Pak2
chr16	32019744	32019829	peak_11297	15	-	3' UTR	NM_177326	Pak2
chr16	32231219	32231347	peak_11299	21	-	3' UTR	NM_173439	Fbxo45
chr16	32231484	32231729	peak_11300	28	-	3' UTR	NM_173439	Fbxo45
chr16	32231737	32231869	peak_11301	20	-	3' UTR	NM_173439	Fbxo45
chr16	32385654	32385746	peak_11303	11	+	3' UTR	NM_177633	Ubxn7
chr16	32386515	32386617	peak_11304	14	+	3' UTR	NM_177633	Ubxn7
chr16	32387608	32387723	peak_11305	17	+	3' UTR	NM_177633	Ubxn7
chr16	32393243	32393401	peak_11306	16	+	3' UTR	NM_177633	Ubxn7
chr16	32630551	32630880	peak_11319	124	+	3' UTR	NM_011638	Tfrc
chr16	32631256	32631722	peak_11320	142	+	3' UTR	NM_011638	Tfrc
chr16	32631753	32632216	peak_11321	164	+	3' UTR	NM_011638	Tfrc
chr16	32632404	32632789	peak_11322	164	+	3' UTR	NM_011638	Tfrc
chr16	32822058	32822287	peak_11327	28	-	3' UTR	NM_001200038	Rubcn
chr16	32822906	32823203	peak_11328	20	-	3' UTR	NM_001200038	Rubcn
chr16	33124419	33124496	peak_11334	17	+	3' UTR	NM_172823	Lmln
chr16	33124530	33124743	peak_11335	28	+	3' UTR	NM_172823	Lmln
chr16	33241810	33241941	peak_11339	13	+	3' UTR	NM_176840	Osbpl11
chr16	33498217	33498293	peak_11347	26	+	3' UTR	NM_011749	Zfp148
chr16	33500683	33500865	peak_11348	25	+	3' UTR	NM_011749	Zfp148
chr16	33501636	33501732	peak_11349	15	+	3' UTR	NM_011749	Zfp148
chr16	33663718	33663736	peak_11350	12	-	3' UTR	NM_001083902	Slc12a8
chr16	33766713	33767242	peak_11354	124	+	3' UTR	NM_175256	Heg1
chr16	33767903	33768148	peak_11355	56	+	3' UTR	NM_175256	Heg1
chr16	35106372	35106466	peak_11374	13	+	3' UTR	NM_023587	Hacd2
chr16	35697581	35697767	peak_11386	20	-	3' UTR	NM_153550	Dirc2
chr16	36033998	36034139	peak_11392	23	+	3' UTR	NM_008465	Kpna1
chr16	36034745	36034848	peak_11393	14	+	3' UTR	NM_008465	Kpna1
chr16	36035119	36035331	peak_11394	22	+	3' UTR	NM_008465	Kpna1
chr16	37094796	37095019	peak_11406	28	+	3' UTR	NM_029977	Polq
chr16	37835396	37835674	peak_11423	25	+	3' UTR	NM_008047	Fstl1
chr16	37881632	37881970	peak_11426	52	+	3' UTR	NM_177093	Lrrc58
chr16	37882081	37882301	peak_11427	24	+	3' UTR	NM_177093	Lrrc58
chr16	37882622	37882841	peak_11428	48	+	3' UTR	NM_177093	Lrrc58
chr16	37883357	37883687	peak_11429	56	+	3' UTR	NM_177093	Lrrc58
chr16	37884715	37884827	peak_11430	15	+	3' UTR	NM_177093	Lrrc58
chr16	37884869	37885223	peak_11431	55	+	3' UTR	NM_177093	Lrrc58
chr16	37885260	37885396	peak_11432	55	+	3' UTR	NM_177093	Lrrc58
chr16	37885513	37885702	peak_11433	24	+	3' UTR	NM_177093	Lrrc58
chr16	37886402	37886543	peak_11434	32	+	3' UTR	NM_177093	Lrrc58
chr16	38240508	38240656	peak_11435	21	+	3' UTR	NM_019827	Gsk3b
chr16	38242938	38243035	peak_11436	12	+	3' UTR	NM_019827	Gsk3b
chr16	38243047	38243285	peak_11437	24	+	3' UTR	NM_019827	Gsk3b
chr16	38243338	38243887	peak_11438	64	+	3' UTR	NM_019827	Gsk3b
chr16	38498817	38498867	peak_11442	14	-	3' UTR	NM_024273	Timmdc1
chr16	38525423	38525741	peak_11445	38	-	3' UTR	NM_001300827	Poglut1
chr16	38525839	38525949	peak_11446	17	-	3' UTR	NM_001300827	Poglut1
chr16	43861991	43862297	peak_11470	59	-	3' UTR	NM_029128	Qtrtd1
chr16	44085668	44085846	peak_11475	68	-	3' UTR	NM_007508	Atp6v1a
chr16	44159586	44159703	peak_11483	13	+	3' UTR	NM_028108	Naa50
chr16	44159744	44159920	peak_11484	45	+	3' UTR	NM_028108	Naa50
chr16	44160903	44161036	peak_11485	14	+	3' UTR	NM_028108	Naa50
chr16	44161873	44161951	peak_11486	12	+	3' UTR	NM_028108	Naa50
chr16	45141431	45141541	peak_11497	13	-	3' UTR	NM_028756	Slc35a5
chr16	50192430	50192634	peak_11528	34	-	3' UTR	NM_027444	Bbx
chr16	50194651	50195001	peak_11529	45	-	3' UTR	NM_027444	Bbx
chr16	50196799	50196881	peak_11530	17	-	3' UTR	NM_027444	Bbx
chr16	55902569	55902667	peak_11551	13	-	3' UTR	NM_028815	Cep97
chr16	55903391	55903509	peak_11552	13	-	3' UTR	NM_028815	Cep97
chr16	55904775	55904873	peak_11553	25	-	3' UTR	NM_028815	Cep97
chr16	55905007	55905068	peak_11554	12	-	3' UTR	NM_028815	Cep97
chr16	56007377	56007667	peak_11557	25	+	3' UTR	NM_173026	Zbtb11
chr16	56189286	56189383	peak_11560	12	+	3' UTR	NM_025483	Senp7
chr16	56189752	56189856	peak_11561	14	+	3' UTR	NM_025483	Senp7
chr16	57152763	57153105	peak_11571	79	+	3' UTR	NM_138599	Tomm70a
chr16	57153212	57153423	peak_11572	29	+	3' UTR	NM_138599	Tomm70a
chr16	57169206	57169225	peak_11573	13	-	3' UTR	NM_026254	Tbc1d23
chr16	58467419	58467431	peak_11583	79	+	3' UTR	NM_028523	Dcbld2
chr16	58467465	58467588	peak_11584	16	+	3' UTR	NM_028523	Dcbld2
chr16	58468463	58468562	peak_11585	18	+	3' UTR	NM_028523	Dcbld2
chr16	58468646	58468880	peak_11586	37	+	3' UTR	NM_028523	Dcbld2
chr16	58468885	58469100	peak_11587	57	+	3' UTR	NM_028523	Dcbld2
chr16	64782846	64782911	peak_11618	12	-	3' UTR	NM_028059	Zfp654
chr16	78336736	78336943	peak_11705	109	+	3' UTR	NM_001025192	Cxadr
chr16	78336965	78337816	peak_11706	320	+	3' UTR	NM_001025192	Cxadr
chr16	78337828	78338327	peak_11707	203	+	3' UTR	NM_001025192	Cxadr
chr16	78338329	78338625	peak_11708	72	+	3' UTR	NM_001025192	Cxadr
chr16	78338748	78339041	peak_11709	94	+	3' UTR	NM_001025192	Cxadr
chr16	78339075	78340325	peak_11710	216	.	3' UTR	NM_001025192	Cxadr
chr16	87730121	87731189	peak_11791	227	+	3' UTR	NM_007520	Bach1
chr16	87731249	87731487	peak_11792	72	+	3' UTR	NM_007520	Bach1
chr16	87731548	87731695	peak_11793	38	+	3' UTR	NM_007520	Bach1
chr16	87731980	87732129	peak_11794	28	+	3' UTR	NM_007520	Bach1
chr16	91576042	91576146	peak_11833	14	-	3' UTR	NM_030018	Tmem50b
chr16	91915053	91915075	peak_11850	224	-	3' UTR	NM_010587	Itsn1
chr16	91918738	91918756	peak_11851	15	+	3' UTR	NM_010587	Itsn1
chr16	92085245	92085332	peak_11858	11	+	3' UTR	NM_017391	Slc5a3
chr16	93875191	93875320	peak_11882	18	+	3' UTR	NM_001045529	Morc3
chr16	94692672	94693103	peak_11894	55	+	3' UTR	NM_001113389	Dyrk1a
chr16	94693451	94693644	peak_11895	14	+	3' UTR	NM_001113389	Dyrk1a
chr16	96121701	96121958	peak_11909	50	-	3' UTR	NM_008251	Hmgn1
chr16	96156696	96157506	peak_11910	116	+	3' UTR	NM_207301	Wrb
chr16	97742116	97742286	peak_11923	18	-	3' UTR	NM_023663	Ripk4
chr17	6738985	6739115	peak_11956	18	-	3' UTR	NM_009510	Ezr
chr17	6955464	6955578	peak_11963	14	-	3' UTR	NM_147155	Tagap1
chr17	6955596	6955747	peak_11964	13	-	3' UTR	NM_147155	Tagap1
chr17	8195404	8195597	peak_11972	20	+	3' UTR	NM_001197046	Fgfr1op
chr17	8441829	8441986	peak_11981	27	+	3' UTR	NM_009309	T
chr17	8442304	8442432	peak_11982	28	+	3' UTR	NM_009309	T
chr17	10207011	10207166	peak_11996	28	-	3' UTR	NM_001159517	Qk
chr17	10207603	10207772	peak_11997	26	-	3' UTR	NM_001159517	Qk
chr17	12943151	12943414	peak_12024	26	-	3' UTR	NM_009338	Acat2
chr17	12943426	12943544	peak_12025	11	-	3' UTR	NM_009338	Acat2
chr17	13903974	13904073	peak_12034	22	+	3' UTR	NM_010806	Mllt4
chr17	13904477	13904575	peak_12035	14	+	3' UTR	NM_010806	Mllt4
chr17	13904856	13905003	peak_12036	18	+	3' UTR	NM_010806	Mllt4
chr17	15770478	15770824	peak_12060	45	+	3' UTR	NM_007690	Chd1
chr17	15770900	15771007	peak_12061	37	+	3' UTR	NM_007690	Chd1
chr17	15806644	15807039	peak_12065	53	-	3' UTR	NM_178615	Rgmb
chr17	17528638	17528749	peak_12086	34	-	3' UTR	NM_172827	Lnpep
chr17	17529555	17529831	peak_12087	68	-	3' UTR	NM_172827	Lnpep
chr17	22849263	22849356	peak_12119	12	-	3' UTR	NM_001110254	Zfp945
chr17	24049190	24049261	peak_12142	12	-	3' UTR	NM_027008	Kctd5
chr17	24076598	24076782	peak_12143	16	-	3' UTR	NM_011062	Pdpk1
chr17	24223250	24223574	peak_12146	123	-	3' UTR	NM_007634	Ccnf
chr17	24943031	24943121	peak_12166	12	-	3' UTR	NM_198937	Hn1l
chr17	24962720	24962903	peak_12167	12	-	3' UTR	NM_020608	Cramp1l
chr17	25160482	25160632	peak_12174	16	+	3' UTR	NM_011930	Clcn7
chr17	25161207	25161419	peak_12175	25	+	3' UTR	NM_011930	Clcn7
chr17	26281730	26281830	peak_12202	24	+	3' UTR	NM_028190	Luc7l
chr17	26505719	26505821	peak_12205	21	-	3' UTR	NM_013642	Dusp1
chr17	26699259	26699420	peak_12206	22	+	3' UTR	NM_025272	Atp6v0e
chr17	26771535	26771834	peak_12209	35	+	3' UTR	NM_029870	Crebrf
chr17	26772104	26772216	peak_12210	32	+	3' UTR	NM_029870	Crebrf
chr17	26772320	26772501	peak_12211	32	+	3' UTR	NM_029870	Crebrf
chr17	26773606	26773701	peak_12212	18	+	3' UTR	NM_029870	Crebrf
chr17	26773792	26774643	peak_12213	164	+	3' UTR	NM_029870	Crebrf
chr17	26975801	26976196	peak_12218	43	+	3' UTR	NM_001005916	Zbtb9
chr17	27580425	27580670	peak_12231	39	-	3' UTR	NM_019837	Nudt3
chr17	27751654	27751752	peak_12239	15	-	3' UTR	NM_001044719	D17Wsu92e
chr17	27752419	27752753	peak_12240	63	-	3' UTR	NM_001044719	D17Wsu92e
chr17	28971663	28972124	peak_12264	50	-	3' UTR	NM_134115	Stk38
chr17	28972349	28972501	peak_12265	22	-	3' UTR	NM_134115	Stk38
chr17	29099366	29099561	peak_12272	62	+	3' UTR	NM_007669	Cdkn1a
chr17	29099577	29099986	peak_12273	186	+	3' UTR	NM_007669	Cdkn1a
chr17	29100383	29100714	peak_12274	130	+	3' UTR	NM_007669	Cdkn1a
chr17	29495154	29495287	peak_12281	25	+	3' UTR	NM_008842	Pim1
chr17	29605590	29605850	peak_12282	20	+	3' UTR	NM_198647	Tbc1d22b
chr17	30592920	30593159	peak_12295	23	-	3' UTR	NM_001113560	Glo1
chr17	30593228	30593321	peak_12296	16	-	3' UTR	NM_025374	Glo1
chr17	30593349	30593520	peak_12297	39	-	3' UTR	NM_025374	Glo1
chr17	30594013	30594142	peak_12298	13	-	3' UTR	NM_025374	Glo1
chr17	31844428	31844516	peak_12320	24	-	3' UTR	NM_010831	Sik1
chr17	31844533	31844869	peak_12321	37	-	3' UTR	NM_010831	Sik1
chr17	31844962	31845300	peak_12322	61	-	3' UTR	NM_010831	Sik1
chr17	31845401	31845579	peak_12323	81	-	3' UTR	NM_010831	Sik1
chr17	31845672	31845923	peak_12324	32	-	3' UTR	NM_010831	Sik1
chr17	31845975	31846137	peak_12325	30	-	3' UTR	NM_010831	Sik1
chr17	32061537	32061644	peak_12335	17	+	3' UTR	NM_028244	Rrp1b
chr17	32196770	32196978	peak_12337	86	-	3' UTR	NM_020508	Brd4
chr17	32197186	32197294	peak_12338	31	-	3' UTR	NM_020508	Brd4
chr17	32304888	32305066	peak_12343	23	-	3' UTR	NM_019774	Akap8
chr17	32768528	32768910	peak_12356	75	-	3' UTR	NM_172458	Zfp871
chr17	32768991	32769113	peak_12357	61	-	3' UTR	NM_172458	Zfp871
chr17	32769120	32769216	peak_12358	33	-	3' UTR	NM_172458	Zfp871
chr17	32769234	32769324	peak_12359	17	-	3' UTR	NM_172458	Zfp871
chr17	32769459	32769682	peak_12360	47	-	3' UTR	NM_172458	Zfp871
chr17	32770924	32771053	peak_12361	38	-	3' UTR	NM_172458	Zfp871
chr17	32771103	32771481	peak_12362	71	-	3' UTR	NM_172458	Zfp871
chr17	32772535	32772839	peak_12363	30	-	3' UTR	NM_172458	Zfp871
chr17	33746547	33746758	peak_12375	119	-	3' UTR	NM_008997	Rab11b
chr17	33746795	33746958	peak_12376	24	-	3' UTR	NM_008997	Rab11b
chr17	33928605	33928861	peak_12384	44	+	3' UTR	NM_009318	Tapbp
chr17	34037849	34037981	peak_12399	17	+	3' UTR	NM_001205214	Rxrb
chr17	34196952	34196973	peak_12406	18	-	3' UTR	NM_001161730	Tap1
chr17	34596162	34596271	peak_12409	22	+	3' UTR	NM_017463	Pbx2
chr17	34596378	34596535	peak_12410	14	+	3' UTR	NM_017463	Pbx2
chr17	34654614	34655081	peak_12418	216	+	3' UTR	NM_017406	Atf6b
chr17	34934716	34935270	peak_12423	189	+	3' UTR	NM_010893	Neu1
chr17	35253472	35253626	peak_12475	34	+	3' UTR	NM_019693	Ddx39b
chr17	35834386	35834579	peak_12490	77	-	3' UTR	NM_011655	Tubb5
chr17	35834714	35835043	peak_12491	210	.	3' UTR	NM_011655	Tubb5
chr17	40923347	40923488	peak_12530	15	-	3' UTR	NM_031863	Cenpq
chr17	42795838	42796008	peak_12532	21	-	3' UTR	NM_009847	Cd2ap
chr17	44085754	44086038	peak_12549	67	+	3' UTR	NM_032003	Enpp5
chr17	45585275	45585730	peak_12570	52	-	3' UTR	NM_001199114	Slc29a1
chr17	46017364	46017605	peak_12580	62	-	3' UTR	NM_001110266	Vegfa
chr17	46018336	46018441	peak_12581	23	-	3' UTR	NM_001110266	Vegfa
chr17	46018495	46018662	peak_12582	21	-	3' UTR	NM_001110266	Vegfa
chr17	46251689	46251869	peak_12595	45	+	3' UTR	NM_145353	Yipf3
chr17	46415343	46415367	peak_12598	22	+	3' UTR	NM_207671	Zfp318
chr17	46499091	46499372	peak_12599	34	+	3' UTR	NM_207161	Dnph1
chr17	46564656	46564801	peak_12600	29	-	3' UTR	NM_175168	Ptk7
chr17	46564818	46565340	peak_12601	65	-	3' UTR	NM_175168	Ptk7
chr17	46736136	46736348	peak_12614	21	-	3' UTR	NM_028065	Cnpy3
chr17	46774871	46774985	peak_12617	19	-	3' UTR	NM_025433	Rpl7l1
chr17	48310919	48310938	peak_12649	344	+	3' UTR	NM_001033405	Treml2
chr17	48386987	48387227	peak_12651	36	-	3' UTR	NM_010913	Nfya
chr17	48388928	48389166	peak_12652	21	-	3' UTR	NM_010913	Nfya
chr17	53676059	53676320	peak_12689	58	-	3' UTR	NM_028232	Sgol1
chr17	56322465	56322656	peak_12711	16	+	3' UTR	NM_010931	Uhrf1
chr17	56402462	56402672	peak_12712	28	+	3' UTR	NM_172132	Kdm4b
chr17	56892611	56893067	peak_12729	49	-	3' UTR	NM_022328	Mllt1
chr17	56893336	56893746	peak_12730	79	-	3' UTR	NM_022328	Mllt1
chr17	56893750	56893866	peak_12731	42	-	3' UTR	NM_022328	Mllt1
chr17	57021057	57021317	peak_12734	49	-	3' UTR	NM_010613	Khsrp
chr17	57021815	57021931	peak_12735	31	-	3' UTR	NM_010613	Khsrp
chr17	57021975	57022361	peak_12736	165	-	3' UTR	NM_010613	Khsrp
chr17	57263093	57263353	peak_12744	39	+	3' UTR	NM_001242391	Trip10
chr17	62604402	62604656	peak_12768	21	-	3' UTR	NM_010109	Efna5
chr17	64281732	64282157	peak_12788	110	-	3' UTR	NM_144859	Pja2
chr17	64282351	64282523	peak_12789	20	-	3' UTR	NM_144859	Pja2
chr17	65925019	65925437	peak_12803	39	-	3' UTR	NM_023053	Twsg1
chr17	66119313	66119408	peak_12808	14	+	3' UTR	NM_026833	Wash1
chr17	66337182	66337385	peak_12811	28	-	3' UTR	NM_172963	Mtcl1
chr17	67844817	67844939	peak_12833	15	-	3' UTR	NM_172964	Arhgap28
chr17	70844316	70844464	peak_12848	88	-	3' UTR	NM_009372	Tgif1
chr17	70974031	70974132	peak_12853	29	-	3' UTR	NM_023402	Myl12b
chr17	71248407	71248657	peak_12856	15	+	3' UTR	NM_022882	Lpin2
chr17	71657603	71657834	peak_12865	35	+	3' UTR	NM_175639	Wdr43
chr17	71658010	71658257	peak_12866	26	+	3' UTR	NM_175639	Wdr43
chr17	71658789	71658951	peak_12867	21	+	3' UTR	NM_175639	Wdr43
chr17	73241033	73241164	peak_12884	16	+	3' UTR	NM_001081071	Lclat1
chr17	73830436	73830538	peak_12891	34	+	3' UTR	NM_020578	Ehd3
chr17	74200948	74201222	peak_12893	15	-	3' UTR	NM_133771	Memo1
chr17	74388309	74388417	peak_12898	15	+	3' UTR	NM_001162870	Spast
chr17	74389425	74389565	peak_12899	19	+	3' UTR	NM_001162870	Spast
chr17	74499086	74499222	peak_12902	19	+	3' UTR	NM_026417	Yipf4
chr17	74702344	74702520	peak_12905	18	+	3' UTR	NM_007566	Birc6
chr17	75537443	75537589	peak_12910	48	-	3' UTR	NM_133747	Fam98a
chr17	78949561	78949870	peak_12945	47	-	3' UTR	NM_001171005	Prkd3
chr17	78951573	78951766	peak_12946	27	-	3' UTR	NM_001171005	Prkd3
chr17	79849102	79849429	peak_12952	59	-	3' UTR	NM_019717	Atl2
chr17	79849519	79849638	peak_12953	19	-	3' UTR	NM_019717	Atl2
chr17	79849668	79849793	peak_12954	41	-	3' UTR	NM_019717	Atl2
chr17	79849918	79850259	peak_12955	60	-	3' UTR	NM_019717	Atl2
chr17	80397226	80397474	peak_12967	38	-	3' UTR	NM_009231	Sos1
chr17	80397926	80398014	peak_12968	16	-	3' UTR	NM_009231	Sos1
chr17	83224357	83224582	peak_12992	93	+	3' UTR	NM_134117	Pkdcc
chr17	83502234	83502408	peak_12996	22	-	3' UTR	NM_009187	Cox7a2l
chr17	84184935	84185372	peak_13007	75	-	3' UTR	NM_001001806	Zfp36l2
chr17	84185393	84185774	peak_13008	111	-	3' UTR	NM_001001806	Zfp36l2
chr17	84191603	84191731	peak_13011	19	-	3' UTR	NM_183021	Thada
chr17	84705308	84705452	peak_13019	12	-	3' UTR	NM_028233	Lrpprc
chr17	85014493	85014601	peak_13027	21	+	3' UTR	NM_001159496	Ppm1b
chr17	86999174	86999421	peak_13057	54	+	3' UTR	NM_145491	Rhoq
chr17	87433549	87433840	peak_13061	31	-	3' UTR	NM_007589	Calm2
chr17	87650429	87650875	peak_13070	154	+	3' UTR	NM_008532	Epcam
chr17	87991803	87991982	peak_13078	27	-	3' UTR	NM_001081034	Fbxo11
chr18	3512156	3512728	peak_13115	78	+	3' UTR	NM_026505	Bambi
chr18	6026372	6026612	peak_13138	32	-	3' UTR	NM_029277	Arhgap12
chr18	6201693	6201827	peak_13142	15	-	3' UTR	NM_008448	Kif5b
chr18	6203544	6203668	peak_13143	21	-	3' UTR	NM_008448	Kif5b
chr18	6436667	6437300	peak_13148	217	-	3' UTR	NM_007935	Epc1
chr18	6788835	6789148	peak_13155	19	+	3' UTR	NM_181070	Rab18
chr18	6789183	6789366	peak_13156	17	+	3' UTR	NM_181070	Rab18
chr18	7926088	7926216	peak_13166	18	+	3' UTR	NM_001146298	Wac
chr18	7926225	7926474	peak_13167	48	+	3' UTR	NM_001146298	Wac
chr18	12991054	12991436	peak_13201	93	+	3' UTR	NM_008378	Impact
chr18	12991704	12991831	peak_13202	15	+	3' UTR	NM_008378	Impact
chr18	12992602	12992710	peak_13203	24	+	3' UTR	NM_008378	Impact
chr18	13688716	13688913	peak_13212	16	-	3' UTR	NM_145492	Zfp521
chr18	14626684	14626801	peak_13218	17	-	3' UTR	NM_001161370	Ss18
chr18	20817889	20818089	peak_13248	23	-	3' UTR	NM_177038	Trappc8
chr18	22694809	22694830	peak_13263	18	+	3' UTR	NM_001161483	Nol4
chr18	23658939	23659150	peak_13266	20	+	3' UTR	NM_001285808	Dtna
chr18	23659158	23659295	peak_13267	19	+	3' UTR	NM_001285808	Dtna
chr18	23891833	23891855	peak_13269	59	-	3' UTR	NM_001162942	Mapre2
chr18	24579892	24580080	peak_13281	38	-	3' UTR	NM_139143	Slc39a6
chr18	24580263	24580530	peak_13282	34	-	3' UTR	NM_139143	Slc39a6
chr18	25679197	25679217	peak_13291	17	+	3' UTR	NM_001146295	Celf4
chr18	31907138	31907240	peak_13324	16	+	3' UTR	NM_028866	Wdr33
chr18	31910477	31910543	peak_13325	12	-	3' UTR	NM_026006	Sft2d3
chr18	32103887	32103996	peak_13328	20	+	3' UTR	NM_173441	Iws1
chr18	34547684	34547830	peak_13351	18	+	3' UTR	NM_009290	Wnt8a
chr18	34632608	34632695	peak_13353	12	+	3' UTR	NM_178347	Cdc23
chr18	34904135	34904560	peak_13359	95	-	3' UTR	NM_144866	Etf1
chr18	34937782	34938099	peak_13361	70	-	3' UTR	NM_010481	Hspa9
chr18	34938213	34938396	peak_13362	170	-	3' UTR	NM_010481	Hspa9
chr18	35616200	35616328	peak_13389	19	+	3' UTR	NM_026420	Paip2
chr18	35616880	35617063	peak_13390	23	+	3' UTR	NM_026420	Paip2
chr18	35671879	35671960	peak_13392	17	-	3' UTR	NM_029669	Dnajc18
chr18	35673159	35673259	peak_13393	13	-	3' UTR	NM_029669	Dnajc18
chr18	35674066	35674196	peak_13394	18	-	3' UTR	NM_029669	Dnajc18
chr18	35860976	35861138	peak_13406	44	+	3' UTR	NM_133687	Cxxc5
chr18	35861486	35861682	peak_13407	23	+	3' UTR	NM_133687	Cxxc5
chr18	36683594	36683789	peak_13420	22	+	3' UTR	NM_001083317	Slc35a4
chr18	37840912	37841046	peak_13434	20	+	3' UTR	NM_033587	Pcdhga4
chr18	37841454	37841823	peak_13435	51	+	3' UTR	NM_033587	Pcdhga4
chr18	38586289	38587128	peak_13452	268	-	3' UTR	NM_011898	Spry4
chr18	38587258	38587807	peak_13453	103	-	3' UTR	NM_011898	Spry4
chr18	38588441	38588609	peak_13454	112	-	3' UTR	NM_011898	Spry4
chr18	38589018	38589452	peak_13455	79	-	3' UTR	NM_011898	Spry4
chr18	38589733	38589836	peak_13456	46	-	3' UTR	NM_011898	Spry4
chr18	44418120	44418330	peak_13490	26	+	3' UTR	NM_027490	Dcp2
chr18	44418681	44419037	peak_13491	62	+	3' UTR	NM_027490	Dcp2
chr18	44419062	44419120	peak_13492	16	+	3' UTR	NM_027490	Dcp2
chr18	44419517	44419827	peak_13493	101	+	3' UTR	NM_027490	Dcp2
chr18	44419831	44420063	peak_13494	38	+	3' UTR	NM_027490	Dcp2
chr18	44420216	44420497	peak_13495	47	+	3' UTR	NM_027490	Dcp2
chr18	44423209	44423469	peak_13496	25	+	3' UTR	NM_027490	Dcp2
chr18	46587544	46587850	peak_13516	31	-	3' UTR	NM_025698	Tmed7
chr18	46587857	46588063	peak_13517	79	-	3' UTR	NM_025698	Tmed7
chr18	46733967	46734092	peak_13522	22	-	3' UTR	NM_026217	Atg12
chr18	46734108	46734211	peak_13523	13	-	3' UTR	NM_026217	Atg12
chr18	49962646	49962826	peak_13547	25	+	3' UTR	NM_001081371	Dmxl1
chr18	49962858	49962933	peak_13548	15	+	3' UTR	NM_001081371	Dmxl1
chr18	49964258	49964280	peak_13549	12	-	3' UTR	NM_001081371	Dmxl1
chr18	53682428	53682570	peak_13574	14	-	3' UTR	NM_178686	Cep120
chr18	54888230	54888296	peak_13590	11	-	3' UTR	NM_175751	Zfp608
chr18	56752827	56752907	peak_13611	30	+	3' UTR	NM_010721	Lmnb1
chr18	56752953	56753098	peak_13612	32	+	3' UTR	NM_010721	Lmnb1
chr18	57390475	57390716	peak_13618	28	+	3' UTR	NM_028447	Prrc1
chr18	57391388	57391520	peak_13619	21	+	3' UTR	NM_028447	Prrc1
chr18	57391941	57392050	peak_13620	12	+	3' UTR	NM_028447	Prrc1
chr18	57943978	57944219	peak_13626	28	+	3' UTR	NM_009194	Slc12a2
chr18	60687006	60687221	peak_13651	22	-	3' UTR	NM_008306	Ndst1
chr18	60813892	60813982	peak_13659	12	-	3' UTR	NM_011552	Tcof1
chr18	61587519	61587647	peak_13674	22	+	3' UTR	NM_146087	Csnk1a1
chr18	61587999	61588287	peak_13675	41	+	3' UTR	NM_146087	Csnk1a1
chr18	63664181	63664322	peak_13694	15	-	3' UTR	NM_016792	Txnl1
chr18	64500366	64500505	peak_13708	28	-	3' UTR	NM_001142950	Nars
chr18	65688498	65688582	peak_13729	24	+	3' UTR	NM_207255	Zfp532
chr18	65688732	65688978	peak_13730	35	+	3' UTR	NM_207255	Zfp532
chr18	65981847	65982031	peak_13735	33	-	3' UTR	NM_027400	Lman1
chr18	65982033	65982151	peak_13736	30	-	3' UTR	NM_027400	Lman1
chr18	67479929	67479996	peak_13755	1029	+	3' UTR	NM_144867	Slmo1
chr18	67791969	67792071	peak_13762	17	+	3' UTR	NM_028112	Seh1l
chr18	67794263	67794479	peak_13764	87	+	3' UTR	NM_001039088	Seh1l
chr18	67794818	67794957	peak_13765	15	+	3' UTR	NM_001039088	Seh1l
chr18	68268541	68268607	peak_13770	13	-	3' UTR	NM_153794	Fam210a
chr18	68321523	68321653	peak_13772	14	+	3' UTR	NM_026440	Rnmt
chr18	73591533	73591723	peak_13816	25	+	3' UTR	NM_001039214	Mex3c
chr18	73592094	73592246	peak_13817	27	+	3' UTR	NM_001039214	Mex3c
chr18	73592271	73592560	peak_13818	57	+	3' UTR	NM_001039214	Mex3c
chr18	73639002	73639237	peak_13820	15	-	3' UTR	NM_008540	Smad4
chr18	73640158	73640312	peak_13821	22	-	3' UTR	NM_008540	Smad4
chr18	75395031	75395239	peak_13844	20	+	3' UTR	NM_001042660	Smad7
chr18	76304684	76304948	peak_13855	21	+	3' UTR	NM_001252481	Smad2
chr18	76940678	76940837	peak_13859	19	+	3' UTR	NM_025409	Ier3ip1
chr18	77782483	77782589	peak_13876	28	+	3' UTR	NM_007505	Atp5a1
chr18	80211412	80211568	peak_13903	15	+	3' UTR	NM_178604	Txnl4a
chr18	80211905	80212047	peak_13904	20	+	3' UTR	NM_178604	Txnl4a
chr18	80735215	80735596	peak_13912	41	-	3' UTR	NM_001201569	Atp9b
chr18	82595906	82596203	peak_13931	25	-	3' UTR	NM_177832	Zfp236
chr18	83001659	83001930	peak_13938	39	+	3' UTR	NM_001177464	Zfp516
chr18	83003866	83003991	peak_13939	11	+	3' UTR	NM_001177464	Zfp516
chr18	83004521	83004625	peak_13940	12	+	3' UTR	NM_001177464	Zfp516
chr18	90541223	90541506	peak_13988	26	+	3' UTR	NM_198295	Tmx3
chr18	90541613	90541840	peak_13989	26	+	3' UTR	NM_198295	Tmx3
chr19	3455986	3456164	peak_13994	31	-	3' UTR	NM_028999	Ppp6r3
chr19	3456720	3457027	peak_13995	93	-	3' UTR	NM_028999	Ppp6r3
chr19	3815409	3815773	peak_14008	95	+	3' UTR	NM_001167887	Suv420h1
chr19	3815869	3816254	peak_14009	53	+	3' UTR	NM_001167887	Suv420h1
chr19	3816524	3816619	peak_14010	31	+	3' UTR	NM_001167887	Suv420h1
chr19	3816673	3816792	peak_14011	17	+	3' UTR	NM_001167887	Suv420h1
chr19	4098631	4098939	peak_14016	39	+	3' UTR	NM_026373	Cdk2ap2
chr19	4316327	4316483	peak_14023	49	-	3' UTR	NM_001001984	Kdm2a
chr19	4316601	4316935	peak_14024	84	-	3' UTR	NM_001001984	Kdm2a
chr19	4317422	4318339	peak_14025	197	-	3' UTR	NM_001001984	Kdm2a
chr19	4318416	4319164	peak_14026	134	-	3' UTR	NM_001001984	Kdm2a
chr19	4785329	4785399	peak_14045	11	-	3' UTR	NM_001290125	Rbm4
chr19	4800671	4800963	peak_14059	70	-	3' UTR	NM_019869	Rbm14
chr19	4800987	4801212	peak_14060	65	-	3' UTR	NM_019869	Rbm14
chr19	5031132	5031374	peak_14069	20	+	3' UTR	NM_007854	Slc29a2
chr19	5031679	5031904	peak_14070	18	+	3' UTR	NM_007854	Slc29a2
chr19	5049582	5049895	peak_14072	21	+	3' UTR	NM_134155	Brms1
chr19	5274010	5274460	peak_14080	73	-	3' UTR	NM_030109	Sf3b2
chr19	5370994	5371203	peak_14093	21	+	3' UTR	NM_027236	Eif1ad
chr19	5371244	5371342	peak_14094	14	+	3' UTR	NM_027236	Eif1ad
chr19	5493620	5493764	peak_14102	36	+	3' UTR	NM_007687	Cfl1
chr19	5493779	5493960	peak_14103	64	+	3' UTR	NM_007687	Cfl1
chr19	5664860	5665079	peak_14107	35	-	3' UTR	NM_144868	Pcnx3
chr19	6090690	6090999	peak_14154	31	+	3' UTR	NM_026410	Cdca5
chr19	6119630	6119723	peak_14155	12	-	3' UTR	NM_026912	Snx15
chr19	6261771	6261905	peak_14156	12	+	3' UTR	NM_194348	Atg2a
chr19	6298794	6298867	peak_14157	12	+	3' UTR	NM_010119	Ehd1
chr19	6844793	6844813	peak_14177	22	-	3' UTR	NM_001081291	Ccdc88b
chr19	6982475	6982845	peak_14187	74	-	3' UTR	NM_001185164	Vegfb
chr19	7020820	7020988	peak_14192	55	-	3' UTR	NM_016737	Stip1
chr19	7215243	7215422	peak_14204	46	-	3' UTR	NM_007750	Cox8a
chr19	7226048	7226332	peak_14206	22	-	3' UTR	NM_027643	Naa40
chr19	7227765	7228008	peak_14207	22	-	3' UTR	NM_027643	Naa40
chr19	7423677	7424161	peak_14224	90	+	3' UTR	NM_175381	2700081O15Rik
chr19	7424171	7424281	peak_14225	28	+	3' UTR	NM_175381	2700081O15Rik
chr19	7427531	7427714	peak_14228	38	-	3' UTR	NM_001271487	Rtn3
chr19	7534075	7534440	peak_14235	58	+	3' UTR	NM_146091	Atl3
chr19	7534555	7534871	peak_14236	71	+	3' UTR	NM_146091	Atl3
chr19	7535731	7535921	peak_14237	40	+	3' UTR	NM_146091	Atl3
chr19	8707647	8707797	peak_14242	92	.	3' UTR	NM_001161413	Slc3a2
chr19	8755267	8755351	peak_14262	12	+	3' UTR	NM_019829	Stx5a
chr19	8832413	8832740	peak_14271	43	+	3' UTR	NM_001081196	Hnrnpul2
chr19	8833655	8833976	peak_14272	32	+	3' UTR	NM_001081196	Hnrnpul2
chr19	8915815	8916335	peak_14299	97	+	3' UTR	NM_008060	Ganab
chr19	8916441	8916618	peak_14300	48	+	3' UTR	NM_008060	Ganab
chr19	9872403	9872854	peak_14312	82	-	3' UTR	NM_016692	Incenp
chr19	10194891	10195506	peak_14327	120	+	3' UTR	NM_146094	Fads1
chr19	10545718	10546244	peak_14343	42	+	3' UTR	NM_001164272	Cpsf7
chr19	10546635	10546864	peak_14344	23	+	3' UTR	NM_001164272	Cpsf7
chr19	10547058	10547188	peak_14345	17	+	3' UTR	NM_001164272	Cpsf7
chr19	10629553	10629820	peak_14358	45	+	3' UTR	NM_015735	Ddb1
chr19	10905252	10905500	peak_14361	27	+	3' UTR	NM_001253843	Prpf19
chr19	11778861	11779058	peak_14369	22	-	3' UTR	NM_152220	Stx3
chr19	11944598	11944665	peak_14371	12	+	3' UTR	NM_172635	Patl1
chr19	11944730	11944861	peak_14372	17	+	3' UTR	NM_172635	Patl1
chr19	11991905	11992386	peak_14376	188	+	3' UTR	NM_001033174	Osbp
chr19	11993095	11994069	peak_14377	282	+	3' UTR	NM_001033174	Osbp
chr19	12768891	12769773	peak_14386	408	-	3' UTR	NM_053009	Zfp91
chr19	12769824	12770205	peak_14387	79	-	3' UTR	NM_053009	Zfp91
chr19	14448327	14448526	peak_14397	39	-	3' UTR	NM_011600	Tle4
chr19	14449116	14449390	peak_14398	42	-	3' UTR	NM_011600	Tle4
chr19	14449429	14449752	peak_14399	92	-	3' UTR	NM_011600	Tle4
chr19	17223236	17223451	peak_14429	51	+	3' UTR	NM_181348	Prune2
chr19	18717968	18718412	peak_14436	190	+	3' UTR	NM_177640	D030056L22Rik
chr19	21857503	21858046	peak_14468	86	+	3' UTR	NM_001033759	Tmem2
chr19	21858080	21858360	peak_14469	117	+	3' UTR	NM_001033759	Tmem2
chr19	23165220	23165394	peak_14484	23	+	3' UTR	NM_010638	Klf9
chr19	23165609	23165756	peak_14485	36	+	3' UTR	NM_010638	Klf9
chr19	27249104	27249679	peak_14534	407	+	3' UTR	NM_013703	Vldlr
chr19	27250563	27250708	peak_14535	25	+	3' UTR	NM_013703	Vldlr
chr19	29016057	29016173	peak_14556	20	+	3' UTR	NM_025950	Cdc37l1
chr19	29386615	29386672	peak_14563	11	+	3' UTR	NM_021893	Cd274
chr19	29387807	29388062	peak_14564	35	+	3' UTR	NM_021893	Cd274
chr19	29604811	29605245	peak_14568	80	+	3' UTR	NM_001081319	Ric1
chr19	29610862	29611052	peak_14571	15	-	3' UTR	NM_001081213	Ermp1
chr19	30546855	30547145	peak_14579	21	-	3' UTR	NM_010051	Dkk1
chr19	31085059	31085220	peak_14581	19	+	3' UTR	NM_031249	Cstf2t
chr19	32122858	32123011	peak_14587	28	-	3' UTR	NM_001168525	Sgms1
chr19	32673610	32674174	peak_14596	184	-	3' UTR	NM_026487	Atad1
chr19	32820819	32820983	peak_14606	16	+	3' UTR	NM_008960	Pten
chr19	32821759	32821918	peak_14607	21	+	3' UTR	NM_008960	Pten
[truncated: 27,736 more rows]
