# Supplementary material for: Post-transcriptional gene silencing mediated by microRNAs is controlled by nucleoplasmic Sfpq
Source: Nat Commun. 2017 Oct 30;8:1189. doi: 10.1038/s41467-017-01126-x (PMC5662751; doi:10.1038/s41467-017-01126-x)
Supplement: Supplementary file 11 — Supplementary Data 8 [file 41467_2017_1126_MOESM11_ESM.xlsx]

## Sheet: Legend and sequencing quality
Supplementary Data 8. Bioinformatics assessment of differential splicing events by SpliceTrap program from RNA-sequencing analysis of siSfpq-transfected P19 cells compared to siCtr-transfected ones
CA: CAssette exon
AA: Alternative Acceptor (3’ splice site)
AD: Alternative Donor (5’ splice site)
IR: Intron Retention
Sequencing quality check
RNA-seq	mapped reads
P19cells_siCtr Rep1	81701872
P19cells_siCtr Rep2	76398152
P19cells_siCtr Rep3	69852598
P19cells_siSfpq Rep1	75562078
P19cells_siSfpq Rep2	64280022
P19cells_siSfpq Rep3	77168388

## Sheet: replicate_1
Chromosome	start	end	type of event
chr19	55499304	55499315	AD
chr5	110101928	110101930	AD
chrX	135886087	135886097	AD
chr7	133708923	133709008	AD
chr14	20479779	20479894	AD
chr18	25491080	25491140	AD
chr2	129627985	129627997	AD
chr9	64281647	6.42817e+07	AD
chr9	64281647	64281652	AD
chr1	57401368	57401387	AD
chr19	6346809	6346817	AD
chr5	75639146	75639158	AD
chr14	30602658	30602736	AD
chr9	21927286	21927291	AD
chr6	87020839	87020842	AD
chr11	71019108	71019143	AD
chr11	50906085	50906089	AD
chr7	140099802	140099878	AD
chr9	108063902	108063920	AD
chr2	28641290	28641319	AD
chr9	106685634	106685834	AD
chr12	8744743	8744749	AD
chr1	93825319	93825580	AD
chr1	64737132	64737239	AD
chr13	23368856	23369134	AD
chr15	97964335	97964503	AD
chr7	44997908	44998066	AD
chr2	25255149	25255216	AD
chr5	32611375	32611837	AD
chr2	92370562	92370565	AD
chrX	47811126	47811157	AD
chr16	18249251	18249298	AD
chr2	144271072	144271343	AD
chr8	70135535	70135565	AD
chrX	167373993	167374002	AD
chr8	71350189	71350195	AD
chr5	30155382	30155386	AD
chr5	31145239	31145245	AD
chr8	71714878	71714882	AD
chr1	127551325	127551417	CA
chr1	4837000	4837074	CA
chr15	102489751	102489807	CA
chr5	100389067	100389106	CA
chr6	94534143	94534248	CA
chr1	93041573	93041692	CA
chr2	131193238	131193412	CA
chr2	180198260	180198398	CA
chr8	83988282	83988365	CA
chr7	112046926	112046986	CA
chr1	161079867	161080010	CA
chr1	161079867	161080010	CA
chr5	76540746	76540767	CA
chr2	91163962	91164022	CA
chr2	148674463	148674598	CA
chr15	76921115	76921200	CA
chr14	56810540	56810596	CA
chr9	13249258	13249342	CA
chr1	65192533	65192566	CA
chr19	55387188	55387209	CA
chr10	41781483	41781550	CA
chr4	107848280	107848403	CA
chr4	76135544	76135556	CA
chr4	107848280	107848403	CA
chr14	12517803	12517815	CA
chrX	166385390	166385481	CA
chr2	91140808	91140817	CA
chr14	20747818	20747851	CA
chr3	37529982	37530019	CA
chr17	26225911	26226023	CA
chr7	123283776	123283825	CA
chr15	76194558	76194573	CA
chr6	133107863	133107982	CA
chr7	84652881	84653042	CA
chr1	37374271	37374289	CA
chr5	81792360	81792378	CA
chr12	86024219	86024342	CA
chr11	60875759	60876047	CA
chr18	25022621	25022978	CA
chr14	48455080	48455310	CA
chr12	8995639	8995672	CA
chr5	44058625	44058652	CA
chr8	94220559	94220611	CA
chr15	90976470	90976509	CA
chr18	84724455	84724595	CA
chr4	59546148	59546182	CA
chr15	99399656	99399871	CA
chr6	38554979	38555063	CA
chrX	139991515	139991587	CA
chr9	96247049	96247088	CA
chr5	48263640	48263667	CA
chr15	58964496	58964508	CA
chr11	65005453	65005505	CA
chr4	137905069	137905155	CA
chr16	17074626	17074752	CA
chr6	134877216	134877334	CA
chr5	125281104	125281233	CA
chr10	28562106	28562142	CA
chr17	8175518	8175578	CA
chr3	148849765	148849804	CA
chr16	17635481	17635568	CA
chr3	5570486	5570629	CA
chr13	62534610	62534814	CA
chr11	4780577	4780622	CA
chr1	91103246	91103318	CA
chr1	66193118	66193181	CA
chrX	36920368	36920413	CA
chr5	88598435	88598489	CA
chr5	29756233	29756338	CA
chr19	14564388	14564451	CA
chr1	177011888	177012015	CA
chr16	18545116	18545213	CA
chr10	85001781	85001901	CA
chr17	31581803	31582050	CA
chr1	63290679	63290782	CA
chr5	88598435	88598489	CA
chr4	63429085	63429118	CA
chr15	93452116	93452173	CA
chr6	35024127	35024340	CA
chr3	132931581	132931632	CA
chr19	6488783	6488810	CA
chr12	21256474	21256609	CA
chr14	36890341	36890426	CA
chr1	63290646	63290782	CA
chr3	87695397	87695517	CA
chr4	132377179	132377554	CA
chr3	108654591	108654750	CA
chr12	80851213	80851276	CA
chr15	73042176	73042203	CA
chr2	158070560	158070656	CA
chr2	29719592	29719850	CA
chr3	127546920	127547004	CA
chr11	26476553	26476700	CA
chr11	116189414	116189575	CA
chr9	70502939	70503002	CA
chr14	56810739	56810859	CA
chr4	152299136	152299245	CA
chr8	123446097	123446184	CA
chr19	3782219	3782279	CA
chr11	32680200	32680302	CA
chr4	145103613	145103688	CA
chr4	132339202	132339241	CA
chr1	82741817	82741976	CA
chr15	103215021	103215121	CA
chr11	104318156	104318249	CA
chrX	135839801	135839872	CA
chr11	78053362	78053453	CA
chrX	60119088	60119136	CA
chr11	101164012	101164471	CA
chr12	104773181	104773274	CA
chr8	47191632	47191686	CA
chr3	88161780	88161801	CA
chr12	104773181	104773274	CA
chr11	54651748	54651763	CA
chr7	101294858	101294921	CA
chr11	20696750	20696831	CA
chr2	27284838	27284853	CA
chr7	123175425	123175458	CA
chr4	143415348	143415413	CA
chr2	73870622	73870685	CA
chr5	65788052	65788141	CA
chr2	127248491	127248809	CA
chr2	156549884	156550027	CA
chr7	110341289	110341364	CA
chr8	91131922	91132003	CA
chr6	119618845	119618912	CA
chr8	105484188	105484427	CA
chr1	156821386	156821464	CA
chr16	5053727	5053841	CA
chr7	127540250	127540433	CA
chr9	50616657	50616684	CA
chr6	114646936	114647057	CA
chr6	30090268	30090304	CA
chr13	59778751	59778815	CA
chr2	30346058	30346073	CA
chr18	53948644	53948668	CA
chr10	88519900	88519943	CA
chr6	114671101	114671252	CA
chr18	78856483	78859931	CA
chr16	16318444	16318477	CA
chr6	134897161	134897213	CA
chr2	152703994	152704194	CA
chr1	118523320	118523347	CA
chr10	69904447	69904510	CA
chr7	24919183	24919351	CA
chr1	60450070	60450253	CA
chr2	151600256	151600463	CA
chr17	37067213	37067364	CA
chr10	69920437	69920491	CA
chr10	128750282	128750337	CA
chr7	29195213	29195323	CA
chr14	52003972	52004116	CA
chr5	30927021	30927156	CA
chr11	70670890	70670911	CA
chr5	149185484	149185661	CA
chr9	59739939	59740051	CA
chr9	44700945	44701086	CA
chr4	11167896	11167934	CA
chr6	88014585	88014720	CA
chr2	91155012	91155075	CA
chr11	85354593	85354679	CA
chr15	27657175	27657263	CA
chr5	34629135	34629172	CA
chr3	36992676	36992727	CA
chr15	103359911	103359971	CA
chr10	123009912	123009930	CA
chr19	10421756	10421888	CA
chr5	143551408	143551541	CA
chr4	22433145	22433258	CA
chr16	46437929	46438068	CA
chr15	79363657	79363678	CA
chr13	33966044	33966126	CA
chr2	165303665	165303701	CA
chr5	110776553	110776607	CA
chr1	60450169	60450253	CA
chr12	113133540	113133576	CA
chr7	66687883	66687958	CA
chr8	120157467	120157497	CA
chr6	108072966	108073119	CA
chrX	20487297	20487422	CA
chr6	125151794	125151803	CA
chr11	5981069	5981114	CA
chr2	157458842	157458860	CA
chr19	7279985	7280012	CA
chr3	126779900	126779999	CA
chr12	71958746	71958773	CA
chr12	76571086	76571176	CA
chr9	113878749	113878773	CA
chr10	117057790	117057918	CA
chr1	189001342	189001388	CA
chr19	55080383	55080499	CA
chr2	161029177	161029295	CA
chr3	88300799	88300850	CA
chr6	87020718	87020839	CA
chr7	28974602	28974669	CA
chr18	75001349	75001390	CA
chrX	20959357	20959465	CA
chr4	152128332	152128407	IR
chrX	139822828	139823129	IR
chr5	77095022	77095150	IR
chr13	119775989	119776091	IR
chr2	91065700	91065714	AA
chrX	7560883	7560886	AA
chr7	127195461	127195467	AA
chr11	23490570	23490589	AA
chr4	145100067	145100070	AA
chr11	102871182	102871185	AA
chr5	118237596	118237599	AA
chr15	82131415	82131423	AA
chr2	26351474	26351478	AA
chr4	91253567	91253570	AA
chr2	180980397	180980403	AA
chr1	75190877	75190880	AA
chr3	129894768	129894837	AA
chrX	169985896	169985935	AA
chr11	102400636	102400660	AA
chr2	181355309	181355327	AA
chr2	90853023	90853050	AA
chr6	134870443	134870482	AA
chr2	6553964	6553982	AA
chr5	90219033	90219036	AA
chr7	25664247	25664326	AA
chr7	44552236	44552245	AA
chr5	90222331	90222335	AA
chr2	24863908	24863929	AA
chrX	74288447	74288450	AA
chr7	81372200	81372203	AA
chr6	113319037	113319040	AA
chr16	4907364	4907367	AA
chr2	61626902	61626905	AA
chr12	81150618	81150651	AA
chr12	104773843	104773898	AA
chr4	136675530	136675533	AA
chr2	124660243	124660282	AA
chr2	156154271	156154289	AA
chr6	67272138	67272156	AA

## Sheet: replicate_2
Chromosome	start	end	type of event
chr5	31145239	31145245	AD
chr12	84285476	84285533	AD
chr11	11808884	11808894	AD
chr2	129627985	129627997	AD
chr11	71019108	71019143	AD
chr8	70135535	70135565	AD
chr15	89126629	89126640	AD
chr2	145911763	145911793	AD
chr10	77312347	77312377	AD
chr15	100155153	100155156	AD
chr11	29530692	29530778	AD
chr9	96039844	96039856	AD
chr16	78576390	78576423	AD
chrX	167373993	167374002	AD
chr6	83914479	83914489	AD
chr2	144556324	144556342	AD
chr8	69916559	69916568	AD
chr9	108263480	108263624	AD
chr17	33538695	33538712	AD
chr10	61147522	61147584	AD
chr5	143240080	143240150	AD
chr11	70235996	70236023	AD
chr13	14003532	14003542	AD
chr2	25255149	25255216	AD
chr7	19584779	19584783	AD
chr15	42496226	42496229	AD
chr9	21927728	21927742	AD
chr2	92370562	92370565	AD
chr3	142706791	142706795	AD
chr17	24886760	24887105	AD
chr13	44730888	44730934	AD
chr8	121108193	121108287	AD
chrX	47811126	47811157	AD
chr17	24917994	24918087	AD
chr17	24917994	24918087	AD
chr19	6346809	6346817	AD
chr7	66708728	66708743	AD
chr9	35209939	35209944	AD
chr8	71714878	71714882	AD
chr2	124662359	124662371	AD
chr10	13112518	13112550	CA
chr12	69308957	69309045	CA
chr8	84697645	84697731	CA
chrX	135840618	135840690	CA
chr10	80255923	80256012	CA
chr1	189001342	189001388	CA
chr13	59617919	59618026	CA
chr16	18826254	18826302	CA
chr17	23810412	23810475	CA
chr17	23828843	23828978	CA
chr2	143953941	143954013	CA
chr3	88300799	88300850	CA
chr7	127975887	127975920	CA
chr8	71535785	71535825	CA
chr11	65775732	65775765	CA
chr5	88598435	88598489	CA
chr5	88598435	88598489	CA
chr4	137905069	137905155	CA
chr4	115845621	115845665	CA
chr5	136986125	136986255	CA
chr1	36429422	36429455	CA
chr10	127465130	127465184	CA
chr4	132383281	132383362	CA
chr2	70672564	70672761	CA
chr7	112046926	112046986	CA
chr5	125281104	125281233	CA
chr15	7130900	7131038	CA
chr16	18545116	18545213	CA
chr2	31690554	31690759	CA
chr6	23328782	23328902	CA
chr5	67756649	67756694	CA
chr18	37911168	37911271	CA
chr13	58162837	58162881	CA
chr2	31044881	31044896	CA
chr7	89930319	89930460	CA
chr15	90949005	90949044	CA
chr3	5565132	5565198	CA
chr15	99399656	99399871	CA
chr7	55944958	55945085	CA
chr17	8175518	8175578	CA
chr17	24184380	24184398	CA
chr17	24184380	24184398	CA
chr2	25955259	25955292	CA
chr3	94639394	94639469	CA
chr11	60875759	60876047	CA
chr9	47836716	47836770	CA
chr2	25953914	25953974	CA
chr12	71133899	71133997	CA
chr12	70022280	70022341	CA
chr15	58964496	58964508	CA
chr1	16486019	16486150	CA
chr11	4780577	4780622	CA
chr19	6463823	6463847	CA
chr2	163659149	163659235	CA
chr3	7593619	7593735	CA
chr8	122900601	122900698	CA
chr8	80776160	80776250	CA
chr19	55387188	55387209	CA
chr15	64153843	64153852	CA
chr19	46909489	46909548	CA
chr7	81529156	81529258	CA
chr1	135463914	135463938	CA
chr16	73933045	73933171	CA
chr6	38554979	38555063	CA
chr9	80303272	80303299	CA
chr5	122736987	122737030	CA
chr7	24086487	24086591	CA
chrX	135743562	135743614	CA
chr16	17635481	17635568	CA
chr10	28570173	28570191	CA
chr9	108518702	108518826	CA
chr10	128750282	128750337	CA
chr7	105391576	105391667	CA
chr3	58428227	58428299	CA
chr18	23633217	23633238	CA
chr8	91131922	91132003	CA
chr4	22433145	22433258	CA
chr5	121806221	121806275	CA
chr1	63290646	63290782	CA
chrX	155215120	155215230	CA
chr13	59778751	59778815	CA
chr12	16813846	16813912	CA
chr2	153650784	153650899	CA
chr1	63290679	63290782	CA
chr11	108432755	108432862	CA
chr3	126963382	126963481	CA
chr8	13261384	13261467	CA
chr4	41761076	41761162	CA
chr13	37941542	37941704	CA
chr16	44199118	44199167	CA
chr11	32680200	32680302	CA
chr19	21780170	21780252	CA
chr3	159848564	159848645	CA
chr11	102213924	102214036	CA
chr4	59546148	59546182	CA
chr8	111472629	111472686	CA
chr11	61565821	61565894	CA
chr5	76540746	76540767	CA
chrX	48623961	48624206	CA
chr11	5989935	5989968	CA
chr14	12485640	12485658	CA
chr2	155157773	155157975	CA
chr9	57081094	57081202	CA
chr18	6057516	6057591	CA
chr4	148154286	148154433	CA
chr4	21958443	21958667	CA
chr17	26225911	26226023	CA
chr10	81641975	81642048	CA
chr17	56434452	56434597	CA
chr10	118868149	118868298	CA
chr17	56425326	56425926	CA
chr14	12486524	12486593	CA
chr2	11481246	11481333	CA
chr9	45927036	45927118	CA
chr3	79066572	79066872	CA
chr1	65224161	65224329	CA
chr11	49214554	49214654	CA
chr5	38683192	38683258	CA
chr2	120486332	120486476	CA
chr2	165303665	165303701	CA
chr2	180073139	180073233	CA
chr2	71233648	71233708	CA
chrX	53796142	53796268	CA
chr8	69912222	69912238	CA
chr10	63303844	63303868	CA
chrX	85749611	85749695	CA
chr16	58729172	58729223	CA
chrX	60119088	60119136	CA
chr11	86688035	86688128	CA
chr13	104152164	104152182	CA
chr3	116604264	116604347	CA
chr15	82814480	82814603	CA
chr2	###############################################################################################################################################################################################################################################################	69871781	CA
chr5	137660161	137660194	CA
chr5	137660161	137660194	CA
chr11	116297570	116297663	CA
chr9	108798109	108798178	CA
chr15	76921115	76921200	CA
chr5	65788052	65788141	CA
chr19	10421756	10421888	CA
chr17	69273881	69273917	CA
chr17	50795925	50795991	CA
chr14	31239119	31239236	CA
chr9	113875264	113875327	CA
chr10	127090141	127090201	CA
chr4	149265344	149265362	CA
chr6	83197318	83197333	CA
chr8	71375748	71376273	CA
chr4	132339202	132339241	CA
chr3	129893658	129893816	CA
chr12	21256474	21256609	CA
chr11	32238988	32239290	CA
chr18	5060514	5060610	CA
chr19	7279985	7280012	CA
chr4	151042249	151042298	CA
chr8	68824189	68824267	CA
chr5	3813271	3813419	CA
chr10	81315878	81315956	CA
chr11	101049458	101049476	CA
chr11	85543927	85543972	CA
chr18	78856483	78859931	CA
chr10	28562106	28562142	CA
chrX	139991515	139991587	CA
chr12	111538354	111538548	CA
chr5	120611979	120612074	CA
chr11	87389833	87389900	CA
chr8	120157467	120157497	CA
chr2	156929931	156929970	CA
chr10	118156833	118156863	CA
chr14	12457682	12457829	CA
chr12	71958746	71958773	CA
chr9	43040539	43040596	CA
chrX	53796142	53796220	CA
chr11	22151787	22151892	CA
chr6	88014585	88014720	CA
chr2	23541518	23541615	CA
chr1	37892942	37893023	CA
chr10	61685065	61685185	CA
chr2	179922953	179923079	CA
chr3	34058023	34058081	CA
chr6	114677939	114678057	CA
chr18	75001349	75001390	CA
chr7	19715259	19715357	IR
chrX	139822828	139823129	IR
chrX	134807513	134807620	IR
chr11	9010624	9011058	IR
chr8	84893684	84893741	IR
chr5	31192625	31192992	IR
chr9	21589558	21589634	IR
chr19	46311769	46311772	AA
chr1	75186938	75187186	AA
chr5	137362362	137362389	AA
chr16	4907364	4907367	AA
chrX	20693906	20694037	AA
chr7	81372200	81372203	AA
chr7	78902229	78902343	AA
chr11	69899810	69899926	AA
chr7	24510522	24510545	AA
chrX	133625438	133625441	AA
chr2	38740604	38740607	AA
chr11	50912401	50912404	AA
chr8	3523998	3524010	AA
chr2	155910464	155910467	AA
chr7	4752849	4752880	AA
chr18	11720509	11720544	AA
chrX	8245649	8245655	AA
chr17	47878494	47878497	AA
chrX	20871030	20871033	AA
chr19	5425936	5425950	AA
chr2	61626902	61626905	AA
chr9	49520212	49520215	AA
chrX	57391698	57391701	AA
chr16	18070081	18070090	AA
chr5	90222331	90222335	AA
chr9	106437733	106437737	AA
chr19	46453158	46453161	AA
chr5	31192625	31192770	AA
chr13	21396574	21396577	AA
chr5	30905017	30905108	AA
chr4	136675530	136675533	AA
chr11	44907903	44907906	AA
chr9	65126754	65126757	AA
chr6	71508685	71508868	AA
chr2	151503007	151503013	AA
chr5	30062039	30062049	AA
chr6	29863139	29863142	AA
chr19	55917338	55917353	AA
chr6	115916969	115916972	AA
chr2	156154271	156154289	AA

## Sheet: replicate_3
Chromosome	start	end	type of event
chr7	133708923	133709008	AD
chr6	35064888	35064897	AD
chr11	70657267	70657279	AD
chr3	123556791	123556835	AD
chr2	92370345	92370565	AD
chr12	113061205	113061211	AD
chr17	32224083	32224086	AD
chr11	50906085	50906089	AD
chr8	70135535	70135565	AD
chr7	102180376	102180427	AD
chr7	67349848	67349868	AD
chr11	57518712	57518748	AD
chr16	22011552	22011619	AD
chr7	28371636	28371859	AD
chrX	47811126	47811157	AD
chr5	33983564	33983643	AD
chr6	124818474	124818543	AD
chr9	106685634	106685834	AD
chr13	44730888	44730934	AD
chr2	172370394	172370472	AD
chr10	77312347	77312377	AD
chr15	58148433	58148441	AD
chr2	144556324	144556342	AD
chr6	83914479	83914489	AD
chr9	71771031	71771508	AD
chrX	167373993	167374002	AD
chr17	33538695	33538712	AD
chr15	42496226	42496229	AD
chr8	45799798	45799801	AD
chrX	18277546	18277563	AD
chr3	95357026	95357064	AD
chr2	92370562	92370565	AD
chr11	88188841	88188850	AD
chr8	71714878	71714882	AD
chr7	137231163	137231190	AD
chr7	27731470	27731664	AD
chr1	163396807	163396811	AD
chr13	100650821	100650949	AD
chr19	55499304	55499315	AD
chr1	158511122	158511146	AD
chr7	114636187	114636211	AD
chr15	102489751	102489807	CA
chr15	96691296	96691441	CA
chr17	32345323	32345398	CA
chr3	69735045	69735124	CA
chr6	87015565	87015701	CA
chr8	106908204	106908301	CA
chr12	31344822	31344902	CA
chr17	23828843	23828978	CA
chr19	55387188	55387209	CA
chr1	132593350	132593365	CA
chr18	23611063	23611156	CA
chr16	32841536	32841581	CA
chr6	108072966	108073119	CA
chr11	61565821	61565894	CA
chr2	157560447	157560535	CA
chr13	58162837	58162881	CA
chr15	73042176	73042203	CA
chr3	28625198	28625222	CA
chr15	27657175	27657263	CA
chr15	99399656	99399871	CA
chr14	12486524	12486593	CA
chr16	19764150	19764353	CA
chr7	75679819	75679873	CA
chr13	62534610	62534814	CA
chr17	47830590	47830694	CA
chr14	20747818	20747851	CA
chr17	8175518	8175578	CA
chr2	70672564	70672761	CA
chr1	60438941	60438959	CA
chr5	81757985	81758012	CA
chr4	18101006	18101136	CA
chr5	44476492	44476635	CA
chr10	41781483	41781550	CA
chr12	71958746	71958773	CA
chr11	5976764	5976893	CA
chr18	5060514	5060610	CA
chr11	60875759	60876047	CA
chr13	54997192	54997360	CA
chr5	88598435	88598489	CA
chr9	75324953	75325147	CA
chr8	80776160	80776250	CA
chr11	54651748	54651763	CA
chr9	59750261	59750371	CA
chr5	121806221	121806275	CA
chr5	88598435	88598489	CA
chr5	125281104	125281233	CA
chr4	117252436	117252540	CA
chr17	87120747	87120808	CA
chr11	50164161	50164212	CA
chrX	147496766	147496832	CA
chr15	90949005	90949044	CA
chr2	157101320	157101443	CA
chr7	113351780	113351938	CA
chr4	63429085	63429118	CA
chr2	125087676	125087703	CA
chr11	102213924	102214036	CA
chr6	119734080	119734092	CA
chr10	127189494	127189609	CA
chr7	12481117	12481181	CA
chr19	57051129	57051234	CA
chr12	111793648	111793699	CA
chr8	11824504	11824681	CA
chr3	84864136	84864200	CA
chr1	63290679	63290782	CA
chr8	107338294	107338356	CA
chr7	24086487	24086591	CA
chr9	121984099	121984156	CA
chr5	24498069	24498207	CA
chr2	121196734	121196870	CA
chr10	123153040	123153127	CA
chr10	14407865	14407911	CA
chr13	12296474	12296560	CA
chr9	59739939	59740051	CA
chr8	120157467	120157497	CA
chr11	22062779	22062887	CA
chr19	4131030	4131075	CA
chr1	82741817	82741976	CA
chr7	29263594	29263765	CA
chr8	25723030	25723113	CA
chr1	63290646	63290782	CA
chr5	137816892	137816976	CA
chr17	78386990	78387071	CA
chr5	44476492	44476635	CA
chr2	157458842	157458860	CA
chr11	65775732	65775765	CA
chr17	35898387	35898467	CA
chr2	181717995	181718093	CA
chr6	128362057	128362184	CA
chr4	137636933	137636987	CA
chr5	105886186	105886276	CA
chr19	6463823	6463847	CA
chr7	45706605	45707016	CA
chr5	34629135	34629172	CA
chr7	44468305	44468417	CA
chr15	93317538	93317608	CA
chr3	95167412	95167476	CA
chr13	48597757	48597940	CA
chr4	91254140	91254179	CA
chr5	30890873	30890960	CA
chr16	90940472	90940496	CA
chr15	76049456	76049540	CA
chr3	94989302	94989347	CA
chr2	156511784	156511820	CA
chr4	148154286	148154433	CA
chr2	125098796	125098847	CA
chr1	36524033	36524132	CA
chr2	61593996	61594201	CA
chr5	65788052	65788141	CA
chr14	31239119	31239236	CA
chr6	3707488	3707599	CA
chr11	54671654	54671678	CA
chr16	17147796	17147974	CA
chr7	126851708	126851805	CA
chr11	22151787	22151892	CA
chr3	158041862	158041933	CA
chr12	44566839	44566869	CA
chrX	71379013	71379064	CA
chr6	128362057	128362184	CA
chr6	66943824	66943877	CA
chrX	71376886	71376910	CA
chr10	29361284	29361345	CA
chr2	30346058	30346073	CA
chr9	20349580	20349663	CA
chr10	128481681	128481774	CA
chr6	5784438	5784498	CA
chr6	5784438	5784498	CA
chrX	133682091	133682232	CA
chr10	52357341	52357365	CA
chr6	125151797	125151803	CA
chr3	8936438	8936480	CA
chr14	121577346	121577424	CA
chr4	56903211	56903247	CA
chr19	6488783	6488810	CA
chr4	139364330	139364339	CA
chr1	66701616	66701648	CA
chr11	49214554	49214654	CA
chr12	8995639	8995672	CA
chr15	41848669	41848750	CA
chr9	105402717	105402776	CA
chr2	156549884	156550027	CA
chr15	83115566	83115663	CA
chr11	70670890	70670911	CA
chr3	146941818	146941893	CA
chr1	135463914	135463938	CA
chr2	152703994	152704194	CA
chrX	139991515	139991587	CA
chr6	5157003	5157027	CA
chr11	4151388	4151524	CA
chr7	101921503	101921566	CA
chr10	81315878	81315956	CA
chr3	126779900	126779999	CA
chrX	13596685	13596703	CA
chr12	40794596	40794623	CA
chr4	41761076	41761162	CA
chr4	115845621	115845665	CA
chr8	61071750	61071834	CA
chr8	69912222	69912238	CA
chr4	115854901	115855007	CA
chr6	125151794	125151803	CA
chr2	165303665	165303701	CA
chr2	91140808	91140817	CA
chr10	69261186	69261245	CA
chr15	79363657	79363678	CA
chr1	87774812	87774869	CA
chr19	7279985	7280012	CA
chr7	55944958	55945085	CA
chr2	32363622	32363656	CA
chr2	91163962	91164022	CA
chr11	29153231	29153338	CA
chr11	80470382	80470418	CA
chr1	189001342	189001388	CA
chr2	53146093	53146208	CA
chr5	24808352	24808435	CA
chr7	127975887	127975920	CA
chr8	71535785	71535825	CA
chr15	81389650	81389723	CA
chr18	75001349	75001390	CA
chr15	99056936	99057032	IR
chr5	77095022	77095150	IR
chr4	152128332	152128407	IR
chr9	119428352	119428424	IR
chr19	5609918	5610017	IR
chr5	67260806	67260963	IR
chr3	90388899	90388921	AA
chr2	181511570	181511573	AA
chrX	10717983	10717986	AA
chr2	61626902	61626905	AA
chr1	75213112	75213132	AA
chr5	142487106	142487175	AA
chr5	30062039	30062049	AA
chr2	26351474	26351478	AA
chr16	14191589	14191717	AA
chr8	71354513	71354516	AA
chr9	35205123	35205141	AA
chr2	158815409	158815429	AA
chr1	5589004	5589034	AA
chrX	74288447	74288450	AA
chr17	55972784	55972787	AA
chr11	54911497	54911571	AA
chr8	122007090	122007099	AA
chr2	155910464	155910467	AA
chr10	85904249	85904270	AA
chrX	57391698	57391701	AA
chr11	104526166	104526184	AA
chr7	19582314	19582338	AA
chr17	47687008	47687062	AA
chr17	74351949	74351952	AA
chr5	24889185	24889188	AA
chr13	99900040	99900079	AA
chr5	24889185	24889188	AA
chr6	149144014	149144033	AA
chr11	5797274	5797286	AA
chr1	16667664	16667667	AA
chr11	5797274	5797283	AA
chr15	82131415	82131423	AA
chr2	91065700	91065739	AA
chr11	70683350	70683365	AA
chr7	25664247	25664326	AA
chr2	91065700	91065714	AA
chr9	21124140	21124209	AA
chr1	86262038	86262041	AA
